# Supplementary material for: A framework for clinical cancer subtyping from nucleosome profiling of cell-free DNA
Source: Nat Commun. 2022 Dec 3;13:7475. doi: 10.1038/s41467-022-35076-w (PMC9719521; doi:10.1038/s41467-022-35076-w)
Supplement: Supplementary file 4 — Dataset 1 [file 41467_2022_35076_MOESM4_ESM.xlsx]

## Sheet: Sheet1
TF_name	center	flanking	difference
AHR.hg38.10000	0.484992	0.450038	0.0349539
AR.hg38.10000	0.401283	0.408201	-0.00691799
ARID3A.hg38.10000	0.442918	0.433313	0.00960539
ARNT.hg38.10000	0.5427	0.495682	0.047018
ARNTL.hg38.10000	0.534463	0.457443	0.0770201
ASCL1.hg38.10000	0.553817	0.491825	0.0619919
ASCL2.hg38.10000	0.481767	0.454795	0.0269719
ATF1.hg38.10000	0.574778	0.510832	0.0639464
ATF2.hg38.10000	0.406047	0.417872	-0.0118244
ATF3.hg38.10000	0.528602	0.476384	0.052218
ATF4.hg38.10000	0.398838	0.404713	-0.00587476
ATF7.hg38.10000	0.419877	0.42596	-0.0060832
BACH1.hg38.10000	0.533491	0.481225	0.0522659
BACH2.hg38.10000	0.468534	0.448016	0.0205179
BATF.hg38.10000	0.444258	0.430791	0.0134678
BATF3.hg38.10000	0.414968	0.413728	0.00124011
BCL11A.hg38.10000	0.501596	0.456396	0.0451999
BCL11B.hg38.10000	0.647168	0.545078	0.10209
BCL6.hg38.10000	0.511695	0.473355	0.0383406
BHLHE40.hg38.10000	0.609049	0.534074	0.0749754
BPTF.hg38.10000	0.418934	0.403294	0.0156409
CDX2.hg38.10000	0.431604	0.427863	0.00374048
CEBPA.hg38.10000	0.458067	0.444609	0.0134577
CEBPB.hg38.10000	0.451816	0.442098	0.00971832
CEBPD.hg38.10000	0.488597	0.456969	0.0316281
CEBPG.hg38.10000	0.436161	0.434825	0.00133623
CLOCK.hg38.10000	0.590206	0.517937	0.0722686
CREB1.hg38.10000	0.622173	0.540346	0.0818262
CREM.hg38.10000	0.60022	0.526182	0.0740377
CTCF.hg38.10000	0.560893	0.490545	0.0703483
CTCFL.hg38.10000	0.628216	0.533094	0.0951216
CXXC1.hg38.10000	0.697184	0.574264	0.122921
DDIT3.hg38.10000	0.436641	0.423591	0.0130503
DUX4.hg38.10000	0.394387	0.397812	-0.00342417
E2F1.hg38.10000	0.684099	0.566806	0.117293
E2F4.hg38.10000	0.646687	0.542359	0.104329
E2F6.hg38.10000	0.655639	0.55307	0.102568
E2F7.hg38.10000	0.49309	0.464072	0.0290183
E2F8.hg38.10000	0.535829	0.488492	0.0473372
E4F1.hg38.10000	0.553955	0.508427	0.0455281
EBF1.hg38.10000	0.526088	0.481744	0.0443446
EBF3.hg38.10000	0.446025	0.427967	0.0180574
EGR1.hg38.10000	0.634464	0.55047	0.0839941
EGR2.hg38.10000	0.562578	0.493557	0.0690202
EGR3.hg38.10000	0.582584	0.515791	0.0667928
EHF.hg38.10000	0.499623	0.465582	0.0340409
ELF1.hg38.10000	0.631153	0.541195	0.0899586
ELF3.hg38.10000	0.474388	0.452445	0.021943
ELF4.hg38.10000	0.534211	0.498958	0.0352525
ELK3.hg38.10000	0.594245	0.511054	0.0831904
ELK4.hg38.10000	0.563626	0.504934	0.0586916
EOMES.hg38.10000	0.454275	0.421476	0.0327991
EPAS1.hg38.10000	0.521437	0.471532	0.0499053
ERF.hg38.10000	0.472058	0.448573	0.0234851
ERG.hg38.10000	0.639952	0.534943	0.105009
ESR1.hg38.10000	0.499161	0.463512	0.0356486
ESR2.hg38.10000	0.540003	0.488085	0.0519178
ESRRA.hg38.10000	0.488911	0.467949	0.0209618
ETS1.hg38.10000	0.598922	0.51518	0.0837415
ETV1.hg38.10000	0.590399	0.517666	0.0727338
ETV2.hg38.10000	0.539109	0.484863	0.0542461
ETV4.hg38.10000	0.54816	0.494338	0.0538211
ETV5.hg38.10000	0.61715	0.528921	0.0882287
ETV6.hg38.10000	0.483312	0.4524	0.0309122
FEZF1.hg38.10000	0.450944	0.432362	0.0185821
FLI1.hg38.10000	0.54803	0.48139	0.0666394
FOS.hg38.10000	0.476262	0.452155	0.0241069
FOSB.hg38.10000	0.490256	0.455656	0.0346006
FOSL1.hg38.10000	0.462229	0.435048	0.0271802
FOSL2.hg38.10000	0.461407	0.440853	0.0205535
FOXA1.hg38.10000	0.419773	0.425455	-0.00568266
FOXA2.hg38.10000	0.454386	0.442927	0.0114586
FOXA3.hg38.10000	0.475358	0.447428	0.0279307
FOXH1.hg38.10000	0.492448	0.44309	0.0493579
FOXK1.hg38.10000	0.501684	0.477121	0.0245628
FOXK2.hg38.10000	0.517566	0.488424	0.029142
FOXM1.hg38.10000	0.505747	0.465186	0.0405608
FOXO1.hg38.10000	0.518152	0.46893	0.0492219
FOXO3.hg38.10000	0.560399	0.492743	0.0676562
FOXP1.hg38.10000	0.547042	0.490347	0.0566953
FOXP3.hg38.10000	0.518626	0.463405	0.0552201
GABPA.hg38.10000	0.623757	0.539986	0.0837718
GATA1.hg38.10000	0.473767	0.446669	0.0270982
GATA2.hg38.10000	0.44087	0.428931	0.0119384
GATA3.hg38.10000	0.441185	0.4326	0.0085852
GATA4.hg38.10000	0.438233	0.4198	0.0184331
GATA6.hg38.10000	0.445102	0.424525	0.0205775
GFI1.hg38.10000	0.504014	0.440245	0.0637698
GFI1B.hg38.10000	0.507728	0.47173	0.0359978
GLIS1.hg38.10000	0.569048	0.502949	0.066099
GLIS2.hg38.10000	0.64682	0.557042	0.0897789
GLIS3.hg38.10000	0.619502	0.53604	0.0834623
GMEB2.hg38.10000	0.638369	0.549479	0.08889
GRHL2.hg38.10000	0.48219	0.454826	0.027364
HAND2.hg38.10000	0.4725	0.434	0.0384993
HES1.hg38.10000	0.398985	0.428602	-0.029617
HES2.hg38.10000	0.426427	0.424502	0.00192578
HEY1.hg38.10000	0.645465	0.560096	0.0853694
HIC1.hg38.10000	0.564394	0.502117	0.0622766
HIF1A.hg38.10000	0.571049	0.498456	0.0725928
HIF3A.hg38.10000	0.547559	0.477235	0.0703241
HLF.hg38.10000	0.443713	0.433304	0.0104092
HMBOX1.hg38.10000	0.456679	0.424536	0.0321438
HMG20A.hg38.10000	0.466238	0.441376	0.024862
HMGA1.hg38.10000	0.244391	0.381182	-0.136791
HNF1A.hg38.10000	0.41	0.415552	-0.00555234
HNF1B.hg38.10000	0.426332	0.419794	0.00653779
HNF4A.hg38.10000	0.503969	0.468044	0.0359256
HNF4G.hg38.10000	0.434875	0.420849	0.0140261
HOMEZ.hg38.10000	0.502883	0.447049	0.0558341
HOXA2.hg38.10000	0.393331	0.428497	-0.0351656
HOXA6.hg38.10000	0.561112	0.513517	0.0475954
HOXA9.hg38.10000	0.339996	0.371473	-0.0314766
HOXB13.hg38.10000	0.357268	0.394099	-0.0368309
HOXC5.hg38.10000	0.469874	0.428773	0.0411006
HOXC9.hg38.10000	0.400129	0.407185	-0.00705644
HSF1.hg38.10000	0.529977	0.487263	0.0427143
IKZF1.hg38.10000	0.53961	0.497839	0.0417715
IKZF2.hg38.10000	0.467806	0.442361	0.0254449
IKZF5.hg38.10000	0.568138	0.49155	0.0765878
IRF1.hg38.10000	0.47931	0.461045	0.0182646
IRF2.hg38.10000	0.557604	0.493082	0.0645221
IRF3.hg38.10000	0.507313	0.470749	0.0365647
IRF4.hg38.10000	0.473348	0.442609	0.0307396
ISL1.hg38.10000	0.385165	0.388928	-0.00376203
JUN.hg38.10000	0.537676	0.480129	0.0575478
JUNB.hg38.10000	0.441358	0.430212	0.0111463
JUND.hg38.10000	0.478975	0.447508	0.0314673
KDM2B.hg38.10000	0.712925	0.578478	0.134447
KLF1.hg38.10000	0.623205	0.539921	0.0832837
KLF10.hg38.10000	0.606461	0.532007	0.0744544
KLF11.hg38.10000	0.611041	0.542528	0.0685132
KLF15.hg38.10000	0.652743	0.560278	0.0924649
KLF16.hg38.10000	0.562188	0.500078	0.06211
KLF4.hg38.10000	0.595714	0.511394	0.08432
KLF5.hg38.10000	0.614426	0.537801	0.0766246
KLF6.hg38.10000	0.591322	0.520236	0.0710855
KLF9.hg38.10000	0.653684	0.559686	0.0939978
KMT2A.hg38.10000	0.697149	0.554044	0.143105
LEF1.hg38.10000	0.584324	0.510618	0.0737067
LYL1.hg38.10000	0.500256	0.463501	0.0367545
MAF.hg38.10000	0.507093	0.468843	0.03825
MAFF.hg38.10000	0.387321	0.401423	-0.0141022
MAFG.hg38.10000	0.410524	0.418119	-0.0075948
MAFK.hg38.10000	0.410775	0.415772	-0.00499728
MAX.hg38.10000	0.649268	0.550824	0.0984434
MAZ.hg38.10000	0.661015	0.552781	0.108234
MBD2.hg38.10000	0.611321	0.535229	0.0760921
MECOM.hg38.10000	0.526278	0.476676	0.0496015
MECP2.hg38.10000	0.587573	0.514625	0.0729476
MEF2A.hg38.10000	0.414043	0.418865	-0.0048215
MEF2B.hg38.10000	0.427803	0.431626	-0.00382278
MEF2C.hg38.10000	0.423863	0.419941	0.00392185
MEIS1.hg38.10000	0.453479	0.440492	0.012987
MEIS2.hg38.10000	0.467427	0.445394	0.0220338
MITF.hg38.10000	0.554325	0.489417	0.064908
MIXL1.hg38.10000	0.497471	0.458724	0.0387462
MLX.hg38.10000	0.529518	0.481493	0.0480251
MNT.hg38.10000	0.579624	0.521474	0.0581508
MSC.hg38.10000	0.511105	0.46804	0.0430653
MXI1.hg38.10000	0.642469	0.558965	0.083504
MYB.hg38.10000	0.519423	0.475922	0.0435015
MYBL2.hg38.10000	0.504447	0.462815	0.0416314
MYC.hg38.10000	0.671666	0.561829	0.109837
MYCN.hg38.10000	0.658848	0.545595	0.113253
MYF5.hg38.10000	0.532728	0.46065	0.072078
MYNN.hg38.10000	0.524554	0.480372	0.0441822
MYOD1.hg38.10000	0.606266	0.517272	0.0889942
MYOG.hg38.10000	0.490167	0.433645	0.0565221
MYRF.hg38.10000	0.600247	0.517902	0.0823447
NANOG.hg38.10000	0.433142	0.409815	0.0233267
NEUROD1.hg38.10000	0.495739	0.456821	0.0389182
NEUROG2.hg38.10000	0.52694	0.455137	0.0718035
NFATC1.hg38.10000	0.605844	0.547534	0.0583098
NFATC3.hg38.10000	0.517807	0.467055	0.0507519
NFE2.hg38.10000	0.509566	0.464679	0.0448873
NFE2L2.hg38.10000	0.437466	0.426519	0.0109472
NFIA.hg38.10000	0.514357	0.471557	0.0427996
NFIB.hg38.10000	0.478706	0.448539	0.0301673
NFIC.hg38.10000	0.50714	0.463354	0.0437855
NFIL3.hg38.10000	0.450058	0.437093	0.0129648
NFKB1.hg38.10000	0.468757	0.441047	0.0277094
NFKB2.hg38.10000	0.509853	0.467551	0.0423013
NFYA.hg38.10000	0.68087	0.560169	0.120701
NFYC.hg38.10000	0.597062	0.530938	0.066124
NKX2-1.hg38.10000	0.47189	0.431508	0.0403816
NKX2-5.hg38.10000	0.476903	0.437632	0.0392708
NKX3-1.hg38.10000	0.378101	0.397286	-0.019185
NR1H2.hg38.10000	0.489774	0.45779	0.0319839
NR1H3.hg38.10000	0.457378	0.436921	0.0204574
NR2C2.hg38.10000	0.563585	0.500614	0.0629716
NR2F1.hg38.10000	0.539921	0.488775	0.0511462
NR2F2.hg38.10000	0.511019	0.470077	0.0409417
NR2F6.hg38.10000	0.502603	0.468302	0.0343014
NR3C1.hg38.10000	0.463334	0.443664	0.0196693
NR4A1.hg38.10000	0.463096	0.436888	0.0262087
NR5A2.hg38.10000	0.530754	0.484523	0.0462315
NRF1.hg38.10000	0.659754	0.557731	0.102023
ONECUT2.hg38.10000	0.35346	0.401695	-0.0482344
OSR2.hg38.10000	0.487732	0.450515	0.037217
OTX2.hg38.10000	0.428981	0.424191	0.00479018
OVOL2.hg38.10000	0.48354	0.457865	0.0256753
PATZ1.hg38.10000	0.623199	0.543934	0.0792658
PAX3.hg38.10000	0.405858	0.395161	0.0106976
PAX5.hg38.10000	0.536919	0.476844	0.0600753
PAX7.hg38.10000	0.417528	0.413231	0.00429682
PBX1.hg38.10000	0.519064	0.477694	0.0413699
PBX2.hg38.10000	0.477082	0.457287	0.0197945
PBX3.hg38.10000	0.504659	0.464196	0.0404629
PBX4.hg38.10000	0.430752	0.418496	0.0122566
PDX1.hg38.10000	0.451471	0.427311	0.0241603
PGR.hg38.10000	0.48511	0.460704	0.024406
PHOX2B.hg38.10000	0.30987	0.382196	-0.0723261
PITX3.hg38.10000	0.471129	0.437388	0.0337407
PKNOX1.hg38.10000	0.51821	0.484863	0.0333472
PLAG1.hg38.10000	0.610235	0.528851	0.0813835
POU2F1.hg38.10000	0.417354	0.434788	-0.0174338
POU2F2.hg38.10000	0.518498	0.472788	0.0457095
POU3F2.hg38.10000	0.543876	0.452458	0.0914178
POU5F1.hg38.10000	0.461783	0.431516	0.0302668
PPARD.hg38.10000	0.509335	0.432443	0.0768917
PPARG.hg38.10000	0.487277	0.458027	0.0292506
PRDM1.hg38.10000	0.450798	0.447071	0.00372749
PRDM14.hg38.10000	0.544814	0.474338	0.0704766
PRDM6.hg38.10000	0.372571	0.404519	-0.0319473
PRDM9.hg38.10000	0.562642	0.47144	0.0912021
PROX1.hg38.10000	0.49635	0.442355	0.0539953
RARA.hg38.10000	0.605331	0.52744	0.0778912
RARG.hg38.10000	0.553441	0.494891	0.0585499
RBAK.hg38.10000	0.533129	0.465572	0.0675571
RBPJ.hg38.10000	0.617865	0.526008	0.0918567
REL.hg38.10000	0.542975	0.494632	0.0483428
RELA.hg38.10000	0.556745	0.498506	0.0582392
RELB.hg38.10000	0.490426	0.460814	0.0296119
REST.hg38.10000	0.55305	0.490421	0.0626292
RFX1.hg38.10000	0.5091	0.475815	0.0332844
RFX5.hg38.10000	0.55073	0.500521	0.0502099
RUNX1.hg38.10000	0.573868	0.503797	0.0700703
RUNX2.hg38.10000	0.492208	0.455833	0.0363751
RUNX3.hg38.10000	0.476621	0.443704	0.0329175
RXRA.hg38.10000	0.572586	0.508315	0.0642708
RXRB.hg38.10000	0.516505	0.475495	0.0410098
SCRT1.hg38.10000	0.487009	0.460035	0.0269741
SCRT2.hg38.10000	0.476721	0.452392	0.0243281
SETDB1.hg38.10000	0.533475	0.471688	0.0617867
SIX2.hg38.10000	0.453547	0.433616	0.0199314
SIX5.hg38.10000	0.584167	0.519277	0.0648892
SMAD1.hg38.10000	0.496876	0.450935	0.0459417
SMAD3.hg38.10000	0.479551	0.445523	0.0340286
SMAD4.hg38.10000	0.572109	0.49929	0.072819
SMAD5.hg38.10000	0.615052	0.533502	0.0815506
SNAI2.hg38.10000	0.565914	0.500806	0.065108
SOX13.hg38.10000	0.474398	0.445057	0.0293419
SOX17.hg38.10000	0.467407	0.431784	0.0356232
SOX2.hg38.10000	0.464189	0.432547	0.031642
SOX4.hg38.10000	0.591382	0.513509	0.0778729
SOX5.hg38.10000	0.469409	0.44527	0.0241397
SOX6.hg38.10000	0.468911	0.441736	0.0271758
SOX9.hg38.10000	0.555249	0.498369	0.0568799
SP1.hg38.10000	0.691316	0.575132	0.116185
SP2.hg38.10000	0.647043	0.559865	0.0871782
SP4.hg38.10000	0.658902	0.568563	0.0903391
SP5.hg38.10000	0.646182	0.540689	0.105494
SP7.hg38.10000	0.471649	0.454492	0.0171576
SPDEF.hg38.10000	0.565585	0.466225	0.0993609
SPI1.hg38.10000	0.471002	0.451571	0.0194306
SPIB.hg38.10000	0.463345	0.44049	0.0228547
SREBF2.hg38.10000	0.546253	0.493444	0.052809
SRF.hg38.10000	0.546151	0.476561	0.0695902
STAT1.hg38.10000	0.571636	0.502205	0.0694303
STAT2.hg38.10000	0.533229	0.491216	0.0420133
STAT3.hg38.10000	0.509481	0.470724	0.0387571
STAT4.hg38.10000	0.515875	0.479832	0.0360435
STAT5A.hg38.10000	0.510155	0.470819	0.0393363
STAT5B.hg38.10000	0.510761	0.476865	0.0338959
STAT6.hg38.10000	0.498444	0.464875	0.0335683
T.hg38.10000	0.480013	0.437315	0.0426976
TAL1.hg38.10000	0.479411	0.449156	0.0302554
TBP.hg38.10000	0.623909	0.548325	0.075584
TBX2.hg38.10000	0.470572	0.440331	0.0302411
TBX21.hg38.10000	0.487437	0.456702	0.0307352
TBX5.hg38.10000	0.473815	0.431372	0.0424428
TCF12.hg38.10000	0.589737	0.509155	0.0805819
TCF3.hg38.10000	0.559161	0.492383	0.0667777
TCF4.hg38.10000	0.563621	0.500923	0.0626988
TCF7.hg38.10000	0.457752	0.440155	0.0175966
TCF7L1.hg38.10000	0.629681	0.529506	0.100175
TCF7L2.hg38.10000	0.492788	0.458697	0.0340913
TEAD1.hg38.10000	0.473498	0.449881	0.0236174
TEAD3.hg38.10000	0.510666	0.449413	0.0612534
TEAD4.hg38.10000	0.486965	0.452076	0.0348891
TET3.hg38.10000	0.476081	0.449047	0.0270337
TFAP2A.hg38.10000	0.570455	0.495551	0.0749035
TFAP2C.hg38.10000	0.579026	0.504399	0.0746268
TFAP4.hg38.10000	0.569283	0.501158	0.068125
TFDP1.hg38.10000	0.628179	0.535961	0.0922182
TFE3.hg38.10000	0.534781	0.484052	0.0507288
TFEB.hg38.10000	0.469105	0.439694	0.0294106
THAP11.hg38.10000	0.587449	0.518354	0.0690956
THRB.hg38.10000	0.518146	0.478765	0.0393812
TLX1.hg38.10000	0.437161	0.435596	0.00156498
TP53.hg38.10000	0.502016	0.456627	0.0453892
TP63.hg38.10000	0.496622	0.453856	0.0427655
TP73.hg38.10000	0.476074	0.437722	0.0383517
TRPS1.hg38.10000	0.536879	0.463272	0.0736071
TWIST1.hg38.10000	0.451423	0.422379	0.0290431
USF1.hg38.10000	0.570234	0.508433	0.0618013
USF2.hg38.10000	0.562669	0.507855	0.0548144
VDR.hg38.10000	0.543779	0.49264	0.0511386
VEZF1.hg38.10000	0.579254	0.519766	0.0594884
WT1.hg38.10000	0.575255	0.441187	0.134068
XBP1.hg38.10000	0.548047	0.410362	0.137684
YY1.hg38.10000	0.623044	0.533508	0.0895356
YY2.hg38.10000	0.575718	0.500523	0.0751955
ZBTB11.hg38.10000	0.536019	0.504997	0.0310217
ZBTB14.hg38.10000	0.734841	0.598575	0.136266
ZBTB16.hg38.10000	0.470949	0.447251	0.0236984
ZBTB17.hg38.10000	0.55567	0.495778	0.0598917
ZBTB2.hg38.10000	0.485181	0.442781	0.0424
ZBTB20.hg38.10000	0.58365	0.524157	0.0594935
ZBTB26.hg38.10000	0.677772	0.573299	0.104473
ZBTB33.hg38.10000	0.583358	0.515723	0.0676348
ZBTB42.hg38.10000	0.539748	0.481153	0.0585945
ZBTB48.hg38.10000	0.624492	0.515223	0.10927
ZBTB6.hg38.10000	0.559564	0.499157	0.0604063
ZBTB7A.hg38.10000	0.640105	0.545638	0.0944673
ZEB1.hg38.10000	0.571719	0.52248	0.0492393
ZEB2.hg38.10000	0.516124	0.481105	0.0350191
ZFHX2.hg38.10000	0.578023	0.515656	0.0623667
ZFHX3.hg38.10000	0.409263	0.423941	-0.0146789
ZFP1.hg38.10000	0.500108	0.458266	0.041842
ZFP42.hg38.10000	0.665485	0.555067	0.110418
ZFP64.hg38.10000	0.490101	0.465195	0.0249061
ZFX.hg38.10000	0.70736	0.57598	0.131381
ZIC2.hg38.10000	0.54439	0.494314	0.0500762
ZIM3.hg38.10000	0.407161	0.414618	-0.00745704
ZKSCAN1.hg38.10000	0.519239	0.496598	0.0226404
ZNF121.hg38.10000	0.499651	0.45916	0.0404913
ZNF143.hg38.10000	0.596964	0.517273	0.0796919
ZNF146.hg38.10000	0.390925	0.401069	-0.0101447
ZNF18.hg38.10000	0.532169	0.480526	0.051643
ZNF184.hg38.10000	0.464269	0.459144	0.00512523
ZNF217.hg38.10000	0.512042	0.47589	0.0361519
ZNF22.hg38.10000	0.380587	0.406467	-0.0258793
ZNF24.hg38.10000	0.461049	0.471412	-0.010363
ZNF263.hg38.10000	0.61296	0.518884	0.0940764
ZNF264.hg38.10000	0.450845	0.430409	0.0204358
ZNF274.hg38.10000	0.48942	0.415496	0.0739241
ZNF280A.hg38.10000	0.422185	0.419778	0.00240685
ZNF3.hg38.10000	0.53739	0.495414	0.0419759
ZNF316.hg38.10000	0.423653	0.435569	-0.0119162
ZNF317.hg38.10000	0.41891	0.413713	0.00519779
ZNF324.hg38.10000	0.515553	0.46837	0.0471829
ZNF335.hg38.10000	0.551312	0.535846	0.0154657
ZNF341.hg38.10000	0.595657	0.529121	0.066536
ZNF35.hg38.10000	0.445322	0.435109	0.0102134
ZNF382.hg38.10000	0.427349	0.404213	0.0231361
ZNF384.hg38.10000	0.404289	0.445522	-0.0412332
ZNF444.hg38.10000	0.557324	0.505337	0.0519871
ZNF449.hg38.10000	0.458256	0.439819	0.0184374
ZNF467.hg38.10000	0.563287	0.504122	0.0591648
ZNF486.hg38.10000	0.452477	0.41824	0.0342375
ZNF490.hg38.10000	0.408501	0.392246	0.0162547
ZNF554.hg38.10000	0.513889	0.463802	0.0500873
ZNF574.hg38.10000	0.54732	0.488473	0.0588472
ZNF580.hg38.10000	0.56867	0.486758	0.0819114
ZNF652.hg38.10000	0.477633	0.45805	0.0195835
ZNF680.hg38.10000	0.449997	0.439992	0.0100046
ZNF701.hg38.10000	0.529171	0.481986	0.0471845
ZNF768.hg38.10000	0.476698	0.481299	-0.0046011
ZNF770.hg38.10000	0.539082	0.462457	0.0766254
ZNF778.hg38.10000	0.495381	0.455466	0.0399152
ZNF792.hg38.10000	0.561374	0.493786	0.0675875
ZSCAN16.hg38.10000	0.34648	0.407885	-0.061405
ZSCAN22.hg38.10000	0.589304	0.514935	0.0743686
ZSCAN4.hg38.10000	0.473158	0.457343	0.0158146
ZSCAN9.hg38.10000	0.548705	0.492061	0.0566436
