# Supplementary material for: A framework for clinical cancer subtyping from nucleosome profiling of cell-free DNA
Source: Nat Commun. 2022 Dec 3;13:7475. doi: 10.1038/s41467-022-35076-w (PMC9719521; doi:10.1038/s41467-022-35076-w)
Supplement: Supplementary file 5 — Dataset 2 [file 41467_2022_35076_MOESM5_ESM.xlsx]

## Sheet: Sheet1
site_name	pearson_r_central_coverage.single_length.35-100bp	pearson_pval_central_coverage.single_length.35-100bp	lin_reg_RMSE_central_coverage.single_length.35-100bp	pearson_r_mean_coverage.single_length.35-100bp	pearson_pval_mean_coverage.single_length.35-100bp	lin_reg_RMSE_mean_coverage.single_length.35-100bp	pearson_r_amplitude.single_length.35-100bp	pearson_pval_amplitude.single_length.35-100bp	lin_reg_RMSE_amplitude.single_length.35-100bp	pearson_r_central_coverage.single_length.100-200bp	pearson_pval_central_coverage.single_length.100-200bp	lin_reg_RMSE_central_coverage.single_length.100-200bp	pearson_r_mean_coverage.single_length.100-200bp	pearson_pval_mean_coverage.single_length.100-200bp	lin_reg_RMSE_mean_coverage.single_length.100-200bp	pearson_r_amplitude.single_length.100-200bp	pearson_pval_amplitude.single_length.100-200bp	lin_reg_RMSE_amplitude.single_length.100-200bp	pearson_r_central_coverage.multi_length.35-100bp	pearson_pval_central_coverage.multi_length.35-100bp	lin_reg_RMSE_central_coverage.multi_length.35-100bp	pearson_r_mean_coverage.multi_length.35-100bp	pearson_pval_mean_coverage.multi_length.35-100bp	lin_reg_RMSE_mean_coverage.multi_length.35-100bp	pearson_r_amplitude.multi_length.35-100bp	pearson_pval_amplitude.multi_length.35-100bp	lin_reg_RMSE_amplitude.multi_length.35-100bp	pearson_r_central_coverage.multi_length.100-200bp	pearson_pval_central_coverage.multi_length.100-200bp	lin_reg_RMSE_central_coverage.multi_length.100-200bp	pearson_r_mean_coverage.multi_length.100-200bp	pearson_pval_mean_coverage.multi_length.100-200bp	lin_reg_RMSE_mean_coverage.multi_length.100-200bp	pearson_r_amplitude.multi_length.100-200bp	pearson_pval_amplitude.multi_length.100-200bp	lin_reg_RMSE_amplitude.multi_length.100-200bp
AHR.hg38.10000	-0.056128	0.82493	0.145253	-0.17998	0.474832	0.0319518	-0.0749768	0.767475	0.355494	-0.879657	1.50649e-06	0.0151594	-0.887316	9.12791e-07	0.00779103	0.622202	0.00582763	0.0824119	-0.0914159	0.718281	0.109147	-0.281152	0.2584	0.0254197	-0.0429836	0.865522	0.213878	-0.863549	3.90337e-06	0.0153429	-0.875077	2.00089e-06	0.00808005	0.624748	0.00557248	0.0823038
AR.hg38.10000	0.0291882	0.90847	0.132685	-0.164068	0.515344	0.0319058	-0.333632	0.176052	0.432433	-0.715562	0.000841088	0.0557084	-0.765098	0.000216182	0.023821	0.682982	0.00178455	0.254029	0.0884321	0.727138	0.138026	-0.103303	0.683342	0.0332133	-0.257025	0.303194	0.433186	-0.716674	0.000818332	0.0555719	-0.765942	0.000210657	0.0237049	0.68015	0.00189687	0.254567
ARID3A.hg38.10000	-0.359238	0.143167	0.137215	-0.336691	0.171878	0.0260895	-0.261822	0.293938	0.355649	-0.0742868	0.76956	0.0197594	-0.371566	0.128962	0.00796794	-0.712034	0.000916821	0.0523677	-0.47573	0.0459881	0.117024	-0.478558	0.0445317	0.0189153	-0.37989	0.119947	0.339314	-0.0583267	0.818178	0.0202055	-0.366928	0.134184	0.00798695	-0.711496	0.000928867	0.0558262
ARNT.hg38.10000	-0.223845	0.3719	0.159458	-0.27259	0.273794	0.0504618	0.420369	0.082393	0.287341	0.351574	0.152525	0.0212769	-0.130801	0.604924	0.0108915	0.280258	0.259983	0.0584979	-0.438297	0.0688553	0.0976605	-0.535979	0.0218629	0.0311569	0.223094	0.373548	0.324176	0.388446	0.111156	0.0235804	-0.0725713	0.77475	0.0117143	0.267931	0.282403	0.0628941
ARNTL.hg38.10000	-0.151988	0.54714	0.154233	-0.207405	0.408912	0.0405881	-0.42097	0.0819096	0.362014	0.219889	0.38063	0.0227579	-0.0271329	0.914892	0.0084929	0.55626	0.0165146	0.0638232	-0.422173	0.0809489	0.0737931	-0.383863	0.115806	0.0251264	-0.195755	0.43629	0.435124	0.315424	0.202306	0.0233906	0.0148703	0.9533	0.00903173	0.562655	0.0150629	0.0630301
ASCL1.hg38.10000	-0.021582	0.932261	0.127961	-0.17013	0.49972	0.0303312	-0.256589	0.304044	0.420738	-0.517095	0.0279822	0.0173232	-0.557687	0.0161813	0.00733668	-0.714385	0.000865753	0.145971	-0.22482	0.369765	0.0937079	-0.382436	0.117281	0.0213706	-0.399034	0.100924	0.360028	-0.392379	0.107273	0.0180984	-0.481601	0.0430036	0.00776675	-0.722513	0.000707098	0.145301
ASCL2.hg38.10000	-0.156041	0.536375	0.227606	-0.2106	0.401569	0.0478171	-0.0505401	0.842141	0.217938	-0.773437	0.000166599	0.0421383	-0.76113	0.000243832	0.0211369	0.750596	0.000332069	0.0866678	-0.172736	0.493076	0.190062	-0.277908	0.264169	0.0400865	0.0931477	0.713155	0.23265	-0.760454	0.000248829	0.0426629	-0.753638	0.000304205	0.0212043	0.730913	0.000569422	0.0874469
ATF1.hg38.10000	-0.52103	0.0266086	0.488581	-0.340872	0.166282	0.0726772	-0.455981	0.0571901	0.946514	-0.107302	0.67172	0.0232694	-0.143943	0.568789	0.0194231	-0.857575	5.39204e-06	0.273598	-0.61221	0.00692224	0.374873	-0.514193	0.0290299	0.0524719	-0.56434	0.0146979	0.803254	-0.0834553	0.741984	0.0246193	-0.108945	0.666964	0.0200287	-0.85091	7.60478e-06	0.27945
ATF2.hg38.10000	-0.480111	0.0437468	0.0797616	-0.385387	0.114244	0.0147201	-0.17403	0.489793	0.264764	0.35913	0.143296	0.0157287	0.169434	0.501504	0.00466083	-0.692264	0.00145421	0.13592	-0.447298	0.0627167	0.0626648	-0.446908	0.0629734	0.0127281	0.0364681	0.885769	0.258956	0.308985	0.212175	0.0156143	0.144134	0.568271	0.00463041	-0.704615	0.00109472	0.133817
ATF3.hg38.10000	-0.490573	0.0387307	0.27169	-0.331857	0.178506	0.0470663	-0.288271	0.246023	0.395786	0.132366	0.600572	0.0239523	-0.100615	0.691192	0.0126428	-0.81626	3.60504e-05	0.295719	-0.629318	0.00513733	0.192765	-0.518393	0.0275234	0.0338248	-0.251109	0.314845	0.455906	0.166637	0.508696	0.0242013	-0.0743973	0.769226	0.0130114	-0.81259	4.17113e-05	0.298003
ATF4.hg38.10000	-0.366507	0.134666	0.0614809	-0.298795	0.228425	0.0123141	-0.0265981	0.916564	0.356051	0.426619	0.0774694	0.0116932	0.136412	0.589383	0.00392367	-0.776832	0.000149368	0.176364	-0.400071	0.0999597	0.0547354	-0.263648	0.290461	0.0111518	-0.0604121	0.811786	0.413461	0.397061	0.102777	0.0111075	0.0958485	0.705186	0.00385797	-0.770034	0.000185526	0.178191
ATF7.hg38.10000	-0.399773	0.100236	0.0815365	-0.300195	0.226145	0.0181784	-0.298857	0.228323	0.436353	0.455662	0.0573866	0.0154938	0.140708	0.577596	0.00499091	-0.685605	0.00168545	0.143694	-0.420679	0.0821428	0.0634924	-0.403389	0.0969185	0.0132849	-0.120132	0.634921	0.497282	0.429115	0.0755652	0.0152235	0.125904	0.618621	0.00506471	-0.691772	0.00147034	0.141312
BACH1.hg38.10000	-0.416786	0.0853162	0.223051	-0.273094	0.272872	0.0552591	0.00116668	0.996334	0.283496	0.798749	7.0391e-05	0.0219921	0.381128	0.118646	0.0113209	-0.895338	5.18934e-07	0.18316	-0.577672	0.0120503	0.167178	-0.516248	0.0282851	0.0337141	-0.376472	0.123593	0.161118	0.77078	0.00018123	0.0255091	0.38162	0.118131	0.0121237	-0.890982	7.08981e-07	0.186788
BACH2.hg38.10000	-0.555961	0.0165851	0.172443	-0.45937	0.0551354	0.0254702	-0.299747	0.226873	0.230263	0.867375	3.14851e-06	0.0160126	0.68614	0.00166582	0.00660802	-0.852552	6.99789e-06	0.190123	-0.645421	0.00381842	0.154527	-0.568015	0.0139258	0.021088	-0.12844	0.611513	0.324461	0.870317	2.65687e-06	0.0161736	0.677171	0.00202126	0.00676137	-0.848415	8.61311e-06	0.191871
BATF.hg38.10000	-0.51393	0.0291266	0.128383	-0.309949	0.210678	0.0162098	-0.183492	0.466108	0.431683	0.723045	0.000697629	0.0193026	0.610803	0.00708882	0.0049039	-0.830879	1.95045e-05	0.25848	-0.674242	0.00215008	0.0966856	-0.484572	0.0415507	0.0116461	-0.328274	0.183527	0.36366	0.732917	0.000540137	0.0191697	0.608614	0.00735454	0.00497085	-0.823153	2.71717e-05	0.262039
BATF3.hg38.10000	-0.259206	0.298965	0.0714147	-0.219273	0.381998	0.0117689	0.124484	0.622615	0.381468	0.679739	0.00191364	0.0169706	0.620292	0.00602518	0.00434145	-0.672123	0.0022474	0.208884	-0.426969	0.0772007	0.0560363	-0.295859	0.23325	0.00988456	0.0912885	0.718658	0.401599	0.685074	0.00170515	0.016776	0.617228	0.00635342	0.0043315	-0.663001	0.00270894	0.209569
BCL11A.hg38.10000	-0.436838	0.0698907	0.150248	-0.321842	0.192774	0.0310422	0.282631	0.255799	0.351743	0.790733	9.36262e-05	0.0185221	0.614325	0.0066776	0.00611256	-0.859124	4.96572e-06	0.125575	-0.656369	0.0030912	0.0939437	-0.547072	0.0187916	0.0198043	0.188506	0.453795	0.356317	0.789807	9.66877e-05	0.0199478	0.609771	0.0072131	0.00650106	-0.85058	7.73189e-06	0.128408
BCL11B.hg38.10000	-0.298471	0.228954	0.326287	-0.305722	0.217295	0.0837842	-0.0129491	0.959329	0.621942	0.706405	0.00104937	0.0255171	0.256688	0.303851	0.0206049	-0.297226	0.230995	0.0753162	-0.530985	0.0233677	0.17076	-0.486917	0.0404307	0.0514702	0.259081	0.299206	0.3313	0.678405	0.00196893	0.03037	0.289644	0.243679	0.021417	-0.229897	0.358764	0.0721622
BCL6.hg38.10000	-0.581743	0.0113227	0.283558	-0.355402	0.1478	0.0419052	-0.0279624	0.9123	0.530384	0.839354	1.32982e-05	0.0187838	0.583687	0.0109879	0.0106407	-0.813545	4.01705e-05	0.284762	-0.697403	0.0012943	0.209546	-0.557196	0.0162953	0.0289833	0.0604496	0.811671	0.521732	0.837976	1.41733e-05	0.0191882	0.579086	0.0117935	0.0110301	-0.806012	5.37622e-05	0.289805
BHLHE40.hg38.10000	-0.443657	0.0651482	0.319332	-0.272668	0.273652	0.0690195	-0.039487	0.876379	0.500453	0.661186	0.00280946	0.0214176	0.0844513	0.739006	0.0169709	-0.864293	3.7455e-06	0.132555	-0.567988	0.0139315	0.2195	-0.505634	0.0322982	0.0445303	-0.273867	0.271464	0.457129	0.640856	0.0041604	0.0248265	0.125445	0.619911	0.0177447	-0.857015	5.55387e-06	0.136776
BPTF.hg38.10000	-0.163227	0.517528	0.072998	-0.307268	0.214859	0.0111038	-0.102045	0.687011	0.222118	0.0740309	0.770334	0.0143064	-0.41315	0.0883592	0.00373204	-0.0415521	0.869964	0.0558904	-0.470125	0.0489817	0.0394453	-0.337229	0.171151	0.00999057	0.0498821	0.844172	0.333794	0.119896	0.63559	0.0146352	-0.399628	0.10037	0.00378439	-0.0173937	0.945386	0.0555217
CDX2.hg38.10000	-0.272148	0.274604	0.119397	-0.2211	0.377945	0.0266387	0.124238	0.623308	0.194286	-0.581606	0.0113466	0.0282527	-0.653897	0.00324452	0.0113389	0.495767	0.0364105	0.14248	-0.300003	0.226457	0.103636	-0.307703	0.214177	0.0227456	-0.438838	0.0684744	0.254132	-0.580393	0.01156	0.0281643	-0.643595	0.00395237	0.0114659	0.501135	0.034126	0.140183
CEBPA.hg38.10000	-0.655038	0.00317301	0.153697	-0.561783	0.0152547	0.01971	-0.350305	0.154114	0.33956	0.880371	1.43985e-06	0.0261197	0.829911	2.03501e-05	0.00784313	-0.837654	1.43851e-05	0.576515	-0.741506	0.000428477	0.136714	-0.667365	0.0024793	0.0177763	-0.490326	0.0388439	0.232206	0.88497	1.06811e-06	0.0255073	0.828879	2.12851e-05	0.00781388	-0.837514	1.44775e-05	0.574684
CEBPB.hg38.10000	-0.510451	0.0304255	0.121615	-0.418217	0.0841391	0.0191287	-0.696483	0.0013218	0.281645	0.790687	9.3778e-05	0.0159541	0.291465	0.240594	0.00675653	-0.78223	0.000125084	0.475631	-0.615657	0.00652726	0.102013	-0.578274	0.0119404	0.0155145	-0.533134	0.0227105	0.281474	0.796408	7.66037e-05	0.0157293	0.288288	0.245994	0.0067337	-0.784405	0.00011629	0.472046
CEBPD.hg38.10000	-0.50115	0.0341199	0.146392	-0.344528	0.16149	0.0312068	0.0391251	0.877503	0.288944	0.62822	0.00523927	0.0268859	0.441492	0.0666271	0.00826689	-0.82535	2.47672e-05	0.192846	-0.650145	0.00348916	0.112934	-0.529138	0.0239444	0.0224899	0.363336	0.13833	0.365386	0.640967	0.00415177	0.027125	0.443698	0.0651209	0.00864112	-0.822966	2.73851e-05	0.193934
CEBPG.hg38.10000	-0.497734	0.0355602	0.104314	-0.439888	0.0677389	0.0142317	-0.40328	0.0970172	0.422725	0.670842	0.002308	0.0142365	0.209686	0.403663	0.00515355	-0.68154	0.00184104	0.466964	-0.602039	0.00820151	0.0861622	-0.529768	0.0237464	0.0120231	-0.270947	0.276811	0.420756	0.668318	0.00243131	0.0138989	0.199385	0.427659	0.00513576	-0.682649	0.00179744	0.464743
CLOCK.hg38.10000	-0.30099	0.224858	0.18946	-0.213794	0.394299	0.05598	-0.139059	0.582107	0.364587	0.187291	0.456763	0.0175796	-0.0102423	0.967826	0.0113532	0.166087	0.510114	0.0582281	-0.446507	0.0632388	0.126766	-0.468764	0.0497305	0.0340923	-0.0664509	0.79334	0.358141	0.284718	0.252154	0.0193142	0.0594585	0.814707	0.0125002	0.186821	0.457915	0.0572875
CREB1.hg38.10000	-0.445642	0.063814	0.517482	-0.269295	0.279866	0.0996088	-0.125994	0.618369	0.833394	-0.37858	0.121336	0.0254424	-0.0857056	0.73526	0.0292025	-0.745477	0.00038381	0.316835	-0.56447	0.01467	0.363355	-0.473632	0.047092	0.0686098	-0.316104	0.201282	0.719538	-0.34968	0.1549	0.0273579	-0.0486211	0.848067	0.0301472	-0.731514	0.000560505	0.326041
CREM.hg38.10000	-0.496499	0.0360923	0.481766	-0.311847	0.207751	0.0844995	-0.263198	0.291316	0.987435	0.390915	0.108707	0.0240917	0.119581	0.636484	0.0237938	-0.874399	2.08475e-06	0.275754	-0.603462	0.00801186	0.355091	-0.515114	0.0286941	0.0587553	-0.411726	0.0895723	0.843701	0.380944	0.118838	0.0260629	0.14636	0.562246	0.024677	-0.867243	3.17231e-06	0.281326
CTCF.hg38.10000	-0.603197	0.00804689	1.74859	-0.588251	0.0102331	0.0714333	-0.53998	0.0207127	7.11291	-0.190271	0.449501	0.0343275	-0.512009	0.0298385	0.0151763	-0.925072	3.9414e-08	1.17482	-0.633544	0.00475992	1.52414	-0.642804	0.00401155	0.0613187	-0.563652	0.0148459	5.92446	-0.232593	0.352997	0.0369702	-0.526523	0.0247798	0.014843	-0.922294	5.22742e-08	1.1908
CTCFL.hg38.10000	-0.524607	0.0254063	0.917647	-0.371502	0.129032	0.0662787	-0.511616	0.0299858	3.07445	0.540553	0.0205522	0.019981	-0.0676142	0.789798	0.0144445	-0.879405	1.53069e-06	0.738945	-0.596356	0.00899531	0.677701	-0.569735	0.0135759	0.0440474	-0.527539	0.0244525	2.28971	0.525427	0.0251366	0.0227525	-0.0218855	0.931311	0.014741	-0.876706	1.81105e-06	0.741881
CXXC1.hg38.10000	0.113077	0.655063	0.188544	-0.195197	0.437627	0.122463	-0.432046	0.0733734	0.585659	0.588257	0.010232	0.0575201	0.185917	0.460132	0.0356834	0.284408	0.252693	0.140389	-0.172331	0.494106	0.100795	-0.453081	0.0589938	0.0739766	-0.492022	0.0380725	0.459402	0.588019	0.0102704	0.064981	0.223414	0.372845	0.0374185	0.253326	0.310448	0.146701
DDIT3.hg38.10000	-0.348329	0.15661	0.097293	-0.330629	0.180216	0.0139584	-0.255716	0.305749	0.27269	0.547412	0.0187032	0.012703	0.152459	0.545883	0.00336171	-0.632377	0.00486177	0.230118	-0.539142	0.0209497	0.0630228	-0.449148	0.0615068	0.0109061	0.238052	0.341486	0.326689	0.548201	0.0184992	0.0127857	0.142506	0.572694	0.00343194	-0.630812	0.00500124	0.232367
DUX4.hg38.10000	-0.0399149	0.875049	0.034946	-0.242648	0.331964	0.00812177	-0.0774293	0.760077	0.221797	0.159163	0.528148	0.0223854	0.0728527	0.773898	0.00337527	-0.134918	0.593505	0.0665681	-0.178196	0.479294	0.0228759	-0.352192	0.151755	0.00631801	-0.219549	0.381384	0.196173	0.144647	0.56688	0.0219586	0.062251	0.806158	0.00331642	-0.0900714	0.722268	0.0666667
E2F1.hg38.10000	-0.346335	0.159158	0.498522	-0.232391	0.353428	0.110081	-0.181506	0.471031	0.580923	-0.0255434	0.919862	0.0289943	-0.0638152	0.801378	0.0328065	-0.654513	0.00320578	0.207561	-0.531167	0.0233114	0.275396	-0.472799	0.0475357	0.0695824	-0.221927	0.376118	0.505199	0.0136458	0.957142	0.0327875	-0.0213149	0.933098	0.0339463	-0.642746	0.0040159	0.210699
E2F4.hg38.10000	-0.422892	0.0803781	0.488828	-0.277809	0.264346	0.0931648	-0.154025	0.541717	0.836463	0.296625	0.231984	0.022633	-0.00706722	0.977797	0.024798	-0.804217	5.75228e-05	0.204936	-0.589219	0.0100784	0.292645	-0.516047	0.0283571	0.0598113	-0.27717	0.265491	0.575377	0.317977	0.198479	0.0258918	0.0344424	0.892078	0.0258751	-0.794429	8.22146e-05	0.209153
E2F6.hg38.10000	-0.400948	0.0991485	0.286391	-0.254662	0.307817	0.0818927	-0.0749494	0.767558	0.333693	0.732995	0.00053902	0.0217793	0.060689	0.810938	0.0195207	-0.577441	0.0120926	0.159279	-0.58679	0.0104701	0.164579	-0.504668	0.0326842	0.0502712	0.0241594	0.924192	0.233742	0.724476	0.000672662	0.0253033	0.111328	0.660091	0.020251	-0.578559	0.0118887	0.162728
E2F7.hg38.10000	-0.3537	0.149888	0.171206	-0.296608	0.232013	0.0408708	-0.0368002	0.884735	0.268253	0.168725	0.503321	0.0227915	-0.0384167	0.879706	0.00987641	-0.414501	0.0872194	0.127637	-0.499966	0.0346139	0.126463	-0.515049	0.0287179	0.0276604	-0.0348042	0.890951	0.23917	0.210571	0.401635	0.0232734	-0.00519017	0.983693	0.0102774	-0.411957	0.0893744	0.126008
E2F8.hg38.10000	-0.379177	0.120702	0.206051	-0.289639	0.243688	0.0540214	0.0192466	0.939578	0.480751	0.680837	0.00186907	0.0173871	0.124497	0.622579	0.0121985	-0.704784	0.00109037	0.184981	-0.548448	0.0184356	0.133511	-0.49191	0.038123	0.0354016	0.163685	0.516338	0.415911	0.676706	0.00204128	0.018937	0.150638	0.550746	0.0129178	-0.706085	0.00105737	0.186046
E4F1.hg38.10000	-0.44217	0.0661612	0.254898	-0.288801	0.245117	0.0671467	-0.43971	0.0678633	0.320233	0.612374	0.006903	0.0199313	0.227956	0.362946	0.0151886	-0.812116	4.24952e-05	0.0891193	-0.567058	0.0141238	0.198696	-0.515742	0.028467	0.0443402	-0.556447	0.0164705	0.253992	0.615901	0.00650002	0.0213361	0.253535	0.310036	0.016106	-0.814579	3.85563e-05	0.0879778
EBF1.hg38.10000	-0.205058	0.414353	0.123262	-0.180365	0.47387	0.0277331	0.0260818	0.918178	0.251804	0.623382	0.00570824	0.0220149	0.52679	0.0246936	0.00667303	-0.277117	0.265586	0.0863849	-0.417684	0.0845762	0.0859669	-0.394279	0.105431	0.0186979	-0.126712	0.616353	0.331951	0.641353	0.00412197	0.0239423	0.539477	0.0208548	0.00724769	-0.271861	0.27513	0.0854431
EBF3.hg38.10000	-0.213169	0.395716	0.0944147	-0.197268	0.432682	0.0150651	-0.366625	0.134531	0.447187	-0.100865	0.690462	0.0242037	-0.474757	0.0464977	0.00427447	0.0131136	0.958812	0.0609831	-0.281731	0.25738	0.0714504	-0.267379	0.283433	0.0126432	-0.151406	0.548694	0.418545	-0.0758573	0.764817	0.0244177	-0.450042	0.0609288	0.00441302	0.0171585	0.946124	0.0586328
EGR1.hg38.10000	-0.296517	0.232163	0.279321	-0.216962	0.38716	0.0780735	-0.255836	0.305515	0.504872	0.515427	0.0285808	0.0197955	0.129483	0.608598	0.0179883	0.368668	0.132208	0.0955705	-0.496957	0.0358942	0.153055	-0.463418	0.0527545	0.0465401	-0.00529693	0.983358	0.269365	0.517983	0.0276676	0.0236175	0.173423	0.49133	0.0192457	0.393038	0.106632	0.0985279
EGR2.hg38.10000	-0.220169	0.380008	0.109075	-0.175008	0.487317	0.0263788	0.240834	0.335703	0.496891	0.333357	0.176431	0.0155269	0.0586772	0.817103	0.00506207	0.361063	0.140999	0.123438	-0.486897	0.0404403	0.0740937	-0.469663	0.0492348	0.0153478	0.221864	0.376256	0.412087	0.445601	0.0638412	0.0169275	0.159022	0.52852	0.00565375	0.379929	0.119906	0.121931
EGR3.hg38.10000	0.0536228	0.832637	0.0955237	-0.161298	0.522557	0.0232951	-0.158881	0.52889	0.455687	0.38982	0.109787	0.0162539	0.11392	0.652644	0.00490246	0.49106	0.0385086	0.13105	-0.249118	0.318826	0.0553887	-0.503228	0.0332662	0.0133008	0.0665565	0.793018	0.411566	0.452445	0.0593947	0.0193715	0.207995	0.407552	0.00562311	0.502237	0.033671	0.130168
EHF.hg38.10000	-0.482747	0.0424387	0.241455	-0.327984	0.183937	0.0471325	0.0917167	0.71739	0.426358	0.252796	0.311496	0.0262543	-0.173113	0.492117	0.0127178	-0.776665	0.000150182	0.401232	-0.590696	0.00984612	0.193125	-0.467346	0.0505192	0.0354703	0.301516	0.224009	0.372435	0.278535	0.263048	0.0266285	-0.145481	0.564621	0.0130519	-0.77493	0.000158826	0.400023
ELF1.hg38.10000	-0.483168	0.0422327	0.475634	-0.283957	0.253478	0.0967103	-0.262032	0.293538	0.793303	0.30406	0.219931	0.0245532	0.0710958	0.779221	0.0278293	-0.794533	8.19115e-05	0.258742	-0.596627	0.008956	0.329696	-0.484671	0.0415029	0.0663171	-0.179788	0.47531	0.511135	0.307935	0.213814	0.0275553	0.104158	0.680852	0.028826	-0.783909	0.000118251	0.261714
ELF3.hg38.10000	-0.476601	0.0455355	0.232374	-0.414517	0.0872062	0.0319027	0.202946	0.419281	0.38683	0.29996	0.226526	0.0252183	-0.395344	0.10441	0.00921137	-0.729966	0.000583718	0.453948	-0.557914	0.016129	0.197602	-0.507064	0.0317331	0.0256435	0.164218	0.514953	0.376624	0.319088	0.196827	0.0251525	-0.381688	0.11806	0.00924646	-0.732897	0.000540425	0.449921
ELF4.hg38.10000	-0.46823	0.0500263	0.228739	-0.322668	0.19157	0.0685353	0.183951	0.464974	0.39088	0.651136	0.00342313	0.0211543	0.215403	0.390666	0.0162194	-0.583571	0.0110077	0.168912	-0.588484	0.0101956	0.177583	-0.514979	0.0287433	0.0473575	0.0523061	0.836694	0.350075	0.653226	0.00328721	0.0223035	0.233706	0.350633	0.01701	-0.594141	0.00932092	0.166715
ELK3.hg38.10000	-0.450286	0.0607718	0.232515	-0.257809	0.30167	0.0533788	0.118943	0.638299	0.367209	0.593748	0.00937959	0.0140643	0.211649	0.399174	0.0119181	-0.721055	0.000733612	0.100003	-0.622039	0.00584431	0.146372	-0.50766	0.0315001	0.0331664	-0.0298332	0.906456	0.300665	0.646251	0.0037588	0.0156744	0.25494	0.307271	0.0128743	-0.728319	0.000609304	0.0988935
ELK4.hg38.10000	-0.406728	0.0939257	0.285662	-0.30185	0.223471	0.0758692	-0.535803	0.0219144	0.308961	0.317908	0.198581	0.0276281	0.0358808	0.887597	0.0202834	-0.30236	0.222651	0.0895073	-0.533696	0.0225411	0.205822	-0.494503	0.0369648	0.0526507	-0.457296	0.0563866	0.220661	0.343895	0.162313	0.0296494	0.0611552	0.80951	0.0210333	-0.3022	0.222908	0.0900437
EOMES.hg38.10000	-0.0241695	0.924161	0.109447	0.132014	0.601551	0.0198581	-0.296739	0.231797	0.209724	0.039107	0.877559	0.0310461	-0.0866309	0.732501	0.00502209	-0.58209	0.0112625	0.0503283	-0.311672	0.208019	0.0533602	0.0532758	0.833706	0.0135322	-0.241936	0.333429	0.202356	0.094929	0.707896	0.0315389	-0.0238491	0.925163	0.00522103	-0.593515	0.00941466	0.0497305
EPAS1.hg38.10000	-0.148933	0.555318	0.0946032	-0.27457	0.270186	0.0268344	0.0301603	0.905434	0.280834	0.475485	0.0461161	0.020998	-0.158277	0.530478	0.00619877	-0.657287	0.0030358	0.127229	-0.270824	0.277038	0.0809426	-0.444804	0.0643749	0.0213308	0.208854	0.405574	0.324558	0.528101	0.0242732	0.0213255	-0.0943595	0.709576	0.00648598	-0.647013	0.00370479	0.130861
ERF.hg38.10000	-0.38379	0.115881	0.26932	-0.263092	0.291518	0.0453665	0.00136541	0.99571	0.493161	-0.69491	0.00136995	0.0343445	-0.711451	0.000929859	0.0177037	0.00464685	0.9854	0.160669	-0.45103	0.0602943	0.193518	-0.346543	0.158891	0.0356917	-0.163162	0.517697	0.40654	-0.686243	0.00166207	0.035087	-0.704516	0.00109727	0.0178317	0.0154479	0.951488	0.161501
ERG.hg38.10000	-0.450935	0.060355	0.406511	-0.275535	0.268437	0.0884551	-0.149511	0.553764	0.543571	0.409233	0.0917251	0.0291402	0.0074348	0.976642	0.0250017	-0.794375	8.23717e-05	0.240675	-0.597357	0.00885107	0.251931	-0.484293	0.0416854	0.0593924	0.064529	0.799199	0.401948	0.41462	0.0871198	0.0335483	0.0459211	0.856419	0.0259538	-0.788975	9.95109e-05	0.242796
ESR1.hg38.10000	0.219861	0.380692	0.114297	-0.112677	0.656209	0.02671	-0.21446	0.392792	0.393516	-0.720184	0.000749841	0.018115	-0.874437	2.07996e-06	0.00684843	0.143397	0.570271	0.0976369	0.203216	0.418648	0.0856934	-0.20831	0.406824	0.0203727	-0.227916	0.363034	0.442367	-0.666207	0.00253859	0.0188416	-0.856122	5.82033e-06	0.00717619	0.135134	0.592907	0.0973883
ESR2.hg38.10000	0.029477	0.907568	0.0924407	-0.235546	0.346743	0.0243097	-0.0467148	0.853962	0.262445	0.104524	0.679787	0.0183116	-0.21071	0.401318	0.00589008	0.178175	0.479345	0.0899454	-0.22025	0.379828	0.049372	-0.477245	0.0452034	0.0151849	0.0357933	0.88787	0.235882	0.227702	0.363496	0.0200825	-0.109555	0.665205	0.00639038	0.198849	0.428928	0.0865493
ESRRA.hg38.10000	-0.166147	0.509959	0.136302	-0.228168	0.36249	0.0328139	0.153656	0.542696	0.217476	-0.481398	0.0431043	0.0270052	-0.788034	0.000102785	0.00881197	0.419573	0.0830358	0.0860882	-0.273953	0.271307	0.10304	-0.322225	0.192216	0.0258915	-0.0565264	0.823706	0.246172	-0.440445	0.0673513	0.0275371	-0.769994	0.00018576	0.00904868	0.444396	0.0646493	0.0849094
ETS1.hg38.10000	-0.524188	0.0255448	0.383454	-0.307038	0.215219	0.0777585	-0.244195	0.328795	0.660335	0.633681	0.00474804	0.0227983	0.225918	0.367369	0.0205763	-0.864445	3.714e-06	0.214296	-0.640666	0.00417519	0.274252	-0.5118	0.0299168	0.0539996	-0.206612	0.410747	0.398746	0.624753	0.00557203	0.0253276	0.24658	0.323944	0.0215147	-0.85862	5.10119e-06	0.215023
ETV1.hg38.10000	-0.470434	0.0488126	0.370249	-0.271876	0.275104	0.0781788	-0.370914	0.129686	0.498126	0.384552	0.115098	0.0215866	0.0272554	0.914509	0.0208133	-0.758575	0.000263171	0.211084	-0.585318	0.0107133	0.251319	-0.479239	0.0441858	0.0514559	-0.28354	0.254206	0.479257	0.393045	0.106624	0.0243643	0.0626803	0.804846	0.021684	-0.74813	0.000356216	0.211806
ETV2.hg38.10000	0.130158	0.606716	0.100894	-0.0967568	0.702512	0.0243435	0.214583	0.392515	0.347745	-0.366382	0.134809	0.0148176	-0.781844	0.0001267	0.00501977	-0.526516	0.0247822	0.0702319	0.0536198	0.832646	0.0651385	-0.295445	0.233937	0.017296	0.156667	0.53472	0.306116	-0.18635	0.459069	0.0164139	-0.72283	0.000701446	0.00544798	-0.55997	0.0156594	0.0679959
ETV4.hg38.10000	-0.386943	0.112666	0.230164	-0.260498	0.296477	0.0568562	0.164407	0.514463	0.369244	-0.114178	0.651902	0.0214479	-0.359232	0.143174	0.0154047	-0.55559	0.0166727	0.150938	-0.492956	0.0376523	0.168408	-0.453985	0.0584273	0.0398464	-0.164888	0.513216	0.293249	-0.0328566	0.897021	0.0231083	-0.316576	0.200574	0.0159295	-0.547688	0.0186314	0.150812
ETV5.hg38.10000	-0.346787	0.158578	0.317075	-0.249449	0.318162	0.0788252	-0.12833	0.611821	0.490202	0.439748	0.0678366	0.0241781	-0.0512956	0.83981	0.0203705	-0.86858	2.93846e-06	0.105915	-0.523882	0.0256464	0.184659	-0.481849	0.0428809	0.0485095	-0.316477	0.200721	0.373353	0.448707	0.0617936	0.0279803	-0.00612999	0.980741	0.0211852	-0.855776	5.92644e-06	0.110605
ETV6.hg38.10000	-0.670644	0.00231747	0.141093	-0.45872	0.0555252	0.0240406	-0.0782018	0.757751	0.28568	0.803781	5.84694e-05	0.0279248	0.791835	9.00909e-05	0.00805572	-0.873285	2.22925e-06	0.26148	-0.789161	9.88732e-05	0.11109	-0.637328	0.00444141	0.0181978	0.111406	0.659867	0.345844	0.809627	4.68189e-05	0.0278655	0.786469	0.000108436	0.00826236	-0.86997	2.71115e-06	0.26325
FEZF1.hg38.10000	-0.0169533	0.946767	0.110102	-0.15603	0.536403	0.024766	0.117681	0.641891	0.244824	-0.460499	0.0544634	0.0192811	-0.615501	0.00654475	0.0084961	0.88629	9.78158e-07	0.0571805	-0.0841654	0.739861	0.0829856	-0.18858	0.453616	0.0205341	0.134461	0.594766	0.318753	-0.415575	0.0863206	0.0195592	-0.599126	0.00860096	0.00862177	0.888525	8.40634e-07	0.0566849
FLI1.hg38.10000	-0.675711	0.00208463	0.258419	-0.408153	0.0926691	0.0532775	-0.421298	0.0816465	0.377015	0.605151	0.00779132	0.0277358	0.395654	0.104113	0.0134934	-0.829102	2.10806e-05	0.276152	-0.76414	0.000222602	0.204674	-0.622776	0.00576932	0.0357309	-0.274074	0.271087	0.340068	0.596705	0.00894473	0.0294122	0.396278	0.103519	0.0140939	-0.826135	2.39537e-05	0.275769
FOS.hg38.10000	-0.465343	0.0516503	0.20032	-0.346475	0.158979	0.0274677	-0.283798	0.253756	0.392809	0.257146	0.302958	0.0297573	-0.166222	0.509766	0.00850315	-0.769608	0.000188018	0.393135	-0.579745	0.0116752	0.168795	-0.45773	0.0561231	0.0227063	-0.245761	0.325604	0.445876	0.280998	0.258673	0.0294509	-0.148316	0.556974	0.00859634	-0.7654	0.000214194	0.394473
FOSB.hg38.10000	-0.418959	0.0835344	0.138611	-0.191061	0.447585	0.01968	-0.515375	0.0285995	0.21931	0.500052	0.0345779	0.0244003	0.38656	0.113052	0.00526854	-0.74169	0.000426313	0.337107	-0.584323	0.0108802	0.108256	-0.447077	0.0628621	0.0136659	-0.235224	0.347422	0.335388	0.541355	0.0203287	0.0242962	0.413829	0.0877847	0.00545261	-0.739316	0.000454916	0.337282
FOSL1.hg38.10000	-0.415814	0.0861221	0.155781	-0.254203	0.30872	0.019649	-0.193947	0.440623	0.290292	0.231764	0.354764	0.0257555	-0.213698	0.394518	0.00671513	-0.68604	0.00166947	0.421051	-0.577788	0.0120291	0.122928	-0.391778	0.10786	0.0164405	-0.231123	0.356134	0.312892	0.269025	0.280367	0.0256643	-0.194413	0.439505	0.00675532	-0.684546	0.0017249	0.418657
FOSL2.hg38.10000	-0.331524	0.178968	0.152268	-0.230631	0.357188	0.0217455	-0.22028	0.379761	0.298385	-0.00559344	0.982426	0.0260899	-0.440507	0.0673081	0.00850904	-0.599756	0.00851333	0.344554	-0.44654	0.0632167	0.128426	-0.318729	0.19736	0.0190795	-0.246891	0.323314	0.365763	0.0292712	0.908211	0.026119	-0.422122	0.080989	0.00854221	-0.596667	0.00895029	0.343359
FOXA1.hg38.10000	-0.15047	0.551195	0.182159	-0.19593	0.435873	0.0349491	0.393166	0.106506	0.408542	-0.877277	1.74836e-06	0.0329236	-0.871251	2.51528e-06	0.0159445	0.804474	5.69727e-05	0.210994	-0.0977833	0.699494	0.18778	-0.191364	0.446852	0.0342569	0.341157	0.165905	0.448056	-0.877778	1.69479e-06	0.0327701	-0.870128	2.6863e-06	0.0158998	0.80533	5.51657e-05	0.208983
FOXA2.hg38.10000	-0.267312	0.28356	0.195597	-0.253081	0.310932	0.036162	0.157178	0.533372	0.325455	-0.723102	0.00069662	0.0254522	-0.773627	0.000165592	0.0116235	0.621457	0.00590404	0.180824	-0.309127	0.211955	0.181249	-0.328527	0.183169	0.0303156	0.133592	0.597171	0.29026	-0.710827	0.000944007	0.0255251	-0.764168	0.000222417	0.0117446	0.62992	0.00508211	0.178229
FOXA3.hg38.10000	-0.390317	0.109296	0.189823	-0.201793	0.421984	0.0211722	-0.105696	0.676379	0.566952	-0.433754	0.0721172	0.0174913	-0.697051	0.00130477	0.00671119	-0.348021	0.157002	0.170577	-0.471817	0.0480626	0.146096	-0.343569	0.162739	0.0164888	-0.0912887	0.718657	0.593219	-0.382738	0.116968	0.0178514	-0.670219	0.00233794	0.00689338	-0.324001	0.189636	0.169093
FOXH1.hg38.10000	0.0402181	0.874107	0.109423	0.032197	0.899078	0.0224997	0.0108251	0.965996	0.23905	0.0910142	0.719471	0.022794	0.0830347	0.743243	0.00505346	0.364394	0.1371	0.0804149	-0.320668	0.194496	0.0513462	-0.196064	0.435553	0.0140458	0.405475	0.095041	0.242053	0.200043	0.426104	0.0232855	0.160685	0.524159	0.00544346	0.364311	0.137196	0.0817908
FOXK1.hg38.10000	-0.388505	0.111097	0.255484	-0.364966	0.136438	0.0429154	-0.306071	0.216742	0.340871	-0.380065	0.119763	0.0300443	-0.581423	0.0113786	0.00951673	-0.193293	0.442197	0.0729616	-0.38634	0.113276	0.240878	-0.429205	0.0754971	0.0378375	-0.375561	0.124577	0.434322	-0.402053	0.0981342	0.0299142	-0.585277	0.0107201	0.00955405	-0.155935	0.536656	0.074965
FOXK2.hg38.10000	-0.493814	0.0372699	0.212468	-0.352015	0.151975	0.0530215	-0.0832324	0.742651	0.281814	0.293989	0.236358	0.0227954	-1.47051e-05	0.999954	0.0123301	-0.279063	0.262106	0.0598451	-0.605159	0.00779037	0.181627	-0.529664	0.0237791	0.0385742	-0.14275	0.572029	0.325489	0.319846	0.195706	0.0235942	0.0356515	0.888311	0.0130233	-0.235418	0.347014	0.0590299
FOXM1.hg38.10000	-0.508626	0.0311249	0.450654	-0.369017	0.131814	0.0575062	-0.459258	0.0552024	1.26823	-0.835269	1.60369e-05	0.0208506	-0.715067	0.000851395	0.0153867	-0.810958	4.44624e-05	0.233303	-0.57238	0.0130513	0.35506	-0.482601	0.0425102	0.0443426	-0.443383	0.0653341	1.11298	-0.830947	1.94467e-05	0.0210765	-0.701535	0.00117657	0.0156215	-0.808967	4.80254e-05	0.231617
FOXO1.hg38.10000	-0.484068	0.0417945	0.162102	-0.278802	0.26257	0.032578	-0.295819	0.233316	0.5369	0.881173	1.36794e-06	0.0162181	0.696611	0.00131794	0.00670533	-0.785982	0.000110248	0.13976	-0.604686	0.00785151	0.123495	-0.452808	0.0591656	0.0241188	-0.103577	0.682543	0.407275	0.869161	2.84155e-06	0.0182645	0.690144	0.00152479	0.00711125	-0.772941	0.000169251	0.14471
FOXO3.hg38.10000	-0.550143	0.0180046	0.324853	-0.32557	0.187378	0.0541604	-0.480241	0.0436814	0.955984	0.327289	0.184922	0.0199868	-0.286547	0.248986	0.0131211	-0.869963	2.71228e-06	0.211349	-0.67005	0.0023461	0.236317	-0.543247	0.0198094	0.0341538	-0.578745	0.0118549	0.714772	0.364228	0.137293	0.0228209	-0.243335	0.330553	0.0135433	-0.865263	3.54793e-06	0.213353
FOXP1.hg38.10000	-0.519519	0.0271298	0.349905	-0.326644	0.185842	0.0662888	-0.356284	0.146725	0.582454	-0.072198	0.775881	0.0226708	-0.162634	0.519071	0.0182695	-0.846772	9.33783e-06	0.186146	-0.629148	0.00515304	0.251912	-0.499398	0.0348528	0.0467528	-0.360213	0.142005	0.430332	-0.0411682	0.871156	0.024112	-0.130572	0.605563	0.0188636	-0.843206	1.10923e-05	0.187618
FOXP3.hg38.10000	-0.500864	0.0342386	0.202425	-0.275915	0.267751	0.0474179	0.0989198	0.696158	0.304595	0.760389	0.00024931	0.0175675	0.549806	0.0180896	0.0105932	-0.822983	2.73655e-05	0.110531	-0.653975	0.00323958	0.138632	-0.472056	0.0479342	0.0314739	0.0344445	0.892071	0.306764	0.766493	0.000207115	0.018568	0.54934	0.0182078	0.0112526	-0.818006	3.35956e-05	0.111645
GABPA.hg38.10000	-0.4931	0.0375881	0.407186	-0.269126	0.28018	0.0981217	-0.186939	0.457625	0.719146	0.377561	0.122423	0.023008	0.144622	0.566947	0.0277845	-0.749239	0.000345176	0.246515	-0.607766	0.00745964	0.284411	-0.476167	0.0457606	0.0673841	-0.185692	0.460687	0.622728	0.381976	0.11776	0.025706	0.173185	0.491937	0.028925	-0.741395	0.000429777	0.247253
GATA1.hg38.10000	-0.511777	0.0299252	0.1511	-0.329791	0.181389	0.0229379	-0.106875	0.672959	0.307316	0.526134	0.0249061	0.0354255	0.38193	0.117808	0.00739402	-0.538596	0.021105	0.336285	-0.651416	0.00340464	0.123614	-0.433565	0.0722558	0.019021	-0.149164	0.554697	0.38743	0.545471	0.0192124	0.0353225	0.392128	0.107517	0.00752221	-0.537182	0.0215117	0.333937
GATA2.hg38.10000	-0.410257	0.0908366	0.147961	-0.288523	0.245591	0.0291308	0.0135221	0.95753	0.250367	-0.489413	0.0392639	0.0335555	-0.780474	0.000132588	0.00983905	0.748314	0.00035436	0.184974	-0.456489	0.0568789	0.137766	-0.306538	0.216006	0.0281125	0.0764823	0.762932	0.338953	-0.479485	0.0440616	0.0334305	-0.777187	0.000147658	0.00986995	0.754971	0.000292625	0.181998
GATA3.hg38.10000	-0.189784	0.450685	0.126467	-0.195004	0.438089	0.0257841	-0.212724	0.396728	0.2229	-0.68688	0.00163896	0.0272205	-0.88414	1.12828e-06	0.00698425	0.830057	2.02207e-05	0.173713	-0.256014	0.305168	0.112461	-0.210622	0.401519	0.0241864	-0.150746	0.550458	0.270237	-0.677618	0.00200218	0.0270472	-0.878223	1.64844e-06	0.00709199	0.829632	2.05992e-05	0.172878
GATA4.hg38.10000	-0.216136	0.389015	0.111219	-0.128351	0.61176	0.0185464	0.0186783	0.941359	0.293024	0.0707683	0.780215	0.0410387	-0.313908	0.204601	0.00652881	-0.211664	0.399138	0.0993098	-0.435944	0.0705308	0.0793428	-0.305123	0.218242	0.0141277	-0.262244	0.293133	0.262387	0.0937067	0.711503	0.0412325	-0.286777	0.24859	0.00668032	-0.19855	0.429638	0.0994585
GATA6.hg38.10000	-0.17103	0.497421	0.102999	-0.0912188	0.718865	0.0197344	0.217414	0.386147	0.272455	0.155001	0.539127	0.0392838	-0.160479	0.524699	0.00600247	-0.259441	0.298512	0.0838571	-0.387771	0.111832	0.0697099	-0.301907	0.223379	0.0136627	0.0172056	0.945976	0.318538	0.179828	0.47521	0.0395777	-0.120972	0.632538	0.00620896	-0.260772	0.29595	0.0835488
GFI1.hg38.10000	-0.379298	0.120573	0.141597	-0.414264	0.0874184	0.027564	-0.290948	0.241468	0.441787	0.763312	0.000228284	0.0130509	0.484552	0.0415604	0.00515634	-0.733303	0.00053464	0.0911846	-0.653088	0.00329604	0.0927399	-0.612958	0.00683496	0.0199566	-0.234363	0.349241	0.48102	0.788722	0.000100383	0.0141238	0.483889	0.0418814	0.00539939	-0.712716	0.000901765	0.0931152
GFI1B.hg38.10000	-0.362093	0.139785	0.224864	-0.287224	0.247819	0.0501328	0.287815	0.246805	0.422637	0.573256	0.0128812	0.0112385	0.181723	0.470493	0.0115697	-0.680636	0.00187717	0.1262	-0.517343	0.0278941	0.13926	-0.477718	0.0449605	0.0323006	-0.0563346	0.824295	0.25437	0.567406	0.0140516	0.0115669	0.190892	0.447996	0.0121685	-0.646018	0.00377547	0.130388
GLIS1.hg38.10000	-0.132687	0.59968	0.131477	-0.1801	0.474532	0.0283082	-0.0315721	0.901028	0.362769	0.216925	0.387243	0.0242735	-0.388373	0.111229	0.00674964	0.800487	6.60609e-05	0.0835832	-0.345537	0.160186	0.0891623	-0.416811	0.0852956	0.0195912	-0.0943306	0.709661	0.336983	0.296363	0.232418	0.0272381	-0.285221	0.25128	0.00738571	0.805734	5.43311e-05	0.0827962
GLIS2.hg38.10000	-0.0170489	0.946467	0.157534	-0.14626	0.562515	0.077818	-0.265778	0.286438	0.296324	0.412807	0.0886503	0.0311807	-0.0898449	0.72294	0.0171414	-0.568889	0.0137472	0.0994651	-0.303843	0.220278	0.083236	-0.445416	0.0639647	0.0433496	-0.419948	0.0827322	0.289904	0.445621	0.063828	0.0352098	-0.0118807	0.962682	0.0181419	-0.547608	0.0186523	0.0985873
GLIS3.hg38.10000	0.289641	0.243684	0.0742933	0.0297026	0.906863	0.0209419	0.424169	0.0793733	0.295606	0.283305	0.254617	0.0225622	0.0133311	0.95813	0.00442044	0.288613	0.245439	0.0670081	0.123595	0.625123	0.0375433	-0.264567	0.288721	0.0125179	0.450765	0.060464	0.232796	0.334128	0.17537	0.0285197	0.155515	0.537767	0.00546906	0.279163	0.261927	0.0683698
GMEB2.hg38.10000	-0.352547	0.151314	0.391081	-0.238032	0.341527	0.107327	0.0372078	0.883466	0.414048	0.190617	0.44866	0.0344299	-0.00727522	0.977143	0.0309792	-0.357235	0.145573	0.158984	-0.503899	0.0329938	0.240655	-0.45933	0.0551596	0.0698469	0.120583	0.63364	0.318382	0.214057	0.393705	0.0378613	0.0294206	0.907744	0.0321512	-0.339745	0.167778	0.151658
GRHL2.hg38.10000	0.0371376	0.883685	0.20634	-0.0678567	0.78906	0.0324215	0.451416	0.0600478	0.421045	-0.930049	2.31107e-08	0.0211255	-0.856626	5.66858e-06	0.0116173	0.839161	1.34177e-05	0.378572	0.0208577	0.93453	0.172328	-0.14201	0.574043	0.0275042	0.344964	0.160926	0.452121	-0.92411	4.35153e-08	0.0214364	-0.847627	8.95421e-06	0.0117733	0.838406	1.38949e-05	0.37718
HAND2.hg38.10000	0.0550326	0.828298	0.0757587	0.191868	0.445633	0.0136612	-0.132644	0.599802	0.450403	0.143749	0.569316	0.0186007	-0.0915231	0.717963	0.00331264	0.695184	0.00136145	0.0796879	-0.165616	0.511332	0.0400699	0.141771	0.574696	0.0103421	-0.276446	0.266793	0.358872	0.242609	0.332045	0.0189026	0.000480425	0.99849	0.00353601	0.691266	0.00148708	0.079381
HES1.hg38.10000	-0.595019	0.00919062	0.0875683	-0.531738	0.0231357	0.0190827	0.10146	0.68872	0.312788	-0.474091	0.0468486	0.0132319	-0.535412	0.0220298	0.00557041	-0.243516	0.330183	0.0613019	-0.500272	0.0344856	0.0591036	-0.42643	0.0776148	0.0158886	0.222019	0.375916	0.333499	-0.412914	0.0885593	0.0153423	-0.591747	0.00968333	0.00501361	-0.231222	0.355924	0.0635268
HES2.hg38.10000	-0.328348	0.183421	0.0923223	-0.296732	0.231809	0.0193015	-0.542974	0.0198836	0.241933	0.207776	0.408056	0.0166595	-0.43992	0.0677169	0.00743606	-0.778878	0.000139736	0.20095	-0.426469	0.0775848	0.081062	-0.363778	0.137815	0.0184178	-0.630428	0.00503592	0.255383	0.215361	0.390759	0.0166541	-0.43772	0.0692636	0.00743849	-0.780338	0.000133183	0.198625
HEY1.hg38.10000	-0.109899	0.664211	0.208239	-0.214294	0.393167	0.107658	-0.440446	0.067351	1.1354	0.658706	0.00295176	0.0478208	0.0881559	0.727959	0.0296525	0.0494281	0.845574	0.27192	-0.31225	0.207133	0.139952	-0.450001	0.0609549	0.0685024	-0.352504	0.151367	0.702221	0.659133	0.00292683	0.0532457	0.125517	0.61971	0.0308756	0.0751334	0.767002	0.283107
HIC1.hg38.10000	-0.424423	0.0791743	0.13151	-0.305462	0.217705	0.0360558	0.541815	0.0202016	0.278954	0.886119	9.89418e-07	0.0167917	0.694494	0.00138291	0.00810551	-0.345889	0.159731	0.128793	-0.677796	0.00199461	0.0815556	-0.557692	0.0161801	0.0228204	0.317625	0.199004	0.292858	0.875561	1.94279e-06	0.0193651	0.689922	0.00153234	0.00878613	-0.313923	0.204579	0.131564
HIF1A.hg38.10000	-0.417368	0.0848357	0.317539	-0.286243	0.24951	0.0589021	0.170419	0.498981	0.413454	0.00187253	0.994116	0.0327289	-0.205447	0.413448	0.0159607	-0.674278	0.00214844	0.185183	-0.565237	0.0145063	0.205971	-0.491482	0.0383166	0.0400268	0.0576206	0.820345	0.460904	0.0360648	0.887024	0.0342937	-0.168553	0.503764	0.0165065	-0.673073	0.00220331	0.182231
HIF3A.hg38.10000	-0.30708	0.215153	0.256158	-0.186397	0.458953	0.0410279	-0.323853	0.189851	0.522819	-0.634362	0.00468955	0.0157302	-0.681429	0.00184545	0.00924501	-0.0811481	0.748897	0.172254	-0.418432	0.0839635	0.172083	-0.388617	0.110984	0.0266271	-0.189656	0.450994	0.514535	-0.52972	0.0237615	0.0169724	-0.641584	0.00410426	0.00960444	-0.0890469	0.72531	0.173271
HLF.hg38.10000	-0.307633	0.214286	0.104247	-0.314487	0.203723	0.018627	-0.31939	0.196381	0.248646	0.109595	0.665086	0.0216799	-0.215321	0.390851	0.00542884	-0.586249	0.0105589	0.271256	-0.490551	0.0387407	0.0771994	-0.397228	0.102619	0.0155814	-0.17298	0.492457	0.29822	0.124554	0.622419	0.0212405	-0.205968	0.412237	0.00546454	-0.579599	0.0117015	0.269984
HMBOX1.hg38.10000	-0.416547	0.0855138	0.193772	-0.262315	0.292997	0.0276615	-0.287303	0.247683	0.266999	0.205364	0.41364	0.0321918	-0.0561529	0.824853	0.00752492	-0.682987	0.00178434	0.170401	-0.587769	0.0103108	0.14722	-0.399013	0.100943	0.0216682	-0.345333	0.160449	0.271858	0.238025	0.341541	0.0320305	-0.0529518	0.834704	0.00760174	-0.673424	0.0021872	0.171968
HMG20A.hg38.10000	-0.208333	0.406771	0.139959	-0.235146	0.347587	0.0186078	0.239982	0.337469	0.370384	0.0723784	0.775335	0.0194534	-0.528786	0.0240554	0.00596243	-0.670068	0.00234524	0.104777	-0.316746	0.200318	0.101542	-0.401965	0.0982149	0.013852	0.081099	0.749044	0.433623	0.12481	0.621698	0.0198681	-0.512943	0.0294906	0.00601367	-0.653942	0.00324168	0.107106
HMGA1.hg38.10000	-0.404715	0.0957215	0.433499	-0.459586	0.0550065	0.0384963	-0.626451	0.00540696	0.581466	-0.561353	0.0153499	0.0937792	-0.629563	0.00511482	0.0111477	-0.612466	0.00689218	0.22669	-0.411926	0.0894014	0.0374674	-0.374552	0.125674	0.00824441	-0.0516834	0.838613	0.396798	-0.554462	0.0169419	0.0924794	-0.634753	0.00465619	0.0111969	-0.549545	0.0181557	0.241399
HNF1A.hg38.10000	-0.301653	0.223789	0.0642898	-0.126294	0.617525	0.0150661	0.455944	0.0572129	0.264177	-0.313222	0.205647	0.0271697	-0.460772	0.0543024	0.0103216	0.415152	0.0866737	0.126405	-0.333825	0.175786	0.0628362	-0.196919	0.433515	0.013829	0.373567	0.126753	0.215199	-0.321793	0.192847	0.0268618	-0.461865	0.0536586	0.0102804	0.412783	0.0886706	0.125297
HNF1B.hg38.10000	-0.294935	0.234783	0.0787385	-0.0566454	0.82334	0.0165648	0.0762951	0.763496	0.234451	-0.272164	0.274575	0.0275056	-0.46758	0.0503883	0.00827255	-0.243377	0.330468	0.0571317	-0.371615	0.128906	0.0722106	-0.191924	0.445498	0.0137994	0.107346	0.671594	0.306446	-0.258384	0.300554	0.027419	-0.458565	0.0556188	0.00825809	-0.251788	0.313495	0.058276
HNF4A.hg38.10000	-0.129771	0.607794	0.110824	-0.244933	0.327288	0.0263304	0.304856	0.218666	0.387921	-0.0400408	0.874658	0.0206434	-0.366125	0.135104	0.00881919	-0.167611	0.506185	0.0920413	-0.34726	0.157972	0.0752587	-0.42195	0.0811259	0.0194965	0.165751	0.510982	0.249825	0.056081	0.825074	0.0212865	-0.317454	0.199259	0.00907356	-0.16384	0.515936	0.0913284
HNF4G.hg38.10000	-0.0274682	0.913844	0.133007	-0.216466	0.388273	0.0283834	-0.159131	0.528232	0.347656	-0.708386	0.00100101	0.0420255	-0.756125	0.000282908	0.0179927	0.865578	3.48573e-06	0.141034	-0.0353939	0.889114	0.11591	-0.218986	0.382638	0.0280182	-0.113749	0.653135	0.408626	-0.699752	0.00122622	0.042215	-0.75367	0.000303921	0.017983	0.865706	3.46076e-06	0.141269
HOMEZ.hg38.10000	-0.476111	0.0457897	0.351107	-0.37916	0.12072	0.0311632	-0.443851	0.0650173	0.798958	-0.25604	0.305115	0.0178998	-0.595218	0.00916137	0.00695281	-0.805959	5.38704e-05	0.216428	-0.597796	0.00878844	0.255123	-0.524352	0.0254907	0.0226173	-0.418987	0.0835116	0.611704	-0.175952	0.484935	0.0183705	-0.576851	0.0122014	0.00701239	-0.802048	6.23647e-05	0.215452
HOXA2.hg38.10000	-0.334135	0.175361	0.0496761	-0.35124	0.152941	0.0429238	0.0952344	0.706995	0.35736	-0.270356	0.277902	0.0283539	-0.438311	0.0688452	0.0146864	0.258374	0.300575	0.0755185	-0.210273	0.402317	0.0518764	-0.4638	0.052534	0.0327869	0.275688	0.268161	0.437341	-0.311278	0.208626	0.0276525	-0.43929	0.068157	0.0146913	0.251292	0.314482	0.0771286
HOXA6.hg38.10000	-0.257977	0.301343	0.205418	-0.22826	0.36229	0.0763303	-0.190598	0.448708	0.458045	-0.0211652	0.933566	0.0325921	-0.287424	0.247477	0.0206794	0.433247	0.0724889	0.0682159	-0.378031	0.12192	0.147491	-0.437401	0.06949	0.0497431	-0.289699	0.243586	0.371551	0.0160096	0.949726	0.0343293	-0.251884	0.313305	0.0211896	0.473995	0.0468995	0.0657687
HOXA9.hg38.10000	-0.566762	0.0141853	0.0597248	-0.532867	0.0227913	0.0158349	-0.162111	0.520436	0.32094	-0.160588	0.524412	0.0198479	-0.446388	0.0633176	0.00435345	-0.0532031	0.83393	0.0595417	-0.401046	0.0990584	0.0504504	-0.250144	0.316771	0.010802	0.1427	0.572167	0.268271	-0.283135	0.254916	0.0185019	-0.600768	0.00837395	0.00370059	-0.0786581	0.756378	0.0573413
HOXB13.hg38.10000	-0.18757	0.456082	0.106095	-0.300026	0.22642	0.0240848	0.395252	0.104497	0.321536	-0.769078	0.000191156	0.0485587	-0.783722	0.000118995	0.0207583	0.557449	0.0162366	0.397054	0.0297634	0.906674	0.118764	-0.189899	0.450405	0.0257234	0.280539	0.259485	0.321451	-0.78337	0.000120408	0.0477065	-0.789087	9.91281e-05	0.0204768	0.551299	0.017715	0.399427
HOXC5.hg38.10000	-0.394435	0.105282	0.277796	-0.256956	0.303329	0.0272765	-0.296449	0.232275	0.932996	-0.48121	0.0431977	0.0194753	-0.58182	0.0113094	0.00784397	-0.633272	0.00478347	0.253701	-0.514922	0.0287639	0.211909	-0.396391	0.103412	0.0219307	-0.369256	0.131544	0.747967	-0.436429	0.0701833	0.0192787	-0.566125	0.0143188	0.00797849	-0.631682	0.00492329	0.251654
HOXC9.hg38.10000	-0.481538	0.0430347	0.0863055	-0.241389	0.334557	0.014807	-0.278339	0.263397	0.54054	-0.47623	0.045728	0.0176631	-0.63426	0.00469827	0.00448878	-0.104307	0.680417	0.0780613	-0.532112	0.0230211	0.0727427	-0.272832	0.273351	0.0146222	-0.343329	0.163052	0.574177	-0.511003	0.0302164	0.0173784	-0.644864	0.00385889	0.00448434	-0.0703085	0.78161	0.08104
HSF1.hg38.10000	-0.40755	0.0931996	0.177401	-0.300593	0.225501	0.0430016	0.102593	0.685411	0.390998	0.154824	0.539597	0.0247388	-0.205478	0.413375	0.0104559	-0.0745572	0.768743	0.0696264	-0.559216	0.0158305	0.123441	-0.487493	0.0401593	0.0290974	0.277145	0.265537	0.328749	0.204343	0.416018	0.0260737	-0.151346	0.548854	0.0110253	-0.0565652	0.823586	0.0719135
IKZF1.hg38.10000	-0.484406	0.0416307	0.211932	-0.39359	0.106096	0.0518792	-0.41121	0.090015	0.342674	0.759059	0.000259406	0.0249192	0.469891	0.0491097	0.0119108	-0.579567	0.0117071	0.0903637	-0.597582	0.00881896	0.176999	-0.572572	0.0130138	0.0375415	-0.328096	0.183778	0.247903	0.759658	0.00025482	0.0263344	0.475847	0.045927	0.012582	-0.574489	0.0126448	0.0893835
IKZF2.hg38.10000	-0.46712	0.0506461	0.0996652	-0.430252	0.0747091	0.0197762	-0.00214365	0.993265	0.269851	0.800071	6.7074e-05	0.0224929	0.778917	0.000139553	0.00493285	-0.834133	1.68797e-05	0.118099	-0.694835	0.00137226	0.0668394	-0.640513	0.00418709	0.0136818	0.0804908	0.75087	0.390554	0.809079	4.78205e-05	0.0226587	0.774484	0.000161114	0.00511588	-0.824795	2.53569e-05	0.121923
IKZF5.hg38.10000	-0.453612	0.0586601	0.462235	-0.319695	0.195929	0.0481684	-0.4132	0.0883164	0.989942	-0.150421	0.551328	0.017385	-0.422354	0.0808046	0.0125617	-0.839297	1.33336e-05	0.263916	-0.536992	0.0215669	0.347605	-0.508925	0.0310097	0.0343523	-0.468421	0.0499202	0.777591	-0.0493903	0.845691	0.0188415	-0.387204	0.112402	0.0128654	-0.828894	2.12713e-05	0.269743
IRF1.hg38.10000	-0.545336	0.0192483	0.238676	-0.387152	0.112455	0.0451452	0.0817953	0.746956	0.405506	0.875835	1.9105e-06	0.0249887	0.63487	0.00464629	0.0120417	-0.849855	8.01788e-06	0.472883	-0.653594	0.00326375	0.195833	-0.559597	0.0157439	0.0334318	0.31002	0.210568	0.307413	0.873082	2.25645e-06	0.0249649	0.625882	0.00546181	0.0122755	-0.848327	8.65041e-06	0.473093
IRF2.hg38.10000	-0.51037	0.0304563	0.602153	-0.375466	0.124681	0.0611256	-0.307478	0.214529	1.69205	0.359542	0.142804	0.0202136	-0.086316	0.73344	0.016	-0.870869	2.57233e-06	0.452407	-0.587925	0.0102855	0.461763	-0.542912	0.0199006	0.0438798	-0.339714	0.167819	1.146	0.352738	0.151077	0.0214093	-0.0622555	0.806144	0.0163641	-0.865566	3.48819e-06	0.457468
IRF3.hg38.10000	-0.203746	0.417411	0.203112	-0.174928	0.48752	0.0470038	-0.203652	0.41763	0.260478	0.203781	0.417328	0.0101415	0.320477	0.194776	0.00807738	0.120565	0.633692	0.0993312	-0.390512	0.109103	0.125207	-0.432573	0.0729843	0.0255131	-0.099142	0.695506	0.281664	0.246227	0.324659	0.0108734	0.335183	0.173928	0.00885758	0.116604	0.644963	0.103349
IRF4.hg38.10000	-0.587075	0.0104234	0.267421	-0.443557	0.065216	0.0255672	-0.148351	0.55688	0.83298	0.777377	0.000146748	0.0229673	0.606555	0.00761178	0.00638006	-0.879425	1.52869e-06	0.379319	-0.685414	0.00169253	0.214576	-0.605002	0.00781055	0.0189496	-0.113693	0.653293	0.67178	0.786158	0.000109592	0.0228167	0.605219	0.00778259	0.00651055	-0.876135	1.87574e-06	0.382474
ISL1.hg38.10000	-0.296058	0.232921	0.0478004	-0.0206374	0.93522	0.00833329	-0.0496061	0.845024	0.185789	-0.100589	0.691267	0.0281806	-0.361728	0.140214	0.00378793	-0.220693	0.378847	0.0626885	-0.362625	0.139161	0.0474217	0.122749	0.627511	0.00981868	-0.25687	0.303496	0.205704	-0.119421	0.636941	0.0276772	-0.391998	0.107644	0.00375474	-0.172072	0.494765	0.0607261
JUN.hg38.10000	-0.446646	0.0631468	0.272238	-0.312009	0.207501	0.0510139	-0.440335	0.0674276	0.313834	0.263537	0.290672	0.0253601	-0.180539	0.473437	0.0137777	-0.751558	0.000323035	0.249252	-0.560029	0.0156462	0.205162	-0.453132	0.0589618	0.0383982	-0.421321	0.0816282	0.325062	0.310604	0.209665	0.0262944	-0.14496	0.566031	0.0141798	-0.74759	0.000361693	0.249452
JUNB.hg38.10000	-0.325286	0.187785	0.124566	-0.24359	0.330032	0.0193998	-0.304553	0.219147	0.313957	-0.00134883	0.995762	0.0227236	-0.452543	0.059333	0.00783478	-0.615502	0.00654458	0.255831	-0.426037	0.0779183	0.106827	-0.286501	0.249065	0.0182365	-0.128064	0.612564	0.399472	0.0235242	0.92618	0.0227615	-0.440515	0.0673027	0.00784502	-0.612291	0.00691273	0.25406
JUND.hg38.10000	-0.435927	0.0705434	0.195568	-0.247798	0.321481	0.0282851	-0.133868	0.596408	0.40996	-0.0428932	0.865803	0.0284111	-0.41303	0.0884608	0.00980213	-0.687321	0.00162313	0.365863	-0.546765	0.0188716	0.162091	-0.332731	0.177294	0.024102	-0.10044	0.691704	0.489327	-0.00246099	0.992267	0.028314	-0.394911	0.104824	0.00984572	-0.683813	0.00175266	0.36609
KDM2B.hg38.10000	0.403735	0.0966048	0.159351	-0.184877	0.46269	0.100458	-0.0744786	0.76898	0.42687	0.624534	0.00559361	0.0444996	0.0492424	0.846148	0.0234346	-0.473364	0.0472342	0.162417	0.309065	0.21205	0.059228	-0.475039	0.0463493	0.0558279	0.283372	0.254499	0.28912	0.64896	0.00356951	0.0478254	0.112909	0.655546	0.0241521	-0.467789	0.0502715	0.172475
KLF1.hg38.10000	-0.402787	0.0974652	0.24232	-0.254957	0.307237	0.051169	-0.12637	0.617312	0.628381	-0.109969	0.664009	0.0165741	-0.128392	0.611646	0.012441	0.00504546	0.984148	0.11217	-0.537102	0.0215351	0.143719	-0.460834	0.0542652	0.0322794	-0.0616036	0.808138	0.359658	0.0159427	0.949936	0.0186477	-0.0594838	0.81463	0.0131465	0.0383507	0.879911	0.110821
KLF10.hg38.10000	-0.398706	0.10123	0.374818	-0.25853	0.300272	0.0885688	-0.0292107	0.9084	0.41421	-0.140301	0.578709	0.0285491	-0.055824	0.825864	0.0252954	-0.295664	0.233573	0.1819	-0.529148	0.0239411	0.248942	-0.468416	0.0499233	0.0602014	-0.188793	0.453096	0.343604	-0.0991969	0.695345	0.0308349	-0.0179397	0.943674	0.0263737	-0.276103	0.267412	0.1881
KLF11.hg38.10000	-0.326858	0.185536	0.35461	-0.248505	0.320057	0.0840786	0.341247	0.165786	0.428727	0.132572	0.600001	0.0256159	0.0100175	0.968531	0.021383	-0.164466	0.51431	0.103189	-0.452281	0.0594982	0.243655	-0.466973	0.0507284	0.0538117	0.114275	0.651626	0.249555	0.161351	0.522418	0.0283366	0.0479814	0.850045	0.0224554	-0.0699135	0.782809	0.110687
KLF15.hg38.10000	-0.419133	0.0833927	0.332218	-0.249282	0.318497	0.0722149	-0.450367	0.0607193	0.630522	-0.227602	0.363714	0.0232171	-0.07563	0.765503	0.0163492	-0.0960199	0.704681	0.169035	-0.57211	0.0131042	0.164982	-0.503833	0.0330206	0.0419001	-0.307577	0.214375	0.34951	-0.130233	0.606506	0.0275815	-0.0124531	0.960885	0.0173607	-0.0989853	0.695966	0.172157
KLF16.hg38.10000	-0.633896	0.0047295	0.69351	-0.499094	0.0349812	0.0528601	-0.580579	0.011527	2.6282	0.299239	0.227699	0.0243257	-0.144119	0.568311	0.0125746	-0.890438	7.36466e-07	0.473578	-0.691502	0.00147927	0.565354	-0.628447	0.00521801	0.0398234	-0.591132	0.00977826	2.247	0.286331	0.249359	0.0259543	-0.119183	0.637615	0.0130107	-0.886434	9.68714e-07	0.47685
KLF4.hg38.10000	-0.401685	0.0984712	0.243951	-0.270193	0.278203	0.0490172	-0.0806297	0.750453	0.434809	0.0180267	0.943401	0.0181039	-0.191999	0.445318	0.0116135	-0.31739	0.199355	0.099086	-0.56872	0.0137815	0.143588	-0.477051	0.0453031	0.0313777	0.265578	0.286813	0.417925	0.139945	0.579682	0.019565	-0.127978	0.612804	0.0122169	-0.312247	0.207137	0.0981701
KLF5.hg38.10000	-0.359046	0.143396	0.349864	-0.246543	0.324017	0.0787001	-0.283467	0.254334	0.531827	-0.25001	0.31704	0.024374	-0.148652	0.556072	0.021375	-0.295894	0.233192	0.0958855	-0.496564	0.0360643	0.219358	-0.448325	0.0620427	0.051789	-0.0819122	0.746606	0.529654	-0.185061	0.462236	0.0267222	-0.098783	0.696559	0.022365	-0.282536	0.255964	0.0944461
KLF6.hg38.10000	-0.392691	0.106969	0.320893	-0.288391	0.245818	0.0752734	-0.317549	0.199116	0.748311	0.385575	0.114052	0.0277176	-0.0814331	0.748042	0.0196711	-0.530378	0.0235559	0.24753	-0.528435	0.0241667	0.215532	-0.488271	0.0397945	0.0491163	-0.166743	0.508422	0.509206	0.39401	0.105691	0.0309882	-0.045481	0.857782	0.0204813	-0.512311	0.0297254	0.250989
KLF9.hg38.10000	-0.393273	0.106403	0.429729	-0.227281	0.364408	0.0864951	-0.323656	0.190135	1.00864	-0.407718	0.0930518	0.0218361	-0.0892157	0.724809	0.0230159	0.122227	0.628984	0.160902	-0.531925	0.0230785	0.222932	-0.449388	0.0613513	0.0547135	-0.307023	0.215244	0.372779	-0.338641	0.169253	0.0243481	-0.0402764	0.873926	0.0239161	0.136469	0.589224	0.164686
KMT2A.hg38.10000	-0.0248514	0.922027	0.219815	-0.173121	0.492099	0.116639	0.0627318	0.804688	0.44234	0.627833	0.00527557	0.0465345	0.132889	0.59912	0.0311547	-0.210658	0.401437	0.101637	-0.381454	0.118305	0.0905308	-0.457522	0.0562493	0.0663375	-0.00827022	0.974018	0.340763	0.64153	0.0041084	0.0517496	0.184464	0.463707	0.0326264	-0.191743	0.445936	0.111464
LEF1.hg38.10000	-0.256297	0.304613	0.325281	-0.164193	0.515019	0.0729382	-0.00326824	0.989731	0.668629	0.29192	0.239828	0.0320534	0.164354	0.5146	0.0151308	0.448528	0.0619104	0.127446	-0.409182	0.0917691	0.165081	-0.403276	0.0970209	0.0401859	-0.059738	0.813851	0.458728	0.278006	0.263993	0.0357349	0.189703	0.450881	0.016212	0.44761	0.0625114	0.131979
LYL1.hg38.10000	-0.663669	0.00267267	0.169349	-0.531115	0.0233275	0.0223132	-0.380296	0.119519	0.427167	0.90238	3.0411e-07	0.0271589	0.878729	1.5971e-06	0.00770564	-0.904994	2.46842e-07	0.361804	-0.747177	0.000365932	0.151675	-0.69409	0.00139561	0.0187276	-0.40631	0.0942965	0.516934	0.905378	2.39276e-07	0.0273482	0.876929	1.78633e-06	0.00790314	-0.903941	2.68685e-07	0.361242
MAF.hg38.10000	-0.629515	0.0051192	0.26763	-0.448411	0.0619864	0.0423596	-0.317952	0.198516	0.821368	0.625064	0.00554149	0.0277918	0.429474	0.0752942	0.00991676	0.758616	0.000262851	0.0857156	-0.649062	0.00356251	0.274527	-0.655884	0.00312078	0.0290584	-0.319695	0.195929	0.988275	0.618798	0.00618348	0.0289735	0.423156	0.08017	0.0103637	0.752383	0.000315449	0.0842737
MAFF.hg38.10000	-0.525689	0.0250511	0.0801948	-0.259016	0.299332	0.0092048	-0.380063	0.119765	0.301292	0.724054	0.000679953	0.0166344	-0.208237	0.406993	0.00192556	-0.825275	2.48459e-05	0.484667	-0.5193	0.027206	0.0787428	-0.241883	0.333538	0.00949216	-0.290684	0.241915	0.283324	0.709792	0.000967833	0.0163762	-0.307902	0.213865	0.00187977	-0.821955	2.85643e-05	0.488784
MAFG.hg38.10000	-0.558536	0.0159858	0.12876	-0.358511	0.144037	0.0126059	-0.155949	0.536617	0.315861	0.79049	9.4423e-05	0.0173839	0.413504	0.0880594	0.00284019	-0.860159	4.69738e-06	0.444698	-0.567736	0.0139833	0.132247	-0.348866	0.155929	0.0125109	-0.0477619	0.850723	0.245465	0.789241	9.86013e-05	0.0171333	0.380645	0.119152	0.00280999	-0.859702	4.81435e-06	0.445814
MAFK.hg38.10000	-0.528071	0.0242826	0.107257	-0.268763	0.280854	0.0129952	-0.32512	0.188023	0.290473	0.743214	0.000408762	0.0183529	-0.16144	0.522187	0.00286375	-0.805053	5.57448e-05	0.549513	-0.573361	0.0128609	0.0985982	-0.293663	0.236903	0.0119282	-0.38192	0.117818	0.273669	0.740516	0.00044026	0.0180428	-0.213161	0.395734	0.00281691	-0.801327	6.40481e-05	0.554948
MAX.hg38.10000	-0.461711	0.0537492	0.469707	-0.295884	0.233209	0.0973506	-0.240281	0.336848	0.737609	0.312934	0.206086	0.0271353	-0.0532329	0.833838	0.0285217	-0.85118	7.50202e-06	0.146431	-0.576281	0.0123073	0.3208	-0.515583	0.0285243	0.064913	-0.277848	0.264276	0.604424	0.327191	0.185062	0.030331	-0.0160544	0.949586	0.0293201	-0.847299	9.1e-06	0.148581
MAZ.hg38.10000	-0.350952	0.153302	0.40451	-0.248921	0.319221	0.0806941	-0.0815813	0.747598	0.558037	0.137266	0.587032	0.0265382	-0.126156	0.617913	0.0197016	0.342304	0.164395	0.122751	-0.511092	0.0301832	0.23449	-0.510526	0.030397	0.0500801	0.0318223	0.900247	0.291319	0.180263	0.474125	0.0319284	-0.0670864	0.791404	0.0207379	0.336044	0.172756	0.128749
MBD2.hg38.10000	-0.201589	0.422464	0.202353	-0.104549	0.679712	0.0523751	-0.112757	0.655982	0.35819	0.175328	0.48651	0.0127401	-0.192765	0.443469	0.00814196	-0.440838	0.0670789	0.0849455	-0.385329	0.114304	0.14567	-0.38474	0.114906	0.0340546	-0.175414	0.486292	0.330795	0.253869	0.309378	0.016686	-0.0812718	0.748526	0.00813206	-0.445818	0.0636969	0.0849223
MECOM.hg38.10000	-0.604436	0.0078841	0.21281	-0.436743	0.0699589	0.0377338	-0.293983	0.236368	0.323603	0.883814	1.15273e-06	0.03247	0.827984	2.21259e-05	0.0104533	-0.89678	4.66621e-07	0.292131	-0.69785	0.00128111	0.183104	-0.620175	0.00603748	0.0281311	-0.253554	0.309999	0.367617	0.87999	1.4751e-06	0.0338735	0.81929	3.18834e-05	0.0109416	-0.893452	5.94984e-07	0.295337
MECP2.hg38.10000	-0.50269	0.0334854	0.216036	-0.22076	0.378698	0.0316748	-0.478365	0.0446297	0.560273	0.427729	0.076618	0.00892308	-0.00151833	0.995229	0.00491708	-0.847417	9.0473e-06	0.100945	-0.637869	0.00439738	0.137883	-0.531552	0.0231927	0.0181712	-0.512647	0.0296006	0.453736	0.561355	0.0153495	0.00991821	0.132664	0.599744	0.0055384	-0.83804	1.4132e-05	0.104139
MEF2A.hg38.10000	-0.472831	0.0475186	0.0887917	-0.430998	0.0741512	0.0125978	-0.369846	0.130882	0.36152	0.740904	0.000435609	0.010077	0.50435	0.0328121	0.0036435	-0.377656	0.122322	0.11939	-0.518612	0.0274463	0.0808116	-0.47001	0.0490443	0.0114477	-0.291079	0.241246	0.361179	0.748728	0.000350223	0.00947284	0.486981	0.0404005	0.00361693	-0.379609	0.120244	0.119096
MEF2B.hg38.10000	-0.490073	0.0389602	0.099118	-0.396475	0.103332	0.0157544	-0.233636	0.350781	0.40031	0.846927	9.26742e-06	0.0130963	0.731522	0.000560385	0.00446685	-0.882724	1.23771e-06	0.0738718	-0.549998	0.018041	0.0935082	-0.502618	0.033515	0.0141534	-0.0691537	0.785117	0.432518	0.852372	7.06252e-06	0.0127059	0.724561	0.000671208	0.00446212	-0.875944	1.89789e-06	0.0741758
MEF2C.hg38.10000	-0.39027	0.109342	0.0787857	-0.293592	0.237021	0.01197	-0.249342	0.318376	0.250699	0.798469	7.11102e-05	0.010025	0.705774	0.00106519	0.00307636	-0.672551	0.00222744	0.0480803	-0.479404	0.0441027	0.0600966	-0.384773	0.114872	0.0104207	-0.201496	0.422682	0.214031	0.802981	6.02421e-05	0.00992003	0.699382	0.00123675	0.00312198	-0.674983	0.00211687	0.0496326
MEIS1.hg38.10000	-0.566469	0.0142466	0.122906	-0.424153	0.0793858	0.018692	0.019151	0.939877	0.28344	0.674143	0.00215451	0.0169484	0.618101	0.00625844	0.00465209	-0.763991	0.000223615	0.121506	-0.711924	0.000919272	0.097212	-0.574436	0.0126549	0.0137504	-0.0524929	0.836118	0.271863	0.685136	0.00170281	0.0169262	0.608193	0.00740662	0.00482264	-0.761232	0.000243089	0.122247
MEIS2.hg38.10000	-0.285904	0.250097	0.128443	-0.28338	0.254487	0.0226684	-0.257417	0.30243	0.25008	0.381339	0.118425	0.0202147	0.182531	0.468488	0.00556109	-0.358202	0.144408	0.11507	-0.462338	0.0533825	0.0913584	-0.450507	0.0606294	0.0168618	-0.0189126	0.940625	0.32223	0.403785	0.0965596	0.0202861	0.195386	0.437174	0.00579988	-0.36141	0.140589	0.114877
MITF.hg38.10000	-0.430408	0.0745925	0.179377	-0.288744	0.245214	0.0484763	-0.0803719	0.751227	0.272778	0.503953	0.0329721	0.0206064	0.0789682	0.755445	0.0105643	-0.57351	0.0128322	0.0941757	-0.618122	0.00625618	0.117934	-0.521193	0.0265528	0.0315637	-0.134711	0.594076	0.361968	0.546089	0.019049	0.0222605	0.127203	0.614975	0.0112535	-0.556721	0.0164063	0.0944453
MIXL1.hg38.10000	-0.505137	0.0324962	0.554221	-0.4202	0.0825288	0.0391207	-0.25748	0.30231	1.56551	-0.468114	0.0500906	0.0225596	-0.643332	0.00397193	0.0095419	-0.811115	4.41921e-05	0.402882	-0.566904	0.0141557	0.471922	-0.523528	0.0257643	0.031203	-0.319585	0.196092	1.32	-0.448799	0.061734	0.0230507	-0.637542	0.004424	0.00957813	-0.807017	5.17501e-05	0.406203
MLX.hg38.10000	-0.370551	0.130092	0.206524	-0.283731	0.253874	0.0379247	-0.365923	0.135336	0.437322	-0.074891	0.767734	0.0201537	-0.454369	0.0581876	0.0103325	-0.710113	0.000960382	0.135066	-0.509623	0.0307416	0.13962	-0.486228	0.0407572	0.02495	-0.438427	0.0687633	0.438462	0.00407438	0.987198	0.021382	-0.411623	0.0896605	0.0106337	-0.709611	0.000972056	0.134341
MNT.hg38.10000	-0.400735	0.0993448	0.242636	-0.297637	0.230321	0.0704233	0.219648	0.381165	0.291908	0.309486	0.211396	0.0220156	-0.0287979	0.909689	0.0182335	-0.12458	0.622345	0.0683467	-0.519449	0.027154	0.170281	-0.491162	0.038462	0.0478921	-0.233187	0.351733	0.227768	0.337849	0.170315	0.0237087	0.00657778	0.979334	0.0190585	-0.129355	0.608954	0.0672145
MSC.hg38.10000	-0.566387	0.0142638	0.656668	-0.521891	0.0263153	0.0472438	-0.491955	0.0381025	1.75929	0.530178	0.0236183	0.0178461	-0.00858387	0.973033	0.00956111	-0.92847	2.74896e-08	0.277277	-0.617219	0.00635442	0.557043	-0.636052	0.00454681	0.0367219	-0.523636	0.0257284	1.48514	0.508154	0.0313076	0.0186741	-0.00605269	0.980984	0.00965145	-0.92525	3.86938e-08	0.281046
MXI1.hg38.10000	-0.398846	0.101099	0.318215	-0.23652	0.344694	0.0946423	-0.362714	0.139057	0.334434	0.404069	0.0963032	0.0325578	0.021597	0.932214	0.0275378	0.287227	0.247814	0.12617	-0.529258	0.0239067	0.20699	-0.470868	0.0485763	0.0618877	0.0667531	0.792419	0.249537	0.420194	0.0825335	0.0358125	0.0599311	0.813259	0.0285876	0.28081	0.259006	0.131361
MYB.hg38.10000	-0.448495	0.0619318	0.197594	-0.337153	0.171254	0.0402858	0.190687	0.448491	0.342137	0.905362	2.39579e-07	0.0155805	0.635592	0.0045853	0.00952002	-0.914011	1.14445e-07	0.161765	-0.611896	0.00695917	0.147545	-0.566716	0.014195	0.0276321	0.241023	0.335313	0.366269	0.901603	3.23227e-07	0.0165205	0.628634	0.00520066	0.0100962	-0.911411	1.44031e-07	0.163232
MYBL2.hg38.10000	-0.432518	0.0730245	0.310223	-0.350148	0.154311	0.0469676	-0.330402	0.180533	0.668218	-0.183265	0.466671	0.0204738	-0.386346	0.11327	0.0117281	-0.84646	9.48128e-06	0.11085	-0.536005	0.021855	0.241371	-0.515347	0.0286098	0.0335481	-0.336921	0.171567	0.629159	-0.124795	0.62174	0.021207	-0.35998	0.142282	0.0119798	-0.841204	1.2196e-05	0.1131
MYC.hg38.10000	-0.420962	0.0819162	0.428316	-0.255651	0.305877	0.104437	-0.379854	0.119985	0.691883	0.50733	0.0316288	0.031715	0.0497438	0.844599	0.0303311	-0.789133	9.89695e-05	0.13216	-0.563776	0.0148192	0.261303	-0.485309	0.041196	0.0676021	-0.274794	0.26978	0.500452	0.503713	0.033069	0.0361642	0.0882396	0.727711	0.0314661	-0.783454	0.000120068	0.132248
MYCN.hg38.10000	-0.428658	0.0759114	0.508329	-0.284196	0.253061	0.0896083	-0.247979	0.321116	0.982396	0.483426	0.0421065	0.0254478	-0.00745729	0.976572	0.0245198	-0.894767	5.41023e-07	0.177087	-0.567167	0.0141011	0.309583	-0.521158	0.0265648	0.0575764	-0.358022	0.144624	0.626001	0.479008	0.0443031	0.0299587	0.035278	0.889475	0.0256076	-0.895098	5.2813e-07	0.176584
MYF5.hg38.10000	0.117073	0.643624	0.126029	-0.167645	0.506098	0.0372005	0.189216	0.452066	0.267771	0.434878	0.0713003	0.0228552	0.0435726	0.863695	0.00785569	0.5177	0.0277676	0.0653825	-0.121815	0.63015	0.0682005	-0.363755	0.137842	0.0242147	0.221228	0.377662	0.320479	0.520114	0.0269235	0.0245769	0.104893	0.678712	0.00839956	0.49964	0.0347509	0.065586
MYNN.hg38.10000	-0.577792	0.0120284	0.243722	-0.396643	0.103173	0.0341693	-0.452578	0.0593107	0.441739	0.439513	0.0680008	0.0204737	0.107619	0.670802	0.0080854	-0.908385	1.86597e-07	0.104646	-0.674312	0.00214689	0.181721	-0.586422	0.0105304	0.0231569	-0.303028	0.221581	0.574887	0.463337	0.0528017	0.0213819	0.142192	0.573549	0.00858045	-0.902972	2.90226e-07	0.105631
MYOD1.hg38.10000	-0.185238	0.461802	0.154395	-0.24816	0.320752	0.0385894	-0.179501	0.476029	0.419246	0.588053	0.0102649	0.0176727	0.0408536	0.872133	0.00880382	0.118116	0.640651	0.140317	-0.450712	0.0604979	0.0951653	-0.474657	0.04655	0.0262836	0.103779	0.681954	0.307116	0.62356	0.0056904	0.020982	0.127901	0.61302	0.00959318	0.109497	0.665371	0.142075
MYOG.hg38.10000	0.125834	0.618818	0.112447	-0.0908607	0.719926	0.0230127	-0.0773606	0.760284	0.330699	0.157072	0.533653	0.0194998	-0.109933	0.664111	0.00492566	0.188942	0.452733	0.0657735	-0.201943	0.421631	0.0551885	-0.28914	0.244538	0.0144017	-0.109757	0.664621	0.340885	0.30628	0.216414	0.0197598	-0.017173	0.946078	0.00517854	0.183266	0.466667	0.0649614
MYRF.hg38.10000	-0.43007	0.0748458	0.400303	-0.285482	0.250827	0.0659451	-0.186893	0.457737	0.722614	0.207822	0.407949	0.0223455	-0.211912	0.398573	0.0162867	-0.752757	0.000312063	0.272006	-0.533379	0.0226365	0.301429	-0.500129	0.0345458	0.0436853	-0.358722	0.143785	0.577425	0.260898	0.295708	0.0254642	-0.165928	0.510526	0.0168769	-0.741751	0.000425596	0.276635
NANOG.hg38.10000	0.10633	0.674539	0.0917679	0.117543	0.642286	0.0138488	0.455958	0.0572042	0.257445	0.136803	0.588306	0.0278829	0.186493	0.458719	0.00394823	-0.17193	0.495126	0.040566	-0.000659126	0.997929	0.0552559	0.0197555	0.937983	0.0110622	0.331156	0.17948	0.304149	0.17696	0.482396	0.0281997	0.216489	0.388221	0.00407195	-0.220336	0.379636	0.044525
NEUROD1.hg38.10000	-0.264579	0.288698	0.152965	-0.20834	0.406756	0.0436903	0.394282	0.105429	0.203243	0.236876	0.343947	0.0315075	0.00439387	0.986195	0.0102574	0.612817	0.00685131	0.116835	-0.447376	0.0626648	0.0941146	-0.439421	0.0680653	0.0261854	0.28935	0.24418	0.237462	0.263731	0.290304	0.0326538	0.0367311	0.88495	0.0108869	0.616274	0.00645857	0.11698
NEUROG2.hg38.10000	0.145313	0.565076	0.0986059	-0.0296529	0.907019	0.0177007	-0.107197	0.672026	0.316986	0.328116	0.18375	0.0189294	0.0484913	0.848468	0.00494207	0.0607974	0.810606	0.125206	-0.20382	0.417237	0.0581424	-0.209494	0.404104	0.0131393	0.366128	0.135101	0.289939	0.456052	0.057147	0.0198153	0.117713	0.6418	0.00519609	0.0683503	0.787559	0.121251
NFATC1.hg38.10000	-0.250352	0.316356	0.180428	-0.193478	0.441751	0.0959966	0.25443	0.308272	0.443943	0.504012	0.0329482	0.0389089	0.134269	0.595298	0.0247571	0.100134	0.692599	0.105696	-0.436728	0.0699691	0.125868	-0.461116	0.0540993	0.0578269	-0.051987	0.837677	0.386917	0.519149	0.0272585	0.0418942	0.173085	0.492189	0.0260787	0.0821588	0.745867	0.121224
NFATC3.hg38.10000	-0.36186	0.140059	0.115532	-0.321208	0.193703	0.0374553	0.113846	0.652856	0.291202	0.563796	0.0148149	0.0146902	0.201342	0.423045	0.00588783	-0.61581	0.00651018	0.0563959	-0.646114	0.00376863	0.079521	-0.584081	0.0109211	0.0228172	0.0690115	0.785549	0.238659	0.621656	0.0058836	0.015694	0.252289	0.312501	0.0065452	-0.588521	0.0101897	0.0567831
NFE2.hg38.10000	-0.589568	0.0100231	0.352965	-0.398774	0.101167	0.042245	-0.212606	0.396995	0.749626	0.818661	3.27122e-05	0.0229173	0.599458	0.00855461	0.00937989	-0.894478	5.52521e-07	0.414092	-0.658958	0.00293699	0.300827	-0.576913	0.01219	0.0306971	-0.296757	0.231768	0.672175	0.817382	3.44556e-05	0.0231988	0.587912	0.0102877	0.00983486	-0.893135	6.08647e-07	0.415942
NFE2L2.hg38.10000	-0.533418	0.0226247	0.172395	-0.438878	0.0684463	0.020129	-0.0102096	0.967928	0.408411	0.624631	0.00558402	0.0166642	0.209567	0.403936	0.00434896	-0.89374	5.82801e-07	0.261924	-0.580928	0.0114656	0.161846	-0.505077	0.0325204	0.0168062	-0.355559	0.147608	0.331893	0.62984	0.0050894	0.016315	0.196985	0.433357	0.00440079	-0.893987	5.7251e-07	0.262558
NFIA.hg38.10000	0.130621	0.605424	0.195746	-0.183324	0.466523	0.0282782	0.345147	0.16069	0.563148	-0.462695	0.0531741	0.0182016	-0.83022	2.00769e-05	0.00769415	0.589492	0.0100352	0.32684	0.136406	0.589399	0.161079	-0.310139	0.210384	0.0219115	0.266837	0.284449	0.493677	-0.374167	0.126095	0.0185824	-0.813812	3.97484e-05	0.00785914	0.585814	0.0106307	0.327384
NFIB.hg38.10000	0.510185	0.0305267	0.152473	-0.0691717	0.785062	0.0216704	0.610586	0.00711482	0.64789	-0.459699	0.054939	0.0227555	-0.93234	1.78354e-08	0.00482479	0.584819	0.0107967	0.847044	0.559275	0.015817	0.13934	-0.299229	0.227717	0.0137647	0.776946	0.000148818	0.489064	-0.417329	0.0848679	0.0220246	-0.928416	2.76505e-08	0.00478248	0.586218	0.010564	0.842143
NFIC.hg38.10000	0.106332	0.674533	0.216474	-0.12661	0.616638	0.032821	0.464715	0.0520086	0.441845	-0.611988	0.00694825	0.0162444	-0.791272	9.18846e-05	0.00868126	0.312307	0.207046	0.268248	0.112293	0.657313	0.181915	-0.253683	0.309745	0.0251614	0.354299	0.149151	0.476348	-0.541962	0.0201609	0.0166212	-0.774708	0.000159964	0.00883672	0.318866	0.197157	0.264902
NFIL3.hg38.10000	-0.451804	0.0598013	0.142305	-0.336675	0.1719	0.019076	0.214195	0.393392	0.221238	-0.0677296	0.789447	0.0218462	-0.510143	0.0305427	0.0067506	-0.713725	0.000879851	0.172869	-0.534146	0.0224061	0.11821	-0.406779	0.0938804	0.0168175	0.0384513	0.879598	0.226755	-0.0527791	0.835236	0.0216586	-0.499416	0.0348451	0.0067962	-0.710388	0.00095404	0.172676
NFKB1.hg38.10000	-0.44682	0.0630318	0.170177	-0.322542	0.191754	0.0288698	0.254491	0.308153	0.342585	0.377794	0.122174	0.0174572	-0.0959554	0.704871	0.00696629	-0.804292	5.73615e-05	0.188953	-0.60567	0.00772453	0.121187	-0.474513	0.0466261	0.0210142	0.254646	0.307848	0.327799	0.418076	0.084255	0.0175696	-0.0662146	0.794059	0.00715223	-0.806613	5.25507e-05	0.187613
NFKB2.hg38.10000	-0.415805	0.0861292	0.154047	-0.237437	0.342771	0.0311273	-0.0977086	0.699714	0.305425	0.691037	0.00149471	0.0204769	0.486167	0.0407865	0.00662944	-0.81536	3.73735e-05	0.161634	-0.635179	0.00462007	0.0986058	-0.489833	0.0390702	0.0199722	-0.422065	0.0810349	0.236153	0.699792	0.00122508	0.0217234	0.495486	0.0365332	0.00712235	-0.811451	4.36149e-05	0.162407
NFYA.hg38.10000	-0.403904	0.0964522	0.428263	-0.264721	0.288431	0.0914755	0.0428338	0.865987	0.984722	0.684699	0.00171916	0.0282005	0.292044	0.239617	0.0246551	0.639418	0.00427316	0.282106	-0.558739	0.0159392	0.250183	-0.49324	0.0375258	0.0593077	0.0465277	0.854541	0.760889	0.655393	0.003151	0.0333365	0.320851	0.194227	0.0257935	0.616403	0.00644425	0.300065
NFYC.hg38.10000	-0.290875	0.241592	0.362329	-0.231013	0.356371	0.0824571	-0.0303745	0.904766	0.418736	-0.135394	0.59219	0.0248263	-0.059396	0.814899	0.0205239	-0.700379	0.00120857	0.158592	-0.403033	0.0972414	0.24765	-0.451646	0.0599017	0.0541239	-0.0503263	0.8428	0.508714	-0.0921761	0.716029	0.0265808	-0.013561	0.957408	0.0215445	-0.681129	0.00185738	0.163967
NKX2-1.hg38.10000	-0.187663	0.455853	0.159987	-0.265871	0.286261	0.0221063	0.153683	0.542626	0.223901	-0.241747	0.333819	0.028989	-0.631404	0.0049481	0.00665333	-0.2092	0.404777	0.0878199	-0.356532	0.146425	0.115254	-0.372145	0.128319	0.018028	0.166444	0.509194	0.289101	-0.183194	0.466845	0.0291739	-0.615566	0.0065375	0.00673252	-0.211771	0.398895	0.0848471
NKX2-5.hg38.10000	-0.145817	0.563713	0.118779	-0.0880555	0.728258	0.022927	-0.141677	0.574953	0.236952	0.104843	0.678858	0.0305466	0.0794606	0.753964	0.00617187	0.371392	0.129154	0.108923	-0.449769	0.0611046	0.0695805	-0.254997	0.30716	0.0160834	-0.128572	0.611142	0.308579	0.17184	0.495355	0.0311289	0.134876	0.593618	0.0065076	0.380523	0.119281	0.108462
NKX3-1.hg38.10000	-0.181758	0.470405	0.106471	-0.307353	0.214726	0.0244097	0.306098	0.2167	0.325394	-0.740601	0.00043924	0.0457733	-0.789399	9.80623e-05	0.0186154	0.77438	0.000161655	0.248513	-0.0402761	0.873926	0.114922	-0.233956	0.350103	0.0258931	0.337373	0.170957	0.41674	-0.749537	0.00034227	0.0453316	-0.793163	8.59829e-05	0.018424	0.772564	0.000171291	0.249527
NR1H2.hg38.10000	-0.224823	0.369758	0.185236	-0.194878	0.438391	0.0384571	-0.329086	0.18238	0.501064	-0.526425	0.0248117	0.0223731	-0.595889	0.00906309	0.012091	-0.553084	0.0172756	0.107254	-0.350398	0.153997	0.143416	-0.300673	0.225371	0.0300514	-0.199479	0.427438	0.479308	-0.476955	0.0453525	0.022863	-0.574479	0.0126467	0.0122372	-0.557633	0.016194	0.107208
NR1H3.hg38.10000	-0.188029	0.454958	0.150721	-0.158217	0.530634	0.0229224	-0.202723	0.419802	0.315772	-0.603226	0.00804305	0.0219543	-0.761194	0.000243364	0.00860265	-0.426682	0.0774212	0.137084	-0.274123	0.270997	0.128799	-0.237924	0.341753	0.0206096	-0.139275	0.581515	0.372652	-0.579968	0.0116355	0.021899	-0.753593	0.000304599	0.00863069	-0.42794	0.0764569	0.141512
NR2C2.hg38.10000	-0.372706	0.1277	0.24765	-0.297614	0.230358	0.0578972	0.0377526	0.881771	0.496991	0.161223	0.522753	0.0236418	-0.01512	0.952517	0.0143239	-0.610744	0.00709598	0.103791	-0.490368	0.0388246	0.179879	-0.496592	0.0360521	0.0387205	0.133162	0.598363	0.46133	0.200812	0.424291	0.024618	0.0169326	0.946832	0.0150081	-0.599991	0.00848073	0.104155
NR2F1.hg38.10000	-0.233293	0.351509	0.120998	-0.296086	0.232875	0.0335715	-0.298076	0.229599	0.333174	0.427686	0.0766512	0.0223224	-0.0503769	0.842644	0.00720505	0.894747	5.41822e-07	0.0768375	-0.437609	0.0693421	0.0819227	-0.448768	0.0617541	0.0240588	0.0186511	0.941444	0.273628	0.470815	0.0486055	0.0243714	0.0119095	0.962592	0.00772007	0.893951	5.73982e-07	0.0784186
NR2F2.hg38.10000	-0.250246	0.316568	0.149979	-0.277425	0.265033	0.0310016	0.0164247	0.948425	0.373655	-0.432257	0.0732172	0.0179957	-0.772308	0.000172688	0.00796871	-0.550702	0.017864	0.175366	-0.385235	0.114399	0.112361	-0.390279	0.109333	0.024458	-0.340406	0.166899	0.388135	-0.330493	0.180405	0.0190621	-0.748623	0.000351274	0.00822828	-0.548372	0.0184551	0.173893
NR2F6.hg38.10000	-0.465708	0.0514426	0.144513	-0.257545	0.302183	0.0221253	0.0122248	0.961602	0.324073	0.201235	0.423295	0.0190328	-0.541337	0.0203337	0.00549431	-0.860444	4.62572e-06	0.161206	-0.568702	0.0137852	0.122221	-0.35232	0.151596	0.0174918	-0.102435	0.685874	0.341267	0.271093	0.276543	0.0194599	-0.496787	0.0359677	0.00567555	-0.857423	5.4355e-06	0.164153
NR3C1.hg38.10000	-0.0986623	0.696913	0.122576	-0.117862	0.641375	0.0264666	-0.294685	0.235198	0.298294	-0.469151	0.0495162	0.0286227	-0.648356	0.00361101	0.0119157	0.410501	0.0906257	0.0982703	-0.170379	0.499085	0.102656	-0.221538	0.376976	0.0235949	-0.270033	0.278499	0.262322	-0.432929	0.0727223	0.0289684	-0.634238	0.00470017	0.0120155	0.406417	0.0942015	0.098442
NR4A1.hg38.10000	-0.576174	0.0123271	0.165655	-0.410414	0.090701	0.021887	-0.441311	0.066752	0.452737	0.822326	2.8127e-05	0.02511	0.784374	0.000116414	0.00563566	-0.880874	1.39439e-06	0.382197	-0.718096	0.000789995	0.130594	-0.546137	0.0190365	0.0182744	-0.463082	0.0529497	0.404953	0.828905	2.12614e-05	0.0249526	0.779538	0.00013674	0.005809	-0.881054	1.37846e-06	0.380558
NR5A2.hg38.10000	-0.00615186	0.980672	0.131297	-0.158417	0.530109	0.0350301	0.125853	0.618766	0.320499	-0.513034	0.029457	0.0207731	-0.749765	0.000340052	0.00847823	-0.377699	0.122275	0.0423877	-0.120935	0.632645	0.096718	-0.296415	0.232331	0.0262138	0.30614	0.216633	0.323344	-0.405255	0.0952377	0.0223204	-0.70675	0.0010408	0.00899014	-0.411383	0.0898667	0.0419209
NRF1.hg38.10000	-0.339489	0.16812	0.401001	-0.214499	0.392705	0.0931452	0.09912	0.695571	0.50214	0.326423	0.186156	0.0245365	-0.0142613	0.955211	0.0247828	-0.707619	0.00101951	0.210625	-0.481941	0.0428354	0.23337	-0.449101	0.0615371	0.0588305	0.131275	0.603604	0.337418	0.345592	0.160115	0.0280507	0.0317112	0.900594	0.0259308	-0.715271	0.000847133	0.213793
ONECUT2.hg38.10000	-0.51876	0.0273945	0.0615475	-0.270682	0.277301	0.00993873	0.283389	0.254471	0.328352	-0.691039	0.00149466	0.0162108	-0.880312	1.44523e-06	0.00328056	-0.711553	0.000927581	0.0528646	-0.390216	0.109396	0.03943	-0.0814909	0.747869	0.00896077	0.231321	0.35571	0.389878	-0.75856	0.000263287	0.0153256	-0.912457	1.31423e-07	0.00290111	-0.718329	0.000785425	0.0506991
OSR2.hg38.10000	-0.151398	0.548713	0.118623	-0.159963	0.526051	0.024388	0.594144	0.00932045	0.283086	-0.292084	0.23955	0.0274155	-0.643019	0.00399536	0.00817692	0.563963	0.0147788	0.0504894	-0.31083	0.209316	0.0881203	-0.231844	0.354595	0.0206846	0.536135	0.021817	0.286157	-0.231191	0.355989	0.0279713	-0.617576	0.00631548	0.00838404	0.534767	0.0222208	0.0522311
OTX2.hg38.10000	-0.319041	0.196898	0.0984909	-0.215687	0.390026	0.0177136	-0.0203496	0.936121	0.276742	-0.000666514	0.997906	0.0353823	-0.223674	0.372275	0.00560404	0.464253	0.0522737	0.0822686	-0.440843	0.0670758	0.0720441	-0.429299	0.0754264	0.0119305	-0.000110708	0.999652	0.18811	0.00370276	0.988366	0.0350633	-0.189668	0.450966	0.00576325	0.481864	0.0428735	0.0799503
OVOL2.hg38.10000	-0.261015	0.295484	0.112329	-0.246215	0.324682	0.0484433	-0.234675	0.34858	0.346917	0.324816	0.188461	0.0203244	0.00387621	0.987821	0.0110126	-0.401384	0.0987481	0.0527279	-0.379571	0.120284	0.0711693	-0.442164	0.0661654	0.0299085	0.124749	0.621869	0.340857	0.326153	0.186542	0.0217326	0.020598	0.935343	0.0115751	-0.365691	0.135602	0.0574349
PATZ1.hg38.10000	-0.254783	0.307578	0.2331	-0.200468	0.425103	0.0773258	0.195948	0.43583	0.341634	0.223777	0.372049	0.0304702	-0.145683	0.564076	0.0182596	-0.414519	0.0872041	0.0996382	-0.440637	0.0672182	0.122377	-0.453678	0.0586187	0.0462891	0.104336	0.680333	0.238956	0.260977	0.295557	0.0344392	-0.0848176	0.737912	0.0192199	-0.388954	0.110649	0.103019
PAX3.hg38.10000	0.0943103	0.709721	0.0755941	-0.051842	0.838124	0.00884242	-0.425402	0.0784105	0.238801	0.127517	0.614095	0.0188007	0.328657	0.182985	0.00209992	0.0191564	0.939861	0.0510814	0.0164331	0.948398	0.0460237	-0.0597219	0.8139	0.00963664	-0.194289	0.439803	0.370675	0.159296	0.527801	0.0180142	0.319786	0.195796	0.00213192	0.027464	0.913857	0.0504063
PAX5.hg38.10000	-0.435473	0.0708697	0.208488	-0.300236	0.226079	0.0328411	0.0588553	0.816557	0.386815	0.889442	7.89199e-07	0.0112985	0.532474	0.0229107	0.00705045	-0.895635	5.0778e-07	0.153291	-0.599914	0.00849134	0.142534	-0.543901	0.0196324	0.0219571	-0.174172	0.489433	0.304571	0.888496	8.42306e-07	0.0123522	0.54196	0.0201616	0.00740912	-0.894849	5.37816e-07	0.152778
PAX7.hg38.10000	-0.0604354	0.811714	0.0706217	0.0161305	0.949347	0.010947	0.0845473	0.738719	0.249922	0.185606	0.460897	0.0151468	0.276659	0.26641	0.00276993	0.407333	0.093391	0.0535164	-0.190578	0.448755	0.0399012	-0.0970267	0.701718	0.00849518	-0.0835426	0.741723	0.315315	0.205812	0.412601	0.0146358	0.263493	0.290755	0.00283754	0.376906	0.123126	0.0553355
PBX1.hg38.10000	-0.418658	0.0837794	0.129878	-0.246556	0.323991	0.0299176	-0.0986928	0.696824	0.260254	0.756059	0.000283455	0.0165881	0.631481	0.00494123	0.00612817	-0.857741	5.3451e-06	0.103996	-0.621896	0.00585887	0.0890915	-0.485823	0.0409502	0.018826	-0.420739	0.0820951	0.244961	0.76433	0.00022132	0.017792	0.629609	0.00511055	0.00667357	-0.854401	6.36478e-06	0.105722
PBX2.hg38.10000	-0.262436	0.292767	0.164337	-0.280118	0.260231	0.0331287	0.229031	0.360627	0.229373	0.159101	0.528312	0.0176956	0.072949	0.773607	0.00710611	0.292004	0.239685	0.12941	-0.425514	0.0783235	0.123741	-0.472587	0.0476492	0.0225165	0.158813	0.529069	0.194316	0.185376	0.461463	0.0176886	0.0998311	0.693487	0.00753019	0.280971	0.25872	0.129499
PBX3.hg38.10000	-0.308633	0.212723	0.243546	-0.269488	0.279509	0.0510563	0.228958	0.360784	0.417641	0.157059	0.533687	0.0193058	0.0465828	0.854371	0.0112903	-0.19193	0.445483	0.138616	-0.47921	0.0442007	0.171131	-0.466633	0.0509197	0.0330823	0.106265	0.674726	0.371542	0.19819	0.43049	0.0196872	0.0707495	0.780272	0.011828	-0.186447	0.458831	0.141148
PBX4.hg38.10000	-0.0306651	0.903859	0.112244	-0.246003	0.325112	0.0135478	-0.0193567	0.939233	0.306258	-0.27134	0.276089	0.024073	-0.609595	0.00723451	0.00548186	-0.102438	0.685864	0.121881	-0.155408	0.538049	0.0876354	-0.338291	0.169721	0.01214	-0.112031	0.658068	0.360759	-0.244527	0.328116	0.0240472	-0.612623	0.0068739	0.00546452	-0.111522	0.659531	0.122386
PDX1.hg38.10000	-0.0552907	0.827504	0.101487	-0.0670844	0.79141	0.019901	-0.426563	0.0775123	0.257449	-0.120107	0.634992	0.0202625	-0.39566	0.104108	0.00569693	0.575665	0.0124224	0.0805044	-0.237439	0.342768	0.063778	-0.182047	0.469687	0.0153939	-0.282503	0.256023	0.241233	-0.0553895	0.8272	0.0205153	-0.352095	0.151875	0.0059143	0.572818	0.0129661	0.0797123
PGR.hg38.10000	-0.0726155	0.774616	0.158441	-0.172712	0.493137	0.0361235	0.175565	0.48591	0.296563	-0.756104	0.000283081	0.0346313	-0.823788	2.64572e-05	0.013532	0.881062	1.3777e-06	0.0663451	-0.110217	0.663292	0.135445	-0.253858	0.309399	0.0311126	0.206842	0.410214	0.32185	-0.736934	0.000485207	0.0351754	-0.814682	3.83991e-05	0.0136776	0.881881	1.30713e-06	0.0655294
PHOX2B.hg38.10000	-0.267489	0.283229	0.172821	-0.253596	0.309916	0.0170116	0.10273	0.685012	0.60488	-0.548161	0.0185094	0.0317952	-0.794226	8.28071e-05	0.00254411	-0.184405	0.463855	0.15685	-0.405195	0.0952913	0.0522851	-0.128994	0.609962	0.00817004	0.0310112	0.902778	0.376774	-0.564945	0.0145684	0.0317157	-0.796011	7.77028e-05	0.00276586	-0.156773	0.534441	0.154079
PITX3.hg38.10000	-0.260849	0.295803	0.145336	-0.197862	0.431271	0.0283548	-0.215602	0.390217	0.311716	-0.0205338	0.935544	0.0231801	-0.428055	0.0763694	0.00563759	-0.150495	0.55113	0.0571102	-0.461578	0.053827	0.103774	-0.36891	0.131935	0.0215251	-0.251839	0.313395	0.368913	0.03977	0.875499	0.0237117	-0.382145	0.117584	0.00594182	-0.16243	0.519603	0.0592887
PKNOX1.hg38.10000	-0.357121	0.145711	0.224269	-0.280671	0.259251	0.0497945	0.259851	0.297722	0.242525	-0.192113	0.445041	0.018244	-0.135604	0.591608	0.0106986	0.154867	0.539482	0.126294	-0.500096	0.0345593	0.167293	-0.455932	0.0572202	0.0340429	0.117262	0.643085	0.296495	-0.146584	0.561641	0.0187949	-0.0932523	0.712846	0.011297	0.160016	0.52591	0.122562
PLAG1.hg38.10000	-0.330425	0.180501	0.203085	-0.320911	0.194138	0.0521581	0.287245	0.247784	0.400863	0.596983	0.00890469	0.0189221	0.160156	0.525544	0.0107244	0.227996	0.362861	0.114875	-0.530183	0.0236169	0.11533	-0.545581	0.0191833	0.0322889	0.144255	0.567942	0.281356	0.575681	0.0124194	0.0238024	0.203517	0.417944	0.0117661	0.277917	0.264152	0.117969
POU2F1.hg38.10000	-0.484888	0.0413984	0.180332	-0.366547	0.13462	0.0341703	-0.236493	0.344751	0.411253	-0.778087	0.000143395	0.0152868	-0.714726	0.000858555	0.00911928	-0.250256	0.316547	0.113166	-0.484392	0.0416377	0.165424	-0.458109	0.0558934	0.0271873	-0.249499	0.318062	0.277654	-0.794228	8.28014e-05	0.0151635	-0.714588	0.000861471	0.00910549	-0.246192	0.324729	0.112619
POU2F2.hg38.10000	-0.467804	0.0502635	0.248199	-0.307874	0.213909	0.0438096	-0.0697706	0.783243	0.444507	0.813547	4.01667e-05	0.0166603	0.443977	0.0649315	0.0101925	-0.888153	8.62271e-07	0.1259	-0.600495	0.00841136	0.186305	-0.501251	0.034078	0.0294645	-0.0388682	0.878302	0.47536	0.812714	4.15093e-05	0.0175265	0.446184	0.0634531	0.0106484	-0.880301	1.44625e-06	0.128553
POU3F2.hg38.10000	-0.325218	0.187883	0.214469	-0.214324	0.3931	0.0499624	-0.176041	0.48471	0.310168	0.188969	0.452667	0.0248392	0.0644211	0.799529	0.0101494	-0.577878	0.0120125	0.066312	-0.578466	0.0119056	0.12776	-0.453904	0.0584776	0.0310383	-0.0402448	0.874024	0.345507	0.281796	0.257265	0.0254839	0.102438	0.685864	0.010743	-0.583399	0.0110371	0.0663985
POU5F1.hg38.10000	-0.246347	0.324415	0.117432	-0.157992	0.531227	0.0241535	0.131165	0.603911	0.31748	0.192435	0.444263	0.0233029	0.203899	0.417052	0.00513735	0.207368	0.408999	0.0663031	-0.421957	0.0811205	0.067584	-0.345258	0.160546	0.0154173	0.0434199	0.864169	0.287722	0.227702	0.363496	0.0235749	0.226655	0.365768	0.00545132	0.165549	0.511506	0.065567
PPARD.hg38.10000	-0.147888	0.558128	0.188078	-0.212887	0.396357	0.0329022	-0.26211	0.293388	0.543819	0.107709	0.670541	0.034287	-0.205367	0.413633	0.00613175	-0.1394	0.581174	0.0811054	-0.33729	0.171069	0.128716	-0.404349	0.0960507	0.0231854	0.108566	0.66806	0.583195	0.175632	0.485741	0.0337692	-0.16315	0.517727	0.00625456	-0.150455	0.551236	0.0859239
PPARG.hg38.10000	-0.54862	0.0183917	0.266263	-0.392825	0.106838	0.0375854	-0.501763	0.0338665	0.651694	0.12209	0.629372	0.0198516	-0.134411	0.594905	0.00928847	-0.893001	6.14536e-07	0.129432	-0.621199	0.00593072	0.229109	-0.518045	0.0276457	0.0300361	-0.434315	0.0717086	0.687016	0.166022	0.510284	0.0198656	-0.108043	0.669574	0.00948228	-0.886805	9.4482e-07	0.132595
PRDM1.hg38.10000	-0.557947	0.0161213	0.16313	-0.48949	0.0392283	0.0301016	-0.103146	0.6838	0.34277	0.0982058	0.698253	0.0406859	-0.121918	0.62986	0.00845551	0.0675271	0.790063	0.165612	-0.574759	0.0125935	0.177555	-0.613	0.00683006	0.0249412	-0.0673218	0.790688	0.334858	0.102306	0.686249	0.0400147	-0.106331	0.674535	0.00862454	0.0771123	0.761032	0.166291
PRDM14.hg38.10000	-0.0161445	0.949303	0.121423	-0.132423	0.600413	0.0352172	-0.045519	0.857664	0.368557	0.157108	0.533555	0.0268586	0.134266	0.595306	0.00611725	0.376756	0.123287	0.0595602	-0.370204	0.13048	0.052692	-0.50393	0.0329814	0.0169528	0.199553	0.427262	0.419847	0.24398	0.329235	0.0296541	0.2157	0.389996	0.00696303	0.409838	0.0911993	0.0560064
PRDM6.hg38.10000	-0.385536	0.114093	0.0438586	-0.28432	0.252846	0.0138395	0.266628	0.284841	0.407027	-0.134406	0.594919	0.0214595	-0.632764	0.00482783	0.00740364	-0.567142	0.0141062	0.10989	-0.130127	0.6068	0.0503186	-0.0494878	0.84539	0.0157461	0.25299	0.311112	0.524157	-0.200058	0.426069	0.0205478	-0.652431	0.00333837	0.0072575	-0.553488	0.0171772	0.111978
PRDM9.hg38.10000	-0.33353	0.176193	0.171798	-0.324634	0.188723	0.0265932	0.0969557	0.701927	0.381582	0.112532	0.656628	0.0246099	0.0132865	0.95827	0.00339483	0.141538	0.575331	0.0859245	-0.516276	0.028275	0.136648	-0.493088	0.0375934	0.021487	0.206986	0.409881	0.370367	0.207397	0.408932	0.0278319	0.0931713	0.713085	0.00391593	0.182861	0.46767	0.088751
PROX1.hg38.10000	-0.342798	0.163746	0.176013	-0.210881	0.400926	0.0254112	-0.305361	0.217864	0.347233	0.192554	0.443976	0.0238668	-0.217565	0.38581	0.00743522	-0.715387	0.00084472	0.199253	-0.550201	0.0179899	0.122872	-0.351405	0.152736	0.0200212	-0.251069	0.314925	0.300222	0.275709	0.268123	0.0244978	-0.173949	0.489997	0.00764481	-0.715348	0.000845532	0.197619
RARA.hg38.10000	-0.48337	0.0421339	0.274963	-0.325562	0.187389	0.0602522	-0.0950656	0.707493	0.681705	0.715963	0.000832821	0.0227212	0.258847	0.299658	0.0144981	-0.832526	1.81356e-05	0.133874	-0.619556	0.00610273	0.180814	-0.543658	0.0196981	0.0386403	-0.0719251	0.776707	0.581019	0.694925	0.00136948	0.026655	0.291281	0.240905	0.0155328	-0.822273	2.81889e-05	0.136228
RARG.hg38.10000	-0.125052	0.621017	0.173021	-0.235354	0.347147	0.0465728	0.110583	0.662237	0.136289	-0.384278	0.115379	0.0275079	-0.685492	0.00168963	0.0107877	0.143288	0.570567	0.050917	-0.179148	0.476909	0.0879191	-0.388314	0.111287	0.0289707	-0.0837483	0.741108	0.243816	-0.298809	0.228402	0.0300252	-0.642923	0.00400257	0.0113874	0.161524	0.521966	0.0482298
RBAK.hg38.10000	-0.266057	0.285912	0.163051	-0.184965	0.462474	0.0350752	0.163775	0.516103	0.400023	0.00493195	0.984504	0.0260674	-0.0847409	0.738141	0.00768512	-0.19242	0.444301	0.08396	-0.494184	0.037106	0.105762	-0.42881	0.0757963	0.022083	0.0411721	0.871144	0.422582	0.0967508	0.70253	0.0257751	-0.0274525	0.913893	0.00811918	-0.179861	0.475129	0.0873926
RBPJ.hg38.10000	-0.438355	0.0688141	0.423347	-0.265168	0.287586	0.0849028	-0.345021	0.160852	0.492438	0.0547575	0.829144	0.0297184	-0.0756478	0.765449	0.0233089	-0.534583	0.0222757	0.191408	-0.573829	0.0127709	0.283532	-0.469403	0.0493774	0.0581137	-0.402612	0.0976241	0.510729	0.086823	0.731928	0.0323793	-0.03764	0.882122	0.0241025	-0.501298	0.0340588	0.2003
REL.hg38.10000	-0.447934	0.0622989	0.18938	-0.29412	0.236139	0.0521624	-0.0287597	0.909808	0.532636	0.748097	0.000356549	0.0204933	0.417042	0.0851044	0.0117671	-0.0226115	0.929037	0.0366605	-0.60098	0.0083449	0.13978	-0.542968	0.0198853	0.0322933	-0.0192579	0.939542	0.506565	0.735914	0.000498695	0.022884	0.424686	0.0789685	0.0125784	0.0164391	0.948379	0.0390975
RELA.hg38.10000	-0.504734	0.0326578	0.26715	-0.290556	0.242131	0.0589369	-0.0865791	0.732655	0.565385	0.548596	0.0183976	0.0209364	0.153727	0.542508	0.0156565	-0.76455	0.000219835	0.190208	-0.611294	0.00703032	0.199798	-0.477702	0.0449688	0.0412193	-0.107287	0.671764	0.619368	0.564979	0.0145611	0.0220542	0.182516	0.468525	0.0163922	-0.769241	0.000190186	0.18481
RELB.hg38.10000	-0.405885	0.0946752	0.136258	-0.27851	0.263092	0.0273844	-0.332128	0.178129	0.280696	0.804656	5.65846e-05	0.0152576	0.568052	0.0139182	0.00613953	-0.225758	0.367719	0.10536	-0.550954	0.0178012	0.100433	-0.462763	0.0531349	0.019229	-0.38923	0.110374	0.261665	0.805082	5.5684e-05	0.0162082	0.570141	0.0134942	0.00650861	-0.219598	0.381276	0.103324
REST.hg38.10000	-0.344067	0.16209	0.267548	-0.26658	0.28493	0.0490898	0.398954	0.100998	0.711138	-0.214253	0.393262	0.0200428	-0.125801	0.61891	0.0105519	0.127009	0.61552	0.788241	-0.491948	0.0381056	0.183713	-0.492199	0.0379926	0.0309206	0.549689	0.0181193	0.592324	-0.102008	0.687121	0.0219598	-0.0698181	0.783099	0.0114103	0.12742	0.614366	0.787968
RFX1.hg38.10000	-0.338705	0.169167	0.14233	-0.229051	0.360584	0.0366031	0.143468	0.570079	0.503705	0.0610575	0.80981	0.0213524	-0.0511246	0.840337	0.00839455	-0.072472	0.775051	0.205039	-0.516325	0.0282574	0.0927937	-0.442874	0.0656804	0.0254651	0.210801	0.401108	0.405521	0.113419	0.654079	0.0220192	-0.00231228	0.992735	0.0089209	-0.0566933	0.823193	0.207977
RFX5.hg38.10000	-0.520578	0.0267639	0.412982	-0.305427	0.217761	0.0645783	-0.501913	0.0338043	0.786839	-0.305405	0.217795	0.0198312	-0.109742	0.664664	0.015596	-0.75575	0.000286034	0.200868	-0.607277	0.00752079	0.318965	-0.480441	0.0435811	0.0454203	-0.513619	0.0292409	0.751416	-0.280913	0.258824	0.0205037	-0.0722662	0.775674	0.0162688	-0.747204	0.000365655	0.203364
RUNX1.hg38.10000	-0.567439	0.0140447	0.298843	-0.348902	0.155883	0.059744	-0.221401	0.377279	0.518634	0.906199	2.23753e-07	0.0235335	0.656724	0.00306965	0.0163115	-0.89303	6.13274e-07	0.308286	-0.685422	0.0016922	0.218597	-0.565097	0.0145361	0.0422626	-0.282253	0.256462	0.532938	0.896217	4.86461e-07	0.0256204	0.649932	0.00350353	0.0171967	-0.889537	7.84042e-07	0.311422
RUNX2.hg38.10000	-0.225124	0.369101	0.126677	-0.107649	0.670715	0.0219244	-0.369297	0.131499	0.465687	0.307151	0.215042	0.00828832	-0.52336	0.0258207	0.00485765	-0.59331	0.00944546	0.137216	-0.376292	0.123787	0.092306	-0.298616	0.228716	0.0162228	-0.30625	0.21646	0.47128	0.469781	0.0491701	0.00835193	-0.456268	0.0570141	0.00512463	-0.590977	0.00980245	0.137168
RUNX3.hg38.10000	-0.475365	0.0461785	0.227475	-0.282954	0.255231	0.0254387	-0.31685	0.200163	0.496472	0.847318	9.09137e-06	0.0136052	0.619836	0.00607312	0.00567408	-0.900405	3.54694e-07	0.206165	-0.591001	0.00979858	0.173366	-0.460546	0.0544356	0.0180622	-0.0630319	0.803771	0.419256	0.856284	5.77103e-06	0.0135428	0.615113	0.0065884	0.00586749	-0.895713	5.0486e-07	0.207943
RXRA.hg38.10000	-0.561768	0.015258	0.356578	-0.389949	0.10966	0.05958	-0.252983	0.311126	0.573545	0.653072	0.00329709	0.0238142	0.246615	0.323872	0.0162442	-0.886399	9.71017e-07	0.176446	-0.663775	0.00266697	0.266869	-0.579282	0.0117583	0.0416082	-0.306608	0.215896	0.48242	0.649841	0.00350966	0.0255039	0.26878	0.280822	0.0169696	-0.880763	1.40433e-06	0.18039
RXRB.hg38.10000	-0.455004	0.0577929	0.284522	-0.346267	0.159246	0.026027	-0.281153	0.258399	0.743648	-0.200195	0.425746	0.0186667	-0.566291	0.0142838	0.00722309	-0.792086	8.93016e-05	0.22521	-0.541291	0.0203463	0.222063	-0.469303	0.0494329	0.0197572	-0.24495	0.327253	0.612151	-0.135092	0.593022	0.0194031	-0.531481	0.0232147	0.00743369	-0.785343	0.000112665	0.228467
SCRT1.hg38.10000	-0.179807	0.475264	0.102871	-0.229277	0.360098	0.0201921	-0.343219	0.163195	0.316429	-0.272549	0.273869	0.0130076	-0.49092	0.0385725	0.00406277	0.534649	0.0222558	0.123113	-0.382928	0.116771	0.0688992	-0.411857	0.0894603	0.0146412	-0.298708	0.228567	0.361589	-0.175542	0.48597	0.0133243	-0.424398	0.0791937	0.00430282	0.544342	0.0195138	0.121946
SCRT2.hg38.10000	-0.0658966	0.795029	0.0729356	-0.193126	0.442599	0.0166172	-0.115307	0.648669	0.247783	-0.25927	0.298841	0.0111129	-0.704731	0.00109174	0.00292812	0.546909	0.018834	0.149375	-0.322874	0.19127	0.041951	-0.469777	0.0491721	0.00970989	0.0772862	0.760508	0.333974	-0.157	0.533842	0.0110845	-0.647542	0.00366758	0.00310017	0.544531	0.0194631	0.148364
SETDB1.hg38.10000	-0.42536	0.0784431	0.2123	-0.353933	0.149601	0.0525131	0.150177	0.551981	0.249432	-0.00586309	0.981579	0.0213653	-0.0851654	0.736873	0.0109808	0.1002	0.692407	0.326063	-0.6031	0.00805977	0.143236	-0.603315	0.00803127	0.0317569	0.287281	0.247722	0.27172	0.0730679	0.773247	0.0227477	-0.0487936	0.847534	0.0117312	0.106867	0.672982	0.322932
SIX2.hg38.10000	0.273771	0.271638	0.0745036	0.24893	0.319203	0.0156365	-0.0442584	0.86157	0.30558	0.0898876	0.722813	0.0142713	-0.25017	0.316719	0.0029346	0.240197	0.337022	0.116607	0.237068	0.343545	0.0506767	0.191405	0.446752	0.0115789	0.110561	0.662301	0.299578	0.171703	0.495706	0.0150392	-0.132896	0.5991	0.00321872	0.237445	0.342755	0.116507
SIX5.hg38.10000	-0.428358	0.0761387	0.385834	-0.263813	0.290148	0.0892952	-0.104111	0.680989	0.478721	0.253184	0.310728	0.0264878	0.1181	0.640698	0.0239198	-0.463922	0.0524637	0.21293	-0.555301	0.0167415	0.264744	-0.459533	0.0550384	0.0603183	-0.079143	0.754919	0.434272	0.262963	0.291762	0.0284045	0.141258	0.576094	0.0250161	-0.460992	0.0541723	0.21684
SMAD1.hg38.10000	-0.427835	0.0765376	0.196875	-0.278685	0.262781	0.0338516	-0.0987044	0.69679	0.364519	0.651556	0.00339548	0.0258898	0.418351	0.0840299	0.00788094	-0.843149	1.11226e-05	0.16848	-0.609444	0.00725292	0.149366	-0.452632	0.0592767	0.0242885	-0.04615	0.85571	0.330939	0.662453	0.00273895	0.0269037	0.424178	0.0793662	0.00826884	-0.838728	1.36897e-05	0.170289
SMAD3.hg38.10000	-0.276248	0.26715	0.124069	-0.247202	0.322684	0.0195351	-0.282155	0.256634	0.259274	0.238861	0.339797	0.0228752	-0.275593	0.268332	0.00635568	-0.63346	0.00476723	0.211646	-0.475498	0.0461091	0.0929098	-0.425805	0.0780984	0.0156869	-0.0778293	0.758872	0.301773	0.29725	0.230955	0.0232183	-0.23734	0.342975	0.00646856	-0.634257	0.00469854	0.210296
SMAD4.hg38.10000	-0.344484	0.161549	0.259296	-0.211534	0.399435	0.0501575	-0.363187	0.138504	0.58382	0.117989	0.641013	0.0182351	-0.257151	0.302948	0.0116312	-0.895394	5.16823e-07	0.0946523	-0.527061	0.0246063	0.147319	-0.439946	0.0676983	0.0310181	-0.213816	0.394249	0.409864	0.209888	0.403199	0.0206071	-0.194185	0.440052	0.0122177	-0.89481	5.39339e-07	0.0945555
SMAD5.hg38.10000	-0.247446	0.322192	0.209874	-0.239574	0.338315	0.0894099	0.0475044	0.85152	0.727668	0.709338	0.00097844	0.0340125	0.204088	0.416612	0.0231599	0.163486	0.516854	0.36457	-0.453097	0.0589839	0.130754	-0.481069	0.0432679	0.0559828	0.190852	0.448091	0.420707	0.70433	0.00110208	0.0379736	0.23711	0.343456	0.0246255	0.167787	0.505733	0.372121
SNAI2.hg38.10000	0.140356	0.578558	0.114817	-0.149935	0.552628	0.0448843	0.172211	0.494411	0.298008	-0.467181	0.0506116	0.0136871	-0.35882	0.143667	0.00888537	-0.700179	0.00121417	0.168837	-0.238124	0.341335	0.0683849	-0.370271	0.130406	0.0272	-0.0402766	0.873925	0.27907	-0.300133	0.226246	0.0157617	-0.295126	0.234465	0.00926456	-0.709046	0.000985337	0.16664
SOX13.hg38.10000	-0.160534	0.524555	0.118722	-0.135313	0.592413	0.0216753	0.035985	0.887273	0.365897	-0.185127	0.462076	0.0187142	-0.565902	0.0143657	0.00725779	-0.470135	0.0489764	0.120695	-0.304286	0.219571	0.0851452	-0.292984	0.238039	0.0164512	0.113327	0.654345	0.354657	-0.111057	0.66087	0.0191384	-0.542316	0.0200636	0.00736215	-0.455203	0.0576703	0.122984
SOX17.hg38.10000	-0.21571	0.389973	0.12839	-0.0834913	0.741877	0.0297968	0.0466425	0.854186	0.396999	0.185561	0.461006	0.0328001	0.125022	0.6211	0.00793134	-0.319221	0.196631	0.0850962	-0.476831	0.0454165	0.0694688	-0.277991	0.26402	0.0182074	0.0149805	0.952954	0.359383	0.225046	0.369271	0.0333757	0.157122	0.533519	0.0082701	-0.309658	0.211129	0.0854531
SOX2.hg38.10000	-0.199528	0.427321	0.136469	-0.0885533	0.726778	0.0243616	0.303978	0.220063	0.279654	0.114629	0.65061	0.0247468	0.0287227	0.909924	0.00573868	0.299544	0.227204	0.0521915	-0.42852	0.0760157	0.0841889	-0.25623	0.304744	0.0168767	0.328394	0.183357	0.231216	0.165796	0.510867	0.0251185	0.0681865	0.788057	0.00608514	0.276154	0.26732	0.0554152
SOX4.hg38.10000	-0.25139	0.314286	0.247444	-0.245508	0.326118	0.0697456	-0.0592892	0.815226	0.409387	0.445819	0.0636962	0.0250034	-0.0253033	0.920613	0.0169575	-0.715057	0.0008516	0.055597	-0.452341	0.0594608	0.13636	-0.447157	0.0628095	0.045003	0.232236	0.353758	0.196514	0.479618	0.0439945	0.0284336	0.0242806	0.923813	0.0178397	-0.732394	0.000547655	0.0515445
SOX5.hg38.10000	-0.254179	0.308766	0.15277	-0.0963407	0.703736	0.0183531	0.266785	0.284547	0.483498	-0.163777	0.516098	0.0158841	-0.647061	0.00370138	0.00569467	-0.298152	0.229476	0.0915264	-0.341457	0.165509	0.110923	-0.229381	0.359872	0.0140332	0.31232	0.207026	0.328483	-0.108817	0.667335	0.0162844	-0.62798	0.00526174	0.00578216	-0.286135	0.249697	0.0933749
SOX6.hg38.10000	-0.406956	0.0937243	0.146282	-0.243028	0.331184	0.023613	0.0553487	0.827326	0.280018	0.538609	0.0211012	0.0271429	0.428646	0.0759207	0.00575993	-0.716496	0.000821949	0.122699	-0.611906	0.0069579	0.105594	-0.44202	0.0662642	0.0170741	0.0973852	0.700664	0.279656	0.555838	0.0166141	0.0275356	0.43513	0.0711179	0.00603793	-0.721319	0.000728745	0.121304
SOX9.hg38.10000	-0.347598	0.157541	0.326095	-0.228166	0.362493	0.0702019	-0.148764	0.55577	0.423451	-0.506446	0.0319766	0.0208419	-0.320207	0.195174	0.0179126	-0.528605	0.024113	0.127908	-0.443941	0.0649564	0.21005	-0.411024	0.0901744	0.0465311	-0.104526	0.67978	0.439288	-0.446333	0.063354	0.0223949	-0.278535	0.263047	0.0185145	-0.516894	0.0280539	0.12939
SP1.hg38.10000	-0.334383	0.17502	0.60861	-0.229237	0.360182	0.109901	-0.0344314	0.892112	1.01745	-0.49262	0.0378032	0.0264241	0.0345592	0.891714	0.0295669	0.410093	0.0909784	0.36427	-0.473312	0.0472619	0.315321	-0.459025	0.055342	0.0697428	0.0962049	0.704136	0.574146	-0.441996	0.0662808	0.0306102	0.0751708	0.766889	0.0307442	0.388125	0.111476	0.38155
SP2.hg38.10000	-0.326816	0.185596	0.388625	-0.230223	0.358063	0.0924502	0.405853	0.0947035	0.292946	-0.149075	0.554935	0.0234752	0.00243571	0.992347	0.023896	0.372677	0.127732	0.194735	-0.461016	0.054158	0.255549	-0.457674	0.0561569	0.0603223	0.409237	0.0917215	0.339776	-0.0785017	0.756848	0.0264745	0.0527943	0.835189	0.024965	0.363463	0.138181	0.204066
SP4.hg38.10000	-0.38688	0.112729	0.345631	-0.217633	0.385659	0.074902	-0.192704	0.443614	0.422621	-0.244884	0.327388	0.0220058	-0.0650582	0.797585	0.0171896	0.279131	0.261984	0.128008	-0.557177	0.0162999	0.201291	-0.48946	0.0392422	0.04509	-0.332619	0.177449	0.326622	-0.156965	0.533934	0.0265142	-0.00353982	0.988878	0.0181822	0.311877	0.207704	0.128205
SP5.hg38.10000	-0.339398	0.16824	0.360176	-0.266433	0.285206	0.0773212	-0.186649	0.458335	0.684999	-0.053068	0.834346	0.0231429	-0.0972403	0.70109	0.0175708	-0.512701	0.0295803	0.068292	-0.532796	0.0228128	0.196694	-0.505106	0.0325086	0.047686	-0.288565	0.24552	0.335714	0.0314581	0.901384	0.0278858	-0.0395892	0.876061	0.018509	-0.499132	0.0349653	0.0694841
SP7.hg38.10000	-0.354438	0.14898	0.127216	-0.227866	0.363142	0.0322929	-0.572387	0.0130499	0.3175	-0.0265247	0.916794	0.0230125	-0.454843	0.057893	0.00855405	0.480972	0.0433159	0.0560522	-0.45128	0.0601347	0.103405	-0.411942	0.0893878	0.0218822	-0.384283	0.115374	0.41645	-0.000494397	0.998447	0.023711	-0.424428	0.0791704	0.00881301	0.515684	0.0284879	0.0539083
SPDEF.hg38.10000	-0.097063	0.701611	0.177808	-0.156254	0.535813	0.0429312	-0.0365772	0.885429	0.3617	0.222326	0.375238	0.0216382	-0.194869	0.438413	0.00724806	-0.506306	0.0320315	0.0524288	-0.455751	0.0573321	0.091636	-0.449557	0.0612417	0.0232125	0.0721024	0.77617	0.339367	0.377433	0.12256	0.0241267	-0.0659375	0.794904	0.00816674	-0.546943	0.0188253	0.0496221
SPI1.hg38.10000	-0.700284	0.00121122	0.21591	-0.554029	0.0170462	0.0262821	0.078769	0.756044	0.484463	0.881205	1.36518e-06	0.0382303	0.834381	1.66923e-05	0.00901113	-0.860308	4.65969e-06	1.20415	-0.748256	0.000354946	0.201541	-0.673788	0.00217062	0.0206636	0.0964206	0.703501	0.449153	0.883748	1.15776e-06	0.0376143	0.829496	2.07215e-05	0.00912841	-0.859512	4.86363e-06	1.20129
SPIB.hg38.10000	-0.611834	0.00696642	0.13479	-0.392342	0.107308	0.0194141	-0.2164	0.388421	0.497113	0.851656	7.32355e-06	0.0293849	0.816775	3.53108e-05	0.00600524	-0.857012	5.55469e-06	0.797174	-0.712902	0.000897675	0.120175	-0.625705	0.00547897	0.0132646	-0.0533617	0.833441	0.553812	0.85841	5.15867e-06	0.0290115	0.815702	3.68664e-05	0.00611937	-0.856179	5.80306e-06	0.795839
SREBF2.hg38.10000	-0.458813	0.0554693	0.221441	-0.348129	0.156865	0.0438471	-0.234658	0.348617	0.479306	0.818338	3.31452e-05	0.0190922	0.595853	0.00906838	0.0104486	0.821369	2.92672e-05	0.0705775	-0.608521	0.00736602	0.153851	-0.582289	0.0112278	0.029126	-0.258293	0.300731	0.489523	0.811627	4.3316e-05	0.0205132	0.593426	0.00942795	0.0109432	0.844746	1.03031e-05	0.0683394
SRF.hg38.10000	-0.520594	0.0267582	1.00184	-0.482145	0.042735	0.0585079	-0.427495	0.0767973	3.55123	-0.0823471	0.745302	0.0237568	-0.336503	0.172132	0.012753	-0.928032	2.88234e-08	0.573708	-0.578607	0.0118799	0.8207	-0.597465	0.00883564	0.0441842	-0.459117	0.0552871	2.96012	-0.087256	0.730638	0.0253926	-0.328961	0.182556	0.0128065	-0.925646	3.71309e-08	0.580127
STAT1.hg38.10000	-0.556841	0.0163783	0.42174	-0.379766	0.120078	0.0696737	-0.457449	0.0562934	1.00569	0.608828	0.00732829	0.0217661	0.133136	0.598437	0.0181765	-0.88967	7.7685e-07	0.180541	-0.643393	0.00396743	0.31636	-0.547572	0.0186617	0.0492143	-0.45915	0.0552673	0.665696	0.59767	0.0088064	0.0235858	0.152442	0.54593	0.0188242	-0.883655	1.1648e-06	0.183757
STAT2.hg38.10000	-0.403189	0.0971	0.205584	-0.258219	0.300874	0.0644676	0.00909557	0.971426	0.247033	0.530045	0.0236598	0.0271096	0.115632	0.64774	0.0165895	-0.744062	0.000399254	0.0880792	-0.547571	0.0186619	0.153482	-0.458177	0.0558526	0.0437192	0.0456645	0.857213	0.303439	0.532461	0.0229147	0.0289499	0.140225	0.578916	0.0172828	-0.729342	0.000593311	0.0900428
STAT3.hg38.10000	-0.447275	0.0627316	0.21665	-0.290201	0.242734	0.0462976	-0.170665	0.498353	0.412566	0.236605	0.344516	0.018914	-0.133671	0.596954	0.0118079	-0.8356	1.57986e-05	0.130546	-0.57644	0.0122776	0.162912	-0.451456	0.0600227	0.0345306	-0.218043	0.384742	0.345037	0.280426	0.259685	0.0193169	-0.10186	0.687551	0.0121413	-0.832213	1.83888e-05	0.132083
STAT4.hg38.10000	-0.362086	0.139793	0.142097	-0.257678	0.301924	0.0412918	-0.226332	0.366469	0.32013	0.861974	4.25668e-06	0.0142914	0.651424	0.00340416	0.00879682	-0.675114	0.00211102	0.0852465	-0.551361	0.0176996	0.102718	-0.499633	0.0347537	0.0272157	-0.138636	0.583267	0.282003	0.858137	5.23402e-06	0.0155581	0.646331	0.00375314	0.00949897	-0.66153	0.00279015	0.08814
STAT5A.hg38.10000	-0.522656	0.0260567	0.20668	-0.30249	0.222442	0.0418096	-0.13113	0.604007	0.231947	0.74527	0.000386041	0.0240295	0.572512	0.0130255	0.00997968	-0.874912	2.02108e-06	0.108503	-0.674098	0.00215657	0.147545	-0.5205	0.0267906	0.0290197	-0.17266	0.49327	0.242741	0.747172	0.000365979	0.0246855	0.565634	0.0144222	0.0105424	-0.872181	2.38077e-06	0.109499
STAT5B.hg38.10000	-0.450892	0.060383	0.19244	-0.300094	0.22631	0.0454483	-0.252988	0.311117	0.560062	0.855664	5.96121e-06	0.0156346	0.541892	0.0201802	0.0111376	-0.687087	0.00163151	0.115299	-0.548448	0.0184356	0.141939	-0.496043	0.0362903	0.0311856	-0.112572	0.656512	0.451584	0.845223	1.00682e-05	0.0168026	0.538337	0.0211791	0.0117062	-0.669113	0.00239192	0.117598
STAT6.hg38.10000	-0.446969	0.062933	0.165681	-0.372392	0.128046	0.0406061	0.120349	0.634305	0.365478	0.714286	0.00086787	0.0273868	0.64259	0.00402767	0.00973941	0.240278	0.336855	0.0998945	-0.593081	0.00948006	0.130613	-0.592108	0.00962795	0.0272698	0.000860907	0.997295	0.469697	0.719594	0.000761019	0.0278876	0.634497	0.004678	0.0102494	0.310815	0.209339	0.0940374
T.hg38.10000	-0.0536067	0.832687	0.102715	-0.0251788	0.921003	0.0220784	0.311005	0.209046	0.274961	0.204057	0.416684	0.0239888	0.185031	0.462312	0.00497375	0.103282	0.683404	0.0848037	-0.347461	0.157716	0.0484285	-0.208762	0.405785	0.0144389	0.469464	0.0493441	0.344321	0.281391	0.25798	0.0244928	0.241449	0.334432	0.00538958	0.086308	0.733464	0.0847373
TAL1.hg38.10000	-0.482849	0.0423888	0.155661	-0.273413	0.272291	0.0239984	-0.242043	0.333208	0.19015	0.630127	0.00506321	0.0329835	0.538661	0.0210864	0.0073319	-0.604025	0.00793781	0.33027	-0.632977	0.00480922	0.130397	-0.445082	0.0641881	0.019687	-0.234536	0.348875	0.271941	0.645656	0.00380153	0.0331585	0.5472	0.0187583	0.0075449	-0.602901	0.00808618	0.327934
TBP.hg38.10000	-0.427748	0.0766035	0.374639	-0.241505	0.334318	0.107364	0.00237915	0.992525	0.372529	0.388507	0.111094	0.0284174	0.0776006	0.759561	0.0313001	-0.329474	0.181833	0.12595	-0.53927	0.0209133	0.270858	-0.468491	0.0498815	0.0713426	-0.125742	0.619077	0.3795	0.40811	0.0927067	0.0308316	0.114642	0.650573	0.0324311	-0.287592	0.247188	0.132355
TBX2.hg38.10000	-0.192529	0.444038	0.109425	-0.0673343	0.79065	0.0228463	-0.127498	0.61415	0.247867	0.102364	0.68608	0.0212764	-0.250755	0.315552	0.00506276	-0.247509	0.322064	0.0450262	-0.332826	0.177164	0.0622266	-0.139748	0.580221	0.01613	-0.12281	0.627338	0.317304	0.154969	0.539212	0.0218916	-0.189237	0.452013	0.00544217	-0.26669	0.284723	0.0457523
TBX21.hg38.10000	-0.535591	0.0219769	0.176189	-0.40649	0.0941365	0.0253212	-0.253707	0.309696	0.681164	0.897815	4.3193e-07	0.0156091	0.759864	0.000253255	0.00617571	-0.895098	5.28128e-07	0.249045	-0.654796	0.00318807	0.140272	-0.603254	0.00803929	0.0179596	-0.259511	0.298376	0.53127	0.900591	3.49643e-07	0.015839	0.756453	0.000280191	0.00638637	-0.890119	7.5303e-07	0.253541
TBX5.hg38.10000	-0.0427448	0.866263	0.0995741	-0.0188114	0.940942	0.0189138	-0.091459	0.718153	0.240653	0.177577	0.480847	0.0222653	0.0692554	0.784808	0.00509108	0.440986	0.0669768	0.0992069	-0.338176	0.169876	0.0518144	-0.134091	0.595791	0.0126191	-0.218432	0.383874	0.243864	0.264592	0.288674	0.0225463	0.128404	0.611613	0.00535072	0.434411	0.0716391	0.0991097
TCF12.hg38.10000	-0.458726	0.055522	0.350199	-0.336871	0.171634	0.0615973	-0.134773	0.593906	0.563385	0.746947	0.000368305	0.0191859	0.25454	0.308057	0.0160403	-0.858213	5.21296e-06	0.144332	-0.593493	0.00941796	0.237011	-0.543333	0.0197861	0.0414012	0.0164733	0.948272	0.404208	0.726988	0.000630663	0.0220093	0.27658	0.266552	0.0167689	-0.848782	8.45809e-06	0.147573
TCF3.hg38.10000	-0.484845	0.0414192	0.1941	-0.376457	0.123609	0.0387	0.0519829	0.83769	0.434536	0.859515	4.86286e-06	0.0186488	0.650091	0.00349277	0.00895652	-0.777521	0.000146066	0.165955	-0.67685	0.00203508	0.130958	-0.595574	0.00910908	0.0264683	0.181288	0.471572	0.305948	0.84967	8.09257e-06	0.0210709	0.647975	0.00363741	0.00952973	-0.777518	0.000146077	0.165969
TCF4.hg38.10000	-0.263658	0.290442	0.111165	-0.119423	0.636933	0.0235301	-0.0941466	0.710204	0.21552	0.580018	0.0116267	0.0162905	0.437119	0.0696907	0.00559706	0.148814	0.555637	0.117587	-0.522651	0.0260585	0.0809466	-0.377266	0.122739	0.0171087	-0.0173816	0.945424	0.227678	0.64549	0.00381344	0.0173338	0.482037	0.0427882	0.00610516	0.137922	0.585229	0.116191
TCF7.hg38.10000	-0.0814421	0.748015	0.104856	-0.212175	0.397976	0.0194618	-0.208551	0.406269	0.246455	0.147583	0.558947	0.0167262	-0.428523	0.0760137	0.00657929	-0.400872	0.0992187	0.126131	-0.212375	0.397519	0.0754576	-0.371963	0.128521	0.0138775	-0.0180817	0.943229	0.517046	0.192258	0.444692	0.0172821	-0.403676	0.0966586	0.00669173	-0.396833	0.102992	0.124551
TCF7L1.hg38.10000	-0.0699351	0.782744	0.297641	-0.109579	0.665134	0.0712337	-0.013384	0.957964	0.727721	0.715998	0.000832117	0.0138081	-0.171507	0.496206	0.0132357	0.225763	0.367707	0.0795385	-0.242583	0.332097	0.0774853	-0.407322	0.0934002	0.0344462	-0.290422	0.242359	0.197404	0.658669	0.00295389	0.0197254	-0.10615	0.675059	0.0133991	0.274922	0.269546	0.0839265
TCF7L2.hg38.10000	-0.29333	0.237459	0.168908	-0.255319	0.306527	0.0359124	-0.066516	0.793141	0.177184	0.139338	0.581343	0.0177623	-0.308506	0.212922	0.00864416	-0.547157	0.0187695	0.10107	-0.453022	0.0590309	0.124854	-0.424132	0.0794015	0.0251529	-0.268276	0.28176	0.372792	0.201558	0.422537	0.0189245	-0.264403	0.28903	0.00894697	-0.542334	0.0200588	0.0990376
TEAD1.hg38.10000	-0.383719	0.115954	0.177507	-0.291466	0.240592	0.0265288	0.0980067	0.698838	0.324595	-0.379417	0.120447	0.0146732	-0.583576	0.0110069	0.00732533	-0.264591	0.288676	0.219963	-0.488971	0.0394687	0.143503	-0.442094	0.0662134	0.0210036	0.221645	0.376741	0.337184	-0.329186	0.182239	0.0150423	-0.563756	0.0148236	0.00745323	-0.257008	0.303227	0.221693
TEAD3.hg38.10000	-0.408896	0.0920193	0.343861	-0.39669	0.103128	0.0258721	-0.333633	0.17605	0.953404	-0.300085	0.226325	0.0145854	-0.632353	0.00486391	0.00632618	-0.780745	0.000131406	0.32419	-0.529014	0.0239835	0.265521	-0.562647	0.0150647	0.0199623	-0.428758	0.0758353	0.808817	-0.173465	0.491225	0.0150969	-0.611285	0.00703141	0.0064477	-0.777906	0.000144245	0.324314
TEAD4.hg38.10000	-0.296055	0.232927	0.192501	-0.200685	0.424591	0.029511	-0.248386	0.320297	0.410572	-0.318748	0.197332	0.0168336	-0.527549	0.0244495	0.00793884	-0.442818	0.0657183	0.18939	-0.424534	0.079087	0.146994	-0.361835	0.140089	0.0226486	-0.298428	0.229024	0.448836	-0.240916	0.335533	0.0172848	-0.497189	0.0357942	0.00812777	-0.438943	0.0684004	0.188722
TET3.hg38.10000	-0.37309	0.127277	0.179502	-0.332961	0.176977	0.0381176	-0.281003	0.258664	0.243662	0.0579126	0.819449	0.0188505	-0.13366	0.596985	0.0092878	-0.690822	0.00150191	0.0642474	-0.49674	0.035988	0.132205	-0.457988	0.0559667	0.0274323	-0.366576	0.134587	0.282396	0.0849768	0.737436	0.019329	-0.119247	0.637435	0.00947059	-0.67869	0.00195702	0.0667056
TFAP2A.hg38.10000	-0.212655	0.396883	0.233495	-0.208039	0.40745	0.0485747	0.108955	0.666938	0.287987	0.067456	0.790279	0.022793	-0.422069	0.0810318	0.0100386	-0.289419	0.244062	0.188551	-0.317493	0.199201	0.161387	-0.41581	0.0861256	0.0317364	-0.0563904	0.824123	0.259422	0.180713	0.473005	0.0258654	-0.337907	0.170238	0.0108386	-0.286065	0.249819	0.18857
TFAP2C.hg38.10000	-0.224378	0.370731	0.256339	-0.167094	0.507517	0.0534221	0.0113527	0.964339	0.41149	-0.320085	0.195355	0.0238742	-0.575347	0.0124822	0.0113014	-0.233528	0.351011	0.202684	-0.327037	0.185282	0.182962	-0.343302	0.163087	0.0355326	0.0746408	0.76849	0.325054	-0.190622	0.448648	0.0265619	-0.507524	0.0315531	0.0121242	-0.228144	0.36254	0.202626
TFAP4.hg38.10000	-0.428891	0.0757348	0.412106	-0.325865	0.186954	0.0626684	-0.462583	0.0532395	0.500126	-0.491579	0.0382726	0.021848	-0.471844	0.0480482	0.0170772	-0.417334	0.084864	0.204235	-0.531554	0.0231924	0.314165	-0.487251	0.0402729	0.045345	-0.339084	0.16866	0.419588	-0.417492	0.0847337	0.0233551	-0.444793	0.0643824	0.0173576	-0.401145	0.0989674	0.207952
TFDP1.hg38.10000	-0.38342	0.116263	0.405709	-0.259325	0.298734	0.0933414	-0.310586	0.209692	0.8113	0.355399	0.147803	0.0256705	0.0407798	0.872362	0.023734	-0.873284	2.22931e-06	0.113131	-0.519672	0.0270766	0.254707	-0.503752	0.0330534	0.0576213	-0.28646	0.249135	0.700223	0.369772	0.130964	0.0291877	0.0803378	0.751329	0.0248799	-0.866643	3.2823e-06	0.114289
TFE3.hg38.10000	-0.42638	0.0776534	0.269826	-0.25317	0.310758	0.0385759	-0.09371	0.711494	0.649903	-0.198173	0.430532	0.0175014	-0.428178	0.0762761	0.0100979	-0.546558	0.0189259	0.27257	-0.534524	0.0222931	0.189385	-0.454829	0.0579015	0.025499	-0.150582	0.550896	0.553675	-0.115416	0.648357	0.0184986	-0.386622	0.11299	0.0104063	-0.536521	0.021704	0.274445
TFEB.hg38.10000	-0.420775	0.0820658	0.150375	-0.283893	0.253591	0.0268472	-0.447603	0.062516	0.284453	0.549379	0.0181978	0.019375	0.226846	0.365352	0.00651149	-0.711282	0.000933668	0.177491	-0.546691	0.0188911	0.110065	-0.481665	0.0429718	0.0192945	-0.124352	0.622986	0.404778	0.571838	0.0131575	0.0196929	0.244579	0.32801	0.00676598	-0.713058	0.000894282	0.176503
THAP11.hg38.10000	-0.474398	0.0466865	0.413815	-0.314744	0.203334	0.0765096	-0.434875	0.0713019	0.777841	-0.103019	0.684169	0.025973	-0.0847158	0.738216	0.0214955	-0.675576	0.00209057	0.256446	-0.588368	0.0102142	0.285832	-0.496021	0.0362996	0.0533694	-0.38998	0.10963	0.620193	-0.0640951	0.800524	0.0281292	-0.0544605	0.830058	0.0222408	-0.658139	0.00298507	0.262925
THRB.hg38.10000	-0.388437	0.111165	0.167567	-0.274096	0.271047	0.0298842	-0.541205	0.0203704	0.366559	-0.185619	0.460866	0.0184997	-0.528966	0.0239988	0.00705478	-0.759097	0.000259114	0.130002	-0.532494	0.0229047	0.12612	-0.491689	0.0382229	0.020388	-0.287921	0.246623	0.383382	-0.0919158	0.7168	0.0192284	-0.471521	0.0482227	0.00738991	-0.750874	0.000329439	0.130771
TLX1.hg38.10000	-0.551131	0.0177569	0.168061	-0.410505	0.0906221	0.0262553	-0.101303	0.689178	0.342847	0.761243	0.000243008	0.0146158	0.435843	0.0706037	0.00638531	-0.919529	6.85347e-08	0.105713	-0.618432	0.00622279	0.150348	-0.511086	0.0301853	0.0220656	0.0678189	0.789175	0.540541	0.770444	0.000183153	0.0141098	0.43004	0.0748683	0.00654775	-0.915491	1.00079e-07	0.108761
TP53.hg38.10000	-0.334724	0.174554	0.163432	-0.316054	0.201357	0.0276005	-0.345187	0.160637	0.396341	0.138788	0.582851	0.0246008	-0.233762	0.350514	0.00550213	0.150613	0.550814	0.150109	-0.478793	0.0444121	0.119857	-0.510683	0.0303377	0.0186127	-0.227982	0.362892	0.346576	0.18702	0.457427	0.024689	-0.180839	0.472691	0.0057956	0.126695	0.6164	0.150471
TP63.hg38.10000	0.280491	0.259571	0.0771888	0.12938	0.608884	0.0146502	0.111015	0.660991	0.194248	-0.120429	0.634077	0.0147806	-0.411166	0.0900528	0.0042079	0.431946	0.0734473	0.104608	0.0966366	0.702865	0.0418357	-0.0669657	0.791772	0.0104814	-0.268597	0.281162	0.196207	0.0217243	0.931815	0.0147164	-0.335462	0.173547	0.00438163	0.432413	0.0731022	0.102613
TP73.hg38.10000	0.396315	0.103484	0.0650471	0.249044	0.318974	0.00984841	0.269279	0.279896	0.256987	0.13152	0.602922	0.0114209	-0.189105	0.452336	0.00190923	-0.0888027	0.726036	0.082347	0.422121	0.0809905	0.0300015	0.119453	0.636849	0.00654424	0.224368	0.370754	0.283526	0.31713	0.199744	0.0106064	-0.04276	0.866215	0.00205863	-0.123853	0.624393	0.0823801
TRPS1.hg38.10000	-0.258608	0.300122	0.274447	-0.271939	0.274988	0.0482667	-0.19186	0.445652	0.348809	-0.483208	0.0422129	0.0186948	-0.646745	0.00372368	0.0125789	-0.542103	0.0201223	0.12797	-0.410826	0.0903454	0.174061	-0.439405	0.0680761	0.0340876	-0.0732582	0.772671	0.392107	-0.366919	0.134194	0.0207645	-0.621221	0.00592843	0.0129081	-0.545995	0.019074	0.128695
TWIST1.hg38.10000	-0.129568	0.608361	0.109794	-0.175794	0.485332	0.0186199	0.361049	0.141015	0.223385	-0.155051	0.538996	0.0113664	-0.479055	0.0442791	0.00477662	0.694888	0.00137063	0.120665	-0.291832	0.239974	0.0709979	-0.221848	0.376293	0.0151389	0.362771	0.13899	0.273711	-0.0492759	0.846044	0.0117052	-0.455698	0.0573646	0.0048919	0.687299	0.00162392	0.123173
USF1.hg38.10000	-0.434548	0.0715396	0.284775	-0.314411	0.203838	0.0575551	0.020566	0.935444	0.365051	0.101058	0.689897	0.0224979	-0.109753	0.664632	0.0137163	-0.459206	0.0552341	0.262302	-0.561436	0.0153316	0.190506	-0.520808	0.0266847	0.0378526	0.0824997	0.744845	0.353693	0.150213	0.551885	0.0238718	-0.0688697	0.78598	0.0144126	-0.471701	0.0481255	0.263891
USF2.hg38.10000	-0.44833	0.0620398	0.258619	-0.30759	0.214354	0.0553035	0.145436	0.564743	0.389553	0.229676	0.359238	0.0231899	-0.058029	0.819092	0.0129065	-0.626535	0.00539893	0.263872	-0.570837	0.0133553	0.177106	-0.511285	0.03011	0.0373298	0.0620743	0.806699	0.321309	0.264177	0.28946	0.0243443	-0.0196588	0.938286	0.0135842	-0.633481	0.00476541	0.263662
VDR.hg38.10000	-0.52201	0.0262751	0.284168	-0.33257	0.177517	0.0528213	-0.489096	0.0394109	0.44661	0.522899	0.0259751	0.0254383	0.293942	0.236437	0.0127078	-0.684099	0.00174179	0.170899	-0.648349	0.00361153	0.208985	-0.526485	0.0247922	0.0363343	-0.504606	0.0327089	0.371878	0.530295	0.0235819	0.0266428	0.309874	0.210795	0.0133717	-0.668852	0.00240478	0.174714
VEZF1.hg38.10000	-0.380133	0.11969	0.277202	-0.263888	0.290007	0.0655538	-0.154072	0.541592	0.558345	0.160457	0.524756	0.0258839	-0.0646577	0.798807	0.0165861	-0.409123	0.0918207	0.104609	-0.523203	0.025873	0.165969	-0.463716	0.0525826	0.0422159	-0.459022	0.0553442	0.416006	0.197586	0.431926	0.0285444	-0.0206347	0.935228	0.0174271	-0.381653	0.118097	0.106012
WT1.hg38.10000	0.449312	0.0614004	0.108833	-0.0329609	0.896696	0.0153473	0.384497	0.115154	0.449366	0.422024	0.0810671	0.0299048	-0.390232	0.10938	0.00204677	0.26183	0.293923	0.129141	0.171035	0.497408	0.0350658	-0.408236	0.0925961	0.00840424	0.184385	0.463904	0.352612	0.597249	0.00886662	0.0283339	-0.0961304	0.704356	0.00185159	0.372084	0.128387	0.138183
XBP1.hg38.10000	-0.107849	0.670134	0.251605	-0.254383	0.308364	0.0324847	-0.325667	0.187238	0.441421	0.215099	0.391349	0.027268	0.0425736	0.866794	0.00605609	-0.229535	0.359542	0.102629	-0.514875	0.0287811	0.103297	-0.493568	0.0373795	0.0187826	-0.267168	0.283829	0.398733	0.382046	0.117687	0.0259836	0.0779599	0.758479	0.00625306	-0.307359	0.214716	0.118053
YY1.hg38.10000	-0.471785	0.0480801	0.479933	-0.291035	0.241321	0.0956083	-0.0277187	0.913061	0.83707	0.593195	0.00946287	0.0253235	0.0886429	0.726511	0.0265412	-0.765503	0.000213518	0.316054	-0.579929	0.0116424	0.343731	-0.514728	0.0288346	0.0630724	-0.238531	0.340487	0.60568	0.581923	0.0112914	0.0284402	0.11815	0.640554	0.0275859	-0.74916	0.000345953	0.323746
YY2.hg38.10000	-0.300486	0.225675	0.190991	-0.209925	0.403114	0.068375	-0.013744	0.956834	0.286845	0.60264	0.00812099	0.022785	0.15951	0.527238	0.0161288	-0.0498642	0.844227	0.0993129	-0.539068	0.0209705	0.109867	-0.464937	0.0518818	0.0417273	0.291439	0.240638	0.260518	0.607123	0.00754018	0.0261864	0.187859	0.455374	0.0173639	-0.0239902	0.924722	0.103141
ZBTB11.hg38.10000	-0.529639	0.0237869	0.166672	-0.296774	0.23174	0.0626585	-0.0727369	0.774249	0.282544	-0.307487	0.214516	0.0487457	-0.0344662	0.892004	0.0147111	-0.545532	0.0191964	0.291592	-0.60087	0.00836001	0.135746	-0.512235	0.0297539	0.0411982	0.345934	0.159673	0.265721	-0.27101	0.276696	0.0481797	0.0126894	0.960144	0.0156541	-0.550815	0.017836	0.289003
ZBTB14.hg38.10000	-0.094596	0.708878	0.284722	-0.0864807	0.732948	0.103676	0.015802	0.950378	0.326688	0.659856	0.00288504	0.0301011	0.0315143	0.901208	0.0240222	-0.496646	0.0360288	0.0927666	-0.38492	0.114722	0.106099	-0.43178	0.0735701	0.0512687	-0.144243	0.567974	0.206858	0.658341	0.00297318	0.035335	0.103651	0.682327	0.0245679	-0.460002	0.054759	0.102533
ZBTB16.hg38.10000	-0.588693	0.0101622	0.146585	-0.488464	0.0397045	0.0231245	0.25903	0.299304	0.317522	0.85465	6.28323e-06	0.0224226	0.830338	1.99732e-05	0.00692261	-0.90315	2.8617e-07	0.161045	-0.683155	0.00177786	0.13097	-0.618995	0.00616236	0.0184575	0.29869	0.228596	0.281501	0.856073	5.83505e-06	0.022696	0.823838	2.64014e-05	0.00708997	-0.901756	3.19385e-07	0.161116
ZBTB17.hg38.10000	-0.499797	0.0346848	0.320801	-0.300698	0.225331	0.0540643	-0.202606	0.420077	0.704281	-0.46364	0.0526263	0.0222509	-0.276376	0.26692	0.0116305	-0.463835	0.0525142	0.370195	-0.612569	0.00688014	0.237394	-0.522727	0.0260328	0.0359846	-0.172904	0.49265	0.514465	-0.407804	0.0929763	0.0231757	-0.220529	0.37921	0.0124598	-0.458961	0.0553806	0.369162
ZBTB2.hg38.10000	-0.556511	0.0164555	1.26374	-0.556309	0.0165029	0.0527888	-0.390545	0.109071	4.8626	-0.441326	0.0667415	0.0315131	-0.715089	0.000850946	0.0110222	-0.868182	3.00636e-06	1.14279	-0.596483	0.00897689	1.14804	-0.600602	0.00839658	0.0485417	-0.468489	0.0498825	4.20498	-0.443431	0.0653013	0.0323467	-0.729971	0.000583653	0.0107522	-0.867433	3.13808e-06	1.14605
ZBTB20.hg38.10000	0.163349	0.517212	0.112219	-0.124992	0.621185	0.0657381	0.275026	0.269358	0.211072	0.417324	0.0848723	0.0268496	-0.127722	0.613521	0.0144944	-0.375115	0.125062	0.0551255	-0.0120692	0.96209	0.0658347	-0.37466	0.125557	0.0392696	-0.0197962	0.937855	0.231703	0.45443	0.0581497	0.0296063	-0.0608772	0.810362	0.0153586	-0.364469	0.137013	0.0570833
ZBTB26.hg38.10000	-0.263162	0.291384	0.257274	-0.123217	0.626189	0.100409	-0.0585985	0.817344	0.541583	0.519938	0.0269846	0.0334592	-0.0272856	0.914415	0.0245995	-0.59706	0.00889372	0.0812138	-0.459317	0.0551674	0.143589	-0.434355	0.0716798	0.0547698	0.0460029	0.856166	0.346907	0.533428	0.0226217	0.0374119	0.0345296	0.891806	0.02545	-0.587479	0.0103577	0.0820222
ZBTB33.hg38.10000	-0.463626	0.0526348	0.25704	-0.300098	0.226303	0.0648809	-0.233036	0.352056	0.465415	0.486669	0.0405482	0.0175025	0.0811606	0.748859	0.0164159	-0.713417	0.000886492	0.12156	-0.6129	0.00684166	0.180678	-0.507733	0.0314714	0.0427117	-0.316939	0.200029	0.431739	0.507053	0.0317373	0.0194217	0.118441	0.639727	0.0171918	-0.696501	0.00132124	0.124405
ZBTB42.hg38.10000	-0.344073	0.162081	0.165138	-0.188283	0.454339	0.0334422	-0.00548961	0.982752	0.429743	0.0579335	0.819385	0.0236376	-0.421608	0.0813991	0.00902196	-0.145772	0.563834	0.090473	-0.535786	0.0219194	0.113281	-0.369456	0.13132	0.0240735	0.0271795	0.914747	0.473647	0.162991	0.518141	0.0255259	-0.367946	0.133026	0.00938629	-0.165422	0.511835	0.0922801
ZBTB48.hg38.10000	-0.233538	0.350989	0.221222	-0.244127	0.328933	0.0664772	-0.123438	0.625563	0.346523	0.460209	0.0546355	0.0244239	-0.176013	0.484781	0.0134309	-0.330113	0.180937	0.0890069	-0.454112	0.0583476	0.134761	-0.513092	0.0294353	0.0399396	-0.375532	0.124609	0.267022	0.525275	0.0251865	0.0273144	-0.0979265	0.699073	0.0143374	-0.306356	0.216293	0.0906688
ZBTB6.hg38.10000	-0.203868	0.417125	0.134338	-0.236048	0.345687	0.0392154	0.297535	0.230488	0.413093	0.180063	0.474625	0.0234974	-0.374649	0.125569	0.00867163	0.221073	0.378004	0.122411	-0.48055	0.0435266	0.0787101	-0.455714	0.0573545	0.0245609	0.0179616	0.943606	0.274729	0.254855	0.307438	0.0258771	-0.311958	0.20758	0.00905526	0.201338	0.423053	0.123478
ZBTB7A.hg38.10000	-0.334252	0.175201	0.273238	-0.261838	0.293908	0.0749079	-0.0393426	0.876827	0.300043	0.591983	0.00964713	0.0334148	0.21293	0.396259	0.0183467	-0.204091	0.416606	0.155722	-0.533675	0.0225474	0.166885	-0.487785	0.0400222	0.0469842	-0.143409	0.570239	0.307981	0.582091	0.0112622	0.0384588	0.241826	0.333656	0.0195674	-0.196914	0.433526	0.159119
ZEB1.hg38.10000	-0.289132	0.244552	0.200509	-0.230211	0.358088	0.0656155	-0.156735	0.53454	0.463829	-0.0711515	0.779052	0.0273101	-0.283302	0.254623	0.0151326	0.378396	0.121532	0.0730361	-0.441263	0.0667851	0.148796	-0.409872	0.0911693	0.0444139	-0.216099	0.389098	0.298217	-0.0195829	0.938524	0.0290249	-0.244584	0.328001	0.0156345	0.368217	0.132718	0.0775314
ZEB2.hg38.10000	-0.308949	0.212231	0.143722	-0.239628	0.338203	0.0381229	-0.353877	0.149669	0.468853	0.180172	0.474351	0.0285465	-0.000930726	0.997076	0.00917975	-0.741349	0.000430327	0.0627941	-0.508921	0.0310112	0.110621	-0.428439	0.0760778	0.0262425	-0.358506	0.144043	0.267187	0.217669	0.385578	0.0294929	0.0319251	0.899927	0.00971635	-0.735147	0.000509039	0.0635831
ZFHX2.hg38.10000	-0.145817	0.563712	0.103647	-0.167652	0.506079	0.0342601	-0.382047	0.117686	0.480454	0.424764	0.0789079	0.0136652	-0.102148	0.686712	0.00633837	0.409196	0.0917569	0.117662	-0.398344	0.101569	0.0732205	-0.426223	0.0777748	0.0205544	-0.233625	0.350804	0.404293	0.495755	0.0364158	0.0153271	0.000478809	0.998496	0.00710601	0.423875	0.0796037	0.118228
ZFHX3.hg38.10000	-0.442453	0.065968	0.0376206	-0.296281	0.232553	0.0204996	-0.370448	0.130207	0.289184	-0.366206	0.13501	0.0119367	-0.288727	0.245244	0.00583735	-0.698561	0.00126036	0.0859291	-0.319397	0.19637	0.0380673	-0.315145	0.202727	0.0159573	-0.350168	0.154286	0.318779	-0.407704	0.0930637	0.0116334	-0.299428	0.227392	0.00582459	-0.68313	0.00177882	0.0871598
ZFP1.hg38.10000	-0.436742	0.0699593	0.339627	-0.404793	0.0956519	0.0348264	-0.314702	0.203398	1.0096	-0.293885	0.236531	0.0184756	-0.543469	0.0197493	0.00869453	-0.638773	0.00432452	0.212961	-0.527652	0.0244165	0.263924	-0.543626	0.0197067	0.0261525	-0.303792	0.220359	0.889014	-0.245769	0.325588	0.0190764	-0.530374	0.0235571	0.00880041	-0.626964	0.00535787	0.214022
ZFP42.hg38.10000	-0.231512	0.355302	0.280166	-0.153461	0.543217	0.0900147	0.00160277	0.994964	0.532616	0.39324	0.106435	0.0257998	0.0291257	0.908665	0.0203751	-0.268645	0.281073	0.0553537	-0.497891	0.035493	0.14499	-0.440952	0.0670004	0.0505163	0.223852	0.371884	0.414092	0.378546	0.121371	0.0333299	0.0837009	0.74125	0.0213671	-0.140699	0.577621	0.0659628
ZFP64.hg38.10000	-0.424522	0.0790966	0.124623	-0.276055	0.267498	0.0320377	0.143364	0.570361	0.325605	0.639399	0.00427462	0.0126631	0.257343	0.302576	0.00665407	0.603704	0.00797995	0.177947	-0.601498	0.00827446	0.079808	-0.452865	0.0591297	0.0216232	0.240463	0.336471	0.322141	0.660126	0.00286956	0.0128411	0.27713	0.265564	0.0071083	0.591474	0.00972544	0.179876
ZFX.hg38.10000	0.164702	0.513699	0.20875	-0.167582	0.50626	0.121957	-0.327091	0.185204	0.646552	0.609321	0.00726788	0.0560154	0.0931586	0.713123	0.0346365	0.260985	0.295542	0.0991566	0.00882006	0.972292	0.079802	-0.428925	0.0757085	0.0724701	-0.357589	0.145145	0.255854	0.615742	0.00651772	0.0628933	0.138777	0.582882	0.0361839	0.24592	0.325281	0.10636
ZIC2.hg38.10000	-0.243622	0.329967	0.126736	-0.236734	0.344245	0.0389369	0.333115	0.176765	0.297963	0.128449	0.611488	0.0285772	-0.271774	0.27529	0.0117649	0.0162592	0.948944	0.0578242	-0.372912	0.127472	0.0908756	-0.423274	0.0800765	0.0273879	0.299883	0.226653	0.438335	0.194542	0.439196	0.0309379	-0.209449	0.404207	0.0123629	0.0367214	0.88498	0.058575
ZIM3.hg38.10000	-0.0700645	0.78235	0.0616428	-0.0224987	0.929391	0.00892184	-0.0166981	0.947567	0.232139	0.318176	0.198182	0.0194612	0.311369	0.208485	0.00303398	-0.278476	0.263152	0.0823973	-0.109223	0.666161	0.0445175	-0.0793899	0.754177	0.00799003	0.0458821	0.85654	0.257908	0.304134	0.219814	0.0188556	0.293324	0.23747	0.00297773	-0.257066	0.303114	0.0799571
ZKSCAN1.hg38.10000	-0.644519	0.00388415	0.245932	-0.465502	0.0515597	0.0316171	-0.655246	0.00316012	0.686	0.0373313	0.883082	0.0335765	-0.323175	0.190833	0.00744028	0.569591	0.013605	0.513743	-0.70032	0.00121021	0.191974	-0.609732	0.00721794	0.0228533	-0.632364	0.00486298	0.705541	0.0358232	0.887776	0.0333373	-0.277467	0.264958	0.00775297	0.570949	0.0133331	0.508154
ZNF121.hg38.10000	0.410125	0.0909506	0.071852	-0.114759	0.65024	0.0113076	0.515571	0.0285289	0.44563	0.0232497	0.927039	0.0279021	-0.463669	0.0526096	0.00583234	0.66603	0.00254776	0.179967	0.134355	0.59506	0.0992703	-0.0740221	0.77036	0.0134447	0.39865	0.101283	0.37848	0.0748142	0.767966	0.0284128	-0.460777	0.0542994	0.00593138	0.6591	0.00292876	0.184091
ZNF143.hg38.10000	-0.561715	0.0152696	0.619053	-0.370368	0.130296	0.0732733	-0.61141	0.00701657	1.53146	-0.0508904	0.841059	0.0273186	-0.0817866	0.746982	0.0193159	-0.822692	2.77002e-05	0.342997	-0.65813	0.00298564	0.43921	-0.538714	0.0210714	0.0518162	-0.593456	0.00942343	1.18103	-0.0331332	0.896159	0.0291137	-0.0500509	0.843651	0.0200859	-0.813761	3.98289e-05	0.349134
ZNF146.hg38.10000	-0.102234	0.68646	0.077302	-0.136314	0.589652	0.0445928	0.62988	0.00508577	0.614399	-0.776887	0.000149104	0.0241613	-0.570981	0.0133267	0.0162204	0.724989	0.000663902	0.713786	-0.077609	0.759536	0.0870135	-0.0694599	0.784186	0.0420078	0.570887	0.0133454	0.603846	-0.771284	0.00017837	0.0262279	-0.576651	0.0122385	0.0169887	0.737266	0.000480888	0.698218
ZNF18.hg38.10000	-0.480802	0.0434007	0.229266	-0.309325	0.211646	0.0416902	-0.495009	0.0367422	0.440701	0.328859	0.1827	0.0139263	-0.318239	0.198089	0.0102216	-0.924329	4.25503e-08	0.0825483	-0.609615	0.00723209	0.165836	-0.460588	0.0544109	0.0296657	-0.384096	0.115566	0.428394	0.398283	0.101626	0.0152064	-0.278836	0.262511	0.0105219	-0.925951	3.59667e-08	0.0805439
ZNF184.hg38.10000	-0.494476	0.0369768	0.10966	-0.534752	0.0222254	0.0198797	-0.103902	0.681598	0.234862	-0.440281	0.0674656	0.017307	-0.593684	0.00938929	0.00607744	0.339025	0.168739	0.224094	-0.448302	0.0620578	0.129938	-0.554812	0.016858	0.0193103	-0.0248196	0.922126	0.199698	-0.448197	0.0621262	0.017824	-0.591327	0.0097482	0.0062956	0.351625	0.152462	0.216333
ZNF217.hg38.10000	-0.249597	0.317867	0.209157	-0.266373	0.285318	0.0540232	0.207116	0.409579	0.326903	-0.551425	0.0176837	0.0264916	-0.608394	0.00738171	0.0149547	0.241962	0.333375	0.0680125	-0.329927	0.181198	0.166947	-0.412797	0.0886588	0.0397399	0.198617	0.429477	0.282673	-0.502002	0.0337679	0.0275051	-0.581733	0.0113246	0.0153571	0.243307	0.330611	0.0662213
ZNF22.hg38.10000	-0.41027	0.0908248	0.0403042	-0.316287	0.201007	0.0080584	-0.249163	0.318736	0.41	0.19796	0.431038	0.0444122	-0.129473	0.608627	0.00605021	-0.742409	0.000417954	0.159216	0.0415143	0.870081	0.0852733	-0.120635	0.633493	0.00572955	-0.177753	0.480406	0.466074	0.176115	0.484524	0.0436948	-0.166883	0.508061	0.00604207	-0.73312	0.000537241	0.161401
ZNF24.hg38.10000	-0.491386	0.0383601	0.0998003	-0.457802	0.0560792	0.0272093	0.346654	0.158748	0.300067	0.094883	0.708031	0.0201233	-0.153125	0.54411	0.00752469	0.0750614	0.76722	0.516652	-0.535435	0.0220229	0.0894089	-0.568908	0.0137432	0.0192616	0.289825	0.243373	0.320076	0.0642482	0.800056	0.0200527	-0.13123	0.60373	0.00779998	0.0780064	0.758339	0.510377
ZNF263.hg38.10000	-0.354381	0.14905	0.194717	-0.303169	0.221354	0.0476223	-0.406969	0.0937121	0.253978	0.307263	0.214867	0.0247772	0.0550462	0.828256	0.00983576	-0.255449	0.306273	0.0885975	-0.548266	0.0184824	0.127707	-0.548707	0.0183693	0.0296301	-0.0525387	0.835977	0.283449	0.377053	0.122967	0.029595	0.134174	0.59556	0.011008	-0.217982	0.384878	0.0874438
ZNF264.hg38.10000	-0.257297	0.302665	0.0728345	-0.271988	0.274898	0.0138438	-0.152999	0.544446	0.229661	0.0801859	0.751785	0.0176922	-0.175114	0.487051	0.00375014	-0.755052	0.00029194	0.0637225	-0.464562	0.0520962	0.0492485	-0.502123	0.0337179	0.0089224	-0.185705	0.460653	0.26562	0.117265	0.643078	0.0181604	-0.169006	0.502602	0.00384661	-0.750681	0.000331262	0.0647926
ZNF274.hg38.10000	0.177703	0.480529	0.142927	0.0118182	0.962878	0.0291142	0.0425847	0.866759	0.335263	0.0665938	0.792904	0.0259351	-0.0539419	0.831654	0.00581456	-0.057257	0.821462	0.0640525	-0.00837835	0.973679	0.0674586	-0.160152	0.525554	0.0167491	3.00792e-05	0.999905	0.438624	0.18993	0.45033	0.0262018	0.013552	0.957437	0.00602696	-0.0599468	0.813211	0.0655892
ZNF280A.hg38.10000	-0.592323	0.00959513	0.139337	-0.691171	0.00149024	0.0149031	0.222852	0.37408	0.357938	-0.362588	0.139205	0.0222538	-0.228063	0.362716	0.00894209	0.102812	0.684774	0.437517	-0.65765	0.0030141	0.110047	-0.507144	0.0317018	0.0172936	0.241711	0.333893	0.384095	-0.425463	0.0783631	0.0210479	-0.303755	0.220418	0.00871142	0.103315	0.683306	0.433814
ZNF3.hg38.10000	-0.349323	0.155352	0.160438	-0.261951	0.293692	0.0438181	-0.277979	0.264042	0.398087	0.305411	0.217786	0.0176113	-0.244513	0.328144	0.0102217	-0.685227	0.00169946	0.186017	-0.517573	0.0278125	0.113409	-0.459244	0.0552108	0.0291038	-0.0416761	0.869579	0.331516	0.360163	0.142064	0.0194113	-0.187398	0.456503	0.0107533	-0.69121	0.00148893	0.184276
ZNF316.hg38.10000	-0.45364	0.0586429	0.0565076	-0.337541	0.17073	0.00668062	-0.0141695	0.955499	0.245898	0.560447	0.0155523	0.0192612	-0.0233999	0.926569	0.00296617	-0.787852	0.000103432	0.292772	-0.510678	0.0303396	0.0566883	-0.385921	0.113701	0.00663975	0.0964183	0.703508	0.251944	0.546373	0.0189744	0.0193168	-0.0254533	0.920144	0.00297955	-0.788579	0.000100878	0.292452
ZNF317.hg38.10000	-0.111266	0.66027	0.0786622	-0.461069	0.0541268	0.00544871	-0.0739254	0.770653	0.225527	0.100588	0.69127	0.0221315	0.0687143	0.786452	0.00313098	0.289806	0.243405	0.206181	-0.323566	0.190266	0.0481396	-0.143759	0.569288	0.00524785	0.173044	0.492292	0.299981	0.0935339	0.712014	0.0210395	-0.0206747	0.935103	0.00283604	0.295652	0.233594	0.209413
ZNF324.hg38.10000	-0.492099	0.0380375	0.252402	-0.365977	0.135273	0.0487416	-0.361012	0.141059	0.440886	-0.173474	0.491202	0.0225698	-0.409047	0.0918873	0.0115134	-0.552543	0.0174078	0.145681	-0.62948	0.00512239	0.177192	-0.531107	0.0233299	0.0335535	-0.499752	0.034704	0.484595	-0.118568	0.639365	0.0237086	-0.386248	0.113369	0.0118116	-0.551799	0.0175912	0.146098
ZNF335.hg38.10000	0.257834	0.301622	0.0752643	-0.124309	0.623109	0.0721469	-0.202782	0.419665	0.363734	0.311228	0.208703	0.0283399	-0.176041	0.484712	0.0152034	-0.0757464	0.765152	0.080169	0.0666913	0.792607	0.0641559	-0.401536	0.0986082	0.0414799	-0.0403897	0.873574	0.350909	0.359663	0.14266	0.0291721	-0.110166	0.66344	0.0157506	-0.0915762	0.717806	0.08367
ZNF341.hg38.10000	-0.311673	0.208018	0.176249	-0.218451	0.38383	0.0617601	-0.244447	0.32828	0.479805	0.371831	0.128667	0.0314187	0.0754972	0.765904	0.0142096	-0.0572486	0.821487	0.0640336	-0.491082	0.0384986	0.115684	-0.452393	0.0594274	0.0381111	-0.157231	0.533233	0.434707	0.399486	0.100502	0.0351476	0.130286	0.606357	0.0153902	-0.0733095	0.772516	0.0678551
ZNF35.hg38.10000	-0.570513	0.0134198	0.395574	-0.572069	0.0131121	0.0249137	-0.487943	0.0399479	0.955513	-0.484011	0.041822	0.0154669	-0.716403	0.000823832	0.00632971	-0.79463	8.16272e-05	0.204649	-0.611702	0.00698196	0.339287	-0.575929	0.012373	0.022383	-0.547754	0.0186145	0.836163	-0.533695	0.0225414	0.0147402	-0.744993	0.000389039	0.00605241	-0.790919	9.30216e-05	0.204725
ZNF382.hg38.10000	-0.390387	0.109227	0.122481	-0.604147	0.00792182	0.00666934	-0.251348	0.314371	0.456073	-0.0162437	0.948992	0.0225489	-0.330894	0.179846	0.00313645	-0.238671	0.340194	0.105873	-0.593423	0.0094284	0.0850276	-0.645548	0.00380925	0.00526654	-0.19795	0.431061	0.551216	-0.0114237	0.964117	0.0219059	-0.402525	0.0977032	0.00307988	-0.20357	0.41782	0.108938
ZNF384.hg38.10000	-0.445681	0.0637876	0.120202	-0.578652	0.0118719	0.0113219	-0.0493428	0.845837	0.548198	0.0431978	0.864858	0.138766	-0.388081	0.111521	0.0116696	0.631412	0.00494741	0.186439	-0.229647	0.359301	0.151361	-0.566137	0.0143162	0.0118532	-0.170835	0.497919	0.667445	0.037592	0.882271	0.136238	-0.40142	0.0987145	0.0115298	0.640112	0.00421838	0.184202
ZNF444.hg38.10000	-0.55981	0.0156957	0.5701	-0.492219	0.0379835	0.059739	-0.399325	0.100652	1.20223	-0.428716	0.0758674	0.0225946	-0.551215	0.017736	0.0123803	-0.821339	2.93043e-05	0.324492	-0.620752	0.00597708	0.492263	-0.664148	0.00264691	0.0433903	-0.433488	0.0723117	1.10532	-0.401558	0.0985875	0.0238241	-0.521256	0.0265313	0.0127737	-0.817073	3.4889e-05	0.324935
ZNF449.hg38.10000	-0.136099	0.590244	0.0755025	-0.13327	0.598064	0.0189576	-0.0928329	0.714086	0.446902	0.120634	0.633495	0.014112	-0.155193	0.538619	0.0048508	-0.327379	0.184795	0.0718558	-0.35767	0.145048	0.0512551	-0.319569	0.196116	0.0120305	-0.0600689	0.812837	0.65088	0.16818	0.504723	0.0147612	-0.11793	0.641182	0.0050412	-0.338734	0.169128	0.0736175
ZNF467.hg38.10000	-0.445027	0.064225	0.189972	-0.274791	0.269784	0.0375421	0.11219	0.65761	0.370608	0.0800905	0.752072	0.0330394	-0.272006	0.274864	0.00856778	0.798934	6.99174e-05	0.109055	-0.598249	0.00872424	0.143531	-0.49881	0.0351014	0.0241379	0.246943	0.323209	0.359787	0.147409	0.559416	0.0355393	-0.191668	0.446116	0.00928826	0.79881	7.0235e-05	0.110163
ZNF486.hg38.10000	0.360934	0.141151	0.0648705	0.266939	0.284258	0.026055	0.270575	0.277498	0.422637	-0.697856	0.00128092	0.0207188	-0.523307	0.0258382	0.0109558	0.590082	0.00994219	0.568031	0.208707	0.405911	0.029353	0.0366434	0.885223	0.0214454	0.0383359	0.879957	0.4015	-0.7018	0.00116932	0.0187462	-0.502659	0.0334982	0.0102258	0.587577	0.0103419	0.567572
ZNF490.hg38.10000	0.0365718	0.885446	0.0672744	-0.29635	0.232438	0.0142779	-0.234266	0.349446	0.312781	-0.0734234	0.772171	0.0209938	0.309769	0.210957	0.00770793	0.863865	3.83575e-06	0.0859882	-0.186364	0.459034	0.0302046	-0.0224178	0.929644	0.0104003	0.0830555	0.743181	0.427016	-0.0956232	0.705849	0.0204042	0.243959	0.329276	0.00721059	0.860585	4.59065e-06	0.0865818
ZNF554.hg38.10000	-0.378027	0.121925	0.179991	-0.328666	0.182973	0.0250879	-0.168935	0.502782	0.366326	-0.00340463	0.989303	0.0236228	-0.467574	0.050392	0.00653029	-0.138101	0.584736	0.226827	-0.559099	0.0158571	0.122076	-0.517009	0.028013	0.0176924	-0.335337	0.173718	0.344707	0.0764566	0.763009	0.0242469	-0.422531	0.0806642	0.00678346	-0.154281	0.541038	0.226449
ZNF574.hg38.10000	-0.525239	0.0251982	0.593627	-0.412454	0.0889505	0.0625743	-0.456002	0.0571774	1.53397	-0.166186	0.509859	0.0256622	-0.36783	0.133158	0.016067	-0.885577	1.02588e-06	0.241471	-0.589383	0.0100524	0.494686	-0.566577	0.0142239	0.0462712	-0.44602	0.063562	1.39256	-0.136165	0.590063	0.0269942	-0.346625	0.158786	0.0163176	-0.88036	1.44082e-06	0.245733
ZNF580.hg38.10000	-0.493922	0.037222	0.580102	-0.409781	0.0912484	0.0523185	-0.405253	0.0952395	1.94809	-0.152881	0.544759	0.0202123	-0.429875	0.074992	0.0130712	-0.858801	5.05216e-06	0.402704	-0.5724	0.0130474	0.454761	-0.556185	0.0165322	0.0388407	-0.407871	0.0929167	1.53208	-0.0779765	0.758429	0.0217937	-0.409173	0.0917774	0.0132009	-0.852294	7.09062e-06	0.408397
ZNF652.hg38.10000	-0.371723	0.128786	0.227306	-0.246213	0.324686	0.0247269	-0.509127	0.0309319	0.391817	-0.295393	0.234022	0.0253171	-0.634359	0.00468975	0.00617601	-0.436926	0.0698283	0.175556	-0.474514	0.0466253	0.180872	-0.353107	0.15062	0.0189662	-0.51774	0.0277536	0.383126	-0.274135	0.270977	0.0253082	-0.613075	0.00682136	0.00631559	-0.459718	0.054928	0.174272
ZNF680.hg38.10000	-0.32537	0.187664	0.101079	-0.179652	0.475649	0.0250432	0.0834761	0.741922	0.418495	-0.572173	0.0130918	0.0203383	-0.464586	0.0520824	0.00543442	0.675182	0.00210802	0.133041	-0.468407	0.0499283	0.0746049	-0.543038	0.0198663	0.0134688	0.224315	0.37087	0.478126	-0.541145	0.0203871	0.0208964	-0.368178	0.132762	0.00583704	0.667571	0.00246882	0.134487
ZNF701.hg38.10000	-0.186598	0.458461	0.200949	-0.124876	0.621511	0.0424591	0.574467	0.012649	0.319153	-0.841452	1.20548e-05	0.0182744	-0.79502	8.0502e-05	0.0109248	0.430452	0.0745594	0.102735	-0.258781	0.299786	0.152316	-0.25885	0.299653	0.0313293	0.547973	0.018558	0.219464	-0.806944	5.18934e-05	0.0194502	-0.76846	0.000194874	0.0113687	0.414428	0.0872809	0.101811
ZNF768.hg38.10000	-0.374373	0.12587	0.0624893	-0.408135	0.0926851	0.0163922	0.16597	0.510417	0.177264	-0.149358	0.554176	0.0314226	-0.354465	0.148946	0.00631715	-0.422431	0.0807441	0.369827	-0.524841	0.025329	0.0459487	-0.560487	0.0155433	0.0133138	0.200722	0.424503	0.205816	-0.153418	0.543332	0.0307839	-0.336798	0.171733	0.00638066	-0.421556	0.0814408	0.366411
ZNF770.hg38.10000	0.202724	0.419799	0.0686989	-0.222766	0.374269	0.0130788	0.433279	0.0724651	0.5872	0.0539896	0.831508	0.0141429	-0.581078	0.0114391	0.00473497	-0.601563	0.00826566	0.212888	-0.203674	0.417578	0.0511393	-0.433561	0.0722588	0.0106491	0.552186	0.0174956	0.36112	0.246578	0.323947	0.0147711	-0.56267	0.0150597	0.00464069	-0.607817	0.00745334	0.212389
ZNF778.hg38.10000	-0.367916	0.133059	0.181041	-0.296266	0.232578	0.0401246	0.138453	0.58377	0.276195	-0.216232	0.3888	0.0279811	-0.454145	0.0583273	0.0114701	0.346254	0.159262	0.110922	-0.525667	0.0250581	0.130912	-0.43345	0.0723402	0.0287149	-0.0826382	0.744431	0.361794	-0.158262	0.530517	0.0291065	-0.429764	0.0750758	0.0117436	0.351292	0.152877	0.111318
ZNF792.hg38.10000	-0.401679	0.0984775	0.390104	-0.302111	0.223051	0.0487283	-0.273052	0.27295	0.947039	-0.109069	0.666608	0.0200287	-0.365829	0.135444	0.012693	-0.659858	0.00288492	0.291667	-0.503411	0.0331915	0.277961	-0.503918	0.0329862	0.0329443	-0.272634	0.273714	0.84601	-0.0267346	0.916138	0.0219396	-0.325403	0.187617	0.0131054	-0.651431	0.00340365	0.294683
ZSCAN16.hg38.10000	-0.475837	0.0459322	0.158638	-0.548152	0.0185117	0.0184929	0.0249149	0.921829	0.529491	-0.5526	0.0173937	0.0388654	-0.707543	0.00102137	0.00655802	-0.0519456	0.837805	0.168621	-0.408941	0.0919796	0.0999744	-0.270288	0.278027	0.0126712	0.162102	0.520459	0.733138	-0.586194	0.010568	0.0373768	-0.742338	0.000418772	0.00626768	-0.060556	0.811345	0.173161
ZSCAN22.hg38.10000	-0.373171	0.127187	0.269824	-0.232465	0.353269	0.0575114	-0.135134	0.592908	0.583547	0.0300523	0.905772	0.0261106	-0.136545	0.589017	0.0135286	0.296674	0.231904	0.0929229	-0.523099	0.025908	0.176504	-0.473692	0.04706	0.0360665	-0.0822631	0.745554	0.511772	0.0994446	0.694619	0.0288688	-0.0835809	0.741609	0.0143644	0.340041	0.167384	0.0979017
ZSCAN4.hg38.10000	-0.0790387	0.755233	0.243435	-0.384705	0.114941	0.016859	-0.0453523	0.858181	0.686841	-0.188505	0.453798	0.0910907	-0.48351	0.0420655	0.00690971	-0.579727	0.0116785	0.270171	-0.0692351	0.784869	0.294247	-0.386982	0.112626	0.0180763	-0.0006296	0.998022	0.803887	-0.190268	0.449507	0.0921874	-0.474996	0.0463719	0.00692867	-0.580254	0.0115847	0.265572
ZSCAN9.hg38.10000	-0.510238	0.0305068	0.425311	-0.315604	0.202034	0.0512337	-0.495236	0.0366427	1.13396	-0.223484	0.372691	0.0197639	-0.449587	0.0612223	0.012584	-0.705285	0.00107755	0.398415	-0.604543	0.00787012	0.330278	-0.508094	0.0313309	0.034871	-0.534927	0.0221733	0.833857	-0.154492	0.540478	0.0215179	-0.414564	0.0871665	0.0129173	-0.700569	0.00120325	0.401743
