# Supplementary material for: A framework for clinical cancer subtyping from nucleosome profiling of cell-free DNA
Source: Nat Commun. 2022 Dec 3;13:7475. doi: 10.1038/s41467-022-35076-w (PMC9719521; doi:10.1038/s41467-022-35076-w)
Supplement: Supplementary file 6 — Dataset 3 [file 41467_2022_35076_MOESM6_ESM.xlsx]

## Sheet: Sheet1
site_name	pearson-r_central_coverage.uncorrected	pearson-pval_central_coverage.uncorrected	pearson-adjusted-p-val_central_coverage.uncorrected	lin-reg-RMSE_central_coverage.uncorrected	pearson-r_mean_coverage.uncorrected	pearson-pval_mean_coverage.uncorrected	pearson-adjusted-p-val_mean_coverage.uncorrected	lin-reg-RMSE_mean_coverage.uncorrected	pearson-r_amplitude.uncorrected	pearson-pval_amplitude.uncorrected	pearson-adjusted-p-val_amplitude.uncorrected	lin-reg-RMSE_amplitude.uncorrected	pearson-r_central_coverage.GC_corrected	pearson-pval_central_coverage.GC_corrected	pearson-adjusted-p-val_central_coverage.GC_corrected	lin-reg-RMSE_central_coverage.GC_corrected	pearson-r_mean_coverage.GC_corrected	pearson-pval_mean_coverage.GC_corrected	pearson-adjusted-p-val_mean_coverage.GC_corrected	lin-reg-RMSE_mean_coverage.GC_corrected	pearson-r_amplitude.GC_corrected	pearson-pval_amplitude.GC_corrected	pearson-adjusted-p-val_amplitude.GC_corrected	lin-reg-RMSE_amplitude.GC_corrected	pearson-r_central_coverage.GC_map_corrected	pearson-pval_central_coverage.GC_map_corrected	pearson-adjusted-p-val_central_coverage.GC_map_corrected	lin-reg-RMSE_central_coverage.GC_map_corrected	pearson-r_mean_coverage.GC_map_corrected	pearson-pval_mean_coverage.GC_map_corrected	pearson-adjusted-p-val_mean_coverage.GC_map_corrected	lin-reg-RMSE_mean_coverage.GC_map_corrected	pearson-r_amplitude.GC_map_corrected	pearson-pval_amplitude.GC_map_corrected	pearson-adjusted-p-val_amplitude.GC_map_corrected	lin-reg-RMSE_amplitude.GC_map_corrected	pearson-r_central_coverage.GC_CNA-corrected	pearson-pval_central_coverage.GC_CNA-corrected	pearson-adjusted-p-val_central_coverage.GC_CNA-corrected	lin-reg-RMSE_central_coverage.GC_CNA-corrected	pearson-r_mean_coverage.GC_CNA-corrected	pearson-pval_mean_coverage.GC_CNA-corrected	pearson-adjusted-p-val_mean_coverage.GC_CNA-corrected	lin-reg-RMSE_mean_coverage.GC_CNA-corrected	pearson-r_amplitude.GC_CNA-corrected	pearson-pval_amplitude.GC_CNA-corrected	pearson-adjusted-p-val_amplitude.GC_CNA-corrected	lin-reg-RMSE_amplitude.GC_CNA-corrected
AHR.hg38.10000	-0.462414	1.64656e-11	6.32249e-10	0.0612237	-0.467604	9.10354e-12	3.81337e-10	0.0187367	0.133931	0.0647263	0.206795	0.482583	-0.41417	2.58457e-09	3.89754e-08	0.0462644	-0.409591	4.01228e-09	5.0421e-08	0.0172586	0.122918	0.0902579	0.272218	0.529746	-0.406235	5.51558e-09	7.17025e-08	0.0460323	-0.403164	7.35639e-09	9.56331e-08	0.0172017	0.11982	0.0987327	0.30262	0.549709	-0.506963	7.23852e-14	3.03213e-12	0.0515785	-0.535948	1.35408e-15	6.3811e-14	0.0278469	0.13051	0.0719309	0.235808	0.533205
AR.hg38.10000	-0.130683	0.0715535	0.119892	0.0608245	-0.226118	0.00165896	0.00744556	0.0148042	0.00912384	0.900311	0.932465	0.556791	-0.206235	0.00420506	0.012698	0.0488725	-0.345903	9.5231e-07	6.90425e-06	0.0121701	-0.0284071	0.696466	0.853581	0.580089	-0.203675	0.00471256	0.0144442	0.0483447	-0.320884	6.01527e-06	3.84365e-05	0.0123108	-0.00895502	0.902146	0.980141	0.590608	-0.275997	0.000111249	0.000511472	0.0532352	-0.474332	4.1593e-12	7.12753e-11	0.0194264	-0.0157804	0.828464	0.92399	0.571592
ARID3A.hg38.10000	0.082021	0.259314	0.333657	0.0466428	0.0366162	0.61504	0.677982	0.0111582	-0.0428316	0.556311	0.752165	0.543539	0.0734332	0.312702	0.44319	0.0457984	0.0406434	0.576676	0.711154	0.0110829	0.0225674	0.756653	0.884281	0.564934	0.0669886	0.357177	0.486121	0.0469788	0.0224353	0.758033	0.844911	0.0111718	0.0745733	0.305228	0.566791	0.562681	0.0124477	0.864296	0.911585	0.0480668	-0.0997066	0.169955	0.275281	0.0154228	0.0526705	0.469284	0.738164	0.544755
ARNT.hg38.10000	-4.48379e-05	0.999509	0.999509	0.0662124	-0.104835	0.148932	0.21108	0.0226598	0.096677	0.18337	0.412731	0.483441	0.270578	0.000153229	0.000687708	0.0459454	0.182643	0.0114416	0.0319518	0.0137497	0.112231	0.122159	0.326324	0.541357	0.210429	0.00347918	0.0115057	0.0664621	0.200492	0.00541987	0.0168867	0.0148568	0.10943	0.131821	0.368122	0.618316	0.196046	0.00656665	0.0199647	0.0466311	-0.0252247	0.729057	0.806075	0.0207566	0.0583095	0.422989	0.705606	0.509457
ARNTL.hg38.10000	-0.167314	0.0206962	0.0461684	0.10973	-0.113768	0.117098	0.174752	0.0173198	0.0771766	0.288606	0.538636	0.534599	0.0920265	0.205452	0.320063	0.0411306	0.0844943	0.245175	0.362475	0.010923	0.0845799	0.244696	0.485112	0.568482	0.115822	0.110588	0.196397	0.0447613	0.0934641	0.19843	0.306944	0.011008	0.0670533	0.356711	0.619805	0.599756	-0.0296345	0.684039	0.783744	0.039093	-0.134691	0.0632084	0.126082	0.0160595	0.0758265	0.297149	0.561283	0.546646
ASCL1.hg38.10000	-0.285401	6.28146e-05	0.000388215	0.0892002	-0.232937	0.0011834	0.00579406	0.0208843	-0.0676605	0.352364	0.585203	0.475379	-0.114884	0.113525	0.202839	0.0443096	0.00847232	0.907396	0.929588	0.00992308	-0.0904745	0.213231	0.456826	0.481541	-0.0943481	0.194199	0.304152	0.0421575	0.0484494	0.50568	0.635471	0.00996388	-0.0720237	0.322106	0.58161	0.536302	-0.152643	0.0350235	0.0835686	0.0446175	-0.180105	0.0126604	0.0315699	0.0139371	-0.0950159	0.191048	0.426184	0.46157
ASCL2.hg38.10000	-0.462252	1.67705e-11	6.32249e-10	0.0476352	-0.481824	1.70373e-12	8.02884e-11	0.0179882	0.19075	0.00821205	0.0407361	0.487444	-0.36945	1.4432e-07	1.32704e-06	0.0452396	-0.410514	3.67394e-09	4.77612e-08	0.0158179	0.115153	0.112676	0.313792	0.512255	-0.370282	1.34638e-07	1.3015e-06	0.0442459	-0.401301	8.74899e-09	1.06399e-07	0.0158205	0.0913131	0.209002	0.482255	0.558397	-0.472051	5.43482e-12	1.44897e-10	0.0465709	-0.509264	5.35032e-14	1.8337e-12	0.0243766	0.107506	0.138793	0.348833	0.501011
ATF1.hg38.10000	-0.284197	6.7661e-05	0.000411423	0.0560996	-0.166182	0.0215844	0.0476471	0.0313958	-0.367444	1.70506e-07	2.57123e-06	0.770244	-0.0996262	0.170301	0.275033	0.0483284	0.0520659	0.474407	0.604228	0.0197366	-0.353774	5.15455e-07	7.4741e-06	0.789602	-0.0847311	0.24385	0.357332	0.0471902	0.0604526	0.406116	0.531617	0.0195542	-0.354108	5.0203e-07	7.57062e-06	0.796078	-0.144032	0.0468263	0.102637	0.0470585	-0.0655251	0.367802	0.507916	0.0274163	-0.366687	1.81524e-07	2.97542e-06	0.752479
ATF2.hg38.10000	0.0966989	0.18327	0.245882	0.0622484	0.162562	0.0246479	0.0516237	0.0105326	0.0269197	0.711634	0.846283	0.653112	-0.0140991	0.846502	0.879149	0.0431347	0.136398	0.0599059	0.118866	0.00863662	-0.00275409	0.969837	0.980238	0.688287	-0.0208099	0.775076	0.833063	0.0431159	0.141295	0.0512104	0.104926	0.00874216	0.000679639	0.992555	0.999872	0.678898	-0.0305331	0.674994	0.775832	0.0444759	0.0121581	0.867424	0.91346	0.0109768	0.0135237	0.852693	0.934492	0.692727
ATF3.hg38.10000	-0.190584	0.00826898	0.0229221	0.0577117	-0.103737	0.15326	0.215593	0.020614	-0.121276	0.0946754	0.268366	0.752421	-0.0397769	0.584835	0.68928	0.0456432	0.041364	0.569932	0.70679	0.0164132	-0.111541	0.124489	0.326324	0.761038	-0.0432311	0.552631	0.672071	0.0460579	0.0468226	0.520091	0.649252	0.0164124	-0.0955976	0.188333	0.461048	0.77689	-0.142196	0.0497302	0.107881	0.0435817	-0.0890901	0.220347	0.343268	0.0217415	-0.113303	0.118613	0.319407	0.714793
ATF4.hg38.10000	0.0592316	0.41568	0.486719	0.0542971	0.17042	0.0184201	0.0418336	0.0129097	-0.0192365	0.791677	0.884925	0.710021	-0.0634432	0.383249	0.512358	0.0450374	0.0623997	0.391138	0.528526	0.00919947	-0.0516773	0.477716	0.700357	0.761925	-0.0625811	0.389759	0.51922	0.0444699	0.0639705	0.3793	0.5107	0.00968133	-0.0668653	0.358064	0.619805	0.749071	-0.103305	0.154984	0.263194	0.0460185	-0.0335816	0.644662	0.765918	0.0111235	-0.0097339	0.893683	0.962624	0.758721
ATF7.hg38.10000	0.0934984	0.198264	0.263189	0.0549847	0.0739234	0.309474	0.37515	0.00940164	0.0100543	0.890205	0.924538	0.631187	-0.00393528	0.956911	0.972387	0.0444726	0.0848872	0.24298	0.360643	0.00894864	0.0120722	0.868352	0.957218	0.632672	-0.0118177	0.871103	0.897284	0.0439615	0.0953943	0.189278	0.294867	0.00906773	0.0172148	0.813147	0.931782	0.624051	-0.0481409	0.508396	0.638885	0.0448162	-0.0785723	0.279949	0.415515	0.0113998	0.0651681	0.370423	0.660301	0.619682
BACH1.hg38.10000	0.193918	0.0071887	0.0205313	0.0573847	0.0115383	0.874126	0.893077	0.0203312	-0.153561	0.033928	0.126609	0.631852	0.387049	3.18206e-08	3.52834e-07	0.0518866	0.239972	0.000826668	0.00311654	0.01467	-0.239914	0.000829167	0.00612933	0.662601	0.385563	3.62794e-08	4.02274e-07	0.0522358	0.240518	0.00080362	0.00302965	0.0148333	-0.244157	0.000664486	0.00533003	0.65491	0.322879	5.2238e-06	3.39547e-05	0.0523788	0.0856736	0.238626	0.364219	0.0198068	-0.240305	0.000812552	0.0065177	0.596265
BACH2.hg38.10000	0.360418	3.03021e-07	5.19268e-06	0.0476175	0.332664	2.57693e-06	2.74308e-05	0.0106023	-0.11544	0.111776	0.294682	0.561885	0.439965	1.91116e-10	4.50316e-09	0.0465259	0.383009	4.53807e-08	4.17281e-07	0.0108174	-0.127046	0.0798783	0.255204	0.589768	0.441698	1.59157e-10	3.75014e-09	0.0459672	0.384491	3.98637e-08	3.85349e-07	0.0108224	-0.131292	0.0702309	0.238532	0.592972	0.464393	1.3151e-11	2.91643e-10	0.0457493	0.367513	1.69533e-07	1.25321e-06	0.0142184	-0.148088	0.0409075	0.154221	0.587169
BATF.hg38.10000	0.3097	1.30233e-05	0.000102906	0.0498831	0.274986	0.000118153	0.000824883	0.00984545	-0.278802	9.40128e-05	0.000754103	0.684896	0.337809	1.7598e-06	1.38218e-05	0.0469962	0.265162	0.000209615	0.000952106	0.010399	-0.255955	0.000351745	0.0030839	0.707744	0.336342	1.96337e-06	1.48038e-05	0.047215	0.260425	0.000274224	0.00126076	0.0104453	-0.251847	0.000440463	0.00386174	0.705427	0.305245	1.75634e-05	9.32592e-05	0.0472391	0.237475	0.000940062	0.0031762	0.0122087	-0.221366	0.00208729	0.014052	0.740755
BATF3.hg38.10000	0.22976	0.00138676	0.00507582	0.0529789	0.250202	0.000481473	0.00284844	0.0113439	-0.0422117	0.562046	0.752685	0.590284	0.21258	0.00315265	0.0102461	0.0416657	0.238408	0.000896128	0.00331216	0.00921764	-0.0494408	0.497001	0.715151	0.606981	0.210779	0.00342408	0.0114237	0.0419616	0.22428	0.00181406	0.0063324	0.00969044	-0.053414	0.463025	0.726295	0.599586	0.21917	0.00231725	0.00773101	0.0430289	0.224847	0.00176489	0.00554471	0.0103711	-0.0494514	0.496909	0.743392	0.6369
BCL11A.hg38.10000	0.154071	0.0333335	0.0657944	0.0575245	0.191681	0.00789877	0.0227316	0.0123322	-0.150083	0.0382355	0.135988	0.494098	0.423429	1.04072e-09	1.63479e-08	0.0426114	0.399896	9.96393e-09	1.1383e-07	0.0106576	-0.0522376	0.472949	0.699223	0.543537	0.423114	1.07388e-09	1.84023e-08	0.042195	0.388117	2.89478e-08	2.87192e-07	0.0108821	-0.0473801	0.515128	0.758607	0.549213	0.407438	4.92283e-09	5.79971e-08	0.0418092	0.305047	1.77968e-05	9.19097e-05	0.0131927	-0.0446274	0.539864	0.756612	0.539879
BCL11B.hg38.10000	-0.0778219	0.284582	0.361237	0.0861002	-0.0875097	0.228675	0.297277	0.0461302	0.117278	0.106147	0.285839	0.433872	0.302093	2.16399e-05	0.000119974	0.0516618	0.27957	8.97443e-05	0.000428274	0.0226711	0.112506	0.121241	0.326324	0.490306	0.241378	0.000768528	0.00308229	0.0567618	0.278931	9.32798e-05	0.000462717	0.0231072	0.129193	0.0748733	0.249798	0.553429	0.229666	0.00139325	0.00495524	0.0504177	0.121539	0.0939549	0.169478	0.0305282	0.108189	0.136288	0.348585	0.44248
BCL6.hg38.10000	0.279583	8.96786e-05	0.000504609	0.0446781	0.152645	0.0350212	0.0670202	0.018172	-0.295752	3.26937e-05	0.000286641	0.706915	0.392988	1.87174e-08	2.2322e-07	0.0426962	0.372839	1.08616e-07	9.30646e-07	0.014586	-0.261817	0.000253538	0.00233132	0.75172	0.398492	1.13392e-08	1.42496e-07	0.0426099	0.377216	7.48801e-08	6.88532e-07	0.0146604	-0.245284	0.000626111	0.00513139	0.747163	0.338081	1.72443e-06	1.35439e-05	0.0425455	0.299104	2.6317e-05	0.000132287	0.0195635	-0.245723	0.000611731	0.00524142	0.715354
BHLHE40.hg38.10000	-0.0359261	0.621724	0.675475	0.0835054	-0.102142	0.159712	0.223835	0.0368681	-0.0871565	0.230566	0.493575	0.622243	0.22798	0.00151427	0.00548923	0.0534923	0.215826	0.00271213	0.00889107	0.0198752	-0.119404	0.0999179	0.294289	0.688497	0.226624	0.00161844	0.00593335	0.0534808	0.214439	0.00289299	0.00965184	0.0198291	-0.111518	0.124567	0.353607	0.676677	0.149196	0.0394048	0.0905831	0.0543336	0.0739971	0.308991	0.442926	0.0273634	-0.0867842	0.232571	0.481755	0.632147
BPTF.hg38.10000	-0.0548286	0.451246	0.517203	0.0485808	0.0271434	0.709345	0.755432	0.00926405	-0.0426394	0.558086	0.752165	0.469542	0.00822851	0.91005	0.937132	0.0456676	0.0252638	0.728655	0.81273	0.00902899	-0.00925819	0.898851	0.961333	0.49386	0.0194746	0.789159	0.838065	0.0454455	0.0252057	0.729254	0.820683	0.00953651	-0.0384203	0.597715	0.787897	0.536077	0.00238175	0.973913	0.981726	0.0463078	-0.163217	0.0240676	0.0540088	0.011254	0.0205085	0.778248	0.903471	0.480109
CDX2.hg38.10000	0.0962651	0.185252	0.24766	0.0477303	-0.302469	2.11101e-05	0.00016933	0.010469	-0.0807043	0.267066	0.518988	0.445043	0.078497	0.280411	0.405039	0.0440443	-0.273813	0.000126672	0.000589573	0.0106532	-0.0632202	0.384927	0.642113	0.468808	0.079842	0.272227	0.390226	0.0446007	-0.254242	0.000386507	0.00165583	0.0108559	-0.0827474	0.255105	0.532227	0.511743	-0.0255457	0.725747	0.814305	0.0463004	-0.396999	1.30026e-08	1.13999e-07	0.0140936	-0.109722	0.130789	0.347234	0.461258
CEBPA.hg38.10000	0.501136	1.54039e-13	1.16145e-11	0.0474358	0.493063	4.28485e-13	2.3077e-11	0.0114837	-0.433532	3.73558e-10	8.80196e-09	0.753453	0.51406	2.82878e-14	1.5235e-12	0.0466781	0.504792	9.6065e-14	4.02405e-12	0.0116855	-0.437857	2.38434e-10	5.99263e-09	0.80313	0.514045	2.83439e-14	1.52652e-12	0.0469768	0.508651	5.79965e-14	2.73309e-12	0.0120996	-0.420811	1.3498e-09	3.39249e-08	0.808451	0.510966	4.27211e-14	2.01323e-12	0.0474381	0.49497	3.37329e-13	9.08378e-12	0.01572	-0.39814	1.1712e-08	2.59731e-07	0.784514
CEBPB.hg38.10000	0.21894	0.0023427	0.00802906	0.0464538	0.0857852	0.238012	0.304172	0.0117123	-0.179767	0.0128309	0.0576113	0.739658	0.225055	0.00174708	0.00621366	0.0447963	0.0741118	0.308239	0.436865	0.0120248	-0.189516	0.00864448	0.0460826	0.784011	0.222907	0.00193847	0.00696003	0.0446501	0.0615338	0.397758	0.52742	0.0119734	-0.193042	0.00745959	0.0453591	0.806415	0.161092	0.0259948	0.0653337	0.0454403	-0.00913434	0.900197	0.932346	0.0164825	-0.154809	0.0324867	0.131693	0.779004
CEBPD.hg38.10000	0.238832	0.000876775	0.0033729	0.0490887	0.222965	0.00193306	0.00857369	0.0128178	-0.220336	0.00219238	0.0135496	0.619349	0.372371	1.12985e-07	1.06488e-06	0.0440661	0.363632	2.33333e-07	1.91231e-06	0.0121727	-0.241669	0.000756957	0.00570746	0.632109	0.374338	9.5683e-08	9.74932e-07	0.0434067	0.363507	2.3573e-07	2.01978e-06	0.0121293	-0.238998	0.000869315	0.00682775	0.629247	0.362515	2.55586e-07	2.18991e-06	0.0440223	0.30098	2.32811e-05	0.000118608	0.0159341	-0.270695	0.000152179	0.0016557	0.627496
CEBPG.hg38.10000	0.120663	0.0963671	0.151377	0.0452226	0.0596196	0.412627	0.484612	0.00959769	-0.124185	0.0869637	0.254392	0.818834	0.0995314	0.17071	0.275033	0.0444219	0.000821272	0.991003	0.992849	0.00976964	-0.137085	0.0586166	0.206527	0.861483	0.101568	0.162083	0.266836	0.0438394	-0.013533	0.852593	0.900358	0.00983547	-0.150211	0.0380685	0.157712	0.860974	0.0530137	0.466389	0.606306	0.0459254	-0.0924234	0.203495	0.320995	0.0138999	-0.116213	0.109381	0.298063	0.846375
CLOCK.hg38.10000	-0.131853	0.0690285	0.116177	0.0942306	-0.137372	0.0580852	0.098704	0.0342226	0.0269575	0.711248	0.846283	0.473145	0.195714	0.00666043	0.0187548	0.0420027	0.198798	0.00583369	0.0177363	0.0140081	0.0832736	0.252085	0.492486	0.497132	0.179284	0.0130781	0.0342392	0.0447883	0.188385	0.00905821	0.0254847	0.014595	0.133541	0.0655168	0.228702	0.61375	0.113679	0.117384	0.206197	0.0426724	-0.0281028	0.69956	0.780467	0.019209	0.0823315	0.257509	0.514025	0.491138
CREB1.hg38.10000	-0.319831	6.47738e-06	6.42624e-05	0.0655263	-0.156912	0.0301753	0.060191	0.0493428	-0.195325	0.00677189	0.03404	0.655038	-0.127688	0.078356	0.148019	0.0567104	0.0921971	0.204609	0.321407	0.0295418	-0.205991	0.00425119	0.027446	0.716371	-0.121182	0.0949324	0.173736	0.0555707	0.104257	0.151197	0.248117	0.0295166	-0.169622	0.018983	0.0894572	0.698842	-0.158491	0.0285336	0.0703082	0.0533004	-0.0334406	0.646053	0.765918	0.0387667	-0.22886	0.00144995	0.0105121	0.629128
CREM.hg38.10000	-0.062076	0.393605	0.471076	0.0689381	-0.0661305	0.363383	0.434906	0.0412524	-0.393438	1.79721e-08	3.22642e-07	0.720689	0.138952	0.0552307	0.112551	0.0543933	0.224971	0.00175427	0.00612369	0.0252296	-0.366555	1.83505e-07	2.76726e-06	0.732372	0.132236	0.0682199	0.13455	0.0541858	0.230136	0.00136117	0.00484114	0.0248734	-0.359562	3.24708e-07	5.10062e-06	0.723612	0.0805167	0.268183	0.394941	0.0521864	0.0868265	0.232343	0.357523	0.0333785	-0.366086	1.90749e-07	2.99635e-06	0.674506
CTCF.hg38.10000	-0.322907	5.21324e-06	5.61227e-05	0.0662461	-0.210787	0.00342281	0.0129751	0.0222013	-0.634049	7.1565e-23	8.99334e-21	1.94264	-0.214504	0.00288428	0.00970871	0.056691	-0.0858978	0.237395	0.35515	0.0183389	-0.626252	3.37949e-22	4.2469e-20	1.95882	-0.215291	0.00278066	0.00961751	0.0562691	-0.0879443	0.226363	0.334662	0.0184646	-0.627967	2.41101e-22	3.02984e-20	1.94272	-0.198772	0.00584036	0.0180477	0.0560913	-0.0804582	0.268532	0.401732	0.0237117	-0.629037	1.9511e-22	2.45189e-20	1.84399
CTCFL.hg38.10000	-0.171303	0.0178141	0.0417139	0.0882141	-0.182026	0.0117281	0.0294766	0.0360554	-0.510022	4.84085e-14	2.02778e-12	1.17835	0.0641146	0.378225	0.508346	0.0523759	0.0738324	0.310071	0.437625	0.0171801	-0.472357	5.24405e-12	1.79728e-10	1.2285	0.0565024	0.437529	0.566833	0.0531093	0.0777601	0.284966	0.408487	0.0174132	-0.462234	1.68052e-11	6.33556e-10	1.23324	0.0188668	0.795592	0.861891	0.0534673	-0.0301664	0.67868	0.775703	0.0238373	-0.484564	1.22263e-12	6.58475e-11	1.10949
CXXC1.hg38.10000	-0.0554333	0.446262	0.514498	0.149907	-0.0992041	0.172128	0.238642	0.0691934	0.126654	0.0808219	0.241824	0.530679	0.323307	5.06744e-06	3.35162e-05	0.0869117	0.21323	0.00305951	0.00969819	0.0376429	0.182696	0.0114172	0.0581658	0.575715	0.328442	3.50601e-06	2.44772e-05	0.084249	0.221338	0.00209001	0.00716305	0.0370332	0.144268	0.0464631	0.184385	0.659528	0.237749	0.000926973	0.00346009	0.0848283	0.0749578	0.302734	0.437283	0.0466516	0.192571	0.00760897	0.0420892	0.492977
DDIT3.hg38.10000	-0.0176554	0.808455	0.849265	0.0443525	-0.0039729	0.9565	0.959044	0.00920915	-0.0523608	0.471904	0.684261	0.611796	-0.021473	0.76811	0.831726	0.0432928	-0.0576119	0.428569	0.562963	0.0093141	-0.102815	0.156963	0.372171	0.617484	-0.0229637	0.752517	0.828833	0.0431493	-0.0387951	0.594144	0.720232	0.0097347	-0.100619	0.16606	0.420966	0.60876	-0.0645813	0.374756	0.501004	0.0436152	-0.122437	0.091533	0.166544	0.012222	-0.0360459	0.620562	0.823499	0.602832
DUX4.hg38.10000	0.155923	0.0312445	0.0633289	0.0560891	0.119247	0.100366	0.153813	0.00902659	0.00280823	0.969245	0.984056	0.51326	0.125764	0.0829948	0.154133	0.045691	0.0931813	0.199797	0.317198	0.00870889	0.00909925	0.900578	0.961333	0.580705	0.129692	0.0737475	0.141131	0.0444578	0.0891749	0.219907	0.328987	0.00865907	0.00629924	0.93108	0.988522	0.581139	0.117407	0.105759	0.188072	0.0486346	0.0292024	0.688404	0.780467	0.0101558	-0.0047796	0.947679	0.978835	0.604178
E2F1.hg38.10000	-0.209997	0.00354833	0.0114335	0.0795067	-0.170802	0.0181559	0.0414834	0.0650218	-0.203104	0.00483307	0.0267951	0.60049	0.00793423	0.913254	0.937132	0.0643496	0.0910882	0.21013	0.326004	0.0341391	-0.0676291	0.352588	0.614097	0.674835	0.00636046	0.930411	0.937875	0.0635663	0.0934154	0.198665	0.306944	0.0338066	-0.0453682	0.533149	0.770104	0.650162	-0.0338667	0.641854	0.752431	0.062134	-0.0370434	0.610918	0.740566	0.0436632	-0.0871767	0.230457	0.480013	0.593752
E2F4.hg38.10000	-0.148087	0.0409088	0.0763497	0.0828732	-0.165558	0.0220876	0.0480626	0.0509391	-0.269332	0.00016478	0.00126779	0.64082	0.126509	0.081171	0.151492	0.055678	0.114761	0.113913	0.200678	0.0272017	-0.229662	0.00139351	0.0101029	0.648095	0.126315	0.0816434	0.153166	0.055093	0.110637	0.127588	0.21765	0.0270875	-0.207938	0.00389529	0.0257636	0.640227	0.065384	0.368836	0.494845	0.0534608	-0.0247404	0.734062	0.809186	0.0354353	-0.208337	0.00382581	0.0236448	0.598436
E2F6.hg38.10000	-0.0978653	0.178018	0.241413	0.101317	-0.171821	0.017467	0.0403991	0.0501115	-0.0840751	0.247533	0.509945	0.554195	0.281493	7.98547e-05	0.000385964	0.0564033	0.120163	0.0977644	0.179209	0.0228777	-0.0430227	0.554549	0.764028	0.58315	0.28174	7.86581e-05	0.000408033	0.0560188	0.121098	0.0951646	0.173319	0.0229396	-0.0379995	0.601737	0.788917	0.595546	0.208365	0.00382102	0.0122078	0.0547321	-0.0344104	0.636514	0.759815	0.0306692	-0.040478	0.578229	0.781335	0.546735
E2F7.hg38.10000	-0.039658	0.585959	0.64217	0.0491498	-0.0617572	0.396043	0.469523	0.0162833	-0.0502315	0.490136	0.694666	0.535145	0.0930523	0.200424	0.316149	0.046901	0.082647	0.255684	0.375069	0.0139687	-0.0455323	0.531668	0.745126	0.54245	0.0958076	0.187359	0.295542	0.0459571	0.0902972	0.214134	0.32421	0.0140636	-0.0379016	0.602674	0.788917	0.536501	0.0211208	0.771808	0.845847	0.0464645	-0.0677924	0.351424	0.487083	0.0187627	-0.0489282	0.501479	0.747263	0.501535
E2F8.hg38.10000	-0.0172152	0.813142	0.851541	0.0544002	-0.0609596	0.402184	0.473823	0.0236892	-0.0365503	0.615677	0.774558	0.495841	0.236505	0.000987844	0.00387935	0.046515	0.20567	0.00431269	0.0132186	0.015202	-0.0458615	0.528702	0.744965	0.527898	0.206098	0.00423089	0.0135174	0.0494442	0.21978	0.00225123	0.00764608	0.0157294	-0.0122168	0.86679	0.96455	0.571578	0.188751	0.00892238	0.0258749	0.0464271	0.062811	0.388016	0.526195	0.0210848	-0.0160071	0.826039	0.92399	0.511655
E4F1.hg38.10000	0.0560351	0.441334	0.510377	0.0677507	-0.0869973	0.231422	0.298788	0.0348683	-0.0267963	0.712898	0.846283	0.496108	0.37436	9.55036e-08	9.47563e-07	0.0424061	0.272536	0.000136594	0.000627998	0.0170199	-0.0340645	0.639909	0.826184	0.515316	0.360643	2.97558e-07	2.80448e-06	0.0461679	0.277723	0.000100319	0.000491174	0.0169847	-0.0342736	0.637855	0.815158	0.50495	0.322604	5.32643e-06	3.4035e-05	0.0421217	0.128106	0.0773758	0.145128	0.0240332	-0.0559638	0.441917	0.724359	0.49435
EBF1.hg38.10000	0.0036825	0.959677	0.964795	0.0733126	-0.0057004	0.937618	0.942618	0.0159974	0.0278853	0.701774	0.845267	0.445871	0.317896	7.41652e-06	4.58365e-05	0.0420067	0.344357	1.07228e-06	7.62735e-06	0.0102933	0.0486388	0.504015	0.719749	0.456762	0.317192	7.78924e-06	4.90714e-05	0.0417604	0.324837	4.54384e-06	3.05898e-05	0.0103413	0.0438896	0.546592	0.770621	0.45646	0.324082	4.79524e-06	3.22823e-05	0.0423554	0.21607	0.00268133	0.00802272	0.0136061	0.0911537	0.209801	0.445344	0.470898
EBF3.hg38.10000	-0.0270423	0.71038	0.756534	0.0481768	-0.0197394	0.78636	0.818339	0.00923003	0.0149456	0.83741	0.89944	0.491233	0.0552774	0.447545	0.574218	0.0471833	0.031754	0.66278	0.77669	0.00940125	0.00604752	0.933827	0.961676	0.538722	0.0697899	0.33738	0.466058	0.064702	0.0581971	0.423886	0.551052	0.0125966	-0.000745169	0.991837	0.999872	0.7209	-0.000763026	0.991642	0.994279	0.0470755	-0.168197	0.0200258	0.0457559	0.0109184	0.0523641	0.471877	0.738164	0.545648
EGR1.hg38.10000	-0.167099	0.0208625	0.0462656	0.0904344	-0.160212	0.0268312	0.0549749	0.0452752	0.0737889	0.310357	0.546751	0.465103	0.108996	0.133371	0.230647	0.0476675	0.120107	0.0979232	0.179209	0.0219798	0.171868	0.0174355	0.0801608	0.515413	0.112449	0.121431	0.211942	0.047747	0.120801	0.0959824	0.173968	0.0218817	0.18601	0.00998487	0.0553573	0.52457	0.0245893	0.735626	0.818085	0.0488795	-0.0201819	0.781691	0.846831	0.0310983	0.154075	0.0333283	0.133668	0.491117
EGR2.hg38.10000	-0.135361	0.0618948	0.106549	0.102115	-0.208989	0.00371453	0.0133713	0.020173	0.113814	0.116947	0.301979	0.585554	0.21152	0.00330996	0.0104862	0.0452383	0.0270189	0.710619	0.806938	0.0085586	0.164381	0.0230651	0.101111	0.581321	0.205711	0.00430475	0.0136377	0.0450594	0.0215553	0.767246	0.848803	0.00885322	0.139966	0.0534592	0.199546	0.590063	0.190972	0.00813634	0.0239641	0.0457619	-0.0423163	0.561076	0.694584	0.0112316	0.181265	0.0120899	0.0576784	0.586165
EGR3.hg38.10000	-0.196509	0.00643799	0.0189472	0.09892	-0.210412	0.00348183	0.0129965	0.0206233	0.121741	0.0934071	0.266776	0.697946	0.0222686	0.759776	0.831726	0.0507409	0.0343223	0.637377	0.760415	0.00960152	0.14974	0.0386839	0.151945	0.714769	0.0156983	0.829343	0.868506	0.0512149	0.0462562	0.525157	0.651263	0.00980414	0.160163	0.0268787	0.119215	0.671946	0.00280155	0.969318	0.981726	0.0512937	-0.0306485	0.673836	0.775703	0.011357	0.140323	0.0528471	0.1862	0.661419
EHF.hg38.10000	-0.179653	0.0128888	0.0323939	0.049133	-0.101537	0.162209	0.226492	0.0184334	-0.323638	4.94942e-06	6.01913e-05	0.708817	-0.0128026	0.860466	0.891197	0.0507893	0.0852987	0.240694	0.358663	0.0152281	-0.318127	7.29806e-06	9.17122e-05	0.727452	-0.0106143	0.884132	0.9033	0.0498427	0.095853	0.18715	0.293502	0.0151823	-0.291009	4.42347e-05	0.000490485	0.734596	-0.092281	0.204196	0.326194	0.0482934	-0.0996649	0.170134	0.275281	0.0214672	-0.32851	3.48893e-06	4.53561e-05	0.707367
ELF1.hg38.10000	-0.13553	0.0615662	0.10647	0.0766057	-0.121586	0.093828	0.147388	0.0501728	-0.23776	0.000926437	0.00623691	0.727654	0.137203	0.0583974	0.118365	0.057287	0.163446	0.0238674	0.061211	0.0293107	-0.185024	0.0103933	0.0536749	0.784697	0.134267	0.0640512	0.129824	0.0565021	0.164181	0.0232348	0.0583831	0.0290555	-0.178589	0.0134416	0.067309	0.796085	0.0970434	0.181707	0.296553	0.0554023	0.0321996	0.658344	0.769321	0.0380486	-0.201356	0.00521891	0.0312306	0.700279
ELF3.hg38.10000	0.0474256	0.514724	0.577533	0.0455742	-0.189581	0.00862109	0.0237049	0.0139971	-0.294242	3.60178e-05	0.000308607	0.724283	0.132254	0.0681816	0.133184	0.0473088	-0.0682383	0.348257	0.479171	0.013132	-0.255294	0.000364809	0.00312575	0.757359	0.135007	0.0625866	0.127541	0.0468837	-0.0610467	0.401511	0.52742	0.0131296	-0.249576	0.000498	0.00417214	0.756328	0.0562012	0.43998	0.577952	0.0462517	-0.216322	0.00264997	0.00799229	0.0189738	-0.259091	0.000295518	0.00271732	0.744356
ELF4.hg38.10000	0.0684795	0.346552	0.428361	0.0559348	-0.0219163	0.763462	0.801741	0.0297528	-0.0724318	0.319365	0.551132	0.608387	0.289631	4.82472e-05	0.000252628	0.04513	0.310833	1.20597e-05	7.10392e-05	0.0184424	-0.0369222	0.612086	0.799928	0.638767	0.261261	0.000261615	0.00115797	0.0454783	0.317903	7.41296e-06	4.58145e-05	0.0181555	-0.0130713	0.857568	0.962693	0.671331	0.253412	0.000404481	0.00169983	0.0452795	0.147024	0.0423957	0.0894518	0.0257789	-0.0646022	0.374602	0.660301	0.558915
ELK3.hg38.10000	-0.147209	0.0421338	0.0781265	0.117224	-0.151337	0.0366325	0.0693993	0.0336075	-0.127817	0.078052	0.235405	0.549297	0.139487	0.0542903	0.111844	0.0455257	0.146308	0.0434228	0.0930137	0.0150978	-0.0690325	0.342662	0.600854	0.571721	0.139057	0.0550453	0.116386	0.0451988	0.148941	0.0397456	0.0871169	0.0149235	-0.0896442	0.217479	0.496906	0.573558	0.0972289	0.18087	0.296469	0.0443903	0.0289767	0.690689	0.780467	0.0203616	-0.0674993	0.353515	0.649918	0.548526
ELK4.hg38.10000	-0.102641	0.157671	0.218537	0.0652993	-0.0909295	0.210929	0.281734	0.0322572	-0.115953	0.110181	0.294597	0.468399	0.158495	0.0285292	0.0646931	0.0493977	0.161603	0.0255196	0.0638107	0.0218858	-0.0461943	0.525711	0.744965	0.484024	0.163325	0.0239731	0.055897	0.0482251	0.15841	0.0286156	0.0681333	0.0217711	-0.0413244	0.570301	0.770621	0.502059	0.089117	0.220207	0.344474	0.0492987	0.00989939	0.891887	0.928843	0.0290066	-0.0388321	0.593792	0.791106	0.433897
EOMES.hg38.10000	-0.0958068	0.187363	0.249597	0.0584032	-0.0354229	0.626617	0.686729	0.0095408	0.0201644	0.781875	0.884925	0.50051	0.0545053	0.453923	0.578139	0.0412994	0.129661	0.0738183	0.141987	0.00915731	-0.0020425	0.977628	0.98547	0.501292	0.0393278	0.589085	0.698381	0.0432057	0.130855	0.0711778	0.13832	0.0094127	-0.00906427	0.900958	0.980141	0.505195	0.0248434	0.732997	0.817573	0.0419118	0.0076925	0.915887	0.937735	0.010353	0.0351148	0.629622	0.823729	0.527972
EPAS1.hg38.10000	-0.142933	0.048548	0.0876721	0.0753429	-0.142469	0.0492891	0.0891186	0.0165222	-0.0520883	0.474216	0.684979	0.464949	0.0550617	0.449322	0.574218	0.0431158	0.031683	0.663488	0.77669	0.0112734	-0.0452803	0.533944	0.745544	0.457315	0.0421874	0.56227	0.677239	0.0438524	0.0629122	0.387251	0.51955	0.0113784	-0.063615	0.38196	0.648643	0.52466	0.0527275	0.468802	0.607349	0.0446501	-0.104339	0.150873	0.258542	0.0161511	0.00928226	0.898589	0.963269	0.455726
ERF.hg38.10000	-0.0605673	0.405225	0.482008	0.050437	-0.194607	0.00698173	0.0211128	0.0156591	-0.133156	0.0663056	0.21006	0.638841	-0.03395	0.641035	0.732334	0.0479081	-0.112079	0.122669	0.212138	0.014836	-0.074319	0.306885	0.556229	0.670721	-0.040648	0.576632	0.690128	0.0469489	-0.114346	0.115237	0.203011	0.0147072	-0.0818144	0.26052	0.539649	0.674958	-0.145707	0.0443	0.0994113	0.0474059	-0.290114	4.68054e-05	0.000217847	0.0213765	-0.082065	0.259058	0.514025	0.655856
ERG.hg38.10000	-0.128427	0.0766296	0.125606	0.0828424	-0.121191	0.0949081	0.147853	0.045761	-0.320247	6.29087e-06	6.97546e-05	0.63418	0.172694	0.0168948	0.0416297	0.0582439	0.170876	0.0181054	0.0474009	0.0260614	-0.179802	0.0128133	0.0635605	0.65251	0.192066	0.00777213	0.0218664	0.0569419	0.180392	0.012517	0.0341949	0.0258375	-0.13756	0.0577388	0.213407	0.669345	0.107734	0.137951	0.238567	0.058608	0.0388798	0.593338	0.728627	0.0346865	-0.221602	0.00206384	0.014052	0.611769
ESR1.hg38.10000	-0.398272	1.15709e-08	3.11589e-07	0.0637824	-0.502353	1.31727e-13	8.27682e-12	0.0171108	0.132253	0.0681837	0.21244	0.465023	-0.287921	5.3704e-05	0.0002736	0.0450138	-0.433799	3.63427e-10	5.95704e-09	0.0148033	0.0790614	0.276957	0.519467	0.49893	-0.282597	7.46441e-05	0.000396349	0.0446616	-0.426826	7.40226e-10	1.16277e-08	0.0148	0.0845985	0.244591	0.526537	0.503687	-0.435134	3.1654e-10	4.77343e-09	0.0481277	-0.561306	3.00606e-17	1.88881e-15	0.0246344	0.0971106	0.181403	0.416781	0.495173
ESR2.hg38.10000	-0.175883	0.0149411	0.0354264	0.0840731	-0.24074	0.000794442	0.00421837	0.0175494	0.0515398	0.47889	0.68909	0.461147	0.0979284	0.177737	0.283928	0.0425751	-0.0475809	0.513347	0.638719	0.010167	-0.0230181	0.751949	0.88313	0.465268	0.103137	0.155662	0.259666	0.0418489	-0.0384131	0.597784	0.722323	0.0103833	-0.0105952	0.884339	0.971999	0.475324	0.025874	0.722367	0.813937	0.0430933	-0.189824	0.00853459	0.022344	0.0137593	0.00920839	0.899392	0.963269	0.461662
ESRRA.hg38.10000	-0.352622	5.64483e-07	8.86709e-06	0.048046	-0.434964	3.22189e-10	9.34349e-09	0.0164938	-0.111493	0.12465	0.315389	0.518203	-0.195694	0.00666617	0.0187548	0.0494604	-0.353119	5.42803e-07	4.09273e-06	0.0157688	-0.112363	0.121718	0.326324	0.514367	-0.200957	0.00531083	0.0156421	0.0485477	-0.351092	6.3658e-07	5.10618e-06	0.0158631	-0.10131	0.163156	0.418433	0.516483	-0.302616	2.09064e-05	0.000107969	0.0507586	-0.480499	1.99821e-12	3.76662e-11	0.0240765	-0.0447167	0.539051	0.756612	0.512121
ETS1.hg38.10000	-0.0521944	0.473315	0.539093	0.0789399	-0.0625058	0.390331	0.464211	0.0356154	-0.314121	9.63209e-06	0.000100869	0.710041	0.256515	0.000341027	0.00139747	0.0547388	0.250986	0.000461507	0.00197714	0.0218317	-0.286386	5.90911e-05	0.00060209	0.710366	0.26109	0.000264152	0.00115797	0.0541172	0.256874	0.000334314	0.00148278	0.0214701	-0.260534	0.000272552	0.00250614	0.70653	0.225494	0.00171017	0.00596977	0.0527413	0.13539	0.0618392	0.124007	0.0287975	-0.263367	0.000232219	0.00224478	0.659488
ETV1.hg38.10000	-0.137362	0.0581039	0.101885	0.0666095	-0.119317	0.100165	0.153813	0.0369612	-0.189126	0.00878524	0.0430134	0.672013	0.0585101	0.421393	0.552026	0.0525403	0.146763	0.0427671	0.0927662	0.0224705	-0.103385	0.154663	0.369039	0.734133	0.057911	0.426172	0.55594	0.0523175	0.143689	0.0473571	0.100301	0.0224787	-0.103362	0.154757	0.402368	0.730034	0.0062626	0.931479	0.95686	0.0525126	0.00313519	0.965666	0.976021	0.0303498	-0.107784	0.13777	0.348585	0.691868
ETV2.hg38.10000	-0.252801	0.000418199	0.00177147	0.0808693	-0.401705	8.42671e-09	1.67204e-07	0.0179362	0.0816881	0.261259	0.518988	0.519184	-0.0615287	0.397796	0.529926	0.0395813	-0.325511	4.32992e-06	2.67603e-05	0.0111634	0.0976311	0.179064	0.407193	0.53136	-0.0756996	0.297961	0.420717	0.0388365	-0.323004	5.17771e-06	3.36551e-05	0.0111039	0.0942061	0.194875	0.462187	0.532416	-0.210999	0.00338982	0.0109228	0.0400454	-0.470179	6.75898e-12	1.06172e-10	0.0176626	0.126534	0.0811103	0.256963	0.544753
ETV4.hg38.10000	-0.27169	0.000143559	0.000721623	0.0661436	-0.248354	0.00053176	0.00308421	0.026899	0.0605537	0.40533	0.63496	0.618079	-0.10556	0.146125	0.24484	0.0480022	-0.062823	0.387926	0.527971	0.018866	0.0568842	0.434433	0.68051	0.618205	-0.09615	0.185781	0.295542	0.0467599	-0.072901	0.316231	0.446514	0.0186844	0.0394378	0.588043	0.781191	0.632732	-0.186394	0.00982946	0.0274497	0.0493981	-0.207585	0.00395772	0.0113035	0.0266322	0.0524784	0.470908	0.738164	0.595876
ETV5.hg38.10000	-0.128506	0.0764469	0.125606	0.0769139	-0.17143	0.0177286	0.0407541	0.0399055	-0.216508	0.00262691	0.0157198	0.548084	0.228476	0.0014777	0.00540865	0.052725	0.0624423	0.390813	0.528526	0.0224838	-0.0937667	0.196975	0.429245	0.557301	0.228519	0.00147455	0.00555905	0.0520155	0.0579614	0.425768	0.551597	0.0223727	-0.0743475	0.306699	0.566791	0.552801	0.145481	0.0446349	0.0995702	0.0505584	-0.0815132	0.262285	0.39395	0.0309824	-0.0502623	0.48987	0.741691	0.511568
ETV6.hg38.10000	0.460067	2.14569e-11	7.35386e-10	0.0497161	0.415015	2.38159e-09	5.28154e-08	0.0114201	-0.289974	4.72172e-05	0.000391197	0.729355	0.512018	3.71508e-14	1.75073e-12	0.0503798	0.496194	2.89081e-13	1.00793e-11	0.0116632	-0.25455	0.000380032	0.00318382	0.724807	0.5083	6.0743e-14	2.86251e-12	0.0501321	0.486496	9.6581e-13	2.98557e-11	0.011846	-0.264143	0.000222175	0.00220421	0.709157	0.527733	4.34715e-15	2.34125e-13	0.0500611	0.491607	5.13894e-13	1.21086e-11	0.0149933	-0.236401	0.000993081	0.00779982	0.715555
FEZF1.hg38.10000	-0.216255	0.0026582	0.00899688	0.0452609	-0.190841	0.00818104	0.0230168	0.0104009	0.0371083	0.610293	0.774558	0.463196	-0.158369	0.0286572	0.0646931	0.0419396	-0.184321	0.0106938	0.0305495	0.0105664	0.0194608	0.789305	0.901721	0.471341	-0.163135	0.0241394	0.055897	0.0419899	-0.185614	0.0101471	0.0281283	0.0106387	0.0338375	0.642141	0.817862	0.464692	-0.213245	0.00305741	0.00993659	0.0432395	-0.315503	8.75636e-06	5.00174e-05	0.0150096	0.0127312	0.861236	0.935726	0.488303
FLI1.hg38.10000	0.0708271	0.330231	0.41345	0.0546812	0.0771062	0.289048	0.356743	0.0237594	-0.268095	0.000177047	0.00133494	0.726508	0.32078	6.05931e-06	3.93855e-05	0.0475414	0.388111	2.89627e-08	2.95106e-07	0.0156238	-0.194141	0.00712105	0.0409246	0.746432	0.33048	3.02357e-06	2.19209e-05	0.0468171	0.398584	1.12437e-08	1.24673e-07	0.0157424	-0.152845	0.0347793	0.15071	0.757285	0.316085	8.41075e-06	4.80432e-05	0.0466419	0.271633	0.000144043	0.000590265	0.020742	-0.198127	0.00600552	0.034832	0.731096
FOS.hg38.10000	0.0472066	0.51667	0.577996	0.0567084	-0.045582	0.531219	0.599609	0.014117	-0.16959	0.0190062	0.0796147	0.784882	0.149751	0.0386699	0.0848637	0.0516652	0.0112944	0.876764	0.917865	0.0136003	-0.146039	0.0438132	0.168433	0.789185	0.147376	0.0418988	0.0923735	0.0514476	0.0144512	0.842718	0.894942	0.0136743	-0.134677	0.0632366	0.228423	0.782773	0.0980604	0.177151	0.29292	0.052243	-0.133586	0.0654257	0.129139	0.0178823	-0.146186	0.0435987	0.159351	0.773199
FOSB.hg38.10000	-0.0428932	0.555743	0.610831	0.0558862	-0.0589151	0.418181	0.48961	0.0102686	-0.145155	0.0451204	0.15464	0.745972	0.174734	0.0156209	0.0392606	0.0412391	0.0763587	0.293762	0.421096	0.00916861	-0.153463	0.0340435	0.138004	0.735364	0.168957	0.0194636	0.0467374	0.0404119	0.0739566	0.309256	0.439961	0.00938438	-0.150859	0.0372364	0.157282	0.739651	0.176464	0.0146074	0.0385104	0.0418062	0.0735951	0.311633	0.445022	0.0108753	-0.150667	0.0374809	0.146704	0.717745
FOSL1.hg38.10000	-0.0602978	0.407322	0.482008	0.0567782	-0.0777269	0.285172	0.35365	0.0133133	-0.0815046	0.262335	0.518988	0.815161	0.0226086	0.756223	0.831726	0.0504601	-0.0713887	0.326402	0.454072	0.0132411	-0.0626178	0.389481	0.643432	0.849524	0.0215526	0.767275	0.828833	0.0501582	-0.0706095	0.331723	0.461475	0.0136118	-0.0702121	0.334459	0.591976	0.860471	-0.00347388	0.961959	0.980392	0.0530377	-0.143984	0.0469001	0.097687	0.0180623	-0.082595	0.255984	0.514025	0.83168
FOSL2.hg38.10000	-0.0685382	0.346138	0.428361	0.0581871	-0.156919	0.030168	0.060191	0.0144585	0.0338993	0.641533	0.793841	0.744485	0.00639453	0.93004	0.950203	0.0545858	-0.127097	0.0797571	0.151861	0.01441	0.0762545	0.294423	0.538823	0.775886	0.00603554	0.933958	0.938939	0.0539821	-0.130376	0.0722275	0.13964	0.0145288	0.0795166	0.274192	0.549891	0.794327	-0.0565512	0.437133	0.57622	0.0569663	-0.238367	0.000898024	0.00309297	0.0194977	0.0645326	0.375117	0.660301	0.755799
FOXA1.hg38.10000	-0.294343	3.57841e-05	0.000235434	0.0707775	-0.430336	5.18468e-10	1.30308e-08	0.022647	0.213926	0.00296262	0.0171832	0.628819	-0.376261	8.12493e-08	8.50861e-07	0.0611753	-0.438516	2.22542e-10	3.99516e-09	0.0216831	0.214825	0.00284165	0.0194782	0.668963	-0.376587	7.90186e-08	8.275e-07	0.0607504	-0.439676	1.97027e-10	3.53711e-09	0.0215585	0.223265	0.00190527	0.0140841	0.675037	-0.435601	3.01587e-10	4.73743e-09	0.0692489	-0.518599	1.53333e-14	5.78064e-13	0.0354242	0.180956	0.0122394	0.0576784	0.644556
FOXA2.hg38.10000	-0.259683	0.000285886	0.00128308	0.0514707	-0.364302	2.20874e-07	3.20268e-06	0.0156698	0.097868	0.178006	0.406717	0.644545	-0.213367	0.00304031	0.00996694	0.047638	-0.290407	4.59467e-05	0.000237286	0.0153614	0.086938	0.231741	0.474817	0.668041	-0.193795	0.00722626	0.0206386	0.0473667	-0.285964	6.06602e-05	0.000313272	0.0151804	0.0848874	0.242978	0.526537	0.651139	-0.245146	0.000630716	0.00245134	0.052691	-0.385343	3.69881e-08	2.9051e-07	0.0234676	0.0645009	0.375352	0.660301	0.660346
FOXA3.hg38.10000	-0.236383	0.000994011	0.00371032	0.0482378	-0.350873	6.47598e-07	7.62951e-06	0.0126598	0.0555673	0.445163	0.668655	0.698393	-0.122368	0.0917194	0.169501	0.0457722	-0.243069	0.000703545	0.00282167	0.0110536	0.0701815	0.334669	0.589581	0.717844	-0.123833	0.0878685	0.162385	0.0444968	-0.263859	0.000225805	0.00105097	0.0111921	0.0561292	0.440567	0.706781	0.7314	-0.184926	0.0104346	0.0289253	0.0480362	-0.358915	3.42066e-07	2.30284e-06	0.0153579	0.0390498	0.591723	0.791106	0.710905
FOXH1.hg38.10000	-0.151578	0.0363309	0.0704435	0.0874519	-0.0611921	0.400388	0.473186	0.0136431	0.018709	0.797265	0.884925	0.542582	0.0878366	0.226934	0.343591	0.0423529	0.211732	0.00327785	0.0102979	0.00972194	-0.0297406	0.682969	0.841435	0.572678	0.0858498	0.237658	0.354139	0.0416061	0.206488	0.0041578	0.0132838	0.00959938	-0.0302322	0.678018	0.841217	0.572107	0.0120757	0.868314	0.911585	0.0415244	0.0440869	0.544789	0.681524	0.0113596	0.024363	0.73797	0.886034	0.574639
FOXK1.hg38.10000	-0.196345	0.00648327	0.0189472	0.0622967	-0.158064	0.0289704	0.0584055	0.0144974	-0.101446	0.16259	0.385512	0.450112	-0.13155	0.0696762	0.134707	0.0523995	-0.0398669	0.583986	0.714814	0.01144	-0.0768427	0.290704	0.538823	0.47206	-0.115701	0.110962	0.196397	0.0527231	-0.00630699	0.930995	0.958514	0.0117029	-0.0735347	0.312032	0.571049	0.668541	-0.188777	0.00891261	0.0258749	0.0512448	-0.221487	0.00207516	0.00636045	0.015919	-0.0648203	0.372987	0.660301	0.477572
FOXK2.hg38.10000	-0.00697147	0.923746	0.938685	0.0569166	-0.11503	0.113063	0.16982	0.0225147	0.0982039	0.176514	0.406717	0.519341	0.207124	0.00404077	0.0124866	0.0464773	0.157637	0.0294119	0.0701791	0.0142462	0.127367	0.0791134	0.254921	0.580884	0.136648	0.0594342	0.122441	0.0513165	0.149039	0.0396148	0.0871169	0.014622	0.145022	0.0453189	0.184385	0.616325	0.161842	0.0253005	0.0640153	0.0459615	0.00867609	0.905179	0.934939	0.0206939	0.146753	0.0427815	0.158124	0.523037
FOXM1.hg38.10000	-0.5435	4.50474e-16	5.66096e-14	0.0453675	-0.376096	8.2397e-08	1.29432e-06	0.0233278	-0.296275	3.1611e-05	0.000283746	0.781559	-0.429137	5.85745e-10	1.05155e-08	0.0461311	-0.301523	2.24663e-05	0.000126415	0.0201592	-0.288265	5.25631e-05	0.000550452	0.790252	-0.426509	7.64252e-10	1.44062e-08	0.0449656	-0.293404	3.79966e-05	0.000204639	0.0199632	-0.267404	0.000184264	0.0018775	0.82311	-0.505772	8.45572e-14	3.1878e-12	0.0493128	-0.423376	1.04622e-09	1.09563e-08	0.0309098	-0.267664	0.000181516	0.00180083	0.774234
FOXO1.hg38.10000	0.047781	0.511576	0.575713	0.0676595	0.0899863	0.215722	0.28436	0.0150381	-0.0413587	0.569981	0.752685	0.517828	0.354388	4.91011e-07	4.11358e-06	0.0446313	0.377334	7.41274e-08	6.65381e-07	0.010607	-0.0161669	0.82433	0.93224	0.537704	0.357732	3.76167e-07	3.37655e-06	0.0441869	0.371452	1.22061e-07	1.09565e-06	0.0108992	0.00571288	0.937481	0.988522	0.550476	0.334922	2.18171e-06	1.67858e-05	0.0443155	0.363912	2.28035e-07	1.65326e-06	0.013151	-0.0559754	0.441822	0.724359	0.534957
FOXO3.hg38.10000	-0.157862	0.029178	0.0604402	0.0696638	-0.194225	0.00709584	0.0211128	0.0243961	-0.335901	2.02888e-06	2.63755e-05	0.725073	0.146505	0.0431382	0.0934662	0.0452375	-0.0038832	0.957481	0.962588	0.0155744	-0.293392	3.80263e-05	0.000409598	0.743429	0.149948	0.0384114	0.0851829	0.0441436	0.00601301	0.934204	0.958514	0.015534	-0.295548	3.31235e-05	0.000382549	0.743485	0.0759715	0.296224	0.424958	0.0438241	-0.128954	0.0754195	0.142166	0.0211188	-0.260891	0.00026713	0.0025177	0.731888
FOXP1.hg38.10000	-0.183683	0.0109729	0.0289286	0.0534964	-0.108198	0.136253	0.19833	0.0277013	-0.246377	0.000590901	0.0042032	0.668965	-0.0221147	0.761386	0.831726	0.0460404	0.104661	0.149609	0.248469	0.0201484	-0.178172	0.0136639	0.066042	0.663425	-0.0337692	0.642813	0.741103	0.0505749	0.101947	0.160512	0.260833	0.0202563	-0.134291	0.0640029	0.228423	0.728325	-0.104247	0.151235	0.257989	0.0461149	-0.0382153	0.599673	0.731336	0.028505	-0.208374	0.00381938	0.0236448	0.605607
FOXP3.hg38.10000	0.0824651	0.256735	0.332609	0.0645584	0.14186	0.0502786	0.0898343	0.0198809	-0.0615889	0.397334	0.632047	0.547852	0.372481	1.11943e-07	1.06488e-06	0.0432566	0.461038	1.9236e-11	4.83464e-10	0.0130563	-0.0877869	0.227198	0.470951	0.562636	0.37395	9.88802e-08	9.80996e-07	0.0429346	0.46274	1.58687e-11	3.73907e-10	0.0129766	-0.0758631	0.296916	0.566791	0.556709	0.316422	8.21714e-06	4.76594e-05	0.0442708	0.324065	4.80106e-06	2.91936e-05	0.0176607	-0.0342097	0.638483	0.823729	0.528464
GABPA.hg38.10000	-0.160595	0.0264644	0.0557851	0.0744583	-0.0991929	0.172177	0.238642	0.0504978	-0.159922	0.0271118	0.104664	0.687139	0.0870993	0.230873	0.348008	0.0514151	0.195677	0.00667108	0.0199603	0.0293818	-0.104773	0.149171	0.362823	0.722228	0.0894079	0.218699	0.332458	0.0503381	0.199686	0.00561336	0.0173462	0.0289645	-0.107285	0.139612	0.375956	0.732403	0.0734133	0.312833	0.436808	0.0502581	0.0713939	0.326366	0.462556	0.03813	-0.11882	0.101599	0.292089	0.661919
GATA1.hg38.10000	0.160572	0.0264868	0.0557851	0.0532111	0.315219	8.93032e-06	8.21154e-05	0.00986842	0.0587051	0.419845	0.646047	0.585626	0.296072	3.20254e-05	0.00017248	0.0432658	0.398726	1.10982e-08	1.22458e-07	0.0102931	0.0332136	0.648294	0.833169	0.601634	0.298941	2.6598e-05	0.000154268	0.0431501	0.391414	2.15654e-08	2.25838e-07	0.010255	0.0215685	0.767108	0.910174	0.609489	0.305888	1.68265e-05	9.19361e-05	0.045309	0.41523	2.33224e-09	2.31383e-08	0.0133507	0.0704663	0.332707	0.620943	0.596781
GATA2.hg38.10000	-0.0887162	0.222297	0.292007	0.0485859	-0.13994	0.0535041	0.0942572	0.0143354	0.0164887	0.820892	0.88821	0.504941	-0.0582764	0.423253	0.552026	0.0469517	-0.141982	0.0500798	0.102609	0.0144032	0.0371686	0.609712	0.799928	0.530385	-0.0505892	0.487047	0.618239	0.0466869	-0.123921	0.0876418	0.163542	0.0145205	0.042656	0.557933	0.770621	0.52241	-0.141285	0.0512273	0.110358	0.0517172	-0.296292	3.15761e-05	0.000152618	0.0209985	0.0540584	0.457639	0.738164	0.530817
GATA3.hg38.10000	-0.341333	1.34981e-06	1.75476e-05	0.0554969	-0.373642	1.01492e-07	1.53051e-06	0.0169877	0.218757	0.00236303	0.0143688	0.578951	-0.319835	6.47582e-06	4.13794e-05	0.0544464	-0.34812	8.02486e-07	5.9321e-06	0.0169993	0.205761	0.00429526	0.027446	0.600016	-0.321194	5.88492e-06	3.96181e-05	0.0537068	-0.342663	1.22021e-06	9.02e-06	0.0170517	0.216995	0.0025676	0.0184233	0.603454	-0.39954	1.0296e-08	1.14165e-07	0.0591358	-0.48443	1.24268e-12	2.46575e-11	0.0271214	0.187606	0.00935341	0.0476518	0.568561
GATA4.hg38.10000	0.0663108	0.362073	0.441753	0.0505944	0.0126279	0.862351	0.883441	0.00962308	-0.0483444	0.506604	0.709998	0.522746	0.134616	0.0633571	0.124732	0.0490478	0.0549478	0.450262	0.579347	0.010292	-0.0565148	0.437428	0.68051	0.5281	0.139704	0.0539136	0.115485	0.048406	0.0481786	0.508064	0.636346	0.00997949	-0.0511398	0.482314	0.736163	0.523237	0.101296	0.163217	0.273479	0.0497691	-0.0116411	0.873013	0.916785	0.0122388	0.0192772	0.791247	0.90394	0.52522
GATA6.hg38.10000	0.150063	0.0382608	0.0724234	0.0469495	0.00571822	0.937423	0.942618	0.00914237	-0.053284	0.464116	0.678185	0.494162	0.233283	0.00116301	0.00452015	0.0468127	0.12536	0.0839963	0.156765	0.0103435	-0.0565421	0.437206	0.68051	0.530729	0.237821	0.000923556	0.00362688	0.0458851	0.123359	0.0891002	0.163857	0.010009	-0.0516532	0.477922	0.736163	0.522899	0.21795	0.00245481	0.00811809	0.0478622	0.085036	0.242151	0.368109	0.0114282	-0.039736	0.585222	0.787959	0.520174
GFI1.hg38.10000	-0.0150908	0.835852	0.868089	0.107348	0.0823693	0.25729	0.326593	0.0130336	0.0296101	0.684285	0.832179	0.47747	0.335797	2.04463e-06	1.48236e-05	0.0440725	0.326251	4.10599e-06	2.57993e-05	0.00957549	0.0224748	0.75762	0.884281	0.503008	0.278923	9.33268e-05	0.000469123	0.0469785	0.333203	2.47685e-06	1.76184e-05	0.00989822	0.0800076	0.27123	0.549752	0.547606	0.319064	6.83532e-06	4.15632e-05	0.0453541	0.196643	0.00640122	0.017615	0.0122525	0.0515885	0.478474	0.741691	0.521788
GFI1B.hg38.10000	0.118296	0.103128	0.159997	0.0461193	0.0266901	0.713986	0.758233	0.0178109	-0.0712862	0.327099	0.555478	0.486325	0.116812	0.107552	0.19588	0.046527	0.206553	0.00414561	0.0128106	0.0141119	-0.0307461	0.672857	0.834432	0.503498	0.0904238	0.213489	0.327176	0.0469375	0.191599	0.00792593	0.0228098	0.0139803	-0.0419549	0.564428	0.770621	0.499887	0.062297	0.391919	0.522097	0.0457617	0.0260157	0.720909	0.801719	0.0197189	0.00339744	0.962796	0.980098	0.495
GLIS1.hg38.10000	-0.203073	0.00483964	0.0148337	0.0990974	-0.280943	8.25736e-05	0.000587363	0.0205301	0.183393	0.0111019	0.0523177	0.570354	0.00867002	0.905245	0.935007	0.0495822	-0.153422	0.0340922	0.0798309	0.00999493	0.178216	0.0136399	0.066042	0.614123	0.00723026	0.920924	0.9308	0.0498086	-0.15815	0.0288816	0.0681333	0.0101187	0.181775	0.011846	0.0611775	0.601913	-0.0317245	0.663074	0.77154	0.0514626	-0.270807	0.000151193	0.000606381	0.0128144	0.177409	0.0140783	0.0639462	0.617979
GLIS2.hg38.10000	-0.179393	0.0130221	0.0325121	0.139151	-0.208176	0.00385381	0.0137065	0.0524602	-0.071823	0.323459	0.551784	0.556078	0.142881	0.0486301	0.102422	0.0584117	0.0237669	0.744156	0.822888	0.0213863	0.00596894	0.934685	0.961676	0.626443	0.138394	0.0562254	0.117761	0.0582402	0.0253028	0.728252	0.820683	0.0215383	0.0107785	0.882352	0.971999	0.623279	0.0357389	0.623543	0.739232	0.0578811	-0.129936	0.0732032	0.139382	0.0298455	0.00262909	0.971206	0.980098	0.590195
GLIS3.hg38.10000	-0.260365	0.000275152	0.00124979	0.132612	-0.266235	0.000197099	0.00135102	0.0275281	-0.0852927	0.240728	0.503921	0.574795	-0.143365	0.0478646	0.101376	0.0695271	-0.129858	0.0733761	0.14186	0.00957198	-0.0878131	0.227059	0.470951	0.614814	-0.15079	0.0373239	0.083261	0.0703212	-0.128553	0.076338	0.145351	0.00986934	-0.078252	0.28192	0.562291	0.617614	-0.149702	0.038734	0.0895873	0.0731967	-0.186692	0.00971029	0.024735	0.0133712	-0.0813644	0.26316	0.519431	0.588808
GMEB2.hg38.10000	-0.155621	0.0315774	0.0633571	0.0765476	-0.126908	0.0802093	0.129731	0.0553011	0.0233417	0.748578	0.868351	0.498402	0.0973696	0.180237	0.286705	0.0595894	0.14885	0.0398687	0.088938	0.0314997	0.0271302	0.70948	0.856521	0.524246	0.0960666	0.186164	0.295542	0.0584433	0.149038	0.0396164	0.0871169	0.031199	0.0590646	0.416998	0.68451	0.517973	0.0361229	0.619815	0.73713	0.0560834	0.00420039	0.954012	0.966834	0.0404235	0.0166756	0.818897	0.921564	0.478735
GRHL2.hg38.10000	-0.639677	2.27001e-23	8.55794e-21	0.0601662	-0.578966	1.73899e-18	6.55599e-16	0.019077	0.4135	2.75771e-09	5.77586e-08	0.703744	-0.622231	7.3996e-22	9.29883e-20	0.0509055	-0.535024	1.54654e-15	8.32924e-14	0.0178022	0.408308	4.53327e-09	1.00532e-07	0.736065	-0.622666	6.80227e-22	2.56446e-19	0.0508306	-0.5331	2.03618e-15	1.9191e-13	0.0178702	0.405114	6.12876e-09	1.35914e-07	0.738516	-0.658452	4.11945e-25	1.55303e-22	0.0543746	-0.610095	7.36264e-21	1.38786e-18	0.0266209	0.342561	1.22975e-06	1.65577e-05	0.724887
HAND2.hg38.10000	-0.169397	0.0191446	0.0440092	0.0734969	-0.152953	0.0346506	0.0666494	0.0103722	0.0220788	0.761761	0.875561	0.501911	-0.0206223	0.77705	0.831726	0.0419938	-0.0588588	0.418626	0.557691	0.00907907	-0.0102687	0.887879	0.961333	0.530919	-0.0221028	0.76151	0.828833	0.0408658	-0.0613218	0.399388	0.52742	0.00896619	-0.00514631	0.943671	0.988522	0.519867	-0.0805499	0.267985	0.394941	0.0434425	-0.162339	0.0248491	0.0554326	0.0113386	-0.0180662	0.804087	0.913075	0.504485
HES1.hg38.10000	0.0698981	0.33663	0.418843	0.0563555	0.0532691	0.464241	0.531973	0.0133552	0.0926852	0.202213	0.448436	0.487245	0.0394453	0.587972	0.68928	0.0539736	-0.0401227	0.581573	0.714179	0.0109601	0.0620035	0.394158	0.646077	0.596815	0.0433297	0.551725	0.672071	0.0544685	-0.0205821	0.777473	0.852057	0.0113488	0.100545	0.166377	0.420966	0.609643	0.0176046	0.808995	0.871403	0.0542049	-0.148662	0.0401233	0.0859459	0.0140768	0.0760766	0.295554	0.561283	0.579161
HES2.hg38.10000	0.0706859	0.331199	0.41345	0.0524014	-0.0370627	0.610731	0.675207	0.0124958	-0.0866974	0.233041	0.493575	0.650006	0.0484189	0.505948	0.621351	0.0465398	-0.0883674	0.224128	0.340383	0.0121778	-0.0846572	0.244263	0.485112	0.673007	0.0453823	0.533021	0.654557	0.0463429	-0.0976149	0.179136	0.284955	0.0124803	-0.0873161	0.22971	0.515479	0.673736	-0.0310925	0.669387	0.773315	0.0482304	-0.217821	0.00246982	0.00750905	0.0171804	-0.0447021	0.539185	0.756612	0.668352
HEY1.hg38.10000	0.0153564	0.833005	0.867522	0.104387	-0.138988	0.0551659	0.0954016	0.0550716	-0.0823443	0.257435	0.518988	0.559961	0.402349	7.93716e-09	1.06868e-07	0.0735767	0.14985	0.0385398	0.0864988	0.0310229	-0.0990668	0.172725	0.399493	0.615334	0.410285	3.7552e-09	5.24337e-08	0.0710418	0.159112	0.0279095	0.0674481	0.0308982	-0.112965	0.119721	0.347829	0.642696	0.32309	5.14602e-06	3.39547e-05	0.070783	0.00544993	0.940353	0.955561	0.040547	-0.0424013	0.560288	0.771435	0.562229
HIC1.hg38.10000	0.0182027	0.802637	0.847603	0.0917341	0.0566325	0.436473	0.506308	0.0226231	0.0846916	0.244071	0.505575	0.480398	0.45526	3.66713e-11	9.87507e-10	0.0422408	0.45169	5.43102e-11	1.20441e-09	0.012059	0.107127	0.140199	0.349866	0.51764	0.454997	3.77552e-11	9.48915e-10	0.0417827	0.453117	4.64475e-11	1.03004e-09	0.0121306	0.0919893	0.205636	0.478548	0.52358	0.44443	1.19027e-10	2.13682e-09	0.0416267	0.38943	2.57558e-08	2.15776e-07	0.0169443	0.19622	0.00651804	0.0372319	0.484566
HIF1A.hg38.10000	-0.20734	0.00400177	0.0126779	0.0719541	-0.159977	0.0270585	0.0549838	0.0280001	-0.0741724	0.307842	0.546751	0.499114	-0.0581032	0.424635	0.552026	0.0475574	0.0264113	0.716845	0.809394	0.0169641	-0.0729955	0.315603	0.566582	0.489249	-0.0330551	0.649861	0.746944	0.053378	0.0512128	0.481687	0.614214	0.0184325	-0.0215089	0.767733	0.910174	0.554027	-0.147337	0.0419535	0.0952799	0.0433836	-0.126085	0.0822046	0.151176	0.0257511	-0.0796796	0.273206	0.530922	0.50956
HIF3A.hg38.10000	-0.339412	1.56051e-06	1.96104e-05	0.0935865	-0.322675	5.29971e-06	5.25787e-05	0.0241777	-0.0171283	0.814068	0.88821	0.602436	-0.283378	7.1154e-05	0.000352961	0.0444573	-0.242181	0.00073701	0.00289894	0.0135045	-0.0832672	0.252122	0.492486	0.617725	-0.283061	7.25521e-05	0.000390745	0.0442598	-0.247134	0.000567559	0.00224573	0.0137323	-0.0770042	0.289688	0.566689	0.635305	-0.384836	3.8675e-08	3.94067e-07	0.045569	-0.389099	2.65264e-08	2.17401e-07	0.0209499	-0.131872	0.068988	0.230163	0.586419
HLF.hg38.10000	0.0981329	0.176829	0.240666	0.0391099	0.00869038	0.905024	0.917188	0.00979083	-0.0867898	0.232541	0.493575	0.707625	0.118022	0.103934	0.19021	0.036327	0.00404297	0.955733	0.962588	0.0101592	-0.131826	0.0690856	0.234642	0.739779	0.115357	0.112036	0.197372	0.0361285	-0.000762559	0.991647	0.991647	0.0102609	-0.13418	0.064225	0.228423	0.735288	0.0990836	0.172652	0.286739	0.0365018	-0.1006	0.166142	0.273518	0.0132565	-0.118525	0.102458	0.292089	0.75416
HMBOX1.hg38.10000	0.0592275	0.415713	0.486719	0.0495946	0.179753	0.0128381	0.0314284	0.0112671	-0.060384	0.40665	0.63496	0.587325	0.20566	0.0043147	0.0128082	0.0469454	0.196804	0.00635714	0.0191731	0.0114882	-0.0875228	0.228605	0.470951	0.605278	0.214015	0.00295042	0.0100458	0.0463684	0.204125	0.00461962	0.0146353	0.0116125	-0.0804408	0.268636	0.547436	0.595107	0.135906	0.0608424	0.124661	0.0476772	0.054673	0.452534	0.595324	0.0145053	-0.0469143	0.519273	0.755281	0.621842
HMG20A.hg38.10000	0.0142289	0.845106	0.875288	0.0442934	-0.0325968	0.6544	0.706902	0.0103162	-0.0342982	0.637614	0.793841	0.670303	0.127616	0.0785246	0.148019	0.0468906	0.0230446	0.751673	0.826183	0.0106896	-0.0199854	0.783764	0.900851	0.673236	0.126308	0.0816613	0.153166	0.0459824	-0.0026162	0.971347	0.977264	0.0110328	-0.00115095	0.987392	0.999872	0.682774	0.0419105	0.564841	0.695899	0.0467	-0.189127	0.00878465	0.0226837	0.0141181	-0.0194396	0.789529	0.90394	0.672067
HMGA1.hg38.10000	-0.0187965	0.796337	0.843312	0.103746	-0.168126	0.0200788	0.0447913	0.014677	0.0103785	0.886689	0.924538	0.596457	-0.299733	2.5261e-05	0.00013802	0.10911	-0.387627	3.02335e-08	2.9888e-07	0.0151557	0.0654823	0.368115	0.627961	0.642941	-0.276904	0.000105375	0.000515926	0.107319	-0.348569	7.74999e-07	6.08697e-06	0.0156093	0.0659125	0.36497	0.628283	0.73184	-0.320177	6.32182e-06	3.97221e-05	0.107856	-0.399357	1.04712e-08	9.39915e-08	0.0189682	0.0563876	0.438462	0.724359	0.610853
HNF1A.hg38.10000	0.105214	0.147457	0.205894	0.0573756	0.0751117	0.30174	0.366954	0.0109121	-0.00881391	0.90368	0.93339	0.452396	0.014838	0.838564	0.873311	0.0461936	0.0261112	0.719927	0.809682	0.00982139	-0.00645209	0.929412	0.961676	0.473084	0.0161093	0.824947	0.868506	0.0453583	0.0158392	0.827835	0.883776	0.00987198	-0.00135766	0.985128	0.999872	0.466378	-0.0198598	0.785089	0.854881	0.046316	-0.10375	0.153205	0.260173	0.0114275	0.0339209	0.641321	0.823729	0.469967
HNF1B.hg38.10000	0.0994684	0.170982	0.234384	0.042641	0.0231081	0.751011	0.790869	0.00997477	-0.0942016	0.194896	0.434768	0.441101	0.136565	0.0595906	0.120137	0.0420228	0.0364136	0.616999	0.74554	0.0104356	-0.123298	0.0892584	0.271374	0.505647	0.143851	0.0471053	0.102062	0.0469859	0.0323417	0.656931	0.76914	0.0108765	-0.132592	0.0674733	0.233371	0.558367	0.0769737	0.289879	0.423583	0.045442	-0.132658	0.0673348	0.132215	0.012252	-0.0665562	0.360296	0.656191	0.529113
HNF4A.hg38.10000	-0.11027	0.128866	0.19052	0.060131	-0.166148	0.0216118	0.0476471	0.0131036	0.0190289	0.793876	0.884925	0.500889	0.129214	0.0748271	0.143197	0.044934	0.0768976	0.290358	0.417805	0.00972637	0.0245403	0.736133	0.874616	0.495868	0.129964	0.0731404	0.140683	0.0441484	0.0625856	0.389725	0.521015	0.00979904	0.0345329	0.635312	0.814669	0.491237	0.0958431	0.187195	0.302887	0.0450873	-0.0990385	0.172849	0.278478	0.0125731	0.043683	0.548483	0.763019	0.506812
HNF4G.hg38.10000	-0.171675	0.0175642	0.0413857	0.0513636	-0.332442	2.61938e-06	2.74308e-05	0.0125223	-0.0102398	0.888192	0.924538	0.520522	-0.100969	0.164587	0.267454	0.049825	-0.296527	3.11003e-05	0.000169925	0.0127999	-0.0633875	0.383668	0.642113	0.570242	-0.105882	0.144892	0.247169	0.0492829	-0.295109	3.40705e-05	0.000186153	0.012698	-0.0750623	0.302059	0.566791	0.564373	-0.177272	0.0141544	0.0375789	0.0516527	-0.431572	4.56928e-10	5.22005e-09	0.0194045	-0.0599777	0.40982	0.686677	0.553886
HOMEZ.hg38.10000	-0.294154	3.62206e-05	0.000235434	0.0645578	-0.295985	3.22063e-05	0.000252954	0.0137664	-0.24424	0.000661587	0.00461886	0.739445	-0.159761	0.0272693	0.0623062	0.0447968	-0.178231	0.0136318	0.0375123	0.010931	-0.216056	0.0026831	0.018732	0.76644	-0.161399	0.0257086	0.0590984	0.0448249	-0.177593	0.0139775	0.0373726	0.0109867	-0.205413	0.00436244	0.0283293	0.776794	-0.217155	0.00254846	0.00835451	0.0449141	-0.279998	8.74525e-05	0.000383367	0.0147304	-0.227257	0.001569	0.0111607	0.764436
HOXA2.hg38.10000	0.0454104	0.532768	0.594241	0.0686192	-0.122215	0.0921272	0.145322	0.0141224	0.0250421	0.730944	0.855794	0.449894	-0.0798759	0.272023	0.395956	0.0513332	-0.0332947	0.647493	0.769042	0.0144139	-0.0251172	0.730168	0.873883	0.490284	-0.0844755	0.245281	0.357332	0.0505655	-0.032871	0.651682	0.765371	0.0142187	-0.0420492	0.563553	0.770621	0.490514	-0.127305	0.0792603	0.150156	0.0525253	-0.189175	0.00876738	0.0226837	0.0221661	-0.0138344	0.849349	0.93409	0.495614
HOXA6.hg38.10000	-0.115571	0.111368	0.168618	0.0661392	-0.194364	0.00705432	0.0211128	0.0350283	0.0120449	0.868647	0.9122	0.458098	0.170855	0.0181193	0.0437884	0.0533825	0.0150841	0.835924	0.892757	0.0203072	0.0156184	0.830199	0.93224	0.503501	0.174552	0.015731	0.0398025	0.0519523	0.0159902	0.826219	0.883776	0.0201547	0.0108621	0.881447	0.971999	0.499415	0.0755387	0.298992	0.42697	0.0537293	-0.140395	0.0527243	0.108618	0.0274879	-0.00252925	0.972299	0.980098	0.473896
HOXA9.hg38.10000	0.129924	0.07323	0.12162	0.0997712	0.150818	0.0372885	0.0702888	0.0245356	-0.0827798	0.254918	0.516689	0.481683	-0.0869461	0.231697	0.348008	0.050384	-0.0586707	0.420118	0.557691	0.00985225	-0.0538711	0.459201	0.689716	0.534365	-0.0847828	0.243561	0.357332	0.0502564	-0.0673621	0.354496	0.483774	0.0100419	-0.0403618	0.579322	0.779586	0.535147	-0.0936831	0.197376	0.316642	0.0529128	-0.172316	0.0171403	0.0403867	0.0119786	-0.019618	0.787643	0.90394	0.530058
HOXB13.hg38.10000	0.0101921	0.88871	0.912935	0.0936197	-0.0528815	0.467503	0.534086	0.0190262	-0.0398463	0.58418	0.759433	0.470668	-0.307428	1.51788e-05	8.74543e-05	0.0497427	-0.305695	1.70444e-05	9.88578e-05	0.0119301	-0.0714991	0.325652	0.579108	0.50212	-0.314113	9.63745e-06	5.95626e-05	0.0478425	-0.288977	5.0271e-05	0.000266932	0.011988	-0.00798025	0.912753	0.982356	0.505577	-0.376969	7.64753e-08	7.39261e-07	0.0528091	-0.455125	3.72236e-11	5.19752e-10	0.0173225	-0.0983109	0.176041	0.409677	0.507489
HOXC5.hg38.10000	-0.271698	0.000143496	0.000721623	0.0585522	-0.142397	0.0494053	0.0891186	0.0114946	-0.0965557	0.183922	0.412731	0.712221	-0.203326	0.0047858	0.0140957	0.0416029	-0.0967749	0.182925	0.294712	0.0113879	-0.0955305	0.188644	0.420822	0.735173	-0.204308	0.00458219	0.0141597	0.041671	-0.10297	0.156336	0.255146	0.0117598	-0.0795126	0.274216	0.549891	0.734696	-0.271005	0.000149451	0.000670751	0.0428335	-0.293578	3.7577e-05	0.000179323	0.0149945	-0.0423599	0.560671	0.771435	0.707736
HOXC9.hg38.10000	-0.00725684	0.920634	0.938685	0.0503734	0.0101258	0.889429	0.903813	0.0103146	0.0164403	0.821409	0.88821	0.489611	-0.173577	0.0163328	0.0407779	0.0418417	-0.0913568	0.208783	0.326004	0.00897044	0.0319847	0.660482	0.833169	0.551664	-0.172239	0.0171909	0.0427745	0.0419549	-0.0926815	0.20223	0.309922	0.00938583	0.0393913	0.588484	0.781191	0.543745	-0.178387	0.0135488	0.0362263	0.0432757	-0.181915	0.0117802	0.0296076	0.0116268	0.0232492	0.749541	0.890684	0.541165
HSF1.hg38.10000	-0.108831	0.133961	0.192483	0.0495738	-0.22068	0.00215673	0.00934583	0.0199809	-0.0432979	0.552017	0.751302	0.49043	0.164064	0.023334	0.0551472	0.0460017	-0.055181	0.448338	0.579347	0.0129049	-0.0314643	0.66567	0.833747	0.502885	0.175623	0.0150928	0.0387073	0.0457494	-0.0508249	0.485018	0.615663	0.0130621	-0.0065284	0.928579	0.988522	0.509079	0.118479	0.10259	0.184173	0.0449801	-0.161644	0.0254822	0.0565106	0.0181792	0.00617854	0.932397	0.971032	0.516494
IKZF1.hg38.10000	0.0535933	0.461523	0.527255	0.0653365	-0.0466382	0.521736	0.591207	0.0225427	0.0123667	0.86517	0.911087	0.470888	0.356773	4.06167e-07	3.48011e-06	0.0496597	0.286007	6.04974e-05	0.0003041	0.0148028	-0.0107739	0.882402	0.961333	0.48145	0.359299	3.31659e-07	3.04965e-06	0.0488084	0.284946	6.46066e-05	0.000329145	0.0148923	-0.0216345	0.766416	0.910174	0.481719	0.345542	9.79148e-07	7.85402e-06	0.047716	0.185948	0.01001	0.0253274	0.0202352	-0.00841061	0.908068	0.967067	0.465777
IKZF2.hg38.10000	0.281975	7.75365e-05	0.000442898	0.0463315	0.352072	5.89446e-07	7.40737e-06	0.0095649	-0.110014	0.129759	0.323969	0.522602	0.382234	4.8555e-08	5.23006e-07	0.045962	0.454915	3.80998e-11	8.97726e-10	0.00968138	-0.118886	0.101409	0.296366	0.547192	0.384808	3.87692e-08	4.176e-07	0.045401	0.445982	1.00808e-10	2.00024e-09	0.00984687	-0.11262	0.120864	0.347829	0.545836	0.411248	3.42474e-09	4.61117e-08	0.0454605	0.470776	6.30596e-12	1.03363e-10	0.0113235	-0.1231	0.089779	0.275176	0.545627
IKZF5.hg38.10000	-0.315247	8.91298e-06	7.99883e-05	0.0795417	-0.257308	0.00032636	0.00212134	0.0217857	-0.323048	5.16145e-06	6.03762e-05	0.742212	-0.198519	0.00590449	0.0168636	0.0420735	-0.107957	0.137132	0.233931	0.0142117	-0.24983	0.000491245	0.00394041	0.80243	-0.202711	0.00491743	0.0147133	0.041986	-0.117499	0.105485	0.189371	0.0141448	-0.235175	0.001057	0.00813239	0.81913	-0.274187	0.000123895	0.000562752	0.0423061	-0.232757	0.00119417	0.00394916	0.0203652	-0.280782	8.33831e-05	0.000982357	0.753628
IRF1.hg38.10000	0.434424	3.40694e-10	1.07035e-08	0.049764	0.337576	1.79075e-06	1.98563e-05	0.0163154	-0.520305	1.21504e-14	5.72589e-13	0.731297	0.40061	9.32758e-09	1.17217e-07	0.0528647	0.485285	1.1198e-12	3.51805e-11	0.014816	-0.519465	1.36283e-14	8.56311e-13	0.78096	0.390777	2.28341e-08	2.60862e-07	0.0540842	0.486742	9.37058e-13	2.98557e-11	0.0150317	-0.490836	5.65562e-13	3.55361e-11	0.795385	0.413427	2.777e-09	3.87751e-08	0.0514013	0.354946	4.69759e-07	3.107e-06	0.0208292	-0.481432	1.78616e-12	8.41726e-11	0.777573
IRF2.hg38.10000	-0.17775	0.0138916	0.033788	0.0554731	-0.0815038	0.26234	0.331887	0.0261066	-0.507298	6.92783e-14	2.61179e-12	0.84723	0.0220448	0.762117	0.831726	0.0478765	0.158626	0.0283966	0.0686935	0.0183119	-0.478745	2.46512e-12	9.2935e-11	0.880089	0.0111709	0.878101	0.9005	0.0476858	0.141073	0.0515801	0.105112	0.0183826	-0.467127	9.6171e-12	4.0285e-10	0.893393	-0.0310472	0.669841	0.773315	0.0472159	0.0315847	0.664468	0.773162	0.0255446	-0.452314	5.07264e-11	1.73853e-09	0.836534
IRF3.hg38.10000	-0.118998	0.101084	0.157474	0.0548324	-0.105453	0.146537	0.208469	0.0198672	-0.0544725	0.454196	0.671497	0.520806	0.0204582	0.778778	0.831726	0.0433158	0.142516	0.0492145	0.101387	0.0121136	-0.0242162	0.739491	0.874616	0.577476	0.0141407	0.846055	0.876271	0.0428827	0.141874	0.0502558	0.104101	0.0120301	-0.0502948	0.489589	0.744254	0.583823	-0.0549395	0.45033	0.587455	0.0425934	-0.0472686	0.516119	0.659582	0.0159877	0.013788	0.849848	0.93409	0.576584
IRF4.hg38.10000	0.319135	6.80142e-06	6.57471e-05	0.0515338	0.307818	1.47861e-05	0.000129636	0.00952566	-0.539346	8.28135e-16	6.24414e-14	0.75261	0.429682	5.54188e-10	1.04464e-08	0.0461273	0.387374	3.09187e-08	2.9888e-07	0.00991518	-0.486206	1.00066e-12	4.71561e-11	0.779432	0.423551	1.02816e-09	1.84023e-08	0.0463325	0.390747	2.28954e-08	2.33286e-07	0.0101509	-0.479063	2.37323e-12	1.11839e-10	0.775876	0.436863	2.64488e-10	4.33531e-09	0.044831	0.3593	3.31626e-07	2.30137e-06	0.0126318	-0.473486	4.5942e-12	1.92446e-10	0.766422
ISL1.hg38.10000	0.0569247	0.434106	0.503563	0.0549301	0.149483	0.0390235	0.0731933	0.0122119	0.0747096	0.304343	0.546751	0.494263	-0.0365603	0.61558	0.709706	0.0495967	0.0552486	0.447782	0.579347	0.00887209	0.0540336	0.457845	0.689716	0.555834	-0.0303972	0.676359	0.768035	0.0510348	0.0424241	0.560077	0.69003	0.00908392	0.0780153	0.283383	0.562291	0.574242	-0.0862792	0.235311	0.360618	0.051677	-0.153473	0.0340325	0.0737372	0.0111918	0.0442515	0.543286	0.758588	0.578678
JUN.hg38.10000	-0.111784	0.123664	0.184275	0.0681617	-0.148741	0.0400156	0.0743147	0.0230079	-0.114002	0.116342	0.301979	0.657667	0.102349	0.158862	0.261532	0.0561549	0.0187138	0.797214	0.861174	0.0174388	-0.057348	0.43069	0.68051	0.704649	0.102376	0.15875	0.262495	0.0555046	0.0171121	0.814241	0.883776	0.0172899	-0.0529989	0.466514	0.726759	0.708708	0.0469001	0.519399	0.648388	0.0534811	-0.101556	0.162133	0.269269	0.0237013	-0.0509803	0.483682	0.741691	0.676945
JUNB.hg38.10000	-0.0602761	0.40749	0.482008	0.0565089	-0.135548	0.0615321	0.102644	0.0134243	-0.0183173	0.80142	0.884925	0.666843	-0.0206724	0.776522	0.831726	0.0536313	-0.14822	0.0407263	0.0903167	0.0132323	-0.0311361	0.66895	0.834432	0.681567	-0.0201644	0.781875	0.833063	0.0532839	-0.152315	0.0354216	0.080933	0.0134677	-0.0280093	0.700511	0.862523	0.687467	-0.0760847	0.295503	0.424958	0.056548	-0.246811	0.000577417	0.00209314	0.0179642	-0.0343733	0.636877	0.823729	0.681806
JUND.hg38.10000	-0.137715	0.0574561	0.101219	0.0622674	-0.211244	0.003352	0.0128949	0.0155065	-0.0618673	0.3952	0.631316	0.792299	-0.0282373	0.698191	0.781062	0.0559693	-0.159202	0.02782	0.0681047	0.0154595	-0.0245144	0.736401	0.874616	0.843251	-0.0261134	0.719905	0.805353	0.0555123	-0.158116	0.028916	0.0681333	0.0156639	-0.0316923	0.663395	0.828146	0.848297	-0.0821214	0.25873	0.387068	0.0572793	-0.264994	0.000211636	0.000822546	0.0208111	-0.0153282	0.833307	0.92399	0.817766
KDM2B.hg38.10000	-0.158152	0.02888	0.0601534	0.160944	-0.18127	0.0120876	0.030177	0.0689441	-0.11939	0.0999569	0.277087	0.573959	0.177885	0.0138184	0.0364303	0.0743902	0.118705	0.101933	0.183869	0.0278444	-0.0274426	0.706288	0.856521	0.671064	0.185623	0.0101435	0.0275116	0.0733721	0.129382	0.0744452	0.142668	0.027343	-0.0415782	0.567934	0.770621	0.699689	0.0669701	0.35731	0.482529	0.0726784	-0.0385556	0.596425	0.730039	0.036482	0.00395249	0.956723	0.979591	0.598724
KLF1.hg38.10000	-0.200351	0.00545329	0.0165798	0.102365	-0.205043	0.00443503	0.0153395	0.034683	0.0166062	0.819637	0.88821	0.463975	0.0296725	0.683656	0.769368	0.0535074	0.0609975	0.40189	0.541117	0.0153504	0.0144431	0.842804	0.937278	0.500947	0.0244298	0.737278	0.819923	0.0535085	0.0620752	0.393611	0.524351	0.0152402	0.00926749	0.898749	0.980141	0.49849	-0.0131429	0.856796	0.908826	0.0537807	-0.0640064	0.379032	0.519618	0.0214304	-0.0127285	0.861265	0.935726	0.489096
KLF10.hg38.10000	-0.248922	0.000515809	0.0021137	0.065683	-0.143871	0.0470754	0.0857364	0.0420671	-0.0720965	0.321615	0.551132	0.551326	-0.0514135	0.479969	0.597189	0.0532547	0.125507	0.0836308	0.156765	0.0257891	-0.0371748	0.609653	0.799928	0.563813	-0.0500538	0.491675	0.619938	0.0526801	0.127766	0.078171	0.148093	0.0255076	-0.0212354	0.770603	0.910713	0.562287	-0.0919008	0.206074	0.327806	0.0514052	-0.0153702	0.832857	0.88447	0.0342466	-0.0506177	0.486802	0.741691	0.519241
KLF11.hg38.10000	-0.266283	0.000196556	0.000938057	0.0764713	-0.168872	0.019526	0.0438173	0.0405524	0.11456	0.114554	0.299908	0.493115	-0.0551939	0.448232	0.574218	0.0510109	0.0956871	0.187918	0.301468	0.023201	0.128939	0.0754525	0.24734	0.52338	-0.0618356	0.395442	0.521265	0.0502892	0.0932483	0.199473	0.306944	0.0231273	0.122235	0.0920742	0.286876	0.523113	-0.110423	0.128333	0.223989	0.0511244	-0.0230972	0.751125	0.82318	0.0313163	0.121311	0.0945781	0.280756	0.500073
KLF15.hg38.10000	-0.273297	0.000130595	0.000674444	0.100419	-0.226936	0.0015939	0.00723976	0.0455471	-0.117499	0.105485	0.285839	0.553205	-0.183911	0.0108724	0.0297021	0.0563553	-0.0476449	0.51278	0.638719	0.0195425	-0.13131	0.0701902	0.236265	0.608718	-0.186142	0.00993106	0.0271305	0.0566738	-0.0122126	0.866835	0.91284	0.0192971	-0.150615	0.0375474	0.157282	0.575225	-0.247925	0.000544095	0.00220563	0.0579755	-0.170821	0.0181431	0.0424841	0.0284151	-0.0828077	0.254757	0.514025	0.550018
KLF16.hg38.10000	-0.183871	0.0108898	0.0289116	0.0578053	-0.117503	0.105474	0.160337	0.0215852	-0.494636	3.51812e-13	1.20576e-11	0.960782	0.0309078	0.671237	0.761862	0.0493414	0.118822	0.101592	0.183869	0.014702	-0.441594	1.60921e-10	4.33338e-09	0.971291	0.0224855	0.757508	0.828833	0.0485898	0.106548	0.142368	0.23749	0.0147187	-0.439968	1.9105e-10	5.54046e-09	0.955801	-0.000269392	0.997049	0.997049	0.0504479	0.0520787	0.474298	0.616587	0.020475	-0.42213	1.18438e-09	3.43472e-08	0.919574
KLF4.hg38.10000	-0.24527	0.000626586	0.00248656	0.0953848	-0.202394	0.00498668	0.0165895	0.0302549	-0.0126641	0.86196	0.911087	0.428459	0.0209813	0.773274	0.831726	0.0479547	0.0274028	0.706695	0.804906	0.0155257	0.05303	0.466252	0.694303	0.449648	0.0219047	0.763583	0.828833	0.0503669	0.0373568	0.607902	0.732201	0.0155085	0.0761697	0.294962	0.566791	0.517281	-0.0519478	0.475411	0.609626	0.0476338	-0.127714	0.0782935	0.146122	0.0217826	0.0672739	0.355128	0.649918	0.465226
KLF5.hg38.10000	-0.248707	0.000521785	0.00211519	0.0738989	-0.207511	0.00397098	0.0138617	0.0415689	-0.0425798	0.558637	0.752165	0.448545	-0.0215621	0.767175	0.831726	0.043932	0.0209507	0.773595	0.845349	0.0226533	0.054178	0.456642	0.689716	0.505169	-0.0203664	0.779745	0.833063	0.0435234	0.0222713	0.759748	0.844911	0.0224041	0.0719754	0.322431	0.58161	0.498094	-0.0975826	0.179281	0.295148	0.0450176	-0.118963	0.101186	0.17994	0.0310629	0.0797328	0.272885	0.530922	0.47063
KLF6.hg38.10000	-0.122222	0.0921085	0.146519	0.0705689	-0.115571	0.111366	0.168615	0.0348967	-0.150249	0.0380202	0.135988	0.657965	0.163437	0.0238754	0.0555619	0.0546703	0.161379	0.0257274	0.0638107	0.0211047	-0.0879746	0.226202	0.470951	0.709835	0.169067	0.0193834	0.0467374	0.0535062	0.165124	0.0224439	0.0567877	0.0209305	-0.0589878	0.417606	0.68451	0.744158	0.083993	0.247996	0.375481	0.054733	-0.0281396	0.699185	0.780467	0.0289705	-0.123814	0.0879189	0.271684	0.655124
KLF9.hg38.10000	-0.25714	0.000329428	0.00146111	0.0855876	-0.185106	0.0103587	0.0271197	0.0500475	-0.0412493	0.571002	0.752685	0.647065	-0.0840543	0.24765	0.366134	0.0545529	0.0503852	0.488808	0.618391	0.0258482	-0.036806	0.613207	0.799928	0.669416	-0.0887771	0.221979	0.334744	0.0541123	0.0511474	0.482248	0.614214	0.0259236	-0.0276021	0.704661	0.862523	0.672478	-0.155696	0.0314946	0.076112	0.0539287	-0.0692459	0.341169	0.479928	0.0344954	-0.00674651	0.926199	0.971032	0.598166
KMT2A.hg38.10000	-0.100687	0.165772	0.228923	0.162184	-0.136287	0.0601165	0.101178	0.0733121	-0.0417245	0.566571	0.752685	0.481627	0.288822	5.07613e-05	0.000262151	0.0726384	0.183016	0.0112713	0.0317111	0.0332869	0.0321497	0.65884	0.833169	0.522752	0.293851	3.69287e-05	0.000210941	0.0723026	0.198098	0.00601287	0.0179189	0.0327246	0.0429047	0.555637	0.770621	0.55407	0.188031	0.00919134	0.026251	0.0736886	0.0343736	0.636874	0.759815	0.0437384	0.023081	0.751293	0.890684	0.469678
LEF1.hg38.10000	-0.0745302	0.305508	0.385206	0.0523076	-0.0700554	0.335541	0.405445	0.0294996	0.0743874	0.306438	0.546751	0.493477	0.0217801	0.764889	0.831726	0.0538567	0.209087	0.00369805	0.011522	0.0181415	0.115317	0.112162	0.313792	0.535971	0.054441	0.454457	0.580781	0.0646699	0.202413	0.00498246	0.0156532	0.0193869	0.105827	0.1451	0.387964	0.59142	-0.0487448	0.503086	0.636454	0.0504177	0.0280862	0.699729	0.780467	0.0257235	0.096888	0.182411	0.416781	0.516437
LYL1.hg38.10000	0.412814	2.94633e-09	8.54437e-08	0.0616071	0.447807	8.28197e-11	2.60192e-09	0.0143995	-0.479935	2.13809e-12	6.71717e-11	0.639601	0.630011	1.60776e-22	6.06125e-20	0.0458661	0.607145	1.26809e-20	4.78071e-18	0.0123526	-0.479303	2.30614e-12	9.2935e-11	0.638071	0.592833	1.63951e-19	1.54524e-17	0.0490275	0.601087	3.80585e-20	1.4348e-17	0.0124499	-0.458008	2.70215e-11	9.261e-10	0.652117	0.648814	3.34105e-24	6.29787e-22	0.0475701	0.645783	6.3547e-24	2.39572e-21	0.0158511	-0.445581	1.05236e-10	3.30617e-09	0.628707
MAF.hg38.10000	0.348148	8.00717e-07	1.20748e-05	0.0544367	0.193333	0.00736871	0.0215349	0.0164162	0.0338283	0.642232	0.793841	0.486702	0.482915	1.49332e-12	5.62982e-11	0.0490339	0.421315	1.28409e-09	1.86193e-08	0.0126619	0.0457642	0.529577	0.744965	0.501716	0.473221	4.73965e-12	1.62441e-10	0.0512304	0.393503	1.78665e-08	1.92448e-07	0.013417	-0.00384593	0.957889	0.992099	0.575429	0.471546	5.76513e-12	1.44897e-10	0.0484348	0.298303	2.77241e-05	0.000137526	0.0172877	0.094209	0.194861	0.429613	0.507327
MAFF.hg38.10000	0.237452	0.000941179	0.00358408	0.0567094	0.0955503	0.188552	0.258488	0.0106196	-0.302176	2.15215e-05	0.00020284	0.739679	0.135033	0.0625346	0.124732	0.0409801	-0.0110962	0.878911	0.917865	0.00887722	-0.295037	3.42291e-05	0.000391697	0.782647	0.132091	0.0685242	0.13455	0.041371	-0.00254929	0.972079	0.977264	0.00955325	-0.295379	3.34857e-05	0.000382549	0.784555	0.139297	0.0546229	0.114405	0.0399311	-0.0480788	0.508944	0.652626	0.00987513	-0.279154	9.20332e-05	0.00105141	0.782696
MAFG.hg38.10000	0.374979	9.06132e-08	1.79796e-06	0.047608	0.198561	0.00589381	0.0185164	0.00852989	-0.371477	1.21806e-07	1.99656e-06	0.741892	0.336606	1.92513e-06	1.42309e-05	0.0425127	0.135925	0.0608061	0.12002	0.00847037	-0.393103	1.8525e-08	3.87997e-07	0.787278	0.331739	2.75781e-06	2.03862e-05	0.0433765	0.147161	0.042202	0.0909152	0.00891779	-0.395039	1.55451e-08	3.25583e-07	0.785553	0.292317	4.07175e-05	0.000199357	0.0437031	0.0968034	0.182795	0.292872	0.00989205	-0.376217	8.15511e-08	1.48496e-06	0.784518
MAFK.hg38.10000	0.314909	9.12333e-06	7.99883e-05	0.0461115	0.105476	0.14645	0.208469	0.00883004	-0.362226	2.61678e-07	3.79433e-06	0.76449	0.259686	0.000285831	0.00122453	0.0422734	0.074634	0.304834	0.433669	0.00827285	-0.376308	8.09223e-08	1.32642e-06	0.823569	0.25633	0.000344526	0.00144318	0.0424318	0.0717456	0.323983	0.452376	0.00889691	-0.377822	7.10904e-08	1.21823e-06	0.828581	0.245828	0.000608353	0.0024081	0.0408199	0.00172895	0.981062	0.983671	0.00921799	-0.378047	6.97306e-08	1.3836e-06	0.815423
MAX.hg38.10000	-0.203843	0.00467775	0.014455	0.0823974	-0.161734	0.0253995	0.0523258	0.0521553	-0.132474	0.0677197	0.21244	0.612371	0.0470677	0.517906	0.628864	0.0628313	0.103741	0.153241	0.253386	0.0295608	-0.0875364	0.228532	0.470951	0.655046	0.0489193	0.501557	0.63029	0.0617561	0.104213	0.151371	0.248117	0.0293573	-0.0591875	0.416028	0.68451	0.648714	-0.0079988	0.912551	0.945142	0.0587306	-0.0168996	0.816507	0.87202	0.0383141	-0.065246	0.36985	0.660301	0.620471
MAZ.hg38.10000	-0.216138	0.00267281	0.00899688	0.110877	-0.199988	0.00554013	0.0177002	0.0482807	0.157763	0.0292809	0.111504	0.485482	-0.0373314	0.608145	0.703284	0.0548901	0.0327614	0.652768	0.769042	0.0227603	0.202933	0.00486953	0.0300953	0.568179	-0.0350045	0.630699	0.73101	0.0548391	0.0318364	0.661959	0.77142	0.0226766	0.208411	0.00381312	0.0256705	0.570919	-0.0869481	0.231687	0.359448	0.0572841	-0.0913197	0.208969	0.328255	0.0315984	0.190707	0.00822675	0.0443069	0.524818
MBD2.hg38.10000	-0.302467	2.11138e-05	0.000144726	0.072607	-0.250122	0.000483555	0.00284844	0.0383939	0.0124141	0.864658	0.911087	0.504277	0.0267789	0.713076	0.793008	0.0556885	-0.0200673	0.782899	0.850585	0.0150838	0.106814	0.141366	0.349866	0.527511	0.0373407	0.608056	0.716366	0.0576859	-0.0156502	0.829859	0.883776	0.0151022	0.094501	0.193475	0.462187	0.551058	-0.130876	0.0711302	0.138943	0.0505306	-0.22887	0.0014492	0.00466591	0.0214074	0.0799873	0.271353	0.530922	0.503579
MECOM.hg38.10000	0.470797	6.29094e-12	2.96461e-10	0.0618752	0.351063	6.37992e-07	7.62951e-06	0.017783	-0.322715	5.28492e-06	6.03762e-05	0.612422	0.625303	4.07028e-22	7.67248e-20	0.0571194	0.563358	2.17773e-17	2.73668e-15	0.0148927	-0.261285	0.000261265	0.00234516	0.619913	0.531663	2.49819e-15	1.5697e-13	0.0749302	0.511548	3.95431e-14	2.12968e-12	0.016887	-0.176659	0.014497	0.0700689	0.668861	0.636145	4.67972e-23	5.88085e-21	0.0570901	0.562583	2.46016e-17	1.85496e-15	0.0195723	-0.235442	0.00104274	0.0080227	0.640872
MECP2.hg38.10000	-0.168187	0.020033	0.0454966	0.0925733	-0.18446	0.0106336	0.0276473	0.0282286	-0.0764906	0.292926	0.541339	0.564203	0.159927	0.0271067	0.0623062	0.0445337	0.139253	0.0546993	0.110276	0.00919449	-0.0429746	0.554993	0.764028	0.583908	0.170708	0.0182204	0.0446045	0.0450447	0.135993	0.0606758	0.120394	0.00947022	-0.0423564	0.560705	0.770621	0.595736	0.133257	0.0660971	0.133255	0.0434372	0.0321609	0.658729	0.769321	0.0115653	-0.00376232	0.958803	0.979591	0.594309
MEF2A.hg38.10000	0.233108	0.00117329	0.00433656	0.057803	0.220993	0.00212476	0.00931433	0.0102418	0.0553494	0.446952	0.668655	0.496547	0.205794	0.0042888	0.0128082	0.0446054	0.125829	0.0828335	0.156141	0.00873858	0.0210675	0.772368	0.893198	0.556156	0.198007	0.00603659	0.0175061	0.0450985	0.112582	0.12099	0.210199	0.00871095	0.0270615	0.710183	0.863674	0.553141	0.183925	0.0108662	0.0299018	0.0456607	0.0583448	0.422708	0.563113	0.0108125	0.0503136	0.489427	0.741691	0.555307
MEF2B.hg38.10000	0.303088	2.02652e-05	0.000141481	0.0500266	0.306032	1.66661e-05	0.000139625	0.0107466	-0.0726004	0.318236	0.551132	0.524422	0.238953	0.000871345	0.00345786	0.0445064	0.256296	0.000345182	0.00153098	0.010034	-0.163777	0.023581	0.102185	0.538004	0.237928	0.000918484	0.00362688	0.0442456	0.249106	0.000510731	0.00209289	0.0104784	-0.155729	0.0314579	0.137903	0.530647	0.253352	0.000405796	0.00169983	0.0448814	0.266535	0.00019373	0.000760793	0.0129143	-0.0972319	0.180856	0.416781	0.522938
MEF2C.hg38.10000	0.274124	0.000124359	0.000660331	0.0387012	0.113713	0.117274	0.174752	0.00814794	-0.0069041	0.924481	0.952265	0.446672	0.21416	0.00293068	0.00977758	0.0386583	0.119368	0.10002	0.182163	0.00859883	0.0272293	0.708467	0.856521	0.501568	0.236619	0.000982143	0.00381719	0.0391339	0.146095	0.043732	0.0936758	0.00883202	0.0769373	0.290109	0.566689	0.52887	0.221515	0.00207241	0.00710272	0.0410838	0.101615	0.161889	0.269269	0.0105804	-0.0107904	0.882223	0.955741	0.49209
MEIS1.hg38.10000	0.317653	7.54332e-06	7.10958e-05	0.0436831	0.309972	1.27854e-05	0.000114764	0.00890515	-0.167555	0.0205113	0.0831479	0.587214	0.334497	2.25142e-06	1.60148e-05	0.0428919	0.341259	1.35747e-06	9.30485e-06	0.00879928	-0.19175	0.00787574	0.0430312	0.60292	0.339524	1.54733e-06	1.24116e-05	0.0425992	0.34679	8.89425e-07	6.84313e-06	0.00884466	-0.200149	0.00550159	0.0340016	0.60836	0.289651	4.8186e-05	0.000232899	0.0425777	0.29191	4.17821e-05	0.000196898	0.0106194	-0.147283	0.0420287	0.15688	0.613155
MEIS2.hg38.10000	0.0498252	0.493657	0.560569	0.0469338	0.0436594	0.548699	0.612011	0.010074	-0.0681557	0.348842	0.585203	0.472036	0.0662053	0.36284	0.492052	0.0448797	0.0988442	0.173697	0.283479	0.0100938	-0.0373467	0.607998	0.799928	0.529362	0.0551228	0.448817	0.575524	0.0458164	0.0989811	0.173099	0.278881	0.0108503	-0.0163141	0.822757	0.934275	0.534443	0.0258207	0.722915	0.813937	0.04463	-0.0454288	0.532602	0.6764	0.0119766	-0.0419044	0.564898	0.774424	0.510949
MITF.hg38.10000	-0.0855905	0.239083	0.310808	0.0897684	-0.106756	0.141583	0.204509	0.0222427	0.10148	0.162447	0.385512	0.505316	0.229257	0.00142174	0.00530689	0.0394022	0.18372	0.0109563	0.0310565	0.0128424	0.116645	0.10806	0.310982	0.533538	0.222172	0.00200816	0.00714222	0.0399271	0.197767	0.00609922	0.0179189	0.0126674	0.101848	0.160922	0.415531	0.577075	0.146386	0.0433088	0.0977689	0.0393466	0.0171549	0.813785	0.871582	0.0180518	0.131288	0.0702384	0.23228	0.50051
MIXL1.hg38.10000	-0.315865	8.53986e-06	7.8525e-05	0.0436152	-0.235618	0.00103349	0.00526522	0.0137583	-0.345211	1.00435e-06	1.40237e-05	0.847223	-0.165396	0.0222202	0.0530344	0.0445351	-0.143997	0.0468803	0.0985958	0.0130551	-0.320347	6.24678e-06	8.12081e-05	0.859434	-0.163103	0.0241677	0.055897	0.0441195	-0.15631	0.030822	0.0712877	0.0130352	-0.302608	2.09173e-05	0.000254381	0.872381	-0.202488	0.00496594	0.0156013	0.045496	-0.249477	0.000500662	0.00183252	0.0183101	-0.349614	7.14473e-07	9.97616e-06	0.853653
MLX.hg38.10000	-0.164447	0.0230089	0.0495678	0.05272	-0.218681	0.00237153	0.0101599	0.0172893	-0.162713	0.0245131	0.0972782	0.653025	0.0534993	0.46231	0.584869	0.04658	-0.0345429	0.635214	0.760415	0.0124104	-0.128655	0.0761046	0.24734	0.696935	0.0538241	0.459593	0.58536	0.046825	-0.0402187	0.580668	0.708453	0.0123329	-0.123234	0.0894263	0.28138	0.686116	-0.0196927	0.786853	0.854881	0.0447367	-0.194667	0.0069641	0.0187533	0.0182523	-0.116555	0.108335	0.298063	0.677411
MNT.hg38.10000	-0.0602297	0.407853	0.482008	0.071545	-0.11949	0.0996711	0.153813	0.0327689	0.0666383	0.359702	0.592174	0.440468	0.218432	0.00239966	0.00822429	0.0482117	0.162302	0.024882	0.0630211	0.0196093	0.0904457	0.213378	0.456826	0.501235	0.182571	0.0114749	0.0309002	0.0476679	0.164005	0.0233848	0.0583831	0.0197266	0.0949843	0.191196	0.462187	0.515415	0.150463	0.0377434	0.0878349	0.0477961	0.0121932	0.867045	0.91346	0.0272669	0.108799	0.13408	0.348585	0.467116
MSC.hg38.10000	-0.0294183	0.686222	0.734959	0.0504377	-0.0330928	0.649488	0.703612	0.0159417	-0.523821	7.49342e-15	4.03574e-13	0.759207	0.139142	0.0548957	0.112477	0.0418484	0.147619	0.0415572	0.0916203	0.0132451	-0.487926	8.10361e-13	4.36437e-11	0.78433	0.142394	0.0494101	0.106443	0.0412932	0.13996	0.05347	0.108377	0.0132335	-0.484443	1.24077e-12	6.68244e-11	0.782676	0.158783	0.0282386	0.0700392	0.0435405	0.12722	0.0794645	0.147577	0.0180738	-0.4912	5.40566e-13	3.39656e-11	0.751356
MXI1.hg38.10000	-0.086617	0.233476	0.304569	0.0851114	-0.134967	0.0626656	0.104075	0.05161	-0.0456557	0.530554	0.730212	0.520597	0.290776	4.48915e-05	0.000238368	0.0609823	0.176873	0.0143763	0.0392745	0.0288386	-0.0308906	0.671409	0.834432	0.584588	0.291167	4.37951e-05	0.000246429	0.0601541	0.179204	0.0131197	0.0355836	0.0287898	-0.0175974	0.809072	0.929939	0.565856	0.200801	0.00534721	0.0166603	0.0577158	0.0380385	0.601363	0.731336	0.0368355	-0.0494821	0.496641	0.743392	0.522121
MYB.hg38.10000	0.134278	0.0640288	0.109722	0.059978	0.125038	0.0848002	0.135465	0.0179198	-0.139156	0.0548703	0.179879	0.595972	0.337437	1.80948e-06	1.39219e-05	0.0453615	0.376883	7.70407e-08	6.75449e-07	0.0131779	-0.111495	0.124644	0.326324	0.599188	0.339883	1.50604e-06	1.23429e-05	0.0451269	0.382317	4.82037e-08	4.5432e-07	0.0132621	-0.125245	0.0842827	0.275807	0.602964	0.334357	2.27473e-06	1.70805e-05	0.0452409	0.308873	1.37717e-05	7.52451e-05	0.0177718	-0.120072	0.0980194	0.28646	0.562021
MYBL2.hg38.10000	-0.177193	0.014198	0.0340934	0.04903	-0.192967	0.00748318	0.0217012	0.0175455	-0.168582	0.0197396	0.0808893	0.640894	0.0299297	0.681062	0.768744	0.0441379	-0.0240126	0.741604	0.822888	0.0137631	-0.137355	0.0581163	0.206527	0.67767	0.0319744	0.660584	0.754668	0.0428304	-0.0209697	0.773396	0.850059	0.0139185	-0.144323	0.0463793	0.184385	0.685756	-0.0236259	0.745621	0.824338	0.0435994	-0.147935	0.0411179	0.0875789	0.0200634	-0.169897	0.0187877	0.0807305	0.671201
MYC.hg38.10000	-0.122306	0.0918837	0.146519	0.0946194	-0.140402	0.0527131	0.0937008	0.0578677	-0.181131	0.0121545	0.055881	0.564946	0.145771	0.0442062	0.0952328	0.0687552	0.153702	0.0337625	0.0795529	0.0317059	-0.0902296	0.214478	0.456826	0.633916	0.14687	0.0426141	0.0934041	0.0679246	0.158138	0.0288935	0.0681333	0.0315715	-0.0771055	0.289052	0.566689	0.619133	0.0738574	0.309907	0.434331	0.0647739	0.0366348	0.61486	0.742955	0.0404106	-0.105223	0.147424	0.367577	0.585195
MYCN.hg38.10000	-0.186876	0.00963774	0.0261398	0.0919293	-0.152459	0.035246	0.0671097	0.0500086	-0.29686	3.04396e-05	0.000279896	0.68521	0.105703	0.145578	0.24484	0.0619382	0.14385	0.0471071	0.0985958	0.0263747	-0.218076	0.00244027	0.0173581	0.756082	0.105156	0.147684	0.248558	0.0612046	0.147585	0.041605	0.0901443	0.0261647	-0.21681	0.00259001	0.0184233	0.740622	0.0384892	0.597058	0.721445	0.058106	0.00718715	0.921394	0.938826	0.0349138	-0.243335	0.000693808	0.00581257	0.681883
MYF5.hg38.10000	-0.145461	0.0446642	0.081345	0.122506	-0.0924983	0.203128	0.274477	0.0181538	0.00119009	0.986964	0.994363	0.48781	0.195044	0.00685326	0.0191384	0.0452221	0.171161	0.0179105	0.0472186	0.0115792	0.106649	0.141988	0.349866	0.483695	0.192747	0.00755309	0.0214099	0.0452786	0.177885	0.0138186	0.0372116	0.0116097	0.125409	0.0838738	0.275807	0.486655	0.12071	0.0962355	0.173592	0.0467381	0.0282565	0.697996	0.780467	0.0152784	0.162627	0.0245902	0.103005	0.479717
MYNN.hg38.10000	0.00406275	0.955517	0.963182	0.0540905	-0.0698368	0.337055	0.405974	0.015733	-0.319005	6.86361e-06	7.39308e-05	0.664313	0.272827	0.000134271	0.000617318	0.0380616	0.143703	0.0473364	0.0985958	0.0113434	-0.294154	3.62206e-05	0.000401622	0.652154	0.287542	5.49898e-05	0.000300452	0.0375266	0.141356	0.0511092	0.104926	0.0118544	-0.311883	1.12278e-05	0.000145962	0.679785	0.241616	0.000759044	0.0028905	0.038611	0.078732	0.27897	0.415515	0.0149343	-0.254872	0.000373362	0.00335137	0.671714
MYOD1.hg38.10000	-0.227242	0.00157015	0.00563804	0.114871	-0.139615	0.0540679	0.0948075	0.029865	0.0217307	0.765407	0.877077	0.456203	0.10172	0.161454	0.264644	0.0485398	0.218298	0.00241487	0.00810702	0.0114677	0.0083393	0.908844	0.961676	0.489187	0.106437	0.142786	0.244683	0.0478599	0.219325	0.00230033	0.00774307	0.0114271	0.00565841	0.938076	0.988522	0.482484	0.0729709	0.315766	0.437661	0.0472263	0.0566808	0.43608	0.578881	0.0155691	0.116046	0.109896	0.298063	0.479772
MYOG.hg38.10000	-0.150454	0.0377545	0.0718861	0.0993993	-0.0342579	0.638009	0.694763	0.011417	-0.0133617	0.854438	0.911087	0.483739	0.111661	0.12408	0.215884	0.0410014	0.158598	0.0284249	0.0686935	0.00927185	0.0324505	0.655851	0.833169	0.508969	0.110752	0.12719	0.219956	0.0410187	0.14582	0.0441339	0.0940027	0.0091164	0.0230672	0.751437	0.902203	0.512934	0.0882514	0.224739	0.35011	0.0421072	0.0593043	0.415107	0.556923	0.0107919	0.104041	0.152051	0.374662	0.533799
MYRF.hg38.10000	-0.205711	0.00430483	0.0135243	0.0913015	-0.217828	0.00246899	0.0104585	0.0336824	-0.170397	0.018436	0.0789816	0.717491	0.0828328	0.254613	0.373498	0.0488448	-0.00949178	0.896313	0.927306	0.0180575	-0.123974	0.0875059	0.270408	0.741677	0.0758767	0.296829	0.420693	0.0476463	-0.00526669	0.942355	0.958514	0.018023	-0.104107	0.151791	0.397397	0.748751	0.00755261	0.917411	0.947572	0.047465	-0.115788	0.110693	0.194099	0.0256406	-0.185282	0.0102852	0.0517002	0.677122
NANOG.hg38.10000	-0.0587313	0.419637	0.489793	0.0481186	0.0908189	0.211487	0.281734	0.00867547	0.028831	0.692164	0.836365	0.515572	0.0423804	0.560482	0.666567	0.0423464	0.115869	0.110442	0.195478	0.00908472	0.0107373	0.882798	0.961333	0.540429	0.046081	0.526729	0.649324	0.0420088	0.111211	0.125615	0.215258	0.00904774	0.00809153	0.911541	0.982356	0.541186	0.0149357	0.837516	0.894547	0.0419656	0.0445995	0.540117	0.681017	0.0101208	-0.00564308	0.938244	0.974429	0.531926
NEUROD1.hg38.10000	-0.0447289	0.538941	0.599353	0.0468217	-0.00573807	0.937206	0.942618	0.0158428	0.0685943	0.345742	0.584506	0.482701	0.128449	0.0765783	0.145808	0.0446194	0.252471	0.000425782	0.00184889	0.011426	0.0528486	0.46778	0.694303	0.527724	0.127922	0.077806	0.148146	0.0446226	0.249948	0.000488111	0.00202217	0.0114153	0.0703668	0.333392	0.591976	0.523656	0.0294367	0.686036	0.783744	0.0449157	0.00814955	0.910909	0.937735	0.0151538	0.0482729	0.507233	0.752442	0.530612
NEUROG2.hg38.10000	-0.151493	0.0364363	0.0704435	0.110802	-0.133918	0.0647521	0.106601	0.0121573	0.124153	0.0870465	0.254392	0.490443	0.155411	0.0318103	0.0705439	0.0441751	0.0286931	0.693563	0.794752	0.00928567	0.0943144	0.19436	0.429245	0.491439	0.155609	0.0315907	0.0710432	0.0438888	0.030319	0.677145	0.778303	0.00935556	0.0948694	0.191736	0.462187	0.494383	0.127823	0.0780364	0.149339	0.0464611	-0.0222637	0.759826	0.830303	0.0116438	0.108128	0.13651	0.348585	0.507943
NFATC1.hg38.10000	-0.0315998	0.664317	0.713526	0.100985	-0.135695	0.0612481	0.102625	0.0520909	0.144384	0.046285	0.155799	0.481434	0.35342	5.30089e-07	4.29656e-06	0.0612914	0.15769	0.029357	0.0701791	0.0272697	0.13038	0.0722177	0.240939	0.533842	0.347803	8.22436e-07	6.89019e-06	0.0596832	0.157253	0.0298147	0.0698146	0.0269997	0.123182	0.0895641	0.28138	0.58281	0.316886	7.95625e-06	4.76112e-05	0.0612216	0.0321209	0.659127	0.769321	0.036563	0.126085	0.0822057	0.258263	0.508107
NFATC3.hg38.10000	-0.124551	0.0860309	0.1398	0.0934923	-0.111913	0.123229	0.181474	0.0242308	0.0370849	0.610518	0.774558	0.517354	0.202417	0.00498145	0.0144462	0.04089	0.223817	0.00185517	0.0064165	0.0103717	0.00130995	0.985651	0.988272	0.564769	0.198062	0.00602239	0.0175061	0.0429193	0.231433	0.00127604	0.00458159	0.0104222	0.0366628	0.614589	0.798966	0.595496	0.122131	0.092354	0.169017	0.0403133	0.102989	0.15626	0.262991	0.0133901	-0.0044733	0.951027	0.979591	0.551005
NFE2.hg38.10000	0.307177	1.54365e-05	0.000118766	0.0560265	0.173347	0.0164777	0.0385843	0.0145153	-0.392663	1.92754e-08	3.3031e-07	0.805768	0.433616	3.70355e-10	8.21316e-09	0.0495604	0.365653	1.97681e-07	1.65613e-06	0.0122525	-0.389564	2.54486e-08	5.04954e-07	0.861608	0.433937	3.58259e-10	7.94491e-09	0.0491477	0.36551	2.00016e-07	1.75363e-06	0.0121838	-0.393605	1.77033e-08	3.51272e-07	0.859294	0.408182	4.5877e-09	5.57924e-08	0.0481749	0.286786	5.76409e-05	0.000261815	0.0165296	-0.401263	8.77994e-09	2.06877e-07	0.828339
NFE2L2.hg38.10000	0.16665	0.021213	0.0467678	0.0442726	-0.0189753	0.794443	0.822816	0.0091627	-0.334411	2.26573e-06	2.84727e-05	0.694841	0.173298	0.0165084	0.0409452	0.0455705	-0.00792292	0.913377	0.930657	0.00931203	-0.377145	7.53364e-08	1.29099e-06	0.733704	0.17249	0.0170267	0.0427745	0.0452126	-0.00471875	0.948344	0.958514	0.00955478	-0.383844	4.2187e-08	7.95225e-07	0.731417	0.163415	0.0238941	0.0608655	0.0458963	-0.133999	0.0645901	0.12816	0.0116442	-0.385487	3.65217e-08	7.64927e-07	0.740131
NFIA.hg38.10000	-0.326617	3.99953e-06	4.71195e-05	0.0732933	-0.448544	7.64818e-11	2.60192e-09	0.0157173	0.187563	0.00936991	0.0452879	0.62478	-0.219306	0.00230242	0.00803716	0.0437579	-0.414961	2.3939e-09	3.3426e-08	0.0109199	0.210769	0.00342564	0.0230619	0.636736	-0.219491	0.00228235	0.00804154	0.0438184	-0.413982	2.63204e-09	3.96912e-08	0.0110561	0.212629	0.00314553	0.0215612	0.633047	-0.31565	8.66817e-06	4.87746e-05	0.0450347	-0.492684	4.49317e-13	1.12928e-11	0.0156038	0.252087	0.000434767	0.00381179	0.61099
NFIB.hg38.10000	-0.336728	1.90778e-06	2.3201e-05	0.0775811	-0.519712	1.31762e-14	1.24186e-12	0.016195	0.153285	0.0342551	0.126609	0.96193	-0.308253	1.43592e-05	8.45849e-05	0.0485348	-0.543099	4.77945e-16	3.00308e-14	0.0102374	0.182056	0.0117139	0.058882	0.93265	-0.319144	6.79696e-06	4.41802e-05	0.0498347	-0.540409	7.09176e-16	8.91198e-14	0.010629	0.189882	0.00851402	0.0501529	0.933007	-0.365276	2.03912e-07	1.78779e-06	0.0495982	-0.592577	1.71422e-19	2.15421e-17	0.0133784	0.164054	0.0233428	0.0988791	0.912194
NFIC.hg38.10000	-0.309825	1.29137e-05	0.000102906	0.0738572	-0.423101	1.07531e-09	2.53371e-08	0.0165171	0.199463	0.00566806	0.0300966	0.608582	-0.206208	0.0042102	0.012698	0.0450762	-0.355063	4.65412e-07	3.7332e-06	0.0138147	0.193998	0.00716452	0.0409246	0.622556	-0.203294	0.00479253	0.0144543	0.045137	-0.358733	3.47119e-07	2.84487e-06	0.0140473	0.18477	0.0105008	0.0565545	0.618403	-0.325114	4.45466e-06	3.11001e-05	0.0455558	-0.436818	2.65734e-10	3.23167e-09	0.0193851	0.199309	0.00570607	0.0336123	0.601571
NFIL3.hg38.10000	-0.049461	0.496825	0.560788	0.0425598	-0.0942581	0.194627	0.26489	0.00974878	-0.153428	0.0340848	0.126609	0.677147	-0.00172185	0.98114	0.98901	0.0412218	-0.0929457	0.200941	0.317198	0.0101436	-0.18942	0.00867869	0.0460826	0.704025	0.00183267	0.979926	0.979926	0.0410252	-0.0922191	0.204501	0.312132	0.0103881	-0.192586	0.00760419	0.0455045	0.706054	-0.0696966	0.338028	0.463405	0.0420978	-0.238634	0.000885772	0.003092	0.0138248	-0.188476	0.00902414	0.0474304	0.702279
NFKB1.hg38.10000	-0.191437	0.00797978	0.0224506	0.0458523	-0.0977214	0.17866	0.246721	0.0126859	-0.0768442	0.290694	0.53986	0.52279	-0.0710329	0.328825	0.460844	0.0395924	0.0493115	0.498128	0.62802	0.0118507	-0.0502276	0.49017	0.710747	0.584339	-0.0556956	0.44411	0.573389	0.0390534	0.0811369	0.264502	0.383527	0.0118147	-0.0532634	0.464289	0.726295	0.6104	-0.101302	0.163189	0.273479	0.0408273	-0.042224	0.561931	0.694584	0.0166098	-0.0449266	0.537146	0.756612	0.563293
NFKB2.hg38.10000	0.0441026	0.544645	0.603477	0.0580249	-0.0303022	0.677314	0.727485	0.0146472	-0.12565	0.0832749	0.247202	0.495926	0.307299	1.53103e-05	8.74543e-05	0.0413852	0.28197	7.75609e-05	0.00038243	0.0102554	-0.121512	0.0940289	0.28134	0.533728	0.310711	1.21601e-05	7.27677e-05	0.0418779	0.272172	0.000139553	0.000657645	0.0103437	-0.166074	0.0216707	0.100863	0.547583	0.319155	6.79216e-06	4.15632e-05	0.0413567	0.198176	0.00599286	0.0166126	0.0141036	-0.0931346	0.200024	0.433384	0.528152
NFYA.hg38.10000	-0.140071	0.0532785	0.0943005	0.10753	-0.0793515	0.275193	0.345826	0.0525822	0.0380559	0.601197	0.773554	0.46115	0.230929	0.00130852	0.00498968	0.0629253	0.291478	4.29422e-05	0.00022485	0.0269347	0.125508	0.083628	0.26056	0.566676	0.231886	0.00124747	0.00479895	0.0614489	0.295865	3.24568e-05	0.000179944	0.0265133	0.132079	0.0685491	0.234936	0.559969	0.152806	0.0348272	0.0835686	0.0595403	0.158016	0.0290194	0.0632389	0.0352345	0.1331	0.066419	0.223598	0.51441
NFYC.hg38.10000	-0.314466	9.40615e-06	8.05936e-05	0.0664749	-0.178257	0.0136181	0.0331227	0.0423387	-0.00551561	0.939636	0.962616	0.506877	-0.143686	0.0473617	0.100878	0.0510644	0.086982	0.231504	0.347717	0.0224727	0.00420205	0.953994	0.972042	0.526136	-0.138935	0.0552601	0.116386	0.0508665	0.0903818	0.213703	0.32421	0.0221667	0.0192798	0.791219	0.914999	0.5438	-0.170568	0.0183174	0.047299	0.0501862	-0.0551808	0.44834	0.593067	0.0306916	-0.0203244	0.780188	0.903471	0.490833
NKX2-1.hg38.10000	-0.141946	0.0501383	0.0895836	0.055798	-0.190469	0.00830887	0.0232033	0.0104523	-0.0200934	0.782624	0.884925	0.539266	0.0307374	0.672944	0.761862	0.0503629	-0.117548	0.105341	0.187328	0.0103451	-0.0301566	0.678778	0.839015	0.567645	0.0348591	0.63212	0.73101	0.0495861	-0.118777	0.101723	0.183491	0.0105292	-0.0277055	0.703606	0.862523	0.566161	-0.0238278	0.743523	0.824338	0.0501377	-0.31645	8.2009e-06	4.75652e-05	0.0149471	-0.0524399	0.471234	0.738164	0.566049
NKX2-5.hg38.10000	-0.0623976	0.391153	0.470881	0.0655838	0.0159998	0.826117	0.850946	0.010908	0.0168342	0.817204	0.88821	0.477671	0.172316	0.0171404	0.0419606	0.0466183	0.216986	0.00256873	0.00849484	0.00939848	0.00609938	0.933261	0.961676	0.492649	0.172155	0.0172459	0.0427745	0.0457701	0.22217	0.00200831	0.00694618	0.00951587	0.0217415	0.765294	0.910174	0.499869	0.160525	0.0265314	0.0662406	0.0470035	0.130173	0.0726766	0.139082	0.0113251	0.0632579	0.384643	0.662713	0.509133
NKX3-1.hg38.10000	0.0213733	0.769155	0.816821	0.0793037	-0.124345	0.0865547	0.137684	0.0183845	0.0527741	0.468409	0.681816	0.529852	-0.114109	0.115996	0.206276	0.0531642	-0.297628	2.89652e-05	0.000160586	0.0134612	0.0429425	0.555289	0.764028	0.560334	-0.115857	0.110478	0.196397	0.05257	-0.303512	1.97048e-05	0.000114288	0.0134354	0.0447522	0.538729	0.770621	0.560391	-0.191594	0.00792746	0.0235327	0.0574897	-0.429336	5.74029e-10	6.36497e-09	0.0209338	0.047627	0.512938	0.752442	0.553703
NR1H2.hg38.10000	-0.309611	1.31021e-05	0.000102906	0.0509621	-0.305236	1.75745e-05	0.000144034	0.017654	-0.0612529	0.399919	0.633485	0.522773	-0.18926	0.00873661	0.0240416	0.042557	-0.215238	0.00278745	0.00905921	0.0154699	-0.079378	0.275032	0.518435	0.527533	-0.187782	0.00928591	0.0257411	0.0423069	-0.199119	0.00575334	0.0176308	0.015869	-0.0856423	0.238798	0.524654	0.532908	-0.283519	7.05394e-05	0.000336625	0.0443786	-0.362952	2.46646e-07	1.75444e-06	0.0223153	-0.101707	0.161504	0.390302	0.48919
NR1H3.hg38.10000	-0.355859	4.36869e-07	7.16085e-06	0.0518607	-0.4342	3.48665e-10	9.38904e-09	0.0119299	0.01312	0.857043	0.911087	0.639043	-0.274487	0.000121714	0.000566494	0.0504598	-0.401138	8.88191e-09	1.0464e-07	0.011522	-4.85997e-06	0.999947	0.999947	0.705857	-0.269501	0.000163162	0.000768902	0.0498663	-0.400749	9.20817e-09	1.08484e-07	0.0115719	-0.00741243	0.918939	0.984204	0.70464	-0.316497	8.17435e-06	4.76594e-05	0.0528491	-0.476086	3.38181e-12	6.07116e-11	0.0173487	-0.0222593	0.759873	0.895225	0.688371
NR2C2.hg38.10000	-0.105488	0.1464	0.205178	0.0729236	-0.111978	0.123008	0.181474	0.0274266	-0.031987	0.660459	0.805803	0.487285	0.176307	0.014697	0.0373796	0.046753	0.184315	0.0106964	0.0305495	0.0158245	0.0150956	0.835801	0.93224	0.482499	0.187086	0.0095549	0.0262934	0.0459178	0.207317	0.0040059	0.0130192	0.0158988	0.0240284	0.74144	0.895907	0.548821	0.137627	0.0576166	0.119134	0.047589	0.0199307	0.78434	0.847267	0.0224851	0.053019	0.466344	0.738164	0.464303
NR2F1.hg38.10000	-0.121869	0.0930589	0.147408	0.0757553	-0.108623	0.134713	0.196848	0.0190587	-0.0139922	0.847651	0.907854	0.519797	0.144771	0.0456968	0.0978846	0.0465819	0.138717	0.0556471	0.11159	0.0120412	0.0376697	0.604896	0.799928	0.519434	0.139462	0.0543336	0.115728	0.0464964	0.132417	0.0678397	0.132516	0.0122025	0.0193577	0.790395	0.914999	0.532852	0.102459	0.158414	0.267811	0.0469134	0.0190898	0.79323	0.854422	0.016369	0.0177069	0.807907	0.914658	0.513992
NR2F2.hg38.10000	-0.346014	9.44216e-07	1.31841e-05	0.0537271	-0.360297	3.06e-07	4.27267e-06	0.0165917	0.0901102	0.215088	0.468717	0.478569	-0.18194	0.0117681	0.0319179	0.0429212	-0.257777	0.00031797	0.00142708	0.0139594	-0.00970714	0.893974	0.961333	0.490464	-0.169519	0.0190571	0.0463518	0.0425943	-0.250592	0.000471441	0.00197481	0.0139836	-8.25352e-05	0.999096	0.999872	0.49732	-0.294689	3.50018e-05	0.000173628	0.0449422	-0.400184	9.70199e-09	8.9211e-08	0.0216103	0.0129465	0.858913	0.935726	0.493577
NR2F6.hg38.10000	-0.212479	0.0031674	0.0103836	0.0549648	-0.202059	0.00506047	0.0165895	0.0120395	-0.128486	0.0764924	0.232562	0.616532	-0.070038	0.335661	0.468683	0.0449798	-0.0314874	0.66544	0.77669	0.0102257	-0.151994	0.0358151	0.143641	0.629399	-0.0706825	0.331222	0.462405	0.0447152	-0.0369088	0.612215	0.735048	0.0103367	-0.144748	0.0457315	0.184385	0.639045	-0.156371	0.030756	0.0750899	0.0444608	-0.19089	0.00816427	0.021524	0.0141451	-0.134848	0.0628982	0.215791	0.624664
NR3C1.hg38.10000	-0.176305	0.0146982	0.0350711	0.0485218	-0.217113	0.00255344	0.0106827	0.0117011	0.0403639	0.579302	0.755698	0.506798	-0.0469706	0.518771	0.628864	0.0494332	-0.160303	0.0267443	0.0658993	0.0120674	0.0212242	0.770721	0.893198	0.506692	-0.0236887	0.744968	0.826038	0.0479123	-0.148999	0.0396676	0.0871169	0.0121547	0.0611264	0.400895	0.668749	0.513457	-0.125797	0.0829112	0.15551	0.0508472	-0.340291	1.46046e-06	9.23676e-06	0.0168461	0.0338135	0.642377	0.823729	0.50678
NR4A1.hg38.10000	0.386273	3.40779e-08	8.56492e-07	0.0460738	0.391859	2.07203e-08	3.71979e-07	0.0101253	-0.471442	5.83525e-12	1.69222e-10	0.707042	0.463994	1.37618e-11	4.32351e-10	0.0440709	0.435394	3.08137e-10	5.28034e-09	0.0105021	-0.4473	8.74784e-11	2.53687e-09	0.739044	0.476305	3.29529e-12	1.24232e-10	0.0430672	0.438062	2.33365e-10	3.99902e-09	0.0104637	-0.432038	4.35585e-10	1.17297e-08	0.748423	0.481337	1.80677e-12	6.19228e-11	0.0432146	0.45581	3.45045e-11	5.00315e-10	0.0122558	-0.414065	2.61106e-09	7.03121e-08	0.73337
NR5A2.hg38.10000	-0.296598	3.09583e-05	0.000208416	0.0743093	-0.409124	4.19507e-09	8.78635e-08	0.0207733	0.0114363	0.875229	0.916559	0.508998	-0.140833	0.0519831	0.108274	0.0437325	-0.339082	1.59965e-06	1.07691e-05	0.0133396	0.0344083	0.636534	0.824651	0.559655	-0.127647	0.0784522	0.148626	0.0491489	-0.315271	8.89803e-06	5.41058e-05	0.0133353	0.0829769	0.253785	0.532227	0.595196	-0.235314	0.00104956	0.00387926	0.0458761	-0.506836	7.35925e-14	2.31203e-12	0.0208998	0.033356	0.646888	0.826701	0.536231
NRF1.hg38.10000	-0.167454	0.0205891	0.0461684	0.0895079	-0.186014	0.00998294	0.026504	0.0554522	-0.143133	0.04823	0.159497	0.480724	0.0519165	0.475678	0.59381	0.0597499	0.0632503	0.3847	0.525478	0.0264415	-0.055577	0.445083	0.682099	0.561845	0.0553757	0.446736	0.57481	0.0590195	0.069591	0.338763	0.469535	0.0264501	-0.0302012	0.678329	0.841217	0.579023	-0.000934958	0.989758	0.994279	0.0582872	-0.0731278	0.314724	0.44774	0.0360775	-0.0643377	0.376564	0.660301	0.524862
ONECUT2.hg38.10000	0.0802118	0.270005	0.345496	0.114756	0.0574533	0.429843	0.500157	0.0180781	0.0576473	0.428285	0.656355	0.448233	-0.217165	0.00254723	0.00865141	0.0521474	-0.231337	0.00128212	0.00469282	0.00894627	-0.00583322	0.936167	0.961676	0.508708	-0.213961	0.00295778	0.0100458	0.0518299	-0.198334	0.00595196	0.0179189	0.00960294	-0.00220305	0.97587	0.999737	0.514053	-0.250018	0.00048629	0.00199273	0.0546058	-0.359147	3.35743e-07	2.30137e-06	0.0113436	0.0452556	0.534167	0.756612	0.534572
OSR2.hg38.10000	-0.10684	0.141269	0.20022	0.0620776	-0.232144	0.00123142	0.00587652	0.0122204	-0.0563724	0.438586	0.666721	0.498027	0.0669284	0.35761	0.488474	0.0455961	-0.126274	0.081742	0.154858	0.0124362	-0.051493	0.479289	0.700357	0.533588	0.0658192	0.365651	0.492323	0.0450002	-0.116089	0.109762	0.194273	0.0124273	-0.0756278	0.298421	0.566791	0.525947	-0.0118754	0.870479	0.911585	0.0481843	-0.270816	0.000151113	0.000606381	0.0162513	-0.0289055	0.69141	0.854628	0.53475
OTX2.hg38.10000	-0.116312	0.109076	0.166484	0.0473146	-0.0407274	0.575888	0.640441	0.00874162	-0.10032	0.16733	0.393151	0.432308	-0.111986	0.122983	0.215648	0.0442507	0.0299265	0.681094	0.787646	0.00881122	-0.141316	0.0511766	0.189153	0.45407	-0.115789	0.11069	0.196397	0.0436384	0.0303669	0.676663	0.778303	0.00902294	-0.111465	0.124747	0.353607	0.451261	-0.132028	0.0686589	0.136955	0.0446497	-0.137709	0.0574667	0.117108	0.0100725	-0.15016	0.0381351	0.146704	0.472312
OVOL2.hg38.10000	-0.109182	0.132704	0.192483	0.0442063	-0.0935418	0.198056	0.268586	0.0179003	-0.0190278	0.793887	0.884925	0.511348	0.0748991	0.303114	0.432856	0.0463346	0.14668	0.0428863	0.0927662	0.0122963	-0.0034417	0.962312	0.975246	0.555575	0.10519	0.147552	0.248558	0.0563278	0.197811	0.0060879	0.0179189	0.0126552	0.00514034	0.943736	0.988522	0.596702	0.0354237	0.626609	0.740385	0.0441933	-0.076427	0.293329	0.428624	0.017381	0.0715447	0.325343	0.61022	0.538317
PATZ1.hg38.10000	-0.215661	0.00273301	0.00911809	0.10447	-0.212017	0.00323537	0.0125746	0.0441754	0.000514608	0.994363	0.994363	0.568537	-0.0484152	0.50598	0.621351	0.0548495	-0.010433	0.886097	0.920272	0.0213602	0.0758412	0.297055	0.541014	0.621287	-0.0353706	0.627127	0.729713	0.0551505	0.00626168	0.93149	0.958514	0.0209457	0.0573819	0.430418	0.693451	0.620086	-0.137511	0.0578288	0.119134	0.0562928	-0.16843	0.0198518	0.0456349	0.0301042	0.0624886	0.390461	0.666081	0.561366
PAX3.hg38.10000	0.0548158	0.451352	0.517203	0.0531494	0.0901942	0.214659	0.283952	0.00965861	-0.0373498	0.607969	0.774558	0.472561	0.0481458	0.508354	0.622238	0.0456281	0.0134718	0.853253	0.907732	0.00921285	-0.0975795	0.179295	0.407193	0.49044	0.0460466	0.527038	0.649324	0.0459127	0.0188738	0.795518	0.869305	0.00939218	-0.0987527	0.174098	0.431808	0.510396	0.0686081	0.345645	0.470427	0.0466615	0.0362378	0.618701	0.745209	0.0107108	-0.0480702	0.50902	0.752442	0.511401
PAX5.hg38.10000	0.0176308	0.808717	0.849265	0.080708	-0.010699	0.883214	0.899923	0.0180699	-0.230649	0.00132685	0.00877584	0.568036	0.329859	3.16353e-06	2.12973e-05	0.0444153	0.333022	2.51016e-06	1.6316e-05	0.0104649	-0.200318	0.00546115	0.0332073	0.578979	0.327176	3.84164e-06	2.63327e-05	0.0443512	0.324042	4.8091e-06	3.18075e-05	0.0108196	-0.181964	0.0117571	0.0611775	0.594658	0.295124	3.40389e-05	0.000171102	0.0455594	0.210792	0.00342198	0.0100788	0.0142774	-0.176097	0.0148175	0.0665023	0.571525
PAX7.hg38.10000	0.132376	0.0679252	0.114989	0.048815	0.216904	0.00257859	0.0106827	0.00931075	-0.0856459	0.238778	0.502902	0.459579	0.0718628	0.323191	0.454637	0.0401338	0.170383	0.0184463	0.0479604	0.00824314	-0.0763584	0.293764	0.538823	0.493049	0.0675473	0.353172	0.482412	0.0398563	0.163825	0.0235391	0.0583831	0.00849489	-0.0826744	0.255525	0.532227	0.499058	0.049953	0.492549	0.627334	0.0401604	0.0453994	0.532867	0.6764	0.0095347	-0.0546642	0.452606	0.735485	0.506884
PBX1.hg38.10000	0.0678586	0.350952	0.432383	0.0660721	-0.0556607	0.444397	0.512347	0.0158242	-0.130506	0.0719412	0.220503	0.524841	0.388524	2.79192e-08	3.18956e-07	0.0403202	0.218166	0.00242996	0.00810702	0.0108356	-0.145754	0.0442303	0.168433	0.532724	0.392641	1.93125e-08	2.34865e-07	0.040039	0.211014	0.00338752	0.0112026	0.0110227	-0.141157	0.0514403	0.196654	0.539999	0.392597	1.93902e-08	2.03059e-07	0.0405068	0.207703	0.00393677	0.0113035	0.0130332	-0.150181	0.0381073	0.146704	0.520186
PBX2.hg38.10000	-0.00439943	0.951835	0.962042	0.0416558	-0.0560807	0.440962	0.509947	0.0117852	0.0323298	0.65705	0.804246	0.522601	0.0648149	0.373028	0.504055	0.0401523	0.120895	0.095724	0.176902	0.0104034	0.0241614	0.74006	0.874616	0.550922	0.0712741	0.327181	0.458539	0.0392912	0.123591	0.0884947	0.163542	0.0105437	0.0133515	0.854549	0.962693	0.551634	0.0162757	0.823168	0.884143	0.0402612	-0.0439606	0.545942	0.681524	0.0137652	0.0219115	0.763512	0.896711	0.526345
PBX3.hg38.10000	-0.0578768	0.426445	0.496203	0.0463642	-0.00101272	0.988906	0.988906	0.0169559	0.07841	0.280947	0.534934	0.534233	0.0915508	0.207814	0.321135	0.0407021	0.132185	0.0683254	0.133465	0.0151595	0.0804314	0.268692	0.509064	0.564521	0.0894233	0.218619	0.332458	0.0408246	0.12657	0.0810234	0.152729	0.0152752	0.0751581	0.30144	0.566791	0.558501	0.0122963	0.865931	0.911585	0.0408069	-0.0185999	0.798422	0.857564	0.0201022	0.0534356	0.462844	0.738164	0.539159
PBX4.hg38.10000	0.0496116	0.495514	0.560788	0.0519221	-0.0144532	0.842695	0.865657	0.0115987	0.0555371	0.44541	0.668655	0.532688	0.0663257	0.361965	0.492052	0.0483689	-0.112779	0.120335	0.209061	0.0105138	0.0498353	0.49357	0.712934	0.561435	0.0676547	0.352405	0.482412	0.0480883	-0.10602	0.144365	0.23976	0.0106474	0.045408	0.53279	0.770104	0.553603	0.0130125	0.858202	0.908826	0.0504658	-0.305546	1.72147e-05	9.01379e-05	0.0140268	0.0406299	0.576803	0.781335	0.549095
PDX1.hg38.10000	-0.0717531	0.323932	0.407074	0.0539525	-0.0882558	0.224716	0.295184	0.00958196	0.0777308	0.285147	0.537503	0.500542	0.0392418	0.589901	0.68928	0.0448987	-0.00801751	0.912347	0.930657	0.00982305	0.0629406	0.387036	0.642787	0.531008	0.0416632	0.567142	0.680932	0.0450424	-0.00859481	0.906064	0.946222	0.0102551	0.0751941	0.301208	0.566791	0.53037	-0.00243891	0.973288	0.981726	0.0445843	-0.175922	0.0149188	0.0362864	0.0123889	0.0999814	0.168775	0.400177	0.525206
PGR.hg38.10000	-0.48116	1.84567e-12	9.94023e-11	0.0534403	-0.505903	8.31286e-14	6.2679e-12	0.0182072	-0.0600325	0.409392	0.635148	0.439849	-0.336699	1.91184e-06	1.42309e-05	0.0534906	-0.412908	2.91964e-09	3.93109e-08	0.0177988	-0.0844207	0.245588	0.485112	0.444439	-0.339118	1.59531e-06	1.25299e-05	0.0514149	-0.403338	7.23803e-09	9.56331e-08	0.0177176	-0.0438976	0.546518	0.770621	0.458498	-0.459767	2.21928e-11	4.64816e-10	0.056455	-0.52153	1.02736e-14	4.30348e-13	0.0293841	-0.0757306	0.297763	0.561283	0.435888
PHOX2B.hg38.10000	0.0967014	0.183259	0.245882	0.105028	0.0205906	0.777384	0.811838	0.0149322	-0.0747445	0.304116	0.546751	0.615173	-0.0903771	0.213726	0.327743	0.0625013	-0.229788	0.00138487	0.00497234	0.010457	-0.109159	0.132788	0.33825	0.692207	-0.0889569	0.22104	0.334668	0.0619514	-0.235268	0.00105202	0.00385059	0.0106928	-0.108698	0.134443	0.370226	0.683095	-0.0903221	0.214006	0.338993	0.0633693	-0.229342	0.00141578	0.00460127	0.0118735	-0.118324	0.103045	0.292089	0.699261
PITX3.hg38.10000	-0.136137	0.0604022	0.104938	0.0531768	-0.163623	0.0237141	0.0499453	0.0104202	-0.0748774	0.303254	0.546751	0.53644	0.0183541	0.80103	0.843542	0.0382671	-0.035045	0.630304	0.759184	0.00946014	-0.0576637	0.428153	0.68051	0.559014	0.0201902	0.781603	0.833063	0.0376132	-0.0314454	0.665859	0.772396	0.00957967	-0.0458883	0.52846	0.770104	0.568552	-0.0473329	0.515547	0.645719	0.0383507	-0.221597	0.00206432	0.00636045	0.0120184	-0.102607	0.157808	0.383831	0.568962
PKNOX1.hg38.10000	-0.166181	0.0215849	0.0473112	0.0497337	-0.145418	0.0447279	0.0818564	0.0190454	0.0504075	0.488615	0.694666	0.521532	0.000320568	0.996488	0.996488	0.0428603	0.0823244	0.25755	0.376343	0.0138038	0.0380928	0.600844	0.799928	0.564411	0.00747726	0.918232	0.9308	0.0422923	0.0719682	0.32248	0.451952	0.0137856	0.0201432	0.782099	0.912853	0.549837	-0.0794855	0.274381	0.402496	0.0429408	-0.0997435	0.169796	0.275281	0.0198123	0.016088	0.825174	0.92399	0.527524
PLAG1.hg38.10000	-0.15481	0.0324858	0.0644586	0.0979913	-0.183411	0.0110936	0.0286457	0.0296695	0.0780235	0.283332	0.536764	0.454328	0.0444805	0.5412	0.646091	0.051006	0.0714205	0.326185	0.454072	0.0143361	0.168187	0.0200336	0.0899126	0.480434	0.0356415	0.624489	0.728893	0.0515139	0.0677596	0.351657	0.483774	0.0142602	0.178349	0.0135689	0.067309	0.479566	0.0024243	0.973448	0.981726	0.0501534	-0.0142297	0.845098	0.894949	0.0200257	0.188278	0.00909806	0.0474304	0.458201
POU2F1.hg38.10000	-0.158469	0.0285564	0.0598098	0.0562603	-0.246498	0.000587098	0.00327281	0.0120881	0.171925	0.0173979	0.0771649	0.456805	-0.353287	5.35645e-07	4.29656e-06	0.0436083	-0.222706	0.00195731	0.00670823	0.0115786	0.149734	0.0386915	0.151945	0.489577	-0.33798	1.73751e-06	1.33682e-05	0.0436034	-0.198936	0.00579898	0.0176308	0.0117214	0.143605	0.0474888	0.186492	0.530675	-0.40344	7.16971e-09	8.19086e-08	0.0461057	-0.382771	4.63327e-08	3.49349e-07	0.0170764	0.178169	0.0136653	0.0636025	0.488332
POU2F2.hg38.10000	0.0999175	0.169049	0.232596	0.0575206	0.106063	0.144202	0.206708	0.0183656	-0.271016	0.000149348	0.00117301	0.687836	0.314751	9.22348e-06	5.60847e-05	0.0437036	0.342171	1.26669e-06	8.84338e-06	0.0139697	-0.249895	0.000489525	0.00394041	0.711348	0.313506	1.00476e-05	6.10958e-05	0.0436624	0.339076	1.60039e-06	1.16028e-05	0.0141573	-0.251139	0.000457701	0.00392167	0.702771	0.280405	8.53197e-05	0.000402069	0.0415807	0.222556	0.00197143	0.00614239	0.0183754	-0.226686	0.00161349	0.0112645	0.678673
POU3F2.hg38.10000	-0.177235	0.0141749	0.0340934	0.1297	-0.0833538	0.251627	0.320484	0.0233082	-0.0246151	0.735359	0.858298	0.474011	0.0444419	0.541551	0.646091	0.0420343	0.175928	0.0149151	0.0401031	0.0114781	-0.078088	0.282933	0.528048	0.497868	0.0695558	0.339007	0.466444	0.0405717	0.165471	0.0221589	0.0564454	0.0118671	-0.0708839	0.329843	0.58934	0.587772	-0.0408128	0.575087	0.701644	0.038909	-0.0503446	0.489159	0.631551	0.0159827	-0.0406849	0.576287	0.781335	0.502186
POU5F1.hg38.10000	-0.0644107	0.376022	0.45436	0.0495058	0.0912497	0.20932	0.280831	0.00966097	0.0542418	0.456112	0.671696	0.481993	0.0567267	0.435709	0.564475	0.0446972	0.240982	0.000784511	0.00301796	0.00917308	0.0397086	0.585481	0.791133	0.522835	0.0621591	0.39297	0.521265	0.0461725	0.259347	0.000291317	0.00131838	0.00959597	-0.0053966	0.940936	0.988522	0.539753	0.0214851	0.767983	0.844109	0.0443555	0.06854	0.346125	0.48151	0.0111334	0.0295615	0.684776	0.854628	0.513055
PPARD.hg38.10000	-0.15672	0.030381	0.062248	0.123943	-0.139256	0.0546946	0.0950224	0.0182089	0.067204	0.355629	0.588036	0.512016	0.105745	0.145416	0.24484	0.0484628	0.0545573	0.453492	0.581518	0.00897272	0.0862577	0.235428	0.479152	0.515384	0.124155	0.0870401	0.161646	0.0494229	0.0974221	0.18	0.285127	0.00968082	-0.00869889	0.904931	0.980342	0.70802	0.152183	0.0355834	0.0838433	0.0482633	-0.0203254	0.780177	0.846831	0.010388	0.128309	0.076904	0.247802	0.523928
PPARG.hg38.10000	-0.0821593	0.258509	0.333657	0.0473202	-0.0350096	0.630649	0.689144	0.0114407	-0.163693	0.0236532	0.0948645	0.650337	0.098454	0.17541	0.281402	0.0428817	0.143935	0.0469751	0.0985958	0.010724	-0.143688	0.0473597	0.178546	0.687777	0.0973919	0.180136	0.292721	0.0477635	0.162125	0.0250421	0.0613045	0.0110566	-0.117753	0.104729	0.315862	0.682666	0.0450088	0.536401	0.667404	0.0420169	-0.0537771	0.459986	0.602134	0.0147142	-0.122487	0.091402	0.276195	0.682353
PRDM1.hg38.10000	0.162533	0.0246745	0.0528538	0.0563468	0.0184747	0.799749	0.826043	0.010506	-0.110646	0.127558	0.320596	0.541909	0.176174	0.0147734	0.0373796	0.0597793	0.109073	0.133096	0.229119	0.0114307	-0.11343	0.118197	0.3229	0.574452	0.180485	0.0124707	0.0328773	0.0593136	0.121182	0.0949329	0.173319	0.0120172	-0.124327	0.0865995	0.279043	0.5952	0.126944	0.080123	0.151032	0.0607256	-0.077906	0.28406	0.418322	0.0157646	-0.0987476	0.17412	0.407722	0.572484
PRDM14.hg38.10000	-0.14214	0.0498222	0.0894428	0.107794	-0.1643	0.0231335	0.0492731	0.0259593	0.0602638	0.407587	0.63496	0.462714	0.163931	0.0234481	0.0551472	0.0518238	0.129459	0.0742728	0.142136	0.00970077	0.0860798	0.236398	0.479152	0.490019	0.166212	0.0215606	0.0514453	0.0521935	0.123836	0.0878613	0.163542	0.00992435	0.0843662	0.245894	0.526537	0.494076	0.100924	0.164773	0.274865	0.0524011	-0.0301348	0.678997	0.775703	0.0127374	0.116667	0.107994	0.298063	0.486608
PRDM6.hg38.10000	0.117645	0.105052	0.162313	0.102224	0.0586492	0.420288	0.490553	0.0184262	-0.00434058	0.952479	0.970499	0.532593	-0.0154558	0.83194	0.868813	0.0511601	-0.14582	0.0441346	0.0940043	0.011494	0.0128703	0.859736	0.950623	0.599957	-0.0201298	0.78224	0.833063	0.0504149	-0.153913	0.033516	0.077046	0.0116535	-0.00509271	0.944256	0.988522	0.615985	-0.0668219	0.358377	0.482529	0.0528716	-0.316482	8.1829e-06	4.75652e-05	0.0153885	0.00219819	0.975923	0.981128	0.598141
PRDM9.hg38.10000	-0.11974	0.0989607	0.154806	0.111604	-0.165442	0.0221827	0.0480626	0.0155384	0.0456384	0.530711	0.730212	0.474146	0.218508	0.00239107	0.00822429	0.0515086	0.030156	0.678784	0.787389	0.00870167	0.0624391	0.390838	0.643432	0.49983	0.205282	0.00438798	0.0137856	0.0518178	0.0365499	0.61568	0.73683	0.00894794	0.049047	0.500439	0.753631	0.517388	0.193843	0.00721158	0.0215775	0.0532358	-0.0321562	0.658775	0.769321	0.0103789	0.0306366	0.673956	0.852622	0.487464
PROX1.hg38.10000	-0.190686	0.00823406	0.0229221	0.0808159	-0.0446467	0.539688	0.605543	0.0117279	-0.0725429	0.318621	0.551132	0.57625	0.0154599	0.831896	0.868813	0.0442052	0.0929156	0.201088	0.317198	0.0114484	-0.0433341	0.551684	0.764028	0.61133	0.0396308	0.586216	0.697172	0.0584682	0.113269	0.118722	0.208178	0.0117001	-0.0390984	0.591261	0.782125	0.60614	-0.0324305	0.65605	0.76573	0.042829	-0.0293694	0.686716	0.780467	0.0144821	-0.0290068	0.690384	0.854628	0.610478
RARA.hg38.10000	-0.105544	0.146187	0.205178	0.0844602	-0.0868497	0.232217	0.298791	0.0322821	-0.162088	0.0250757	0.0984743	0.476382	0.268076	0.000177241	0.000786114	0.0504483	0.241301	0.000771602	0.00299891	0.0176943	-0.0710709	0.328565	0.581545	0.488551	0.290833	4.47283e-05	0.000247979	0.0496336	0.238587	0.000887901	0.00328175	0.0180339	-0.08554	0.239362	0.524654	0.517247	0.187303	0.00947046	0.0266445	0.0528925	0.0623648	0.391403	0.528885	0.0254604	-0.0616807	0.39663	0.667542	0.47201
RARG.hg38.10000	-0.253649	0.000399266	0.00171049	0.0690123	-0.358162	3.634e-07	4.89293e-06	0.0237302	0.15071	0.0374258	0.135988	0.434528	-0.0844129	0.245632	0.36458	0.0451391	-0.281855	7.81091e-05	0.00038243	0.0155234	0.160126	0.0269143	0.115303	0.491078	-0.0299441	0.680917	0.770888	0.0481847	-0.256338	0.00034438	0.00150787	0.0156304	0.0716979	0.324305	0.582205	0.582054	-0.25718	0.000328697	0.00142435	0.0465665	-0.448193	7.94367e-11	1.03268e-09	0.026075	0.134815	0.0629628	0.215791	0.459454
RBAK.hg38.10000	-0.153314	0.0342196	0.0668435	0.100577	-0.129523	0.0741282	0.12098	0.018728	-0.00511431	0.94402	0.964487	0.495344	0.126713	0.0806786	0.151323	0.0417557	0.150827	0.0372767	0.0851717	0.00990438	-0.00659481	0.927854	0.961676	0.486021	0.131132	0.0705762	0.137861	0.0410508	0.136474	0.059762	0.119208	0.010186	0.00927925	0.898622	0.980141	0.49249	0.0946336	0.192848	0.310699	0.042261	0.0331748	0.648678	0.766619	0.0115643	0.0457085	0.530079	0.756612	0.489251
RBPJ.hg38.10000	-0.203961	0.00465328	0.014455	0.0758811	-0.15354	0.0339536	0.0656436	0.0408471	0.0730535	0.315217	0.551132	0.478194	0.058131	0.424413	0.552026	0.0563657	0.0976776	0.178856	0.289393	0.0238436	0.115742	0.110835	0.313792	0.492196	0.0866174	0.233473	0.349284	0.0611548	0.101553	0.162144	0.262353	0.0236249	0.0814437	0.262693	0.541126	0.515709	-0.0374588	0.606921	0.73102	0.0518132	-0.0585247	0.421277	0.563113	0.0329697	0.121934	0.0928845	0.277916	0.464023
REL.hg38.10000	0.108811	0.134034	0.192483	0.0606324	0.0550382	0.449515	0.516669	0.0230337	0.0478599	0.510877	0.713336	0.458547	0.42539	8.55248e-10	1.40186e-08	0.044455	0.406557	5.35019e-09	6.50653e-08	0.0138052	0.123674	0.0882815	0.270586	0.499453	0.410384	3.71985e-09	5.24337e-08	0.046754	0.40643	5.41476e-09	7.56062e-08	0.0140985	0.0992833	0.171784	0.43175	0.504135	0.39769	1.22048e-08	1.31463e-07	0.0431976	0.228714	0.00146042	0.00466591	0.0199503	0.192278	0.00770333	0.0420892	0.462048
RELA.hg38.10000	-0.0622611	0.392192	0.470881	0.0575351	-0.0387809	0.594279	0.658951	0.0274701	-0.109391	0.13196	0.327294	0.498126	0.193644	0.00727264	0.0201602	0.0456961	0.25044	0.000475328	0.00201347	0.0173279	-0.0184529	0.799981	0.908413	0.519228	0.204771	0.00448896	0.0139863	0.0450815	0.253794	0.00039612	0.00167795	0.0174445	0.0395321	0.587151	0.781191	0.540131	0.14036	0.0527849	0.112141	0.0437938	0.0876876	0.227726	0.351855	0.0250717	-0.0507784	0.485418	0.741691	0.49672
RELB.hg38.10000	0.132627	0.0674001	0.114977	0.0474806	0.107894	0.137364	0.199177	0.012171	0.0439645	0.545907	0.747492	0.463845	0.281205	8.12655e-05	0.000387811	0.0453157	0.335168	2.14222e-06	1.41687e-05	0.0105629	0.0594624	0.413862	0.665854	0.511012	0.277389	0.000102357	0.000507745	0.0460723	0.332235	2.65948e-06	1.85671e-05	0.0106299	0.042931	0.555395	0.770621	0.565755	0.276393	0.000108645	0.000505668	0.0451254	0.259241	0.000293049	0.00110479	0.0139129	0.0657863	0.365891	0.660301	0.496059
REST.hg38.10000	-0.223419	0.00189119	0.00666336	0.0764544	-0.176029	0.0148567	0.0356749	0.0239925	0.0372116	0.609298	0.774558	1.00343	0.0271424	0.709355	0.791204	0.0419403	0.106337	0.143164	0.24095	0.0133406	0.0280063	0.700541	0.854706	1.02763	0.0294864	0.685534	0.773791	0.0408456	0.129336	0.0745508	0.142668	0.0133522	0.0429526	0.555196	0.770621	1.03731	-0.00879199	0.903919	0.941374	0.0420551	-0.0646196	0.374472	0.515241	0.0193496	-0.0197673	0.786066	0.90394	0.959507
RFX1.hg38.10000	-0.185876	0.0100392	0.0270342	0.0568452	-0.139321	0.0545808	0.0950224	0.015508	0.120686	0.0963039	0.270944	0.485333	-0.0389173	0.592982	0.689982	0.0464984	0.103299	0.155011	0.255193	0.0101603	0.153867	0.0335707	0.138004	0.517577	-0.0397165	0.585406	0.697172	0.0466605	0.0837665	0.249279	0.365119	0.0103094	0.105533	0.146227	0.388223	0.52236	-0.0964261	0.184515	0.299837	0.0462394	-0.0866301	0.233405	0.357697	0.0133776	0.154932	0.0323481	0.131693	0.504622
RFX5.hg38.10000	-0.283735	6.9613e-05	0.000416573	0.0499353	-0.180787	0.0123221	0.0303623	0.0261553	-0.179756	0.0128365	0.0576113	0.700307	-0.0903511	0.213859	0.327743	0.0437834	0.0193838	0.790119	0.855962	0.0172744	-0.176846	0.0143914	0.0686779	0.728872	-0.0847621	0.243677	0.357332	0.0440499	0.0308403	0.671913	0.777028	0.0172417	-0.16439	0.0230569	0.103482	0.740393	-0.13107	0.0707102	0.138842	0.0432972	-0.0935878	0.197834	0.313376	0.0240046	-0.193788	0.00722849	0.0406738	0.698401
RUNX1.hg38.10000	0.247632	0.00055268	0.0022166	0.0730687	0.156105	0.0310453	0.0609588	0.0295942	-0.405621	5.84345e-09	1.15946e-07	0.625165	0.565193	1.62907e-17	1.0236e-15	0.0494748	0.515368	2.37341e-14	1.11847e-12	0.0185038	-0.384885	3.85063e-08	7.25843e-07	0.633774	0.569791	7.80888e-18	5.88789e-16	0.0491209	0.513595	3.01011e-14	1.98252e-12	0.0183596	-0.365547	1.99411e-07	3.26861e-06	0.653442	0.551008	1.46722e-16	9.21905e-15	0.0486615	0.424819	9.05673e-10	9.75539e-09	0.0249381	-0.376051	8.27163e-08	1.48496e-06	0.60748
RUNX2.hg38.10000	-0.107259	0.139706	0.198752	0.0600586	-0.185149	0.0103408	0.0271197	0.0121481	0.0241032	0.740664	0.861822	0.49223	0.119405	0.099915	0.183746	0.0390066	-0.0124445	0.86433	0.912752	0.00958494	-0.00739313	0.919149	0.961676	0.513973	0.133553	0.0654932	0.130976	0.038583	-0.00491074	0.946245	0.958514	0.00984036	0.0232131	0.749918	0.902203	0.539615	0.0443345	0.54253	0.670602	0.0401145	-0.272634	0.000135807	0.00056888	0.01366	-0.0415969	0.56776	0.775527	0.525653
RUNX3.hg38.10000	0.305039	1.78057e-05	0.000129092	0.0477885	0.2528	0.00041821	0.00258467	0.0101267	-0.312424	1.08207e-05	0.000110254	0.687789	0.432223	4.27422e-10	8.95212e-09	0.042247	0.302192	2.14992e-05	0.000122806	0.010776	-0.272783	0.000134619	0.00133556	0.722816	0.429106	5.87619e-10	1.16596e-08	0.0419537	0.298937	2.6606e-05	0.000151977	0.0109161	-0.276467	0.00010817	0.00116514	0.719375	0.410123	3.81378e-09	4.79265e-08	0.0422559	0.246149	0.000598074	0.00214737	0.0135458	-0.270524	0.000153712	0.0016557	0.710838
RXRA.hg38.10000	-0.126573	0.0810161	0.132221	0.0596733	-0.0500078	0.492073	0.560458	0.0290919	-0.159824	0.027207	0.104664	0.598702	0.177032	0.0142874	0.0371471	0.0469691	0.248017	0.000541441	0.00224528	0.0184717	-0.100412	0.166938	0.388491	0.607601	0.180629	0.0123998	0.0328773	0.046739	0.259198	0.00029375	0.00131838	0.0182959	-0.0989061	0.173426	0.431808	0.63369	0.142159	0.0497911	0.107881	0.0454955	0.130268	0.0724654	0.139082	0.0257893	-0.0629757	0.386771	0.662784	0.574785
RXRB.hg38.10000	-0.275854	0.000112202	0.00061951	0.044645	-0.251161	0.000457162	0.00277984	0.0128605	-0.262885	0.000238666	0.00176425	0.699812	-0.0719926	0.322315	0.454637	0.0438757	-0.102957	0.156389	0.256342	0.0105629	-0.208032	0.00387884	0.0256548	0.734802	-0.0764103	0.293435	0.417452	0.0429075	-0.108795	0.134093	0.225684	0.0107038	-0.21425	0.00291856	0.0203758	0.753367	-0.175124	0.0153874	0.0402851	0.0435441	-0.237402	0.000943592	0.0031762	0.0150134	-0.177555	0.0139981	0.0639462	0.723145
SCRT1.hg38.10000	-0.198841	0.00582305	0.0174918	0.0535977	-0.182515	0.0115005	0.0290985	0.0121068	0.0772106	0.288393	0.538636	0.51998	-0.0381119	0.600661	0.696767	0.0395913	-0.00904258	0.901194	0.927306	0.00960837	0.0283196	0.697355	0.853581	0.523289	-0.0374391	0.60711	0.716366	0.039438	-0.00704518	0.922942	0.958488	0.00974645	0.0486687	0.503753	0.753631	0.563066	-0.0352356	0.628444	0.740385	0.0401894	-0.151083	0.0369527	0.0796066	0.011445	0.0677353	0.35183	0.649918	0.513501
SCRT2.hg38.10000	-0.220453	0.00218027	0.00754093	0.0498846	-0.234627	0.00108673	0.00539076	0.0109069	0.17119	0.0178912	0.0784299	0.579674	-0.0330268	0.650141	0.740493	0.0415536	-0.0746667	0.304621	0.433669	0.0088161	0.156019	0.0311389	0.131903	0.554356	-0.0705121	0.332392	0.462405	0.0452833	-0.0601542	0.408441	0.532811	0.00992968	0.203917	0.0046623	0.0292948	0.578538	-0.0840786	0.247514	0.375481	0.0418463	-0.191612	0.00792157	0.0211804	0.011183	0.182811	0.0113645	0.056374	0.570276
SETDB1.hg38.10000	-0.266198	0.000197517	0.000938057	0.0796055	-0.188517	0.00900887	0.0244341	0.0261238	-0.0288938	0.691529	0.836365	0.627796	-0.0603118	0.407212	0.538663	0.0458788	0.0573242	0.430882	0.564036	0.0138625	-0.0633796	0.383727	0.642113	0.623413	-0.0503249	0.489329	0.61905	0.0466312	0.0804391	0.268645	0.388043	0.013806	-0.0684148	0.347009	0.610907	0.628471	-0.0864811	0.234213	0.360401	0.0450207	-0.0688697	0.343805	0.481168	0.0194445	-0.0633086	0.384261	0.662713	0.590128
SIX2.hg38.10000	-0.1569	0.0301881	0.0621908	0.0476484	-0.187051	0.0095689	0.0255849	0.00981257	0.11291	0.119903	0.307507	0.517098	-0.0640241	0.3789	0.508346	0.0417314	-0.0378129	0.603523	0.736337	0.00887319	0.0365059	0.616106	0.800938	0.504243	-0.0665126	0.360611	0.487278	0.04072	-0.0330536	0.649876	0.765371	0.00879136	0.0272563	0.708191	0.863674	0.505001	-0.117949	0.104147	0.186083	0.0432826	-0.187052	0.00956846	0.0245395	0.0104216	0.0835279	0.250634	0.514025	0.507229
SIX5.hg38.10000	-0.0801113	0.270608	0.345496	0.0572814	-0.0449957	0.53652	0.603785	0.0392443	-0.0364797	0.616359	0.774558	0.630801	0.0781663	0.282449	0.406425	0.0551426	0.225482	0.0017112	0.0060292	0.0259662	-0.00647309	0.929182	0.961676	0.650782	0.0844386	0.245488	0.357332	0.0546867	0.225294	0.00172696	0.0060847	0.0256611	1.80993e-05	0.999802	0.999872	0.669727	0.0416687	0.56709	0.696394	0.0545591	0.0746283	0.30487	0.438687	0.034046	-0.00734675	0.919655	0.971032	0.613284
SMAD1.hg38.10000	0.142898	0.0486034	0.0876721	0.059571	0.189738	0.00856509	0.0237049	0.0132611	-0.0890255	0.220683	0.478147	0.524606	0.366154	1.89676e-07	1.66298e-06	0.0432136	0.353471	5.27931e-07	4.06184e-06	0.0119811	-0.101239	0.163455	0.38514	0.5309	0.319297	6.72469e-06	4.41802e-05	0.0505805	0.359383	3.29426e-07	2.75985e-06	0.0121522	-0.1233	0.0892552	0.28138	0.527578	0.347029	8.73155e-07	7.28579e-06	0.0443322	0.311134	1.18152e-05	6.55049e-05	0.0154506	-0.111169	0.125758	0.336247	0.537871
SMAD3.hg38.10000	-0.151331	0.036639	0.070474	0.0585302	-0.176379	0.014656	0.0354186	0.0135011	-0.0902057	0.2146	0.468717	0.646169	0.0180202	0.804576	0.844917	0.0485155	-0.113345	0.118475	0.207744	0.0121732	-0.114979	0.113223	0.313792	0.666008	0.0216258	0.766507	0.828833	0.0480939	-0.108271	0.135988	0.227855	0.0125364	-0.113023	0.11953	0.347829	0.659306	-0.0337849	0.642659	0.752431	0.0499182	-0.231696	0.00125937	0.00412854	0.0172479	-0.102708	0.157396	0.383831	0.651528
SMAD4.hg38.10000	-0.236469	0.000989676	0.00371032	0.0750988	-0.194725	0.00694688	0.0211128	0.026415	-0.149482	0.0390243	0.137497	0.638925	-0.00257373	0.971812	0.984874	0.0480188	0.0288112	0.692365	0.794752	0.0151836	-0.14329	0.0479828	0.179104	0.687902	0.0019408	0.978742	0.979926	0.0473597	0.0417305	0.566516	0.695689	0.0153282	-0.140418	0.0526865	0.198628	0.692906	-0.0898726	0.216304	0.3412	0.0476926	-0.172601	0.0169548	0.0403867	0.0211857	-0.149476	0.0390315	0.148635	0.631717
SMAD5.hg38.10000	0.036453	0.616617	0.671863	0.101106	-0.0791427	0.276462	0.346266	0.0474958	-0.0325409	0.654954	0.804246	0.523785	0.458824	2.46677e-11	7.15363e-10	0.0594422	0.280136	8.67192e-05	0.000419143	0.0255629	0.0733062	0.313542	0.565576	0.603401	0.456896	3.05852e-11	8.23616e-10	0.0587288	0.28628	5.94843e-05	0.000311467	0.0254226	0.0578578	0.426597	0.691982	0.61836	0.376326	8.07962e-08	7.61504e-07	0.0583346	0.116534	0.108398	0.190963	0.0338489	0.0942083	0.194864	0.429613	0.545416
SNAI2.hg38.10000	-0.28983	4.76479e-05	0.000304462	0.0907381	-0.255144	0.000367817	0.00235029	0.0250084	-0.0183795	0.80076	0.884925	0.477427	-0.230902	0.00131029	0.00498968	0.0396147	-0.104664	0.149597	0.248469	0.0124234	0.00861431	0.905851	0.961676	0.509171	-0.207904	0.00390136	0.012571	0.0428741	-0.0983344	0.175938	0.282249	0.0124227	-0.0592197	0.415774	0.68451	0.548629	-0.303558	1.96453e-05	0.000102865	0.0417305	-0.271989	0.000141061	0.000584394	0.0180512	0.0619382	0.394657	0.667201	0.495027
SOX13.hg38.10000	-0.146362	0.0433438	0.0793233	0.0459866	-0.164989	0.0225558	0.0483155	0.01057	-0.107298	0.139561	0.337272	0.566647	0.00110796	0.987863	0.990491	0.0428134	-0.0487652	0.502907	0.629886	0.0111261	-0.137523	0.0578079	0.206527	0.578672	0.00795252	0.913055	0.930329	0.0421686	-0.0544623	0.45428	0.584517	0.0110577	-0.183036	0.0112624	0.0598017	0.583586	-0.0842265	0.24668	0.375481	0.044121	-0.255891	0.000352983	0.00131757	0.014669	-0.123997	0.0874452	0.271684	0.567419
SOX17.hg38.10000	-0.109657	0.131017	0.192483	0.0577221	-0.0354757	0.626103	0.686729	0.0107238	0.0331076	0.649342	0.800006	0.448073	0.0394189	0.588222	0.68928	0.0437524	0.152374	0.0353494	0.0817591	0.00976641	0.0157714	0.828561	0.93224	0.459104	0.0427061	0.55747	0.674822	0.0467711	0.182356	0.0115742	0.03185	0.00949394	-1.1707e-05	0.999872	0.999872	0.459083	0.00835881	0.908632	0.943675	0.0434189	0.0160963	0.825085	0.878693	0.0118139	0.00999872	0.890808	0.962277	0.487342
SOX2.hg38.10000	-0.0388178	0.593928	0.649017	0.0533933	-0.0439263	0.546256	0.611093	0.00967242	0.0346343	0.634319	0.793841	0.53803	0.114941	0.113343	0.202839	0.045148	0.0787672	0.278754	0.402645	0.0107768	-0.0151072	0.835677	0.93224	0.533169	0.102488	0.158296	0.262495	0.0472206	0.0957506	0.187623	0.293502	0.0108385	-0.0330632	0.64978	0.822038	0.54699	0.0553265	0.44714	0.585319	0.0449577	-0.113585	0.117692	0.205416	0.0123491	0.0278642	0.701989	0.862249	0.573518
SOX4.hg38.10000	-0.108602	0.134789	0.192483	0.106088	-0.156351	0.0307785	0.0607513	0.0350496	-0.0163623	0.822242	0.88821	0.475629	0.263701	0.000227844	0.000998806	0.0533111	0.104909	0.148644	0.248469	0.0196063	0.0186188	0.798221	0.908413	0.520233	0.256854	0.000334689	0.00141773	0.0525964	0.112701	0.120596	0.210199	0.0192143	0.0430911	0.55392	0.770621	0.543578	0.133279	0.0660514	0.133255	0.0548222	-0.0825388	0.256309	0.386513	0.0264217	0.0636976	0.38134	0.662713	0.500241
SOX5.hg38.10000	-0.156543	0.0305705	0.0622978	0.0444221	-0.234789	0.00107788	0.00539076	0.00974612	-0.0811245	0.264575	0.518988	0.654026	-0.0541421	0.456941	0.580023	0.0461147	-0.147047	0.042363	0.0927662	0.00977602	-0.0827614	0.255024	0.493046	0.670536	-0.0360706	0.620322	0.726278	0.0456536	-0.163646	0.023694	0.0583832	0.00987827	-0.0747824	0.30387	0.566791	0.711559	-0.130241	0.072526	0.14094	0.0465512	-0.306703	1.59342e-05	8.46086e-05	0.0125476	-0.0933799	0.198837	0.433384	0.660154
SOX6.hg38.10000	0.17899	0.0132306	0.0328155	0.0518944	0.210667	0.00344166	0.0129751	0.00975681	-0.0195844	0.787999	0.884925	0.466098	0.310083	1.26893e-05	7.59343e-05	0.0458395	0.322149	5.50094e-06	3.34493e-05	0.00985682	-0.0612083	0.400263	0.648051	0.479949	0.279077	9.24645e-05	0.000469123	0.0473856	0.320018	6.39293e-06	4.01689e-05	0.00980643	-0.0293847	0.686562	0.848635	0.481551	0.324449	4.6715e-06	3.2021e-05	0.0465855	0.3072	1.54125e-05	8.30071e-05	0.0117162	-0.00505278	0.944693	0.978432	0.491174
SOX9.hg38.10000	-0.248974	0.000514376	0.0021137	0.0578309	-0.202564	0.00494952	0.0165895	0.0304353	-0.0746033	0.305033	0.546751	0.479676	-0.140599	0.0523789	0.108499	0.0441364	0.00446511	0.951117	0.962588	0.0198013	-0.0110625	0.879275	0.961333	0.517145	-0.137998	0.0569405	0.1186	0.0438845	0.00701557	0.923265	0.958488	0.0198305	-0.0317817	0.662504	0.828146	0.525915	-0.246303	0.000593221	0.00237919	0.045136	-0.175724	0.0150337	0.0363315	0.0276509	0.00105456	0.988448	0.991077	0.478718
SP1.hg38.10000	-0.321611	5.71436e-06	5.82247e-05	0.0780993	-0.162227	0.0249497	0.0519671	0.0604558	0.0545249	0.453761	0.671497	0.569854	-0.208821	0.00374289	0.0116617	0.0607177	0.106559	0.142326	0.240614	0.0324553	0.0572814	0.431227	0.68051	0.672097	-0.209386	0.00364836	0.0119603	0.0606267	0.109902	0.130153	0.220289	0.0323295	0.0766612	0.291848	0.566791	0.682922	-0.244382	0.000656642	0.00252606	0.0580678	-0.0110847	0.879034	0.917994	0.0408217	0.0347779	0.632914	0.823729	0.588915
SP2.hg38.10000	-0.313223	1.02449e-05	8.58291e-05	0.0957354	-0.191277	0.0080333	0.0229436	0.0541401	0.0408386	0.574845	0.75511	0.563946	-0.201812	0.00511577	0.0147225	0.0526339	0.0836067	0.250186	0.368438	0.0254789	0.107424	0.139095	0.349866	0.608581	-0.208536	0.00379163	0.0123228	0.0517617	0.0815837	0.261871	0.381179	0.0253053	0.093938	0.196154	0.462187	0.611217	-0.230223	0.00135527	0.00486606	0.0505574	-0.0440888	0.544771	0.681524	0.034113	0.0447018	0.539187	0.756612	0.557416
SP4.hg38.10000	-0.303405	1.98452e-05	0.000141163	0.0947273	-0.213793	0.00298092	0.0118295	0.0474027	0.0128199	0.860279	0.911087	0.469511	-0.253017	0.000413284	0.00165753	0.0557164	0.00917675	0.899736	0.927306	0.0209617	0.00390512	0.957241	0.972722	0.53457	-0.25507	0.000369328	0.00153007	0.0555199	0.0136847	0.85096	0.900358	0.0211167	-0.0126105	0.862539	0.96455	0.587144	-0.3007	2.37132e-05	0.000120809	0.0559687	-0.12677	0.0805404	0.148842	0.0295114	-0.0154402	0.832107	0.92399	0.507399
SP5.hg38.10000	-0.266063	0.000199057	0.000938057	0.101512	-0.189425	0.00867712	0.0237049	0.0431623	0.118243	0.103282	0.284214	0.469101	-0.114936	0.11336	0.202839	0.0536741	0.0577628	0.427358	0.562963	0.0212441	0.12112	0.0951036	0.282315	0.521354	-0.0984273	0.175528	0.286467	0.0539565	0.0726663	0.317796	0.447049	0.0212113	0.10474	0.149302	0.393615	0.517215	-0.182617	0.0114536	0.0312899	0.0523299	-0.076849	0.290664	0.426382	0.0288177	0.141282	0.051232	0.182212	0.475686
SP7.hg38.10000	-0.0800019	0.271265	0.345496	0.0454978	-0.173422	0.0164303	0.0385843	0.0123278	0.134053	0.0644806	0.206795	0.445138	0.0283365	0.697184	0.781062	0.0450845	-0.0887904	0.221909	0.338704	0.0118413	0.107092	0.140327	0.349866	0.483151	0.0261779	0.719241	0.805353	0.0443962	-0.0688454	0.343975	0.475013	0.0120777	0.0841329	0.247207	0.526537	0.492815	-0.0405594	0.577465	0.702272	0.0466253	-0.238271	0.000902459	0.00309297	0.0167499	0.1012	0.163616	0.392886	0.468369
SPDEF.hg38.10000	-0.16875	0.0196157	0.044819	0.171239	-0.165053	0.0225026	0.0483155	0.0342667	-0.0263645	0.717326	0.847748	0.474329	0.17713	0.0142329	0.0371471	0.0456806	0.146558	0.0430613	0.0927662	0.00930828	-0.1057	0.145587	0.356404	0.473015	0.190323	0.00835928	0.0233441	0.0486006	0.15055	0.0376318	0.0849531	0.00945594	-0.0521559	0.473642	0.734828	0.50507	0.0749914	0.302517	0.427846	0.0444918	-0.103798	0.153013	0.260173	0.0124107	-0.0632142	0.384971	0.662713	0.495466
SPI1.hg38.10000	0.623555	5.72409e-22	1.07899e-19	0.0526438	0.556351	6.49019e-17	1.2234e-14	0.0123967	-0.707859	2.37745e-30	8.96299e-28	1.15069	0.603027	2.68366e-20	2.02348e-18	0.0577521	0.56789	1.05977e-17	1.99767e-15	0.013715	-0.700461	1.69359e-29	6.38482e-27	1.19302	0.602491	2.95632e-20	3.71511e-18	0.0571922	0.561033	3.13743e-17	5.91405e-15	0.013757	-0.703649	7.32139e-30	2.76016e-27	1.17697	0.593239	1.52736e-19	1.15163e-17	0.0588986	0.559703	3.86132e-17	2.0796e-15	0.0176182	-0.698436	2.86883e-29	1.08155e-26	1.13419
SPIB.hg38.10000	0.514539	2.65266e-14	2.50013e-12	0.050552	0.382951	4.56125e-08	7.47649e-07	0.0107562	-0.654304	1.02351e-24	1.92932e-22	0.949092	0.610243	7.16321e-21	6.75133e-19	0.0447395	0.482075	1.65285e-12	4.79326e-11	0.0106207	-0.638181	3.0873e-23	5.81956e-21	0.957503	0.609882	7.65963e-21	1.44384e-18	0.0444483	0.485973	1.02951e-12	2.98557e-11	0.0107093	-0.635396	5.44835e-23	1.02701e-20	0.957373	0.601246	3.699e-20	3.48631e-18	0.0464721	0.490259	6.07502e-13	1.27238e-11	0.0135407	-0.632878	9.06204e-23	1.70819e-20	0.934906
SREBF2.hg38.10000	0.0754994	0.299244	0.378574	0.0675824	0.0804985	0.268291	0.33828	0.02159	0.0193106	0.790894	0.884925	0.511226	0.333504	2.42258e-06	1.69132e-05	0.0481854	0.384986	3.81693e-08	3.59745e-07	0.0141457	0.0322561	0.657782	0.833169	0.544949	0.349001	7.49392e-07	6.42093e-06	0.0478749	0.402641	7.72448e-09	9.7071e-08	0.0143382	-0.016448	0.821327	0.934275	0.64887	0.329879	3.15896e-06	2.29024e-05	0.0463243	0.236496	0.000988311	0.00329728	0.0197684	0.00255126	0.972058	0.980098	0.525116
SRF.hg38.10000	-0.283212	7.18826e-05	0.000423433	0.0629086	-0.159906	0.0271273	0.0549838	0.0201753	-0.562538	2.47791e-17	2.33543e-15	1.17422	-0.180425	0.0125006	0.0334237	0.0483872	0.0276087	0.704593	0.804906	0.014731	-0.532745	2.14205e-15	2.01888e-13	1.21418	-0.181393	0.0120282	0.0321606	0.0477293	0.0397464	0.585123	0.711586	0.0146572	-0.527725	4.35247e-15	3.28176e-13	1.21099	-0.196587	0.00641638	0.0196665	0.0483548	-0.039746	0.585128	0.720893	0.0201137	-0.531384	2.59902e-15	1.95966e-13	1.12356
STAT1.hg38.10000	0.00716706	0.921613	0.938685	0.0587795	-0.0341085	0.639477	0.694763	0.0304363	-0.184247	0.0107256	0.0511843	0.664087	0.272303	0.00013848	0.000629	0.0485384	0.240577	0.000801184	0.00305097	0.020025	-0.125918	0.0826146	0.259548	0.710323	0.272866	0.000133961	0.00063928	0.0476751	0.23988	0.000830646	0.00310053	0.0199178	-0.0737013	0.310934	0.571049	0.739988	0.239543	0.000845229	0.00318651	0.0491396	0.103237	0.155258	0.262477	0.0283732	-0.138157	0.0566529	0.197761	0.627712
STAT2.hg38.10000	0.0674078	0.354169	0.434924	0.0584683	-0.0465856	0.522207	0.591207	0.0269337	-0.104285	0.151087	0.362801	0.475553	0.278746	9.43273e-05	0.000444517	0.048895	0.247946	0.000543501	0.00224528	0.0171295	-0.0422221	0.561949	0.76759	0.521734	0.276054	0.000110871	0.000535877	0.0482257	0.24547	0.000620004	0.0024097	0.0170128	-0.035387	0.626968	0.809475	0.524533	0.23388	0.00112856	0.00409102	0.0478954	0.0505303	0.487556	0.631551	0.0240034	-0.0532785	0.464162	0.738164	0.494983
STAT3.hg38.10000	-0.108747	0.134264	0.192483	0.0536268	-0.133015	0.0665952	0.109158	0.020396	-0.0597133	0.411892	0.636407	0.651582	0.056407	0.438304	0.565893	0.0451359	0.018243	0.802209	0.864094	0.0157923	-0.0269702	0.711117	0.856521	0.666244	0.0641824	0.37772	0.504966	0.0453315	0.0270024	0.710788	0.807129	0.0158079	-0.0107465	0.882699	0.971999	0.701926	-0.0204745	0.778607	0.850825	0.0451437	-0.136681	0.0593715	0.120339	0.0228847	-0.00377062	0.958713	0.979591	0.653614
STAT4.hg38.10000	0.17084	0.01813	0.0421914	0.0574133	0.117538	0.105371	0.160337	0.019053	0.0258635	0.722474	0.851165	0.478614	0.392853	1.89471e-08	2.2322e-07	0.0473312	0.421826	1.2206e-09	1.84066e-08	0.0135351	-0.0104999	0.885372	0.961333	0.490318	0.392219	2.00611e-08	2.36345e-07	0.046892	0.410141	3.80731e-09	5.5206e-08	0.0135154	-0.0165238	0.820517	0.934275	0.486549	0.368924	1.50787e-07	1.35349e-06	0.0471983	0.344492	1.06122e-06	6.89793e-06	0.0173839	0.00620324	0.932127	0.971032	0.472078
STAT5A.hg38.10000	0.282784	7.37957e-05	0.000428015	0.0504423	0.209621	0.00360954	0.0132116	0.0170109	-0.0818301	0.260428	0.518988	0.553387	0.44647	9.56608e-11	2.40428e-09	0.043466	0.449121	7.18442e-11	1.42554e-09	0.013941	-0.0379981	0.60175	0.799928	0.579026	0.458936	2.43602e-11	7.06446e-10	0.0429404	0.473963	4.34404e-12	1.0918e-10	0.013677	0.0130315	0.857997	0.962693	0.543392	0.456537	3.18302e-11	6.31578e-10	0.043631	0.400736	9.21918e-09	8.68908e-08	0.0177798	-0.0270414	0.710388	0.862249	0.567355
STAT5B.hg38.10000	0.376135	8.21247e-08	1.72006e-06	0.0475847	0.195147	0.00682336	0.0211128	0.0185925	-0.181685	0.0118888	0.0553342	0.491242	0.497174	2.55376e-13	1.06974e-11	0.04591	0.443084	1.37397e-10	2.58993e-09	0.0141565	-0.153478	0.0340258	0.138004	0.502797	0.501125	1.54256e-13	6.46162e-12	0.0452165	0.45013	6.43839e-11	1.34849e-09	0.014155	-0.150725	0.0374073	0.157282	0.519462	0.473788	4.43408e-12	1.39304e-10	0.0458895	0.340204	1.47004e-06	9.23676e-06	0.0186077	-0.0828015	0.254793	0.514025	0.488009
STAT6.hg38.10000	0.146876	0.0426065	0.0783543	0.0659046	0.237768	0.00092604	0.00484885	0.0177338	-0.0645833	0.374741	0.608955	0.446434	0.40103	8.97173e-09	1.16632e-07	0.0488013	0.543633	4.41775e-16	3.00308e-14	0.0125963	-0.0675052	0.353473	0.614097	0.460778	0.408549	4.43068e-09	5.96559e-08	0.0540847	0.513243	3.1552e-14	1.98252e-12	0.0140539	-0.0371294	0.610089	0.79586	0.508994	0.413496	2.75876e-09	3.87751e-08	0.0456547	0.433354	3.80477e-10	4.4825e-09	0.0168653	-0.0916335	0.207402	0.445344	0.463957
T.hg38.10000	-0.0279779	0.700831	0.748479	0.0712248	-0.0875852	0.228272	0.297277	0.0112766	0.0784989	0.2804	0.534934	0.505648	0.212382	0.00318146	0.0102514	0.0433963	0.150221	0.0380558	0.0864279	0.0091636	0.0844342	0.245512	0.485112	0.505487	0.203298	0.00479179	0.0144543	0.0437983	0.139479	0.0543045	0.10948	0.00911857	0.0580223	0.425281	0.691982	0.509689	0.144388	0.0462787	0.102101	0.0440204	0.0302865	0.677472	0.775703	0.0104908	0.0964592	0.184363	0.418705	0.514138
TAL1.hg38.10000	0.253786	0.000396284	0.00171049	0.0571686	0.307193	1.54195e-05	0.000132117	0.0105932	-0.065382	0.368851	0.604595	0.548756	0.430969	4.85999e-10	9.64324e-09	0.0460113	0.42507	8.83135e-10	1.38726e-08	0.0107416	-0.0830026	0.253637	0.492893	0.551868	0.429823	5.46298e-10	1.14419e-08	0.0457708	0.443507	1.31352e-10	2.47598e-09	0.0104741	-0.0874193	0.229158	0.515479	0.571182	0.443053	1.37844e-10	2.36214e-09	0.0472412	0.453662	4.37443e-11	5.88986e-10	0.0140481	-0.0277	0.703662	0.862249	0.540731
TBP.hg38.10000	-0.121175	0.0949508	0.149776	0.077189	-0.129166	0.0749364	0.121772	0.0582658	-0.112495	0.121279	0.308934	0.655464	0.165388	0.0222266	0.0530344	0.0569179	0.167228	0.020763	0.053614	0.0323784	0.0611751	0.400519	0.648051	0.638843	0.155548	0.0316585	0.0710432	0.0553039	0.172796	0.016829	0.0437554	0.0320615	0.0181455	0.803245	0.926065	0.656096	0.0809746	0.265461	0.394012	0.0548836	0.0252204	0.729102	0.806075	0.0418527	0.0298314	0.682053	0.854266	0.579435
TBX2.hg38.10000	-0.11583	0.110563	0.168073	0.0499954	-0.142069	0.0499369	0.0896486	0.0108969	-0.0181901	0.80277	0.884925	0.504404	-0.0187566	0.79676	0.843542	0.0422744	0.00592734	0.935139	0.950263	0.0094047	-0.0218311	0.764354	0.889388	0.572382	-0.0173142	0.812087	0.859991	0.0413671	-0.00474111	0.948099	0.958514	0.00952526	-0.0196075	0.787754	0.914999	0.567384	-0.0752007	0.301166	0.427846	0.0437887	-0.14697	0.0424718	0.0894518	0.0117668	0.0074658	0.918357	0.971032	0.558091
TBX21.hg38.10000	0.347306	8.54683e-07	1.23929e-05	0.0521404	0.328177	3.57406e-06	3.64168e-05	0.011293	-0.289802	4.77323e-05	0.000391197	0.695482	0.468081	8.61624e-12	2.95302e-10	0.0468536	0.496058	2.9409e-13	1.00793e-11	0.0099514	-0.271523	0.000144974	0.00140142	0.695558	0.467502	9.21047e-12	2.89362e-10	0.0466453	0.49882	2.07149e-13	7.80953e-12	0.0100476	-0.261775	0.000254146	0.00239533	0.684995	0.472584	5.10631e-12	1.44897e-10	0.0472619	0.498236	2.2314e-13	6.47105e-12	0.0125344	-0.268623	0.000171707	0.00179815	0.674551
TBX5.hg38.10000	-0.137084	0.0586188	0.102311	0.078268	-0.0916069	0.207534	0.27943	0.0101949	0.0828747	0.254372	0.516689	0.553939	0.0521019	0.474101	0.593808	0.0449938	0.052402	0.471555	0.602631	0.0083916	0.065998	0.364347	0.627209	0.559109	0.0477163	0.512148	0.639337	0.0441039	0.0464125	0.523756	0.651263	0.0086046	0.0488756	0.501939	0.753631	0.559712	0.0149279	0.8376	0.894547	0.0460473	-0.00776185	0.915131	0.937735	0.00970849	0.0459575	0.527838	0.756612	0.569705
TCF12.hg38.10000	-0.0101913	0.888719	0.912935	0.0736569	-0.0247477	0.733987	0.775107	0.0298355	-0.122997	0.0900483	0.26114	0.633295	0.318005	7.36006e-06	4.58365e-05	0.0473557	0.286817	5.75303e-05	0.000293093	0.0184776	-0.109806	0.130494	0.334926	0.633185	0.317154	7.80977e-06	4.90714e-05	0.0467809	0.282826	7.36045e-05	0.000369985	0.0185209	-0.110818	0.126964	0.357204	0.664374	0.256694	0.000337657	0.00144655	0.0466065	0.159376	0.0276468	0.0605979	0.024681	-0.133096	0.0664271	0.223598	0.6003
TCF3.hg38.10000	0.00826317	0.909673	0.93192	0.0844198	0.0652492	0.369827	0.441217	0.0211638	-0.115496	0.1116	0.294682	0.563738	0.410329	3.7394e-09	5.42212e-08	0.0432423	0.476079	3.38445e-12	9.11383e-11	0.0113982	-0.0762551	0.294419	0.538823	0.563984	0.41285	2.93607e-09	4.42759e-08	0.0427771	0.48409	1.29503e-12	3.48733e-11	0.0115955	-0.0512717	0.481183	0.736163	0.58251	0.410202	3.78529e-09	4.79265e-08	0.0427995	0.403461	7.15508e-09	6.91658e-08	0.0156225	-0.11934	0.100101	0.290293	0.548175
TCF4.hg38.10000	-0.178257	0.0136183	0.0335509	0.0962702	-0.0873179	0.2297	0.297584	0.020199	0.108326	0.135787	0.33027	0.441288	0.114981	0.113218	0.202839	0.0456526	0.24215	0.000738192	0.00289894	0.0110298	0.0843878	0.245773	0.485112	0.451029	0.118379	0.102884	0.186859	0.044848	0.246993	0.000571858	0.00224573	0.0109415	0.0720363	0.322021	0.58161	0.443904	0.139669	0.0539743	0.113678	0.0472373	0.288104	5.30942e-05	0.000244104	0.0135095	0.0320873	0.659461	0.838515	0.448936
TCF7.hg38.10000	0.0594064	0.414303	0.486719	0.0449206	-0.121348	0.0944781	0.147794	0.00957545	-0.0495719	0.49586	0.700146	0.488536	0.149714	0.0387176	0.0848637	0.0440963	-0.036565	0.615534	0.74554	0.0102853	-0.0962994	0.185095	0.417848	0.504497	0.159976	0.02706	0.061828	0.0431762	-0.0338988	0.641538	0.758181	0.0106352	-0.108372	0.135621	0.370226	0.50567	0.132704	0.0672405	0.134839	0.0445353	-0.196219	0.0065185	0.0178078	0.0140958	-0.08209	0.258913	0.514025	0.512086
TCF7L1.hg38.10000	-0.16791	0.0202416	0.0456952	0.0822174	-0.204634	0.00451633	0.0154787	0.0373093	0.0438193	0.547235	0.747492	0.412235	-0.0496696	0.49501	0.613877	0.0622831	-0.0581602	0.42418	0.561108	0.0183429	0.115935	0.110239	0.313792	0.480021	-0.0485997	0.504359	0.631706	0.0633103	-0.0611576	0.400654	0.52742	0.0185231	0.114755	0.113933	0.338232	0.489064	-0.113615	0.117593	0.206197	0.0606117	-0.215271	0.00278318	0.00826189	0.0264503	0.155043	0.0322227	0.131693	0.434539
TCF7L2.hg38.10000	-0.113376	0.118373	0.177795	0.0572011	-0.0877119	0.227597	0.297277	0.0159394	-0.000801711	0.991218	0.994363	0.533193	0.0770165	0.289611	0.415146	0.0397583	0.108436	0.135387	0.232004	0.011525	-0.00164228	0.982011	0.987248	0.536082	0.0926613	0.202329	0.315199	0.038674	0.116438	0.10869	0.19365	0.0118082	0.00410127	0.955096	0.992099	0.552197	0.0107488	0.882673	0.921795	0.0412853	-0.113143	0.119134	0.206975	0.0164884	0.0267292	0.713585	0.862249	0.507805
TEAD1.hg38.10000	-0.273311	0.000130487	0.000674444	0.0429615	-0.187726	0.0093071	0.0250627	0.0125677	0.198897	0.00580886	0.0302274	0.673446	-0.146557	0.0430625	0.0934662	0.0405072	-0.088066	0.225718	0.340383	0.0115374	0.175645	0.0150798	0.0710634	0.72314	-0.135254	0.062104	0.127246	0.04873	-0.0896064	0.217674	0.326944	0.0115565	0.185377	0.0102455	0.0559788	0.683041	-0.265179	0.000209406	0.000928778	0.0411163	-0.275024	0.00011789	0.000499376	0.0173671	0.169817	0.0188443	0.0807305	0.704157
TEAD3.hg38.10000	-0.275623	0.000113755	0.00061951	0.0770892	-0.246395	0.000590321	0.00327281	0.0130453	-0.214446	0.00289201	0.0170357	0.77916	-0.163812	0.0235509	0.0551472	0.040224	-0.138172	0.0566257	0.112952	0.0112658	-0.204786	0.00448599	0.028187	0.808644	-0.164209	0.0232112	0.0546914	0.0401613	-0.142844	0.0486884	0.101975	0.0111244	-0.20505	0.0044335	0.0283293	0.823758	-0.220597	0.00216532	0.00728861	0.0417736	-0.259445	0.000289718	0.00110327	0.0151113	-0.21144	0.0033221	0.0212277	0.756265
TEAD4.hg38.10000	-0.367175	1.74337e-07	3.28625e-06	0.0524357	-0.264617	0.000216248	0.00145581	0.0147261	0.0253741	0.727516	0.854435	0.654961	-0.258691	0.000302183	0.00126268	0.0402098	-0.185444	0.0102176	0.0296311	0.0125939	0.0197412	0.786342	0.901066	0.676484	-0.260408	0.000274485	0.00118944	0.0403307	-0.191244	0.00804443	0.0229754	0.0125745	0.0317588	0.662732	0.828146	0.67557	-0.334145	2.31063e-06	1.70805e-05	0.0410285	-0.312884	1.04854e-05	5.89997e-05	0.0181851	0.00737405	0.919357	0.971032	0.672033
TET3.hg38.10000	-0.150753	0.0373716	0.0715183	0.0440921	-0.0308082	0.672234	0.724092	0.0121803	-0.0273776	0.706952	0.846283	0.482212	-0.0596632	0.412285	0.543466	0.0462315	0.0888822	0.22143	0.338704	0.0120959	0.0128599	0.859847	0.950623	0.515388	-0.0571126	0.432587	0.562364	0.0476957	0.116371	0.108896	0.19365	0.0121054	-0.00298147	0.967348	0.993706	0.616512	-0.131548	0.0696804	0.137537	0.0448453	-0.0966844	0.183336	0.292872	0.0163329	0.105023	0.148201	0.367577	0.496593
TFAP2A.hg38.10000	-0.305358	1.74326e-05	0.000128864	0.0964966	-0.352153	5.85719e-07	7.40737e-06	0.0277366	0.0679565	0.350256	0.585203	0.551341	-0.0815895	0.261837	0.382607	0.0485789	-0.274052	0.000124888	0.000588537	0.0158236	0.0666779	0.359416	0.621559	0.563429	-0.0875986	0.2282	0.342755	0.0482276	-0.277372	0.000102456	0.000495206	0.0158135	0.074963	0.3027	0.566791	0.569297	-0.188079	0.00917295	0.026251	0.0507223	-0.388474	2.80432e-08	2.24942e-07	0.0219873	0.0524749	0.470938	0.738164	0.530834
TFAP2C.hg38.10000	-0.345151	1.00897e-06	1.3585e-05	0.0986743	-0.401132	8.88725e-09	1.67525e-07	0.029983	0.0559688	0.441876	0.668655	0.625671	-0.209947	0.0035565	0.0111733	0.0530386	-0.354796	4.75389e-07	3.73379e-06	0.0183309	0.0385153	0.596809	0.799928	0.614557	-0.212025	0.0032341	0.0108862	0.0523761	-0.343416	1.15224e-06	8.68793e-06	0.0185206	0.0479707	0.509899	0.755971	0.641361	-0.305575	1.71813e-05	9.25334e-05	0.0551847	-0.457129	2.98019e-11	4.49413e-10	0.0263431	-0.000495614	0.994571	0.994571	0.559705
TFAP4.hg38.10000	-0.325207	4.42504e-06	4.91261e-05	0.0728582	-0.236877	0.00096926	0.00500563	0.0281431	-0.0170626	0.814769	0.88821	0.697896	-0.179032	0.013209	0.0350689	0.0441505	-0.0549612	0.450151	0.579347	0.0182781	0.0318073	0.662249	0.833169	0.749749	-0.177859	0.0138325	0.0359645	0.0435878	-0.0445355	0.540699	0.66834	0.0182685	0.0468581	0.519774	0.762469	0.740945	-0.227341	0.00156257	0.0055055	0.0442125	-0.16948	0.0190853	0.044142	0.026298	0.0234418	0.747536	0.890684	0.693877
TFDP1.hg38.10000	-0.122731	0.0907527	0.145591	0.0823513	-0.138041	0.056863	0.0978641	0.0504442	-0.201887	0.00509884	0.0274609	0.629992	0.17677	0.0144341	0.0372286	0.0543393	0.162274	0.0249075	0.0630211	0.0251677	-0.135451	0.0617206	0.215451	0.650323	0.177271	0.0141548	0.0365505	0.0533218	0.177102	0.0142483	0.0378283	0.0248287	-0.10813	0.136502	0.370226	0.668877	0.0866285	0.233413	0.360401	0.0542384	-0.0216384	0.766374	0.835038	0.0338106	-0.107911	0.137302	0.348585	0.591531
TFE3.hg38.10000	-0.207355	0.00399906	0.0126779	0.0573905	-0.24535	0.000623933	0.00340903	0.0180974	-0.0404224	0.578752	0.755698	0.69825	-0.0354553	0.626302	0.717677	0.0494151	-0.0890574	0.220517	0.338704	0.0130459	0.00498825	0.945398	0.965895	0.729154	-0.0281067	0.69952	0.78722	0.0495939	-0.0836625	0.249869	0.365119	0.0132179	0.00488114	0.946569	0.988522	0.743214	-0.0891268	0.220156	0.344474	0.049156	-0.22718	0.00157498	0.00498963	0.0185658	-0.0302383	0.677956	0.854266	0.71291
TFEB.hg38.10000	0.11066	0.127508	0.189254	0.0478957	0.149325	0.0392323	0.0732206	0.0118142	0.226811	0.00160371	0.0104241	0.541502	0.226664	0.00161529	0.00579966	0.0431365	0.247794	0.000547921	0.00224528	0.0120452	0.173835	0.0161717	0.0752684	0.572147	0.229636	0.00139537	0.00531368	0.0426599	0.241173	0.000776754	0.00295794	0.01229	0.175436	0.0152024	0.0725482	0.567642	0.220763	0.00214829	0.00728861	0.0431939	0.205709	0.0043051	0.0122032	0.0140026	0.145939	0.0439589	0.159351	0.549559
THAP11.hg38.10000	-0.220672	0.00215764	0.00753175	0.0624388	-0.137905	0.057109	0.0978641	0.0343734	-0.14353	0.0476054	0.158825	0.691106	-0.0400904	0.581878	0.68928	0.0471441	0.0912171	0.209483	0.326004	0.0222686	-0.109857	0.130314	0.334926	0.747684	-0.037051	0.610844	0.717409	0.0607332	0.0793271	0.275341	0.396197	0.0243866	-0.0512724	0.481177	0.736163	0.797213	-0.0717971	0.323635	0.446924	0.0479061	-0.0302798	0.677539	0.775703	0.0311892	-0.120095	0.0979551	0.28646	0.685919
THRB.hg38.10000	-0.164911	0.0226203	0.0492939	0.0584045	-0.20001	0.00553484	0.0177002	0.0152167	-0.081136	0.264507	0.518988	0.600877	0.0451349	0.535259	0.644705	0.0450037	-0.00890323	0.902709	0.927306	0.0113072	-0.0613373	0.399269	0.648051	0.627204	0.0435781	0.549445	0.672071	0.0447862	-0.0230024	0.752113	0.841385	0.0112289	-0.0204698	0.778657	0.912853	0.631657	-0.0266463	0.714435	0.811271	0.0443089	-0.174731	0.0156228	0.0375146	0.0148175	0.00271907	0.970221	0.980098	0.625465
TLX1.hg38.10000	0.254853	0.000373751	0.00163842	0.0501107	0.214672	0.00286185	0.0116013	0.010045	-0.223323	0.00189998	0.0119382	0.600599	0.228831	0.00145202	0.00536679	0.0436274	0.252433	0.000426667	0.00184889	0.0108253	-0.244961	0.000636894	0.00490019	0.659749	0.226591	0.00162105	0.00593335	0.0433957	0.248805	0.00051907	0.00210419	0.0108706	-0.233229	0.00116617	0.00879295	0.654558	0.179093	0.0131774	0.035485	0.0450568	0.161105	0.025983	0.0572841	0.0140078	-0.218161	0.00243051	0.0157983	0.630846
TP53.hg38.10000	-0.0890418	0.220598	0.290789	0.0728484	-0.0779936	0.283517	0.352759	0.0146892	-0.0489369	0.501403	0.705331	0.481745	0.0737609	0.310542	0.441789	0.0499045	0.117786	0.104633	0.186951	0.0100763	-0.055924	0.442242	0.68051	0.513521	0.0969502	0.182129	0.29343	0.0594213	0.13812	0.0567199	0.113742	0.0118032	-0.0617663	0.395974	0.663637	0.560459	-0.00345295	0.962188	0.980392	0.0433163	-0.0840372	0.247747	0.375103	0.0134648	-0.0356111	0.624785	0.82358	0.509253
TP63.hg38.10000	-0.225855	0.00168041	0.00597655	0.0801113	-0.17293	0.0167428	0.0389631	0.012469	0.213017	0.00308978	0.0176492	0.506797	-0.0894058	0.21871	0.33382	0.0470833	-0.029152	0.688914	0.794253	0.0093737	0.262129	0.000249106	0.00233132	0.541428	-0.0910567	0.210289	0.324913	0.046002	-0.0214844	0.76799	0.848803	0.00956516	0.262916	0.000238243	0.00230301	0.535553	-0.122573	0.0911716	0.168489	0.047064	-0.131731	0.0692887	0.134761	0.0123351	0.242771	0.000714619	0.00585677	0.532822
TP73.hg38.10000	-0.117412	0.105746	0.162719	0.08368	-0.0280086	0.700518	0.748145	0.0121273	-0.0503867	0.488795	0.694666	0.494467	0.0683787	0.347264	0.477804	0.0389695	0.156605	0.0305043	0.0723277	0.00884508	-0.0647247	0.373694	0.631761	0.499815	0.066807	0.358485	0.486147	0.0388291	0.165968	0.0217558	0.0557954	0.00923053	-0.0345462	0.635182	0.814669	0.501429	0.0483676	0.506399	0.638503	0.0393633	0.0998665	0.169267	0.275281	0.0108898	-0.00651959	0.928675	0.971032	0.505912
TRPS1.hg38.10000	-0.239886	0.000830362	0.00322728	0.0738037	-0.320911	6.00367e-06	5.80355e-05	0.022977	-0.0980304	0.177284	0.406717	0.543811	-0.0459774	0.527659	0.637588	0.0503938	-0.218327	0.00241154	0.00810702	0.0171675	-0.0896227	0.21759	0.46085	0.555185	0.0149907	0.836926	0.87402	0.0525567	-0.197645	0.0061314	0.0179189	0.0174295	-0.0812042	0.264104	0.541126	0.565127	-0.234684	0.00108362	0.00396626	0.0506401	-0.383963	4.17521e-08	3.21235e-07	0.0249735	-0.0138639	0.849032	0.93409	0.540736
TWIST1.hg38.10000	-0.164698	0.0227984	0.0493966	0.0563127	-0.0291004	0.689436	0.738401	0.0101424	0.00555232	0.939235	0.962616	0.474168	-0.0525801	0.470048	0.592669	0.042554	-0.0118601	0.870645	0.916366	0.010509	0.0549047	0.450617	0.686918	0.494809	-0.0227206	0.755052	0.828833	0.0433646	-0.0169316	0.816165	0.883776	0.0107479	0.047951	0.510072	0.755971	0.504236	-0.0765232	0.29272	0.424958	0.0428159	-0.136471	0.0597684	0.120496	0.013517	0.0388256	0.593854	0.791106	0.494426
USF1.hg38.10000	-0.240729	0.000794877	0.00312155	0.0694348	-0.173801	0.0161929	0.0385843	0.0255739	0.0537838	0.45993	0.674683	0.622492	-0.107156	0.140089	0.241158	0.0464657	0.0512519	0.481353	0.61101	0.0158627	0.0517317	0.477252	0.700357	0.649362	-0.104693	0.149483	0.250468	0.0456584	0.0505215	0.487631	0.616903	0.0157624	0.040176	0.58107	0.779586	0.656141	-0.144367	0.0463109	0.102101	0.0470227	-0.0779792	0.283606	0.418322	0.0223117	0.00853795	0.906682	0.967067	0.620701
USF2.hg38.10000	-0.161269	0.0258296	0.0550155	0.0698668	-0.147309	0.0419931	0.0776048	0.0244243	0.0721759	0.321082	0.551132	0.667821	-0.0263678	0.717292	0.79535	0.0446954	0.0889959	0.220837	0.338704	0.0145163	0.0570317	0.433241	0.68051	0.688862	-0.0220395	0.762172	0.828833	0.0439877	0.0879641	0.226258	0.334662	0.0143883	0.0557183	0.443925	0.709151	0.720072	-0.0743699	0.306552	0.431232	0.0441113	-0.0350342	0.630408	0.756891	0.0207558	0.0270061	0.71075	0.862249	0.634444
VDR.hg38.10000	0.0329571	0.65083	0.705066	0.0581415	-0.019589	0.78795	0.818339	0.0230817	-0.0828787	0.254349	0.516689	0.457754	0.258538	0.000304786	0.00126268	0.0488996	0.292502	4.02421e-05	0.00021368	0.0157697	-0.0392909	0.589435	0.793632	0.46699	0.264729	0.000214867	0.000964343	0.0547621	0.275652	0.00011356	0.000541925	0.016448	0.00344793	0.962243	0.993041	0.497237	0.258038	0.000313388	0.00137381	0.0467535	0.176849	0.01439	0.0352275	0.0213901	-0.0340076	0.640468	0.823729	0.470462
VEZF1.hg38.10000	-0.128864	0.0756233	0.125044	0.0716663	-0.161936	0.0252143	0.0522296	0.0327956	-0.0229358	0.752807	0.870578	0.44681	0.0521808	0.473431	0.593808	0.0485711	0.0714395	0.326056	0.454072	0.0177723	-0.0100006	0.890788	0.961333	0.454266	0.0462924	0.524832	0.649324	0.0485734	0.065626	0.367063	0.49778	0.0178677	-0.00328135	0.964066	0.993041	0.469171	-0.030956	0.670753	0.773315	0.0491318	-0.102427	0.158543	0.265647	0.0260102	-0.0202236	0.781251	0.903471	0.449794
WT1.hg38.10000	-0.182981	0.0112875	0.0293902	0.246589	-0.19501	0.00686324	0.0211128	0.0227758	0.0550274	0.449604	0.669963	0.552537	0.104716	0.149397	0.248118	0.0523065	-0.0330857	0.649558	0.769042	0.00761174	0.0922856	0.204173	0.442375	0.570212	0.105614	0.145918	0.247798	0.0512316	-0.0566274	0.436514	0.563582	0.00811389	0.120128	0.0978626	0.302411	0.573957	0.0810519	0.265004	0.394012	0.0552268	-0.116553	0.108339	0.190963	0.00905543	0.0894443	0.218511	0.458521	0.563906
XBP1.hg38.10000	-0.132332	0.0680174	0.114989	0.229473	-0.0752267	0.300998	0.366954	0.0194523	0.122626	0.0910298	0.261971	0.468458	0.213896	0.00296681	0.0098113	0.05461	0.130506	0.0719414	0.139804	0.0108536	0.0562412	0.439654	0.68051	0.520854	0.257638	0.000320448	0.00137283	0.0543901	0.166945	0.0209821	0.0541799	0.0117899	0.000709597	0.992227	0.999872	0.634119	0.107778	0.13779	0.238567	0.0490443	-0.054592	0.453204	0.595324	0.0143999	0.0763463	0.293841	0.561283	0.50684
YY1.hg38.10000	-0.0156613	0.829739	0.866514	0.075195	-0.123119	0.0897296	0.142135	0.0472256	-0.404543	6.46618e-09	1.21887e-07	0.756162	0.331139	2.88172e-06	1.97529e-05	0.0544962	0.151842	0.0360021	0.0827609	0.027763	-0.328894	3.39304e-06	4.56849e-05	0.767067	0.329738	3.19155e-06	2.27021e-05	0.0543006	0.150052	0.0382755	0.0858921	0.0277137	-0.336049	2.00665e-06	2.80188e-05	0.774872	0.252068	0.00043522	0.00180305	0.053636	0.0281282	0.699301	0.780467	0.0362497	-0.353563	5.24113e-07	7.59963e-06	0.681561
YY2.hg38.10000	-0.0647602	0.373432	0.452681	0.0778301	-0.0784387	0.28077	0.350497	0.0327049	0.0341248	0.639316	0.793841	0.57524	0.25394	0.000392951	0.00159293	0.0440713	0.239508	0.000846743	0.00316062	0.0175216	0.025232	0.728982	0.873883	0.57008	0.253111	0.000411172	0.00168491	0.0440027	0.232425	0.00121423	0.00440158	0.0175194	0.0413509	0.570054	0.770621	0.62866	0.140793	0.0520514	0.111496	0.0445923	-0.00192279	0.978939	0.983671	0.0245621	0.0358421	0.622539	0.823499	0.540576
ZBTB11.hg38.10000	-0.17035	0.018469	0.0427166	0.0650043	-0.112287	0.121974	0.18104	0.034376	-0.108478	0.135237	0.33027	0.691162	-0.134819	0.0629549	0.124732	0.08399	0.140257	0.0529608	0.107345	0.0188682	-0.165739	0.0219404	0.0973121	0.740092	-0.13347	0.0656619	0.130976	0.0835601	0.148257	0.0406751	0.0886388	0.018759	-0.188202	0.00912676	0.0529352	0.743364	-0.125396	0.0839048	0.156595	0.0805889	0.0243203	0.738412	0.811608	0.02553	-0.142309	0.0495485	0.177903	0.686325
ZBTB14.hg38.10000	-0.155605	0.0315945	0.0633571	0.114644	-0.199777	0.00559116	0.0177132	0.0774354	-0.0512951	0.480983	0.68947	0.480577	0.018418	0.800351	0.843542	0.0768331	0.0235421	0.746493	0.822888	0.0305329	0.0237329	0.744509	0.877125	0.543111	0.030902	0.671294	0.764586	0.0766591	0.0363506	0.617608	0.73683	0.0300249	0.0546895	0.452397	0.719635	0.535718	-0.0701898	0.334612	0.460397	0.0776762	-0.110283	0.128821	0.221761	0.0411884	0.0212979	0.769947	0.898669	0.483473
ZBTB16.hg38.10000	0.381657	5.10539e-08	1.1631e-06	0.0495361	0.524125	7.18504e-15	9.0292e-13	0.0112361	-0.0412834	0.570684	0.752685	0.490973	0.427653	6.80873e-10	1.16677e-08	0.0512134	0.549562	1.82512e-16	1.72018e-14	0.0118339	-0.05614	0.440478	0.68051	0.50792	0.413732	2.69649e-09	4.23573e-08	0.0567693	0.504332	1.01981e-13	4.27186e-12	0.0139225	-0.0332862	0.647577	0.822009	0.559432	0.447472	8.5871e-11	1.61867e-09	0.0509888	0.570181	7.33264e-18	6.91101e-16	0.0143334	-0.0467385	0.520841	0.755281	0.501975
ZBTB17.hg38.10000	-0.288188	5.28159e-05	0.00033186	0.0726373	-0.247158	0.000566828	0.00323779	0.0250884	-0.170838	0.0181311	0.0785681	0.731965	-0.15794	0.029098	0.0652973	0.0407273	-0.0789571	0.277593	0.40251	0.0141419	-0.148245	0.0406915	0.158151	0.732712	-0.132118	0.0684668	0.13455	0.0409164	-0.0541711	0.4567	0.585632	0.0139964	-0.133623	0.0653502	0.228702	0.749876	-0.205449	0.0043554	0.0137982	0.0422176	-0.200119	0.00550871	0.0154907	0.0205842	-0.182075	0.011705	0.0573089	0.69716
ZBTB2.hg38.10000	-0.365447	2.0106e-07	3.6095e-06	0.0658051	-0.345223	1.00339e-06	1.14629e-05	0.0149304	-0.527993	4.19191e-15	2.63391e-13	1.65008	-0.305547	1.72138e-05	9.686e-05	0.0519255	-0.293485	3.77999e-05	0.00020358	0.0143141	-0.526504	5.16196e-15	3.89212e-13	1.68064	-0.303636	1.95445e-05	0.000115129	0.0515475	-0.296304	3.15515e-05	0.000177536	0.0143788	-0.530869	2.79577e-15	2.63502e-13	1.67733	-0.325128	4.45037e-06	3.11001e-05	0.0514254	-0.285502	6.24201e-05	0.000280147	0.0187481	-0.534831	1.58974e-15	1.49833e-13	1.60718
ZBTB20.hg38.10000	-0.123023	0.089981	0.145591	0.104182	-0.173467	0.0164016	0.0385843	0.036995	-0.0604924	0.405807	0.63496	0.553029	0.181359	0.0120444	0.0324339	0.0535927	0.0683248	0.347645	0.479171	0.0171808	-0.0410048	0.573289	0.777445	0.57589	0.171917	0.0174035	0.0428832	0.055365	0.0735832	0.311712	0.441787	0.0176517	-0.042639	0.55809	0.770621	0.584869	0.0729863	0.315664	0.437661	0.0527109	-0.110483	0.128123	0.221571	0.0248219	-0.0298507	0.681859	0.854266	0.569759
ZBTB26.hg38.10000	-0.155348	0.0318811	0.0635936	0.113726	-0.181106	0.0121669	0.030177	0.0653484	-0.0784921	0.280441	0.534934	0.480796	0.230032	0.00136819	0.00515807	0.064246	0.0811042	0.264695	0.385289	0.0279959	0.137381	0.05807	0.206527	0.540317	0.225059	0.00174681	0.00633217	0.0640632	0.0886652	0.222564	0.331647	0.0277751	0.135443	0.0617356	0.225964	0.558014	0.152253	0.0354974	0.0838433	0.0634767	-0.0611299	0.400868	0.53974	0.0372458	0.108512	0.135115	0.348585	0.470111
ZBTB33.hg38.10000	-0.112188	0.122303	0.182969	0.0755506	-0.136625	0.0594776	0.100552	0.0349854	0.0212738	0.770201	0.879896	0.507822	0.176625	0.0145162	0.0372286	0.0506656	0.149845	0.0385459	0.0864988	0.0185389	0.0324635	0.655722	0.833169	0.538414	0.165988	0.0217399	0.0515467	0.0505408	0.156514	0.0306015	0.0712147	0.0182421	0.0203289	0.780141	0.912853	0.541346	0.148058	0.0409483	0.0935607	0.0509809	-0.00176519	0.980665	0.983671	0.0261977	0.043031	0.554473	0.768516	0.52651
ZBTB42.hg38.10000	-0.185265	0.010292	0.0275183	0.0821381	-0.193385	0.00735258	0.0215349	0.019742	0.0979536	0.177625	0.406717	0.438405	0.0831084	0.25303	0.372627	0.0468665	-0.0133317	0.854761	0.907732	0.0119036	0.0804283	0.26871	0.509064	0.451894	0.0907305	0.211934	0.326119	0.0454636	0.0117037	0.872336	0.916074	0.0120108	0.0413581	0.569987	0.770621	0.46493	0.0257872	0.72326	0.813937	0.0458307	-0.139944	0.053497	0.109611	0.0167902	0.0770372	0.289481	0.559663	0.46305
ZBTB48.hg38.10000	-0.196761	0.00636896	0.0189063	0.153497	-0.207806	0.0039186	0.0138067	0.0394819	-0.0564054	0.438317	0.666721	0.471333	0.161999	0.025157	0.0581851	0.0502119	0.0209747	0.773343	0.845349	0.0156043	-0.0423716	0.560563	0.76759	0.527793	0.159332	0.0276909	0.0628884	0.0491202	0.02716	0.709176	0.807129	0.015919	-0.0455451	0.531551	0.770104	0.520268	0.076041	0.295781	0.424958	0.0493343	-0.146675	0.0428931	0.0898372	0.0223079	-0.0893646	0.218923	0.458521	0.493554
ZBTB6.hg38.10000	-0.198749	0.00584606	0.0174918	0.0886298	-0.214176	0.00292848	0.0117451	0.0242951	0.0208622	0.774526	0.882164	0.499882	0.0391733	0.59055	0.68928	0.0493136	-0.0688778	0.343748	0.476445	0.0119096	0.0593109	0.415055	0.665854	0.523516	0.0464561	0.523365	0.649324	0.0507241	-0.0410106	0.573234	0.701654	0.0119963	0.065162	0.370468	0.634847	0.509511	-0.0183267	0.80132	0.865609	0.0480779	-0.190921	0.0081536	0.021524	0.0166798	0.0184742	0.799755	0.910899	0.526608
ZBTB7A.hg38.10000	-0.0870874	0.230937	0.302303	0.107933	-0.10438	0.150713	0.212805	0.0388361	0.0222198	0.760286	0.875561	0.621191	0.220356	0.00219031	0.00771728	0.0600823	0.213218	0.00306123	0.00969819	0.0219301	0.0503575	0.489047	0.710747	0.628384	0.215441	0.00276124	0.00961751	0.0602292	0.21065	0.00344432	0.0112914	0.0220158	0.0246334	0.735169	0.891186	0.651913	0.170697	0.018228	0.047299	0.0606863	0.0881034	0.225521	0.349882	0.02991	0.0621105	0.393341	0.667201	0.584978
ZEB1.hg38.10000	-0.194571	0.00699256	0.0201236	0.0768288	-0.208933	0.0037241	0.0133713	0.0331847	0.120197	0.097668	0.272747	0.489813	0.0360369	0.620649	0.713368	0.0532198	0.000652814	0.992849	0.992849	0.0177107	0.0985008	0.175204	0.402755	0.52279	0.0328173	0.652214	0.74737	0.0557963	0.0165928	0.81978	0.883776	0.0179584	0.0882118	0.224948	0.510876	0.591287	-0.0268593	0.712253	0.811237	0.0547879	-0.17997	0.0127285	0.0315699	0.0259934	0.152157	0.0356144	0.141333	0.502993
ZEB2.hg38.10000	-0.0913013	0.209061	0.276548	0.0517052	-0.0755061	0.299201	0.366954	0.0162143	-0.0971645	0.18116	0.41143	0.517421	0.131808	0.0691256	0.134332	0.0428004	0.188193	0.00913023	0.0266829	0.0111626	-0.109777	0.130594	0.334926	0.534231	0.124164	0.0870175	0.161646	0.0421384	0.189413	0.00868144	0.0246083	0.0111449	-0.119217	0.100452	0.305407	0.535444	0.0759351	0.296456	0.424958	0.0431975	0.0448673	0.537684	0.680224	0.0154807	-0.0994679	0.170984	0.402882	0.529672
ZFHX2.hg38.10000	-0.188299	0.00909034	0.025015	0.0960157	-0.202099	0.00505168	0.0165895	0.0259407	0.0636722	0.381531	0.614734	0.508046	0.0694156	0.339984	0.471321	0.0443112	0.0328263	0.652125	0.769042	0.0103361	0.031732	0.663	0.833169	0.538502	0.0619764	0.394365	0.521265	0.0442063	0.0290115	0.690336	0.791054	0.0106364	0.032524	0.655122	0.826023	0.548489	0.0367339	0.613903	0.734735	0.0453449	-0.0706719	0.331295	0.467784	0.0150609	0.0339159	0.64137	0.823729	0.53202
ZFHX3.hg38.10000	0.122792	0.0905899	0.145591	0.0562159	-0.0263902	0.717061	0.75936	0.0109513	-0.0267042	0.713841	0.846283	0.44607	0.0677927	0.351421	0.481766	0.0462903	-0.0405851	0.577223	0.711154	0.00968575	-0.104133	0.151687	0.364242	0.468542	0.0833929	0.251404	0.363139	0.0457264	-0.0317348	0.662971	0.77142	0.00978883	-0.0922811	0.204195	0.478146	0.486893	0.0408715	0.574537	0.701644	0.0466952	-0.170599	0.0182957	0.0425771	0.012232	-0.0293103	0.687313	0.854628	0.4915
ZFP1.hg38.10000	-0.275437	0.000115028	0.00061951	0.0451337	-0.287158	5.6323e-05	0.000416349	0.0137115	-0.169909	0.0187794	0.0795488	0.71094	-0.0694059	0.340051	0.471321	0.0448305	-0.175784	0.0149988	0.0401031	0.0123022	-0.111565	0.124407	0.326324	0.757076	-0.0656058	0.367211	0.492664	0.0437135	-0.175515	0.0151563	0.0399576	0.0122404	-0.130885	0.0711105	0.239363	0.743728	-0.121865	0.093072	0.169508	0.0449761	-0.266802	0.000190769	0.000757051	0.0174031	-0.116799	0.107592	0.298063	0.765874
ZFP42.hg38.10000	-0.178095	0.0137052	0.0335509	0.0938262	-0.165517	0.022121	0.0480626	0.0551436	-0.0391275	0.590985	0.765641	0.412904	-0.111608	0.124262	0.215884	0.0685065	0.0736765	0.311097	0.437625	0.0244556	-0.00951885	0.896019	0.961333	0.492911	-0.118307	0.103095	0.186859	0.0697935	0.0856472	0.238771	0.351628	0.0237075	0.012167	0.867328	0.96455	0.545935	-0.120858	0.0958259	0.173592	0.0689159	-0.0751571	0.301447	0.437098	0.0340419	-0.0467337	0.520884	0.755281	0.443828
ZFP64.hg38.10000	-0.00580792	0.936443	0.94903	0.045093	-0.0770249	0.289558	0.356743	0.0130251	-0.0471466	0.517203	0.719504	0.484111	0.0969997	0.181905	0.288144	0.0417907	0.123495	0.0887459	0.164814	0.0105709	-0.00718648	0.921402	0.961676	0.51682	0.0969965	0.181919	0.29343	0.0413552	0.142126	0.0498452	0.103821	0.010304	-0.0360072	0.620936	0.804443	0.530929	0.0749151	0.303011	0.427846	0.0424578	0.0632865	0.384427	0.52321	0.0136419	-0.016886	0.816652	0.921564	0.501885
ZFX.hg38.10000	-0.0654321	0.368484	0.448124	0.148022	-0.140269	0.0529397	0.0937008	0.070059	0.100187	0.167897	0.393151	0.430859	0.283913	6.88526e-05	0.000346099	0.0854903	0.143525	0.0476141	0.0986292	0.0370896	0.0939771	0.195967	0.429245	0.533012	0.281667	7.90091e-05	0.000408033	0.0855654	0.142888	0.0486185	0.101975	0.0368156	0.0845836	0.244675	0.526537	0.558784	0.179855	0.0127863	0.0346793	0.0816882	0.0113057	0.876642	0.917994	0.0457754	0.0762067	0.294727	0.561283	0.469359
ZIC2.hg38.10000	-0.213431	0.00303127	0.0100244	0.0782221	-0.230946	0.00130739	0.00616109	0.0216221	-0.0458609	0.528707	0.730212	0.491416	0.0603216	0.407136	0.538663	0.0458245	-0.0157898	0.828364	0.887196	0.0111694	-0.0488525	0.502142	0.719749	0.498126	0.0615052	0.397977	0.522779	0.0457991	0.00681643	0.925437	0.958488	0.0113769	-0.0668185	0.358402	0.619805	0.487883	0.00631621	0.930894	0.95686	0.0456096	-0.178396	0.0135438	0.0333726	0.015349	-0.00648615	0.92904	0.971032	0.500444
ZIM3.hg38.10000	0.153789	0.033661	0.0660948	0.0636965	0.210044	0.00354075	0.0130869	0.00999202	0.000643593	0.99295	0.994363	0.536881	0.13616	0.060358	0.121037	0.0491342	0.13519	0.0622274	0.122186	0.00885945	-0.0410648	0.572727	0.777445	0.588673	0.134093	0.0644008	0.129835	0.0484642	0.135665	0.0613061	0.121007	0.00939946	-0.0533562	0.46351	0.726295	0.604789	0.127581	0.0786067	0.14967	0.0504889	0.0436746	0.54856	0.682532	0.0104979	-0.056359	0.438695	0.724359	0.585661
ZKSCAN1.hg38.10000	-0.182642	0.0114422	0.029546	0.0446344	-0.232583	0.00120465	0.0058225	0.0156235	0.303801	1.93322e-05	0.000191796	0.803592	-0.0866932	0.233063	0.34867	0.0432377	-0.0365806	0.615383	0.74554	0.0108732	0.314967	9.08685e-06	0.000110508	0.794255	-0.0854602	0.239802	0.355927	0.0427066	-0.0252509	0.728787	0.820683	0.0107891	0.303333	1.99398e-05	0.000250577	0.807603	-0.127901	0.0778537	0.149339	0.0435431	-0.12073	0.0961807	0.171849	0.0141725	0.290842	4.47029e-05	0.000543644	0.758475
ZNF121.hg38.10000	-0.0665655	0.360228	0.440929	0.0929001	-0.126274	0.0817431	0.131137	0.009636	0.196551	0.0064265	0.0327404	0.563117	0.0925865	0.202696	0.318401	0.0473404	-0.152573	0.0351085	0.0817031	0.0103229	0.168641	0.0196957	0.0894612	0.557696	0.0958638	0.1871	0.295542	0.0470169	-0.133859	0.0648716	0.127378	0.0105422	0.0833843	0.251453	0.532227	0.580208	0.0232501	0.749532	0.826238	0.0479605	-0.209893	0.00356514	0.0104191	0.0126892	0.18805	0.00918413	0.0474304	0.543312
ZNF143.hg38.10000	-0.264476	0.000218	0.00100756	0.0662135	-0.137352	0.0581228	0.098704	0.0335303	-0.336593	1.92702e-06	2.59459e-05	0.827025	-0.0915449	0.207843	0.321135	0.0523051	0.11826	0.103232	0.185325	0.0207563	-0.295011	3.42865e-05	0.000391697	0.848698	-0.0836224	0.250097	0.362641	0.052028	0.123611	0.088444	0.163542	0.02065	-0.268848	0.000169484	0.00177487	0.863557	-0.122197	0.0921769	0.169017	0.0518622	-0.0075136	0.917836	0.937735	0.0284375	-0.268014	0.000177881	0.00180083	0.81704
ZNF146.hg38.10000	-0.0976658	0.178908	0.241751	0.0889711	-0.169481	0.0190844	0.0430828	0.0212906	0.370914	1.27697e-07	2.00591e-06	1.16054	-0.374359	9.55103e-08	9.47563e-07	0.0515852	-0.450329	6.30049e-11	1.3196e-09	0.015053	0.371894	1.17615e-07	1.84754e-06	1.18196	-0.349102	7.43545e-07	6.42093e-06	0.0535312	-0.435867	2.93378e-10	4.80884e-09	0.0146701	0.339896	1.50463e-06	2.18172e-05	1.20813	-0.38328	4.43203e-08	4.39704e-07	0.0522358	-0.440148	1.87473e-10	2.35591e-09	0.0171543	0.353788	5.14893e-07	7.59963e-06	1.14631
ZNF18.hg38.10000	-0.147109	0.0422753	0.0781265	0.074932	-0.145934	0.0439674	0.0808571	0.0194617	-0.108927	0.133617	0.32924	0.567773	0.0689369	0.343333	0.474126	0.0433757	0.0200869	0.782693	0.850585	0.0132831	-0.0650802	0.37107	0.63015	0.598569	0.069774	0.33749	0.466058	0.0437896	0.0344156	0.636463	0.754548	0.0132946	-0.0419425	0.564544	0.770621	0.653505	0.0250435	0.730929	0.817573	0.0439332	-0.122305	0.0918866	0.166544	0.0191067	-0.0319747	0.660581	0.838515	0.562286
ZNF184.hg38.10000	0.113837	0.116872	0.176244	0.046065	-0.200792	0.00534935	0.0173854	0.00919344	0.0739271	0.309449	0.546751	0.630468	0.101524	0.162265	0.264822	0.04303	-0.188435	0.00903935	0.0266237	0.00918047	0.0536131	0.461357	0.690205	0.65844	0.0254182	0.727062	0.810954	0.0534471	-0.0979066	0.177834	0.284083	0.0217496	0.0478084	0.511333	0.755971	0.817316	0.129042	0.0752184	0.145422	0.0449232	-0.208352	0.00382318	0.0110872	0.012141	0.0494968	0.496513	0.743392	0.649544
ZNF217.hg38.10000	-0.381347	5.24476e-08	1.1631e-06	0.0617871	-0.386046	3.4768e-08	5.95797e-07	0.0233755	0.0850748	0.241936	0.503921	0.484164	-0.259172	0.000294183	0.00124615	0.0529191	-0.315654	8.66574e-06	5.18569e-05	0.0184642	0.0816691	0.261371	0.502738	0.507031	-0.26919	0.000166147	0.000773303	0.0520009	-0.314627	9.30216e-06	5.56653e-05	0.018695	0.0974999	0.179651	0.44267	0.512246	-0.372038	1.16192e-07	1.0684e-06	0.051643	-0.421318	1.28371e-09	1.30799e-08	0.0265026	0.0957975	0.187406	0.420548	0.478889
ZNF22.hg38.10000	0.130218	0.0725751	0.121065	0.0611361	-0.126778	0.0805227	0.129731	0.00860617	-0.198722	0.00585305	0.0302274	0.608458	0.0223141	0.759299	0.831726	0.0491901	-0.176521	0.0145752	0.0395312	0.00906695	-0.134504	0.0635792	0.218735	0.628808	0.0130067	0.858264	0.886481	0.0516921	-0.111644	0.124139	0.213701	0.0103534	-0.165446	0.0221788	0.101968	0.664815	0.00568503	0.937785	0.96072	0.0505122	-0.297617	2.89857e-05	0.000141917	0.0104596	-0.108963	0.133487	0.348585	0.60203
ZNF24.hg38.10000	0.182424	0.0115426	0.0296025	0.0513914	-0.109973	0.129905	0.190561	0.00949223	0.0903053	0.214092	0.468717	0.749365	0.0891033	0.220278	0.334858	0.0432851	0.0108185	0.881919	0.918463	0.00885046	0.100831	0.165167	0.386757	0.760278	0.0942994	0.194431	0.304152	0.0463682	0.00564337	0.93824	0.958514	0.00967539	0.0577239	0.42767	0.691982	0.793337	0.0362047	0.619021	0.73713	0.0425269	-0.101267	0.163336	0.270077	0.0127238	0.100829	0.165174	0.394117	0.735187
ZNF263.hg38.10000	-0.149941	0.0384209	0.0724234	0.129428	-0.163884	0.0234887	0.0497484	0.0322179	-0.0648545	0.372735	0.608316	0.451094	0.263192	0.000234534	0.00101631	0.0471436	0.228753	0.00145765	0.00518427	0.0119107	-0.00890549	0.902684	0.961333	0.448118	0.266328	0.000196049	0.00089049	0.0464026	0.244578	0.000649924	0.00250022	0.0117931	-0.0039681	0.956552	0.992099	0.458812	0.221618	0.00206223	0.00710272	0.0490942	0.095169	0.19033	0.302762	0.0167652	0.0273062	0.707682	0.862249	0.465408
ZNF264.hg38.10000	-0.032283	0.657515	0.710267	0.043586	-0.115384	0.11195	0.16882	0.00847469	0.150132	0.0381717	0.135988	0.471639	0.0475848	0.513313	0.626275	0.0461018	-0.011678	0.872614	0.916366	0.00861486	0.10433	0.15091	0.364242	0.523224	0.0610133	0.401769	0.525927	0.0460647	-0.0105857	0.884442	0.926207	0.0088811	0.0682188	0.348395	0.610907	0.538528	0.0140575	0.846949	0.901976	0.0459692	-0.131447	0.0698972	0.135135	0.0105377	0.128706	0.0759865	0.246956	0.549588
ZNF274.hg38.10000	-0.149741	0.0386822	0.0725532	0.144937	-0.0972952	0.180571	0.24845	0.0207896	0.073811	0.310212	0.546751	0.499686	0.0924071	0.203575	0.318456	0.0476908	0.172281	0.0171633	0.0455675	0.00954625	0.0942265	0.194777	0.429245	0.499314	0.111003	0.126325	0.219468	0.0472763	0.195964	0.0065897	0.0191101	0.00990117	0.0911565	0.209787	0.482255	0.629725	0.106868	0.141163	0.243007	0.0471722	0.125312	0.0841143	0.153937	0.0111055	0.0449475	0.536957	0.756612	0.506679
ZNF280A.hg38.10000	-0.116718	0.107837	0.165262	0.057722	0.0213586	0.76931	0.805638	0.0201958	0.0785374	0.280163	0.534934	0.774853	-0.206496	0.0041562	0.012698	0.0491804	-0.112893	0.119957	0.209061	0.0143492	0.114724	0.11403	0.313792	0.822306	-0.194954	0.00687982	0.0197992	0.050068	-0.0900317	0.215489	0.324958	0.0147222	0.108433	0.135401	0.370226	0.869893	-0.187845	0.00926203	0.026254	0.0534424	-0.0900435	0.215429	0.336998	0.0196547	0.117575	0.10526	0.296143	0.803462
ZNF3.hg38.10000	-0.180874	0.0122795	0.0310695	0.060186	-0.15653	0.0305847	0.0606865	0.0220615	-0.0381367	0.600425	0.773554	0.624149	0.113716	0.117265	0.207554	0.0492241	0.0881961	0.225031	0.340383	0.0131479	-0.0205447	0.777867	0.896807	0.642714	0.113766	0.117103	0.205339	0.0483439	0.10538	0.14682	0.242768	0.0130161	-0.0204757	0.778594	0.912853	0.652146	0.0501928	0.490471	0.626805	0.0497941	-0.0756839	0.298062	0.433858	0.0197744	-0.0238253	0.743549	0.889898	0.6317
ZNF316.hg38.10000	0.108716	0.134376	0.192483	0.0401664	-0.0861156	0.236203	0.302886	0.0076976	-0.131369	0.0700641	0.21651	0.487988	0.0484616	0.505572	0.621351	0.0414746	-0.0167144	0.818482	0.879111	0.00831476	-0.134382	0.0638219	0.218735	0.539242	0.0712894	0.327077	0.458539	0.041155	-0.00542354	0.940642	0.958514	0.00809628	-0.114753	0.11394	0.338232	0.543919	0.0368935	0.612362	0.734735	0.0447813	0.00949822	0.896243	0.930808	0.00931563	-0.083328	0.251774	0.514025	0.548281
ZNF317.hg38.10000	0.140386	0.0527412	0.0937897	0.0563852	0.120555	0.096668	0.149975	0.0134601	0.0807999	0.266497	0.518988	0.520734	0.103934	0.152475	0.252118	0.0473155	-0.0302371	0.677968	0.787389	0.00832923	0.0656003	0.367251	0.627961	0.589694	0.099653	0.170185	0.278956	0.0461212	-0.0160142	0.825964	0.883776	0.0083263	0.0413276	0.570271	0.770621	0.636932	0.0824498	0.256823	0.385747	0.0493511	-0.129724	0.073676	0.139577	0.0103252	0.0931438	0.199979	0.433384	0.579032
ZNF324.hg38.10000	-0.195795	0.00663749	0.0192487	0.0551399	-0.183053	0.0112545	0.0288636	0.0176895	0.0365067	0.616098	0.774558	0.541017	-0.00420659	0.953944	0.971991	0.0413644	-0.00402613	0.955918	0.962588	0.0130582	0.0547529	0.451872	0.686918	0.561587	0.0143517	0.843787	0.876271	0.0415589	0.00213664	0.976597	0.979195	0.0133425	0.064854	0.372739	0.635848	0.582086	-0.0614961	0.398047	0.526539	0.0429158	-0.131704	0.0693467	0.134761	0.0196669	0.0476986	0.512304	0.752442	0.528884
ZNF335.hg38.10000	-0.104025	0.152113	0.211611	0.097742	-0.203629	0.00472217	0.0160384	0.0441398	0.0883725	0.224101	0.482778	0.472262	0.202966	0.00486246	0.0142104	0.0550634	-0.0257435	0.72371	0.809682	0.0204902	0.0808318	0.266308	0.509064	0.550698	0.200979	0.00530584	0.0156421	0.0552577	-0.0164855	0.820926	0.883776	0.020447	0.0941721	0.195036	0.462187	0.55861	0.123651	0.0883394	0.164059	0.0560778	-0.172394	0.0170894	0.0403867	0.0299418	0.0507152	0.485962	0.741691	0.528224
ZNF341.hg38.10000	-0.108762	0.134212	0.192483	0.101006	-0.155354	0.0318735	0.0622606	0.0357818	-0.144604	0.0459495	0.155799	0.547469	0.211787	0.00326963	0.0104462	0.0561469	0.141799	0.0503782	0.102663	0.0158715	-0.186566	0.00976045	0.0511068	0.586804	0.227817	0.0015264	0.00569756	0.0595245	0.150895	0.0371901	0.0844618	0.0163936	-0.141037	0.0516414	0.196654	0.62969	0.137786	0.0573267	0.119134	0.0546754	-0.0302296	0.678044	0.775703	0.0239912	-0.0910607	0.210269	0.445344	0.523888
ZNF35.hg38.10000	-0.0317852	0.662469	0.713526	0.0465873	-0.0946978	0.192544	0.263004	0.0137036	-0.224908	0.00175964	0.0112438	0.729514	-0.0789813	0.277446	0.402296	0.042954	-0.214667	0.0028625	0.00922361	0.0112793	-0.19411	0.00713064	0.0409246	0.732132	-0.0785718	0.279952	0.39978	0.0425028	-0.206884	0.00408456	0.0131613	0.0112495	-0.177682	0.0139287	0.0681963	0.733099	-0.131796	0.0691502	0.137209	0.0441555	-0.278971	9.30572e-05	0.000403248	0.0147154	-0.230818	0.00131573	0.00972608	0.75401
ZNF382.hg38.10000	0.0429176	0.555519	0.610831	0.0538846	0.134321	0.0639435	0.105731	0.0154062	-0.00264738	0.971005	0.984056	0.53104	0.106693	0.14182	0.243028	0.0580212	0.0569767	0.433685	0.565741	0.0106321	0.00617405	0.932446	0.961676	0.57793	0.137181	0.0584392	0.121053	0.064151	0.0672287	0.355452	0.483774	0.0154165	-0.00780995	0.914608	0.982356	0.705647	0.0400655	0.582112	0.705647	0.0560356	-0.04934	0.49788	0.640616	0.0118725	0.0267778	0.713087	0.862249	0.591568
ZNF384.hg38.10000	0.00164907	0.981937	0.984548	0.0658473	-0.194171	0.00711228	0.0211128	0.0120312	0.240834	0.000790541	0.0054188	0.614276	-0.131015	0.0708282	0.136236	0.08586	-0.19417	0.00711253	0.0211136	0.0116731	0.248584	0.00052526	0.00412548	0.63372	-0.130063	0.0729194	0.140683	0.0854501	-0.186233	0.00989423	0.0276306	0.0119262	0.257038	0.000331283	0.00297366	0.635731	-0.15057	0.0376053	0.0878349	0.0838283	-0.2604	0.000274606	0.00105639	0.016116	0.234643	0.00108587	0.00818743	0.628786
ZNF444.hg38.10000	-0.269175	0.000166286	0.000824866	0.068411	-0.285444	6.26453e-05	0.000454178	0.0277201	-0.426039	8.01261e-10	1.77691e-08	0.756383	-0.105686	0.145641	0.24484	0.0449831	-0.18233	0.011586	0.0321171	0.0156126	-0.4166	2.04125e-09	4.80969e-08	0.777862	-0.0921955	0.204617	0.317452	0.0440686	-0.174396	0.0158263	0.0414342	0.0157237	-0.409143	4.1874e-09	9.86655e-08	0.775186	-0.140265	0.0529474	0.112141	0.0462734	-0.277875	9.94073e-05	0.00042587	0.0215245	-0.403722	6.98275e-09	1.755e-07	0.732882
ZNF449.hg38.10000	-0.193292	0.00738137	0.0209231	0.0471106	-0.190947	0.00814462	0.0230168	0.00961645	0.0754308	0.299685	0.546751	0.494177	-0.105124	0.147807	0.246564	0.0449045	-0.0257372	0.723774	0.809682	0.00898205	0.015096	0.835797	0.93224	0.533441	-0.0964974	0.184189	0.295486	0.0441064	-0.0177631	0.807309	0.879641	0.00924232	0.0492982	0.498245	0.753631	0.552834	-0.156264	0.0308725	0.0750899	0.0452223	-0.142896	0.0486067	0.100685	0.0111703	0.0548948	0.450699	0.735485	0.542591
ZNF467.hg38.10000	-0.210006	0.00354687	0.0114335	0.0956434	-0.25282	0.000417767	0.00258467	0.0233992	0.0636684	0.381559	0.614734	0.561933	-0.0200056	0.78355	0.833134	0.0635741	-0.0942691	0.194575	0.310825	0.0129128	0.0958735	0.187055	0.419761	0.583668	-0.0158571	0.827644	0.868506	0.062849	-0.111729	0.123851	0.213701	0.0128782	0.0858118	0.237867	0.524654	0.593375	-0.0523982	0.471587	0.608864	0.0638023	-0.199959	0.00554705	0.0154907	0.0175046	0.0914676	0.208229	0.445344	0.574234
ZNF486.hg38.10000	-0.322518	5.35919e-06	5.61227e-05	0.0975111	-0.318917	6.90599e-06	6.5089e-05	0.0382138	0.302498	2.10701e-05	0.00020284	0.804885	-0.36698	1.7717e-07	1.59031e-06	0.042123	-0.392818	1.90063e-08	1.99038e-07	0.0134806	0.333231	2.47182e-06	3.4514e-05	0.827531	-0.252382	0.000427844	0.00173438	0.0652909	-0.330698	2.97594e-06	2.03987e-05	0.0141194	0.330591	2.9993e-06	4.03834e-05	0.877156	-0.346796	8.88982e-07	7.28579e-06	0.0434627	-0.320727	6.08204e-06	3.63957e-05	0.0167584	0.309571	1.3137e-05	0.000165089	0.87942
ZNF490.hg38.10000	-0.108964	0.133486	0.192483	0.0524825	0.226967	0.00159148	0.00723976	0.030483	0.168658	0.0196831	0.0808893	0.527989	-0.155459	0.0317572	0.0705439	0.0506528	0.246958	0.000572922	0.00232249	0.0120219	0.1263	0.0816803	0.258769	0.611926	-0.146127	0.0436853	0.0951986	0.0523789	0.25615	0.000347971	0.00150787	0.0130117	0.143102	0.0482798	0.187644	0.643728	-0.10497	0.148405	0.254311	0.0523142	0.250018	0.000486285	0.00179735	0.0176523	0.171944	0.0173851	0.0762114	0.669406
ZNF554.hg38.10000	-0.182944	0.0113039	0.0293902	0.0736877	-0.293581	3.75697e-05	0.000287854	0.0129281	-0.00187171	0.979498	0.990002	0.51706	0.00779592	0.91476	0.937132	0.0420173	-0.161442	0.0256686	0.0638107	0.0103675	0.00799603	0.912581	0.961676	0.524249	0.0110877	0.879002	0.9005	0.0411003	-0.161867	0.0252779	0.0614824	0.0104176	0.0632518	0.384688	0.650347	0.561427	-0.0495794	0.495795	0.629342	0.0421822	-0.284724	6.54957e-05	0.000290492	0.0132952	-0.0227072	0.755193	0.892501	0.507986
ZNF574.hg38.10000	-0.22724	0.00157028	0.00563804	0.0593711	-0.154497	0.0328425	0.0638228	0.0231597	-0.437854	2.38496e-10	5.99421e-09	0.752843	-0.0445134	0.5409	0.646091	0.0476486	0.0343483	0.637123	0.760415	0.017102	-0.379491	6.1583e-08	1.10556e-06	0.805468	-0.0425975	0.558473	0.674822	0.0469754	0.0245309	0.73623	0.826068	0.0171015	-0.378607	6.64566e-08	1.19305e-06	0.795991	-0.0520555	0.474496	0.609626	0.0483424	-0.0531587	0.465169	0.606812	0.0233867	-0.371383	1.22769e-07	2.10381e-06	0.774877
ZNF580.hg38.10000	-0.30666	1.598e-05	0.000120489	0.0813427	-0.212764	0.00312604	0.0122762	0.0223478	-0.459503	2.286e-11	6.15586e-10	0.845524	-0.171453	0.0177132	0.043083	0.0443332	-0.05885	0.418696	0.557691	0.0148399	-0.453012	4.69856e-11	1.47613e-09	0.842521	-0.174634	0.0156813	0.0398025	0.0443933	-0.0497492	0.494318	0.623271	0.0150872	-0.452204	5.13418e-11	1.61299e-09	0.858346	-0.245678	0.000613202	0.0024081	0.0444488	-0.164542	0.0229295	0.0520748	0.0215132	-0.459708	2.234e-11	8.42217e-10	0.8179
ZNF652.hg38.10000	-0.266349	0.000195808	0.000938057	0.0436206	-0.29333	3.81769e-05	0.000287854	0.0120931	0.145195	0.0450594	0.15464	0.50534	-0.134532	0.063524	0.124732	0.0449628	-0.230195	0.00135719	0.00491982	0.01003	0.153684	0.0337843	0.138004	0.48865	-0.130766	0.0713709	0.138695	0.0455473	-0.247622	0.00055299	0.00221784	0.0102046	0.164682	0.0228118	0.103482	0.548632	-0.194129	0.00712484	0.0214885	0.0455836	-0.324359	4.70165e-06	2.90577e-05	0.0142668	0.127678	0.0783787	0.250413	0.480817
ZNF680.hg38.10000	-0.181736	0.0118645	0.0302223	0.049865	-0.215572	0.00274442	0.0112462	0.0188635	0.13771	0.0574658	0.186764	0.458811	-0.14087	0.0519213	0.108274	0.0488487	0.0124742	0.86401	0.912752	0.0103638	0.129144	0.0749857	0.24734	0.458995	-0.122879	0.0903608	0.166176	0.0506572	0.0282341	0.698224	0.797668	0.0105444	0.112761	0.120394	0.347829	0.527693	-0.133509	0.0655816	0.133255	0.0485041	-0.0013302	0.985429	0.985429	0.0116728	0.181165	0.0121383	0.0576784	0.483568
ZNF701.hg38.10000	-0.494849	3.425e-13	2.15204e-11	0.065343	-0.449606	6.81602e-11	2.56964e-09	0.0245126	0.117923	0.104224	0.284729	0.460749	-0.40574	5.77881e-09	8.06894e-08	0.047551	-0.398464	1.13688e-08	1.22458e-07	0.0179806	0.116843	0.107458	0.310982	0.47713	-0.418482	1.69788e-09	2.78304e-08	0.0462669	-0.399849	1.00068e-08	1.1432e-07	0.0180834	0.0855394	0.239365	0.524654	0.492216	-0.467552	9.15829e-12	2.15792e-10	0.0519679	-0.490515	5.88564e-13	1.27238e-11	0.0288007	0.0510951	0.482697	0.741691	0.474405
ZNF768.hg38.10000	0.0439706	0.545851	0.603477	0.0516305	-0.106288	0.14335	0.20627	0.00930744	0.145192	0.0450646	0.15464	0.6043	0.0211348	0.77166	0.831726	0.0469513	0.0491257	0.499751	0.62802	0.00932812	0.139637	0.0540296	0.197759	0.607394	0.0165717	0.820006	0.865945	0.0568229	0.0644003	0.376099	0.508206	0.0105777	0.125013	0.0848637	0.275807	0.676408	0.0443856	0.542064	0.670602	0.0483214	-0.063748	0.380963	0.520374	0.0114747	0.122421	0.0915766	0.276195	0.621174
ZNF770.hg38.10000	-0.187129	0.00953802	0.0260568	0.124269	-0.182632	0.0114465	0.0290985	0.0129039	0.0626314	0.389378	0.624661	0.513642	-0.0199141	0.784516	0.833134	0.0413937	-0.107318	0.139487	0.236877	0.00986023	0.048007	0.509578	0.724946	0.550959	-0.0221342	0.761182	0.828833	0.0408724	-0.109859	0.130304	0.220289	0.0102792	0.0542322	0.456191	0.722623	0.541012	-0.0682912	0.347883	0.471769	0.0435154	-0.240822	0.000791072	0.00281353	0.0131519	0.0692	0.34149	0.634195	0.545997
ZNF778.hg38.10000	-0.105518	0.146286	0.205178	0.0589874	-0.0752505	0.300845	0.366954	0.0137716	0.0420633	0.563422	0.752685	0.487501	0.112382	0.121656	0.21432	0.0457194	0.06656	0.360268	0.493895	0.0127996	0.0726072	0.318191	0.568521	0.530695	0.115989	0.11007	0.196397	0.0447717	0.0748216	0.303616	0.433573	0.0135827	0.0617537	0.39607	0.663637	0.591135	0.0616323	0.397001	0.526539	0.0459334	-0.121048	0.0953003	0.171087	0.0172216	0.0961812	0.185637	0.419073	0.53283
ZNF792.hg38.10000	-0.264384	0.00021915	0.00100756	0.0630988	-0.244223	0.000662173	0.00356628	0.0231715	-0.210749	0.00342871	0.0192929	0.740824	-0.00133401	0.985387	0.990491	0.0478722	-0.0595314	0.413319	0.554525	0.0153337	-0.192045	0.00777899	0.0430312	0.770288	-0.00734805	0.91964	0.9308	0.0472803	-0.0674254	0.354043	0.483774	0.0154186	-0.187066	0.00956271	0.0538081	0.789097	-0.11486	0.1136	0.201067	0.047415	-0.195451	0.00673579	0.018269	0.0214286	-0.218531	0.00238843	0.0157972	0.724888
ZSCAN16.hg38.10000	-0.0109699	0.880279	0.909219	0.0718864	-0.0905333	0.212933	0.282661	0.0120051	0.0677916	0.351429	0.585203	0.460982	-0.281972	7.75522e-05	0.000379703	0.0534078	-0.32908	3.34779e-06	2.13918e-05	0.0105592	-0.0117822	0.871487	0.957874	0.553529	-0.266475	0.000194399	0.00089049	0.0535457	-0.308982	1.36708e-05	8.05295e-05	0.0106497	0.000759333	0.991682	0.999872	0.636047	-0.308822	1.38192e-05	7.66153e-05	0.0534377	-0.393675	1.75909e-08	1.50722e-07	0.013558	-0.0263987	0.716974	0.863576	0.553602
ZSCAN22.hg38.10000	-0.251784	0.000441973	0.00185138	0.0779908	-0.228397	0.00148343	0.00690435	0.0288396	0.202376	0.0049905	0.027267	0.511599	0.0019947	0.978152	0.988641	0.0474029	-0.023571	0.746192	0.822888	0.0148665	0.19272	0.00756156	0.0425479	0.5701	-0.0146959	0.84009	0.8749	0.0552027	-0.0212927	0.770002	0.848803	0.0148477	0.187084	0.00955568	0.0538081	0.603336	-0.0690068	0.342842	0.468303	0.0470496	-0.163229	0.0240568	0.0540088	0.021832	0.174842	0.0155563	0.0689968	0.539325
ZSCAN4.hg38.10000	0.0993278	0.171591	0.234384	0.136473	-0.0672111	0.355578	0.42692	0.0146937	0.0152966	0.833646	0.897956	0.750178	0.106022	0.144358	0.24484	0.122184	0.0263888	0.717076	0.809394	0.0123681	-0.00532574	0.94171	0.964741	0.786473	0.106926	0.140948	0.242637	0.12227	0.034813	0.632571	0.7523	0.012412	0.015561	0.830813	0.94059	0.778205	0.0835353	0.250592	0.377893	0.123949	-0.0687561	0.344603	0.481168	0.0157817	-0.0215661	0.767133	0.898164	0.797149
ZSCAN9.hg38.10000	-0.32519	4.43047e-06	4.91261e-05	0.0558404	-0.259657	0.000286296	0.00189357	0.0224739	-0.259541	0.000288166	0.0020892	0.840159	-0.0863993	0.234657	0.349667	0.0511585	-0.0985674	0.174911	0.28423	0.014327	-0.195004	0.00686507	0.0409246	0.868091	-0.0829657	0.253849	0.365271	0.0505712	-0.0964975	0.184189	0.29054	0.0142893	-0.179137	0.0131546	0.0670176	0.876546	-0.163488	0.0238308	0.0608655	0.0508963	-0.238873	0.000874919	0.00308266	0.0208655	-0.205494	0.00434669	0.0264307	0.840249
