# Supplementary material for: A framework for clinical cancer subtyping from nucleosome profiling of cell-free DNA
Source: Nat Commun. 2022 Dec 3;13:7475. doi: 10.1038/s41467-022-35076-w (PMC9719521; doi:10.1038/s41467-022-35076-w)
Supplement: Supplementary file 7 — Dataset 4 [file 41467_2022_35076_MOESM7_ESM.xlsx]

## Sheet: Sheet1
TF	logFC_RNA_expr	adj.P.Val_RNA_expr	group	mean_overlaps_with_other_type
AHR	-1.05854	3.8677e-56	Non_differential
AR	-7.82984	0	BRCA	184.2
ARID3A	3.80195	0	Blood	560.1
ARNT	0.468912	2.74612e-50	Non_differential
ARNTL	2.50208	0	Blood	585.8
ASCL1	-2.30726	1.90495e-27	BRCA	344.4
ASCL2	1.64962	1.36424e-48	Blood	641.8
ATF1	-0.333508	3.02817e-23	Non_differential
ATF2	-0.773202	2.88039e-93	Non_differential
ATF3	-1.07116	1.24542e-18	Non_differential
ATF4	0.418609	1.81042e-28	Non_differential
ATF7	0.00691412	0.832361	Non_differential
BACH1	2.10275	7.08631e-235	Blood	678.2
BACH2	1.47047	8.91491e-66	Non_differential
BATF	2.14863	6.03664e-126	Blood	246
BATF3	0.735346	6.98733e-26	Non_differential
BCL11A	2.14936	6.11886e-46	Blood	469
BCL11B	2.89856	2.79744e-129	Blood	1052.2
BCL6	5.41079	0	Blood	663.7
BHLHE40	-0.991255	2.17812e-32	Non_differential
BPTF	-0.626281	2.92641e-37	Non_differential
CDX2			Non_differential
CEBPA	2.42897	7.57767e-204	Blood	393.1
CEBPB	4.23757	0	Blood	450.1
CEBPD	4.10792	0	Blood	550.4
CEBPG	-1.00559	2.52985e-132	Non_differential
CLOCK	-2.38856	0	BRCA	858.5
CREB1	0.307655	1.34394e-21	Non_differential
CREM	0.823081	2.6902e-56	Non_differential
CTCF	0.0148628	0.565788	Non_differential
CTCFL			Non_differential
CXXC1	1.71712	1.02278e-285	Blood	1261
DDIT3	2.39875	1.40453e-235	Blood	312.4
DUX4			Non_differential
E2F1	-0.29921	0.000190576	Non_differential
E2F4	2.00196	0	Blood	1120.3
E2F6	-1.85646	0	BRCA	1247.1
E2F7	-3.05922	2.73582e-148	BRCA	917.4
E2F8	-2.24151	4.72855e-85	BRCA	1011.6
E4F1	1.0626	8.00516e-99	Non_differential
EBF1	-1.93942	3.70022e-134	BRCA	519.6
EBF3	-4.30111	3.21211e-301	BRCA	281
EGR1	-3.13328	3.67061e-153	BRCA	1146.3
EGR2	-3.64479	1.92854e-203	BRCA	304.4
EGR3	-2.21626	4.08557e-64	BRCA	266.5
EHF	-8.62267	0	BRCA	927
ELF1	1.25895	8.35883e-133	Non_differential
ELF3	-6.39919	0	BRCA	673.6
ELF4	2.94972	0	Blood	889.1
ELK3	-0.800404	6.94358e-81	Non_differential
ELK4	-0.91884	2.85851e-95	Non_differential
EOMES	4.08156	2.32891e-176	Blood	250.9
EPAS1	-2.68472	0	BRCA	781.8
ERF	1.89796	7.27326e-259	Blood	698.5
ERG	-1.7075	8.3312e-109	BRCA	1530.2
ESR1	-6.39849	2.36403e-205	BRCA	410
ESR2	2.39373	1.59122e-197	Blood	398
ESRRA	1.70664	1.00245e-195	Blood	568.6
ETS1	1.37952	1.41226e-91	Non_differential
ETV1	-4.93023	0	BRCA	1333.5
ETV2	-0.501914	2.1918e-13	Non_differential
ETV4	-6.42441	0	BRCA	1133.2
ETV5	-3.09284	9.08416e-294	BRCA	1443.7
ETV6	1.37853	3.80234e-170	Non_differential
FEZF1			Non_differential
FLI1	3.55294	0	Blood	890.9
FOS	2.85289	1.24441e-130	Blood	658.6
FOSB	-1.02731	9.00264e-13	Non_differential
FOSL1	1.32743	1.50845e-36	Non_differential
FOSL2	2.64426	0	Blood	660.5
FOXA1	-11.4795	0	BRCA	390.1
FOXA2			Non_differential
FOXA3	-1.51442	6.27739e-22	BRCA	508.4
FOXH1	-3.33917	1.18363e-133	BRCA	201.6
FOXK1	-0.0672943	0.133675	Non_differential
FOXK2	-0.606384	6.83655e-59	Non_differential
FOXM1	-1.94984	8.20711e-89	BRCA	1182.2
FOXO1	0.695539	1.69102e-39	Non_differential
FOXO3	0.686022	1.68098e-46	Non_differential
FOXP1	0.274854	3.96675e-09	Non_differential
FOXP3	0.630303	3.5178e-15	Non_differential
GABPA	-0.738257	2.0861e-71	Non_differential
GATA1	9.49141	0	Blood	336.8
GATA2	-0.708825	3.43584e-10	Non_differential
GATA3	-4.77224	7.36261e-231	BRCA	362.3
GATA4	0.508231	0.00557291	Non_differential
GATA6	-3.71228	1.76456e-228	BRCA	284.7
GFI1	4.04527	5.50411e-279	Blood	284.8
GFI1B	8.59911	0	Blood	635
GLIS1	-3.20563	1.86757e-168	BRCA	420.2
GLIS2	-3.16428	3.25573e-290	BRCA	933.5
GLIS3	-3.67956	1.75224e-239	BRCA	201.5
GMEB2	1.30322	1.83833e-269	Non_differential
GRHL2	-10.0523	0	BRCA	319.6
HAND2	-2.97193	1.84769e-168	BRCA	141.9
HES1	-3.84999	0	BRCA	548.4
HES2	-5.35177	3.44453e-250	BRCA	670.4
HEY1	-2.89822	1.51291e-225	BRCA	1553.8
HIC1	-0.525959	1.68682e-15	Non_differential
HIF1A	1.95699	9.49644e-152	Blood	1061.3
HIF3A	1.24025	7.94879e-22	Non_differential
HLF	-2.13928	2.36427e-79	BRCA	363.4
HMBOX1	0.53776	3.74344e-32	Non_differential
HMG20A	-0.607266	1.7955e-43	Non_differential
HMGA1	0.585198	1.61115e-21	Non_differential
HNF1A			Non_differential
HNF1B			Non_differential
HNF4A			Non_differential
HNF4G	-5.28898	8.09238e-254	BRCA	257.8
HOMEZ	-1.1194	7.43174e-137	Non_differential
HOXA2	-0.299461	0.00384641	Non_differential
HOXA6	-2.72518	3.54189e-121	BRCA	1169.7
HOXA9	-0.512157	3.39789e-07	Non_differential
HOXB13	-3.8772	1.21839e-56	BRCA	153
HOXC5	-3.69515	1.86938e-214	BRCA	572.9
HOXC9	-7.02864	0	BRCA	175.1
HSF1	0.925401	9.27551e-84	Non_differential
IKZF1	4.65772	0	Blood	670.7
IKZF2	-0.77644	1.09269e-16	Non_differential
IKZF5	0.198305	6.79855e-07	Non_differential
IRF1	3.44959	0	Blood	662.7
IRF2	2.11751	0	Blood	897.3
IRF3	2.07369	1.59612e-294	Blood	468.5
IRF4	2.58025	5.28568e-94	Blood	353.4
ISL1			Non_differential
JUN	-0.791897	2.6207e-14	Non_differential
JUNB	3.43686	0	Blood	630.7
JUND	1.67241	4.90861e-139	Blood	763.2
KDM2B	0.403935	2.11905e-30	Non_differential
KLF1	8.63434	0	Blood	739.2
KLF10	-0.478007	1.6688e-22	Non_differential
KLF11	-0.505302	4.78777e-22	Non_differential
KLF15	-1.00806	1.28014e-22	Non_differential
KLF16	1.43356	1.17506e-141	Non_differential
KLF4	0.893743	4.18998e-33	Non_differential
KLF5	-0.910769	5.74772e-19	Non_differential
KLF6	2.09031	5.2027e-261	Blood	1054
KLF9	0.120613	0.0390127	Non_differential
KMT2A	-0.312486	2.99643e-11	Non_differential
LEF1	1.1023	1.20023e-44	Non_differential
LYL1	6.36527	0	Blood	412.3
MAF	-0.0432919	0.451572	Non_differential
MAFF	1.23585	1.06043e-50	Non_differential
MAFG	2.28531	0	Blood	132
MAFK	1.44973	2.0603e-174	Non_differential
MAX	2.02585	0	Blood	1267.5
MAZ	0.0609034	0.103515	Non_differential
MBD2	1.03974	1.44969e-190	Non_differential
MECOM	-4.89903	0	BRCA	1034.7
MECP2	1.60793	0	Blood	309.7
MEF2A	1.0034	8.46522e-72	Non_differential
MEF2B	3.91555	0	Blood	294.5
MEF2C	0.0230178	0.666012	Non_differential
MEIS1	-1.26287	6.7665e-87	Non_differential
MEIS2	-4.30258	0	BRCA	453.5
MITF	-1.90784	2.22579e-160	BRCA	876.1
MIXL1	-0.896914	6.06155e-14	Non_differential
MLX	1.86099	0	Blood	837.4
MNT	2.07532	0	Blood	975.6
MSC	-1.66682	3.89993e-82	BRCA	436.4
MXI1	2.14373	2.14034e-218	Blood	1164.4
MYB	-3.4102	7.7653e-171	BRCA	1015.2
MYBL2	-0.729884	5.27143e-11	Non_differential
MYC	-0.6357	2.09345e-18	Non_differential
MYCN	-3.90316	1.28437e-174	BRCA	1558
MYF5			Non_differential
MYNN	-0.387935	1.24719e-26	Non_differential
MYOD1			Non_differential
MYOG			Non_differential
MYRF	0.987985	9.63839e-28	Non_differential
NANOG			Non_differential
NEUROD1			Non_differential
NEUROG2			Non_differential
NFATC1	1.39272	8.51491e-111	Non_differential
NFATC3	0.906907	3.31954e-86	Non_differential
NFE2	10.6572	0	Blood	583.9
NFE2L2	0.646597	1.20543e-73	Non_differential
NFIA	-3.11317	2.89414e-273	BRCA	447.5
NFIB	-5.91741	0	BRCA	181.2
NFIC	-1.62244	3.60294e-267	BRCA	634.5
NFIL3	4.60856	0	Blood	491.3
NFKB1	1.07948	1.37027e-145	Non_differential
NFKB2	2.28578	4.49701e-317	Blood	362.5
NFYA	0.260025	2.23885e-09	Non_differential
NFYC	1.65533	0	Blood	1049.1
NKX2-1			Non_differential
NKX2-5	-0.498415	0.0039925	Non_differential
NKX3-1	-2.13437	1.39792e-71	BRCA	166.8
NR1H2	1.976	0	Blood	827.8
NR1H3	-0.706285	6.67487e-45	Non_differential
NR2C2	0.820877	2.211e-62	Non_differential
NR2F1	-4.86733	6.04469e-290	BRCA	677.4
NR2F2	-6.12453	0	BRCA	731.6
NR2F6	-4.02746	0	BRCA	593.5
NR3C1	1.18051	7.67678e-95	Non_differential
NR4A1	-0.263615	0.0271076	Non_differential
NR5A2	-4.74403	0	BRCA	550
NRF1	0.763971	3.33277e-225	Non_differential
ONECUT2	-3.4971	8.79564e-75	BRCA	87.2
OSR2	-5.64125	0	BRCA	448
OTX2			Non_differential
OVOL2	-8.73881	0	BRCA	657.2
PATZ1	-1.74815	5.68239e-260	BRCA	1091.7
PAX3	-1.51808	3.12252e-33	BRCA	51.7
PAX5	4.06372	1.20897e-123	Blood	503.6
PAX7	-1.98919	8.01323e-26	BRCA	110.9
PBX1	-4.58704	0	BRCA	520.7
PBX2	2.48383	0	Blood	443.4
PBX3	-0.142515	0.0195547	Non_differential
PBX4	3.49558	1.95825e-272	Blood	318.4
PDX1			Non_differential
PGR	-8.00707	8.77511e-234	BRCA	472.3
PHOX2B			Non_differential
PITX3			Non_differential
PKNOX1	0.721465	1.0018e-110	Non_differential
PLAG1	0.614314	5.88702e-12	Non_differential
POU2F1	0.033957	0.360748	Non_differential
POU2F2	4.09961	0	Blood	627.4
POU3F2			Non_differential
POU5F1	1.88385	5.32608e-76	Blood	360.4
PPARD	0.597095	5.78569e-49	Non_differential
PPARG	0.234989	0.00403556	Non_differential
PRDM1	2.00971	7.55823e-177	Blood	330.7
PRDM14			Non_differential
PRDM6	-5.22286	0	BRCA	251.7
PRDM9			Non_differential
PROX1	-2.95102	3.64357e-126	BRCA	645.8
RARA	2.26179	3.69895e-194	Blood	1030.7
RARG	-1.70788	9.52639e-252	BRCA	703.3
RBAK	-1.75227	1.07241e-272	BRCA	411.3
RBPJ	1.78022	0	Blood	1235.4
REL	1.468	1.08784e-92	Non_differential
RELA	1.45709	2.88855e-295	Non_differential
RELB	1.93152	5.39734e-185	Blood	380.4
REST	-0.851154	5.52164e-93	Non_differential
RFX1	1.40772	1.88941e-267	Non_differential
RFX5	-0.497717	3.71002e-40	Non_differential
RUNX1	-0.633314	2.50485e-39	Non_differential
RUNX2	0.684271	2.50587e-22	Non_differential
RUNX3	4.08866	1.77065e-273	Blood	360
RXRA	2.80819	0	Blood	1160.1
RXRB	1.50935	0	Blood	635
SCRT1			Non_differential
SCRT2			Non_differential
SETDB1	0.36246	1.23545e-30	Non_differential
SIX2	-5.95877	5.96086e-278	BRCA	96.1
SIX5	-4.12306	0	BRCA	1487.5
SMAD1	-3.53635	0	BRCA	964.3
SMAD3	-0.347298	1.64541e-11	Non_differential
SMAD4	-0.141434	3.35716e-05	Non_differential
SMAD5	-2.46407	0	BRCA	1468.4
SNAI2	-6.58876	0	BRCA	464.9
SOX13	-3.23178	0	BRCA	658.7
SOX17	-3.96684	4.0806e-277	BRCA	449.4
SOX2	-1.18078	8.64333e-11	Non_differential
SOX4	-4.80862	0	BRCA	1189.5
SOX5	-3.30151	6.47323e-174	BRCA	551.7
SOX6	1.49372	3.51667e-33	Non_differential
SOX9	-8.42856	0	BRCA	1156.5
SP1	1.28988	6.97255e-217	Non_differential
SP2	1.43222	6.78698e-294	Non_differential
SP4	-0.048444	0.347065	Non_differential
SP5	-3.89704	2.4831e-121	BRCA	1072
SP7			Non_differential
SPDEF	-9.1634	0	BRCA	498.5
SPI1	6.87106	0	Blood	316.4
SPIB	3.4871	2.0848e-107	Blood	187.7
SREBF2	-0.286546	7.48695e-11	Non_differential
SRF	0.765991	7.78432e-73	Non_differential
STAT1	-0.449469	4.91237e-12	Non_differential
STAT2	0.730106	9.58181e-89	Non_differential
STAT3	1.51401	1.04005e-240	Blood	935.7
STAT4	4.1786	0	Blood	475.7
STAT5A	2.28854	2.07257e-286	Blood	689.9
STAT5B	3.70514	0	Blood	631.5
STAT6	3.19876	0	Blood	538.2
T			Non_differential
TAL1	4.4302	0	Blood	349.3
TBP	-0.166073	1.08792e-08	Non_differential
TBX2	-4.34903	0	BRCA	277.5
TBX21	6.11048	0	Blood	432.9
TBX5	-5.40936	0	BRCA	155.6
TCF12	-1.52856	9.82654e-224	BRCA	1583.7
TCF3	0.232918	6.43748e-08	Non_differential
TCF4	-2.56817	3.01541e-274	BRCA	422.8
TCF7	3.16142	1.61924e-239	Blood	536
TCF7L1	-1.8802	3.80868e-97	BRCA	881.5
TCF7L2	-0.496043	3.6382e-18	Non_differential
TEAD1	-6.17266	0	BRCA	586.2
TEAD3	-4.01425	0	BRCA	510.8
TEAD4	-5.60684	0	BRCA	736
TET3	1.02578	7.73914e-94	Non_differential
TFAP2A	-10.1938	0	BRCA	673.8
TFAP2C	-9.54951	0	BRCA	718
TFAP4	-0.677726	8.49278e-54	Non_differential
TFDP1	0.170992	0.00021476	Non_differential
TFE3	2.97088	0	Blood	796.2
TFEB	4.17582	0	Blood	473.6
THAP11	0.706921	4.10895e-118	Non_differential
THRB	-4.11724	0	BRCA	631.7
TLX1	-2.56951	3.52358e-46	BRCA	539.3
TP53	-0.752574	3.88105e-47	Non_differential
TP63	-3.81032	1.35208e-133	BRCA	226.4
TP73	-2.29217	4.48491e-114	BRCA	201.7
TRPS1	-3.7473	0	BRCA	1000.7
TWIST1	-5.95911	0	BRCA	309.9
USF1	2.19951	0	Blood	748.3
USF2	1.83219	0	Blood	689.3
VDR	0.314518	1.89457e-11	Non_differential
VEZF1	-0.473163	8.44657e-26	Non_differential
WT1	-3.83564	3.51516e-100	BRCA	122.8
XBP1	-2.86856	5.13781e-194	BRCA	513.7
YY1	-0.134362	4.37602e-09	Non_differential
YY2	-3.67367	0	BRCA	952
ZBTB11	-0.127529	0.00154318	Non_differential
ZBTB14	-0.716578	3.11699e-104	Non_differential
ZBTB16	5.05829	2.04191e-185	Blood	392.3
ZBTB17	1.99433	0	Blood	708.3
ZBTB2	-0.305455	9.94402e-17	Non_differential
ZBTB20	0.564621	4.61912e-11	Non_differential
ZBTB26	-1.0335	2.25501e-103	Non_differential
ZBTB33	-1.46464	1.63895e-190	Non_differential
ZBTB42	-3.30188	0	BRCA	513.5
ZBTB48	3.01798	0	Blood	737.3
ZBTB6	-1.487	3.17094e-147	Non_differential
ZBTB7A	0.960076	8.85692e-165	Non_differential
ZEB1	-0.216708	0.000889844	Non_differential
ZEB2	2.85141	1.28594e-317	Blood	600.6
ZFHX2	-3.34222	8.20297e-320	BRCA	386.7
ZFHX3	-2.75507	1.01496e-316	BRCA	345.1
ZFP1	-1.68195	6.24131e-247	BRCA	817.8
ZFP42			Non_differential
ZFP64	-1.94209	0	BRCA	512.4
ZFX	-0.691834	5.22983e-50	Non_differential
ZIC2	-2.69015	1.65432e-43	BRCA	674.3
ZIM3			Non_differential
ZKSCAN1	-1.66285	1.01442e-237	BRCA	601.8
ZNF121	-1.19204	1.20929e-141	Non_differential
ZNF143	1.37773	0	Non_differential
ZNF146	-2.67468	0	BRCA	20.2
ZNF18	1.81986	1.68522e-300	Blood	615.2
ZNF184	-1.48284	8.61153e-190	Non_differential
ZNF217	-0.45541	9.64806e-15	Non_differential
ZNF22	-1.30586	1.33762e-134	Non_differential
ZNF24	-1.04451	6.41121e-107	Non_differential
ZNF263	-0.377983	3.67022e-40	Non_differential
ZNF264	-1.01333	2.32603e-108	Non_differential
ZNF274	0.714943	3.46155e-63	Non_differential
ZNF280A			Non_differential
ZNF3	-0.841892	1.5799e-176	Non_differential
ZNF316	2.19888	0	Blood	94.2
ZNF317	0.002391	0.926458	Non_differential
ZNF324	0.0459062	0.178343	Non_differential
ZNF335	2.04286	0	Blood	651
ZNF341	1.46861	5.07359e-252	Non_differential
ZNF35	-1.18416	3.92372e-173	Non_differential
ZNF382	-2.00302	7.2827e-174	BRCA	200.5
ZNF384	0.806646	7.53874e-83	Non_differential
ZNF444	0.0818365	0.0573565	Non_differential
ZNF449	-0.826364	1.50133e-83	Non_differential
ZNF467	3.67794	3.2404e-298	Blood	411.3
ZNF486	-0.7534	5.96665e-13	Non_differential
ZNF490	-0.480199	1.1598e-10	Non_differential
ZNF554	-1.18432	3.1089e-150	Non_differential
ZNF574	-0.348554	3.19111e-23	Non_differential
ZNF580	1.13328	4.41379e-103	Non_differential
ZNF652	-0.0701046	0.16773	Non_differential
ZNF680	-3.4825	0	BRCA	232.8
ZNF701	-0.248153	5.66117e-07	Non_differential
ZNF768	-1.45917	7.55406e-194	Non_differential
ZNF770	-1.63306	9.97932e-87	BRCA	241.7
ZNF778	-0.18253	9.67335e-05	Non_differential
ZNF792	-0.373592	7.81293e-19	Non_differential
ZSCAN16	-0.122248	0.00539894	Non_differential
ZSCAN22	-0.314206	3.09357e-20	Non_differential
ZSCAN4			Non_differential
ZSCAN9	-0.612138	9.02659e-59	Non_differential
