# Supplementary material for: A framework for clinical cancer subtyping from nucleosome profiling of cell-free DNA
Source: Nat Commun. 2022 Dec 3;13:7475. doi: 10.1038/s41467-022-35076-w (PMC9719521; doi:10.1038/s41467-022-35076-w)
Supplement: Supplementary file 8 — Dataset 5 [file 41467_2022_35076_MOESM8_ESM.xlsx]

## Sheet: Sheet1
site_name	central_coverage_MAD_uncorrected	central_coverage_MAD_GC_corrected	mean_coverage_MAD_uncorrected	mean_coverage_MAD_GC_corrected	amplitude_MAD_uncorrected	amplitude_MAD_GC_corrected
AHR.hg38.10000	0.0241581	0.0131898	0.00477677	0.00293432	0.108826	0.10702
AR.hg38.10000	0.0149569	0.0139488	0.00315761	0.00250946	0.128204	0.135112
ARID3A.hg38.10000	0.0180176	0.0148714	0.0032131	0.00303441	0.107158	0.108412
ARNT.hg38.10000	0.0245087	0.0145439	0.00950664	0.0039374	0.105568	0.114174
ARNTL.hg38.10000	0.0497896	0.0156955	0.00804803	0.00343728	0.127453	0.138582
ASCL1.hg38.10000	0.0396668	0.0131374	0.00969664	0.00311626	0.131145	0.131693
ASCL2.hg38.10000	0.0220475	0.0147731	0.00557032	0.00323368	0.104368	0.107707
ATF1.hg38.10000	0.0276712	0.0198845	0.0135677	0.00628351	0.200803	0.215875
ATF2.hg38.10000	0.0143654	0.0128555	0.00237268	0.00200242	0.18798	0.194512
ATF3.hg38.10000	0.0272314	0.0176421	0.00753857	0.00425945	0.169455	0.182222
ATF4.hg38.10000	0.0132374	0.013355	0.00312383	0.00226166	0.163724	0.169487
ATF7.hg38.10000	0.0137457	0.0137756	0.0022147	0.00215317	0.16805	0.165258
BACH1.hg38.10000	0.0266898	0.0166336	0.00899629	0.00474588	0.167242	0.169703
BACH2.hg38.10000	0.0199049	0.0146606	0.00422216	0.00354571	0.168081	0.168591
BATF.hg38.10000	0.0187991	0.0136448	0.0031162	0.00281825	0.149802	0.155268
BATF3.hg38.10000	0.0190055	0.0154108	0.00280437	0.00264211	0.149569	0.158212
BCL11A.hg38.10000	0.025501	0.0133635	0.00518915	0.00323719	0.138	0.141683
BCL11B.hg38.10000	0.0380279	0.020439	0.0206702	0.00775854	0.134776	0.137551
BCL6.hg38.10000	0.0214638	0.0158849	0.00818243	0.00507659	0.245985	0.246135
BHLHE40.hg38.10000	0.0336613	0.0184623	0.0158615	0.00626393	0.144951	0.161642
BPTF.hg38.10000	0.0162246	0.00988582	0.00228712	0.00215866	0.0954251	0.103645
CDX2.hg38.10000	0.0192104	0.0171205	0.00356143	0.00330257	0.101357	0.108131
CEBPA.hg38.10000	0.0262861	0.0224949	0.00683248	0.00639325	0.428751	0.428855
CEBPB.hg38.10000	0.016887	0.0147112	0.0038332	0.00368886	0.32301	0.317514
CEBPD.hg38.10000	0.0228877	0.0163651	0.00493553	0.00353387	0.187311	0.188952
CEBPG.hg38.10000	0.0144027	0.0148817	0.00294339	0.00301164	0.269022	0.266748
CLOCK.hg38.10000	0.0510063	0.0231767	0.0159524	0.00487755	0.0854658	0.0953903
CREB1.hg38.10000	0.0316456	0.0248457	0.0206795	0.00892771	0.275522	0.299134
CREM.hg38.10000	0.0298729	0.0215093	0.017312	0.0078719	0.259122	0.270795
CTCF.hg38.10000	0.0270517	0.0261388	0.0112278	0.00911536	0.610889	0.617805
CTCFL.hg38.10000	0.035458	0.0237702	0.0164286	0.00666399	0.398922	0.392492
CXXC1.hg38.10000	0.0593712	0.024164	0.0286223	0.0112458	0.150032	0.176793
DDIT3.hg38.10000	0.0152847	0.0137513	0.0023809	0.00242684	0.15734	0.161392
DUX4.hg38.10000	0.0167975	0.0142678	0.00234263	0.00221044	0.119438	0.122045
E2F1.hg38.10000	0.0368407	0.0274096	0.027485	0.0101158	0.190756	0.215189
E2F4.hg38.10000	0.0355261	0.0229614	0.0217948	0.00844563	0.175203	0.19483
E2F6.hg38.10000	0.041315	0.0188287	0.0224791	0.0072693	0.175868	0.184943
E2F7.hg38.10000	0.022686	0.0162199	0.00590808	0.00368057	0.128071	0.129288
E2F8.hg38.10000	0.0222688	0.0138421	0.00999275	0.0048136	0.12551	0.132971
E4F1.hg38.10000	0.0300335	0.0159021	0.0147793	0.0053126	0.144001	0.144814
EBF1.hg38.10000	0.0292987	0.014335	0.00758174	0.00346084	0.13844	0.144415
EBF3.hg38.10000	0.0175076	0.0153001	0.00339475	0.00330245	0.120527	0.115774
EGR1.hg38.10000	0.0377388	0.0182213	0.0197118	0.00645684	0.115249	0.122529
EGR2.hg38.10000	0.0467646	0.0255185	0.00864004	0.00246414	0.158403	0.161964
EGR3.hg38.10000	0.0417928	0.01804	0.00946165	0.00266795	0.164729	0.165914
EHF.hg38.10000	0.0218626	0.0150239	0.00751558	0.00439273	0.250724	0.258289
ELF1.hg38.10000	0.0313845	0.0204427	0.0212947	0.00909935	0.271596	0.288518
ELF3.hg38.10000	0.0172639	0.0124006	0.00521742	0.00360158	0.269576	0.274274
ELF4.hg38.10000	0.0228069	0.0137596	0.0127934	0.00581013	0.154106	0.15365
ELK3.hg38.10000	0.0396887	0.0142983	0.0141193	0.00452397	0.143264	0.150534
ELK4.hg38.10000	0.0286278	0.0160408	0.0136308	0.00637114	0.140145	0.143412
EOMES.hg38.10000	0.0300163	0.0141034	0.00441887	0.00284334	0.117306	0.116121
EPAS1.hg38.10000	0.0303011	0.0150438	0.00623431	0.00284592	0.12512	0.126853
ERF.hg38.10000	0.0137187	0.0128236	0.00456518	0.00344398	0.152857	0.160361
ERG.hg38.10000	0.0343181	0.0215056	0.0192009	0.00782923	0.239012	0.25286
ESR1.hg38.10000	0.0280391	0.014043	0.00576296	0.00300812	0.108842	0.104688
ESR2.hg38.10000	0.0387298	0.0148872	0.0080251	0.0031895	0.147685	0.139716
ESRRA.hg38.10000	0.0234698	0.0149125	0.00565042	0.00330637	0.111942	0.113198
ETS1.hg38.10000	0.0342953	0.0192551	0.0161472	0.00702822	0.228418	0.235345
ETV1.hg38.10000	0.0261215	0.0163442	0.0151029	0.00659675	0.184381	0.199261
ETV2.hg38.10000	0.0356375	0.0131542	0.00749046	0.00244107	0.128383	0.118464
ETV4.hg38.10000	0.0276681	0.0138215	0.0107884	0.0047287	0.144202	0.15286
ETV5.hg38.10000	0.0327442	0.0182396	0.0168045	0.00650608	0.136609	0.152085
ETV6.hg38.10000	0.0244231	0.0174412	0.00546835	0.00440545	0.240982	0.245782
FEZF1.hg38.10000	0.0190501	0.0129533	0.00349039	0.00325593	0.0883545	0.096099
FLI1.hg38.10000	0.0260444	0.015911	0.0100362	0.00530842	0.287526	0.29004
FOS.hg38.10000	0.0228175	0.017323	0.00404835	0.00317452	0.274606	0.275888
FOSB.hg38.10000	0.0297988	0.0169654	0.00431057	0.00260157	0.24778	0.243443
FOSL1.hg38.10000	0.0220655	0.0148507	0.00313971	0.00274721	0.248767	0.244282
FOSL2.hg38.10000	0.021253	0.0156309	0.00365058	0.0029098	0.215268	0.217358
FOXA1.hg38.10000	0.0174064	0.0157447	0.00302564	0.00301754	0.121311	0.130991
FOXA2.hg38.10000	0.0229304	0.017521	0.00476642	0.00347066	0.139017	0.138372
FOXA3.hg38.10000	0.0235374	0.0159823	0.00459942	0.00284225	0.146336	0.147634
FOXH1.hg38.10000	0.0373805	0.0139538	0.00615294	0.00271987	0.113516	0.113131
FOXK1.hg38.10000	0.0558164	0.0452257	0.011761	0.00933313	0.110586	0.107511
FOXK2.hg38.10000	0.0279338	0.0177623	0.00983983	0.00457621	0.133676	0.142567
FOXM1.hg38.10000	0.020465	0.0174989	0.00758116	0.00475187	0.174521	0.175757
FOXO1.hg38.10000	0.0258909	0.0132702	0.00647404	0.00344696	0.131996	0.141291
FOXO3.hg38.10000	0.0305582	0.0152714	0.0105641	0.00496774	0.159935	0.158249
FOXP1.hg38.10000	0.0229884	0.0169904	0.0109775	0.00553105	0.185136	0.199252
FOXP3.hg38.10000	0.0273994	0.0141459	0.00815908	0.00413957	0.136858	0.145304
GABPA.hg38.10000	0.0332842	0.0204867	0.0213727	0.00905916	0.303916	0.315481
GATA1.hg38.10000	0.027504	0.0211147	0.00450922	0.00414998	0.344056	0.346971
GATA2.hg38.10000	0.0170619	0.0141017	0.00321665	0.00315453	0.109776	0.109355
GATA3.hg38.10000	0.0191524	0.0140464	0.00320871	0.00281987	0.122649	0.119176
GATA4.hg38.10000	0.0241896	0.0148154	0.00345096	0.00274006	0.123125	0.125523
GATA6.hg38.10000	0.0221834	0.0133892	0.00358988	0.0025499	0.109986	0.110391
GFI1.hg38.10000	0.0394444	0.01198	0.006252	0.00367307	0.136626	0.139957
GFI1B.hg38.10000	0.0166054	0.0157467	0.00733521	0.00421325	0.148762	0.145291
GLIS1.hg38.10000	0.0377394	0.0131887	0.00916747	0.00334576	0.129475	0.130557
GLIS2.hg38.10000	0.0544159	0.0154451	0.0228146	0.00641164	0.129491	0.146917
GLIS3.hg38.10000	0.0510533	0.0147479	0.0123223	0.00272014	0.134715	0.140558
GMEB2.hg38.10000	0.0324378	0.0215567	0.0228947	0.00932581	0.166172	0.153567
GRHL2.hg38.10000	0.024324	0.0140706	0.00530373	0.00288642	0.132016	0.136911
HAND2.hg38.10000	0.0276412	0.0143337	0.00399922	0.00298321	0.0857348	0.0956697
HES1.hg38.10000	0.019153	0.0207412	0.0042868	0.00306741	0.0982064	0.102448
HES2.hg38.10000	0.0188984	0.0161256	0.00343919	0.00335966	0.184635	0.187616
HEY1.hg38.10000	0.0391016	0.0220916	0.0240146	0.00982669	0.285404	0.240824
HIC1.hg38.10000	0.0352718	0.0130885	0.0098709	0.00399798	0.137431	0.148631
HIF1A.hg38.10000	0.031192	0.0201537	0.0115128	0.00495684	0.146562	0.159691
HIF3A.hg38.10000	0.0386088	0.0147802	0.00937227	0.0032667	0.142189	0.145637
HLF.hg38.10000	0.0194183	0.0150462	0.00311369	0.00288539	0.16834	0.163003
HMBOX1.hg38.10000	0.0280555	0.0160005	0.00338362	0.0030164	0.150992	0.156191
HMG20A.hg38.10000	0.0237329	0.0165401	0.00322199	0.00265386	0.14376	0.146234
HMGA1.hg38.10000	0.0258983	0.0341017	0.00538897	0.00426937	0.147594	0.175949
HNF1A.hg38.10000	0.0173288	0.01301	0.00369761	0.00350711	0.11345	0.116084
HNF1B.hg38.10000	0.0152718	0.0120459	0.00325346	0.00308395	0.124882	0.124528
HNF4A.hg38.10000	0.030544	0.0164854	0.00648679	0.00368401	0.13728	0.141836
HNF4G.hg38.10000	0.019928	0.0149678	0.00293121	0.00287695	0.1209	0.129763
HOMEZ.hg38.10000	0.0333609	0.0181583	0.00547907	0.00323744	0.163841	0.163209
HOXA2.hg38.10000	0.0146385	0.0123941	0.00530744	0.00434522	0.090126	0.0937515
HOXA6.hg38.10000	0.0283333	0.0176991	0.0144279	0.00621226	0.0874426	0.0964358
HOXA9.hg38.10000	0.0256478	0.0145362	0.00840477	0.00298989	0.125243	0.144251
HOXB13.hg38.10000	0.0288594	0.0116747	0.00520421	0.00237133	0.115819	0.128691
HOXC5.hg38.10000	0.028229	0.01629	0.00368762	0.00296549	0.171017	0.176599
HOXC9.hg38.10000	0.0164741	0.0136566	0.00385455	0.00339399	0.12722	0.132167
HSF1.hg38.10000	0.0246049	0.0124724	0.00885612	0.00372373	0.107579	0.107511
IKZF1.hg38.10000	0.0305679	0.015301	0.0108263	0.00511481	0.117231	0.121493
IKZF2.hg38.10000	0.0244053	0.0158702	0.00396284	0.00300395	0.146056	0.153978
IKZF5.hg38.10000	0.0349243	0.0185046	0.00939014	0.00452429	0.173396	0.162422
IRF1.hg38.10000	0.0194346	0.0187295	0.00739253	0.00578356	0.297009	0.296402
IRF2.hg38.10000	0.0268554	0.0194547	0.0112491	0.0058082	0.213234	0.225388
IRF3.hg38.10000	0.0174799	0.0106464	0.00755885	0.00303114	0.140968	0.14606
IRF4.hg38.10000	0.0230515	0.0153757	0.00471763	0.00357579	0.235727	0.234568
ISL1.hg38.10000	0.0167315	0.0139416	0.00422481	0.00325694	0.123597	0.125614
JUN.hg38.10000	0.0278906	0.0167142	0.00907024	0.00433771	0.166111	0.170614
JUNB.hg38.10000	0.019502	0.0157445	0.00302645	0.00276112	0.178922	0.182536
JUND.hg38.10000	0.024843	0.0164682	0.00431792	0.00331684	0.224595	0.228277
KDM2B.hg38.10000	0.0749062	0.0224318	0.0306073	0.00884031	0.181934	0.195596
KLF1.hg38.10000	0.0408294	0.0162571	0.0155099	0.00436363	0.123604	0.108708
KLF10.hg38.10000	0.0302037	0.0193425	0.0180982	0.00738265	0.202812	0.207202
KLF11.hg38.10000	0.0345048	0.0205239	0.0179403	0.00718508	0.125701	0.143133
KLF15.hg38.10000	0.0432081	0.0213797	0.0206078	0.0060764	0.17187	0.191106
KLF16.hg38.10000	0.0261897	0.0217082	0.00998743	0.00574114	0.290608	0.283088
KLF4.hg38.10000	0.0387404	0.013495	0.0128683	0.00433529	0.142357	0.131217
KLF5.hg38.10000	0.0315222	0.0171267	0.0178471	0.00666289	0.145784	0.131714
KLF6.hg38.10000	0.0271358	0.0152206	0.0147537	0.00646971	0.156047	0.153966
KLF9.hg38.10000	0.0361119	0.0185025	0.0217309	0.0078256	0.166189	0.192866
KMT2A.hg38.10000	0.0636718	0.0246031	0.0299704	0.00997102	0.126893	0.157004
LEF1.hg38.10000	0.0256689	0.0201455	0.0126426	0.00514432	0.138166	0.151227
LYL1.hg38.10000	0.0282012	0.0166615	0.00691724	0.00472	0.231813	0.226428
MAF.hg38.10000	0.0251368	0.0198056	0.00672318	0.0040997	0.119754	0.112981
MAFF.hg38.10000	0.0183303	0.0178939	0.00269903	0.00238753	0.29001	0.295319
MAFG.hg38.10000	0.0174061	0.0166896	0.00258937	0.00263313	0.291702	0.298738
MAFK.hg38.10000	0.0184235	0.0191236	0.00256849	0.00268373	0.29988	0.308465
MAX.hg38.10000	0.0358164	0.0231225	0.0226968	0.00921102	0.152628	0.164408
MAZ.hg38.10000	0.0454063	0.0211949	0.0212824	0.00709793	0.131201	0.160437
MBD2.hg38.10000	0.0399351	0.0172903	0.0180476	0.00401596	0.132495	0.148418
MECOM.hg38.10000	0.028873	0.0198106	0.00857228	0.00594013	0.229269	0.225256
MECP2.hg38.10000	0.0435574	0.0146877	0.0126682	0.00319589	0.130568	0.143172
MEF2A.hg38.10000	0.0142355	0.0118635	0.00290358	0.00255741	0.13916	0.14336
MEF2B.hg38.10000	0.0143873	0.0122948	0.0032828	0.00319596	0.150162	0.152745
MEF2C.hg38.10000	0.0110356	0.0104766	0.00241663	0.00238664	0.100683	0.109031
MEIS1.hg38.10000	0.0184185	0.0140345	0.00384369	0.00302847	0.124781	0.132608
MEIS2.hg38.10000	0.0211622	0.0154533	0.00352326	0.00265385	0.14351	0.149747
MITF.hg38.10000	0.038595	0.0147469	0.00998245	0.00399358	0.125839	0.126761
MIXL1.hg38.10000	0.0235417	0.0190996	0.00533386	0.00406788	0.230101	0.239546
MLX.hg38.10000	0.0287719	0.0171396	0.00760507	0.0037867	0.14122	0.147294
MNT.hg38.10000	0.0328951	0.0194143	0.014128	0.00600925	0.11312	0.120524
MSC.hg38.10000	0.0167121	0.0126327	0.00691113	0.00499072	0.192244	0.193626
MXI1.hg38.10000	0.03699	0.0197269	0.0226247	0.00892924	0.124083	0.136706
MYB.hg38.10000	0.022136	0.0146627	0.00819208	0.00456132	0.175733	0.173627
MYBL2.hg38.10000	0.025917	0.0166743	0.00728653	0.00421523	0.138356	0.146398
MYC.hg38.10000	0.0396136	0.0232944	0.0248132	0.0096828	0.149376	0.15779
MYCN.hg38.10000	0.039078	0.0225231	0.0214672	0.00819285	0.161324	0.166242
MYF5.hg38.10000	0.0496214	0.0163505	0.00802124	0.00382039	0.109388	0.110534
MYNN.hg38.10000	0.0240707	0.0165726	0.00650229	0.00344525	0.160369	0.162527
MYOD1.hg38.10000	0.0495115	0.0130797	0.013344	0.00384127	0.126064	0.132514
MYOG.hg38.10000	0.0418562	0.0154183	0.00606267	0.00346026	0.0907904	0.0944739
MYRF.hg38.10000	0.0384149	0.0175069	0.015013	0.0058928	0.163008	0.166845
NANOG.hg38.10000	0.0245385	0.0141667	0.0033251	0.00320191	0.0951394	0.102693
NEUROD1.hg38.10000	0.0202338	0.0134159	0.00705169	0.00366094	0.11609	0.134533
NEUROG2.hg38.10000	0.0435996	0.0143457	0.00512823	0.00300389	0.12763	0.12591
NFATC1.hg38.10000	0.0391723	0.018261	0.0218843	0.00807632	0.11826	0.152453
NFATC3.hg38.10000	0.0363241	0.0111849	0.0104799	0.00320629	0.12901	0.121011
NFE2.hg38.10000	0.0265496	0.0216517	0.00677598	0.00501888	0.264682	0.27272
NFE2L2.hg38.10000	0.0161324	0.014771	0.00332795	0.00313173	0.216124	0.225042
NFIA.hg38.10000	0.0294904	0.014896	0.00684392	0.00341418	0.153466	0.14709
NFIB.hg38.10000	0.0253546	0.0109285	0.00678752	0.00273934	0.168687	0.151303
NFIC.hg38.10000	0.0283514	0.014235	0.00643227	0.00352695	0.153939	0.153492
NFIL3.hg38.10000	0.0199419	0.0155203	0.00303212	0.00295871	0.152146	0.147789
NFKB1.hg38.10000	0.0198651	0.0131036	0.00484829	0.00326724	0.163183	0.167918
NFKB2.hg38.10000	0.0244526	0.0132377	0.00718824	0.0034044	0.155132	0.152061
NFYA.hg38.10000	0.0470652	0.0269605	0.0233112	0.00924933	0.150596	0.244124
NFYC.hg38.10000	0.0344903	0.0204265	0.01911	0.00664562	0.175404	0.167419
NKX2-1.hg38.10000	0.0321937	0.0172863	0.00351433	0.00270028	0.121324	0.122859
NKX2-5.hg38.10000	0.0331654	0.015297	0.00502657	0.00275897	0.11025	0.111587
NKX3-1.hg38.10000	0.0209591	0.0146112	0.00431122	0.00280116	0.12278	0.129205
NR1H2.hg38.10000	0.0239864	0.0149637	0.00592273	0.00361292	0.126351	0.127294
NR1H3.hg38.10000	0.0213188	0.0147843	0.00352556	0.00290307	0.132789	0.136262
NR2C2.hg38.10000	0.0422766	0.0223304	0.0126583	0.00549492	0.164621	0.165111
NR2F1.hg38.10000	0.0337895	0.0126768	0.00811685	0.00347456	0.121821	0.124595
NR2F2.hg38.10000	0.0253898	0.0126741	0.00600265	0.0033474	0.131604	0.135379
NR2F6.hg38.10000	0.0258065	0.0138737	0.00480262	0.00297364	0.148718	0.148176
NR3C1.hg38.10000	0.0222673	0.0160259	0.00375035	0.00285201	0.138332	0.144203
NR4A1.hg38.10000	0.0219514	0.0150695	0.00423757	0.00327443	0.259302	0.252025
NR5A2.hg38.10000	0.0332154	0.0128294	0.00873979	0.00331326	0.118987	0.119538
NRF1.hg38.10000	0.037051	0.0203434	0.0235601	0.00799085	0.173498	0.196617
ONECUT2.hg38.10000	0.0326731	0.0124837	0.00593206	0.00182582	0.1343	0.139354
OSR2.hg38.10000	0.0229609	0.0120066	0.00397828	0.003137	0.0979954	0.0980657
OTX2.hg38.10000	0.0195955	0.0156441	0.00344185	0.00281533	0.115124	0.115418
OVOL2.hg38.10000	0.0134765	0.0121884	0.00648217	0.00310089	0.138936	0.142963
PATZ1.hg38.10000	0.0404338	0.0175361	0.019446	0.00651136	0.137289	0.154427
PAX3.hg38.10000	0.0241803	0.0174627	0.00279152	0.00269217	0.102773	0.10727
PAX5.hg38.10000	0.0294529	0.0114426	0.0077045	0.00357469	0.150352	0.155961
PAX7.hg38.10000	0.022902	0.0179084	0.00296191	0.00280382	0.0979912	0.0971759
PBX1.hg38.10000	0.0257008	0.011533	0.00728718	0.00319059	0.146534	0.145249
PBX2.hg38.10000	0.0188132	0.0135835	0.00525557	0.00314705	0.138963	0.137167
PBX3.hg38.10000	0.0248802	0.0170423	0.00692117	0.00443009	0.143819	0.145681
PBX4.hg38.10000	0.0274662	0.0202589	0.0027715	0.00267002	0.111421	0.110857
PDX1.hg38.10000	0.0241759	0.0141475	0.00380573	0.0028175	0.0998697	0.102123
PGR.hg38.10000	0.025678	0.0177528	0.00505489	0.00326618	0.105656	0.109402
PHOX2B.hg38.10000	0.0371417	0.0395724	0.00574947	0.00369787	0.131317	0.193867
PITX3.hg38.10000	0.0234013	0.0137894	0.00447166	0.00368022	0.115655	0.118925
PKNOX1.hg38.10000	0.0230966	0.0146058	0.00851476	0.00419981	0.127164	0.138874
PLAG1.hg38.10000	0.0392937	0.0142086	0.0135648	0.00440185	0.145168	0.138842
POU2F1.hg38.10000	0.0158455	0.0147785	0.00365211	0.00319155	0.112146	0.115995
POU2F2.hg38.10000	0.0250902	0.014674	0.0077342	0.00447995	0.138388	0.143994
POU3F2.hg38.10000	0.0566664	0.0195009	0.00997773	0.0037403	0.122898	0.122343
POU5F1.hg38.10000	0.020633	0.0129879	0.00433615	0.00301327	0.0979801	0.097173
PPARD.hg38.10000	0.0687775	0.0275844	0.00961669	0.00419009	0.12832	0.136479
PPARG.hg38.10000	0.0250273	0.0153573	0.00561611	0.00395487	0.153017	0.157245
PRDM1.hg38.10000	0.0256308	0.0244278	0.00369678	0.00301897	0.107127	0.116298
PRDM14.hg38.10000	0.0415331	0.0115576	0.0105312	0.00277713	0.0889901	0.106722
PRDM6.hg38.10000	0.027917	0.0159576	0.00563287	0.00300333	0.126625	0.13887
PRDM9.hg38.10000	0.0496965	0.0215141	0.00662822	0.00300127	0.119906	0.127978
PROX1.hg38.10000	0.0351064	0.0148478	0.00464254	0.00288943	0.149983	0.153908
RARA.hg38.10000	0.0367008	0.0164938	0.0144076	0.00571914	0.132756	0.135089
RARG.hg38.10000	0.0308951	0.0159837	0.0092529	0.00358582	0.100258	0.106023
RBAK.hg38.10000	0.0621637	0.0324825	0.00962391	0.00380745	0.128765	0.125252
RBPJ.hg38.10000	0.0347878	0.022263	0.0175511	0.00740046	0.14939	0.157845
REL.hg38.10000	0.024233	0.012798	0.0104112	0.00468884	0.11338	0.122004
RELA.hg38.10000	0.0262948	0.016499	0.0118485	0.00522783	0.170851	0.173914
RELB.hg38.10000	0.018316	0.0115818	0.00572245	0.00314424	0.101589	0.109404
REST.hg38.10000	0.0301659	0.0155361	0.0103129	0.00370338	0.335377	0.333934
RFX1.hg38.10000	0.0241955	0.0134934	0.00786262	0.00373722	0.244076	0.228455
RFX5.hg38.10000	0.0254624	0.0173645	0.0112137	0.00527484	0.165778	0.177026
RUNX1.hg38.10000	0.0300741	0.0196966	0.01361	0.00717724	0.240799	0.235456
RUNX2.hg38.10000	0.0250328	0.0123025	0.00490544	0.00260206	0.121515	0.124072
RUNX3.hg38.10000	0.0197025	0.0130098	0.00380838	0.00292608	0.153739	0.156721
RXRA.hg38.10000	0.0308384	0.0186556	0.0132238	0.00606562	0.177585	0.178974
RXRB.hg38.10000	0.0247781	0.0155905	0.0056323	0.00332581	0.144073	0.148755
SCRT1.hg38.10000	0.0221649	0.0109591	0.00457974	0.00213946	0.123189	0.129933
SCRT2.hg38.10000	0.0215754	0.0124004	0.00437076	0.00202804	0.152795	0.151491
SETDB1.hg38.10000	0.0357291	0.0150764	0.01251	0.00513587	0.152834	0.158271
SIX2.hg38.10000	0.0196162	0.0103245	0.00417291	0.00241607	0.110373	0.113388
SIX5.hg38.10000	0.0249931	0.0183642	0.0161934	0.00734821	0.201984	0.213812
SMAD1.hg38.10000	0.0264376	0.0173487	0.00555738	0.00396317	0.182553	0.186062
SMAD3.hg38.10000	0.0282972	0.0168908	0.00418596	0.00278968	0.169906	0.1696
SMAD4.hg38.10000	0.0339062	0.014822	0.0110591	0.00429684	0.1298	0.143834
SMAD5.hg38.10000	0.0335211	0.0150397	0.0201178	0.00745991	0.286258	0.299755
SNAI2.hg38.10000	0.0352701	0.0117469	0.0111311	0.00340003	0.154624	0.159521
SOX13.hg38.10000	0.0262983	0.0158979	0.00377554	0.00290741	0.138227	0.134903
SOX17.hg38.10000	0.0245633	0.0128765	0.00503078	0.00292982	0.131808	0.133097
SOX2.hg38.10000	0.0245171	0.0141452	0.00454782	0.00341805	0.12056	0.125499
SOX4.hg38.10000	0.0389768	0.0135467	0.0146247	0.00550458	0.11876	0.128538
SOX5.hg38.10000	0.0220388	0.0161774	0.00315603	0.00249238	0.142788	0.141145
SOX6.hg38.10000	0.0239122	0.0167576	0.0041571	0.00292263	0.180026	0.180361
SOX9.hg38.10000	0.0229675	0.0164542	0.0118357	0.00517415	0.152754	0.157849
SP1.hg38.10000	0.0396588	0.0313151	0.0266338	0.0101516	0.251091	0.316905
SP2.hg38.10000	0.0431349	0.0220693	0.0242341	0.00800154	0.179348	0.188181
SP4.hg38.10000	0.044189	0.0211317	0.0219871	0.00661872	0.134668	0.1553
SP5.hg38.10000	0.0431634	0.0187184	0.018763	0.00629461	0.111317	0.110238
SP7.hg38.10000	0.0156278	0.0124515	0.00479936	0.00322858	0.116242	0.122954
SPDEF.hg38.10000	0.0666869	0.0148996	0.0140463	0.00326349	0.117722	0.108357
SPI1.hg38.10000	0.0377055	0.0337021	0.00734401	0.00674616	1.10131	1.08983
SPIB.hg38.10000	0.0301239	0.0229091	0.00569406	0.00426053	0.703853	0.69494
SREBF2.hg38.10000	0.0277117	0.0164306	0.00941058	0.00461599	0.0924924	0.106208
SRF.hg38.10000	0.0269295	0.0225463	0.00939992	0.00633346	0.351833	0.350479
STAT1.hg38.10000	0.0261104	0.0193504	0.0128885	0.0065399	0.178282	0.177657
STAT2.hg38.10000	0.0227441	0.013056	0.0114741	0.00534295	0.12672	0.132073
STAT3.hg38.10000	0.022744	0.0150376	0.00755927	0.00424567	0.134221	0.132339
STAT4.hg38.10000	0.0244369	0.0126065	0.00889436	0.00442037	0.126921	0.131398
STAT5A.hg38.10000	0.0220916	0.0156789	0.00720343	0.00429325	0.152356	0.160705
STAT5B.hg38.10000	0.0169206	0.0130988	0.008153	0.00455296	0.151719	0.154834
STAT6.hg38.10000	0.0301045	0.0170251	0.00800226	0.00457291	0.107433	0.105044
T.hg38.10000	0.0291195	0.0121707	0.00522726	0.00280161	0.0842437	0.0889776
TAL1.hg38.10000	0.0296681	0.0230088	0.0053294	0.00462722	0.33999	0.341368
TBP.hg38.10000	0.0317768	0.0186177	0.0240306	0.00979586	0.156683	0.151329
TBX2.hg38.10000	0.020182	0.0141766	0.00493668	0.00347896	0.0999521	0.103859
TBX21.hg38.10000	0.0231679	0.0157867	0.00483577	0.00363865	0.168705	0.174314
TBX5.hg38.10000	0.0344626	0.0159534	0.00472162	0.00295141	0.114378	0.118335
TCF12.hg38.10000	0.0330756	0.0193259	0.0132393	0.00602955	0.162673	0.174516
TCF3.hg38.10000	0.0358279	0.0154052	0.00975567	0.00445533	0.167693	0.174224
TCF4.hg38.10000	0.041671	0.0139774	0.00930605	0.00309921	0.145988	0.139399
TCF7.hg38.10000	0.0196325	0.0136565	0.00339022	0.00283677	0.121172	0.12739
TCF7L1.hg38.10000	0.034451	0.0181142	0.016266	0.00515543	0.119461	0.12447
TCF7L2.hg38.10000	0.0232789	0.0119984	0.00671911	0.00337329	0.121179	0.127897
TEAD1.hg38.10000	0.018452	0.0128874	0.00386323	0.00277136	0.168924	0.177353
TEAD3.hg38.10000	0.0340095	0.0153767	0.0046783	0.00327125	0.161084	0.168252
TEAD4.hg38.10000	0.0247901	0.0148633	0.00492885	0.00318618	0.170531	0.179934
TET3.hg38.10000	0.0190545	0.0141954	0.00442913	0.00320844	0.126571	0.131623
TFAP2A.hg38.10000	0.0410999	0.0150349	0.0117436	0.00431667	0.126818	0.13472
TFAP2C.hg38.10000	0.0397648	0.0151356	0.012284	0.00445637	0.138122	0.145881
TFAP4.hg38.10000	0.0320114	0.0182969	0.0122168	0.00576778	0.143264	0.150462
TFDP1.hg38.10000	0.0366285	0.0208187	0.0211262	0.00791911	0.13186	0.146664
TFE3.hg38.10000	0.0270176	0.0163318	0.00748154	0.00358099	0.157582	0.160183
TFEB.hg38.10000	0.0203603	0.0133375	0.00428806	0.00314324	0.139903	0.139402
THAP11.hg38.10000	0.0279819	0.0177579	0.0151235	0.00680973	0.186275	0.20501
THRB.hg38.10000	0.0277995	0.0144967	0.00661863	0.00332049	0.13867	0.143289
TLX1.hg38.10000	0.0152091	0.0131239	0.003436	0.00325937	0.134533	0.139365
TP53.hg38.10000	0.0257739	0.0136209	0.0055938	0.00263936	0.104367	0.111462
TP63.hg38.10000	0.0310647	0.0130039	0.00530976	0.0025751	0.133788	0.134126
TP73.hg38.10000	0.0300671	0.0115841	0.00410555	0.00209209	0.127613	0.122395
TRPS1.hg38.10000	0.0299436	0.0148155	0.00806599	0.00413286	0.145769	0.149474
TWIST1.hg38.10000	0.0205819	0.0134885	0.00335969	0.00325665	0.100724	0.103968
USF1.hg38.10000	0.033107	0.0161379	0.0115133	0.00486658	0.17333	0.177047
USF2.hg38.10000	0.0332668	0.0168657	0.0111591	0.00461065	0.181104	0.180624
VDR.hg38.10000	0.0262477	0.0159743	0.0105821	0.00480622	0.160078	0.16563
VEZF1.hg38.10000	0.0249026	0.0160732	0.0137474	0.00537773	0.126699	0.128862
WT1.hg38.10000	0.0688388	0.0214552	0.00783372	0.00229905	0.136614	0.120679
XBP1.hg38.10000	0.0874536	0.0210775	0.00661353	0.00292429	0.136206	0.151514
YY1.hg38.10000	0.0294108	0.0180437	0.0201305	0.00887588	0.225297	0.184521
YY2.hg38.10000	0.0301789	0.0118793	0.0140661	0.00540672	0.15481	0.143413
ZBTB11.hg38.10000	0.0212326	0.0125498	0.0135706	0.0053725	0.173011	0.173597
ZBTB14.hg38.10000	0.0578587	0.0281476	0.0340074	0.0087653	0.120039	0.154944
ZBTB16.hg38.10000	0.0167742	0.0137562	0.00462063	0.00413012	0.147896	0.154539
ZBTB17.hg38.10000	0.0293256	0.0130272	0.0112375	0.0044874	0.172676	0.177444
ZBTB2.hg38.10000	0.0285197	0.0259199	0.00681696	0.00636892	0.694174	0.724098
ZBTB20.hg38.10000	0.0386913	0.0139498	0.0157143	0.00521778	0.132613	0.156275
ZBTB26.hg38.10000	0.0494383	0.0217596	0.0283377	0.00835546	0.114926	0.154229
ZBTB33.hg38.10000	0.0335736	0.0158041	0.0149901	0.00554826	0.146971	0.153895
ZBTB42.hg38.10000	0.0379413	0.0170764	0.00810811	0.00366177	0.11391	0.117581
ZBTB48.hg38.10000	0.0562143	0.0140057	0.0168718	0.00516885	0.12821	0.137098
ZBTB6.hg38.10000	0.0351859	0.0112687	0.00971185	0.00289101	0.11346	0.114752
ZBTB7A.hg38.10000	0.0429862	0.0199587	0.0177704	0.00725002	0.17612	0.178906
ZEB1.hg38.10000	0.0338774	0.0152501	0.0144443	0.00501255	0.106676	0.11647
ZEB2.hg38.10000	0.0286336	0.0165974	0.00699235	0.00334253	0.129848	0.134272
ZFHX2.hg38.10000	0.047626	0.0284736	0.0112042	0.00383454	0.141061	0.149182
ZFHX3.hg38.10000	0.0121158	0.00943552	0.00205213	0.00204144	0.138773	0.144541
ZFP1.hg38.10000	0.0229905	0.0163356	0.00494826	0.00329258	0.162737	0.170549
ZFP42.hg38.10000	0.0444264	0.0188775	0.0241657	0.00685748	0.114272	0.11279
ZFP64.hg38.10000	0.0192149	0.0148103	0.00572863	0.00348306	0.111456	0.112582
ZFX.hg38.10000	0.0610117	0.0233566	0.0297945	0.0106978	0.0834635	0.114807
ZIC2.hg38.10000	0.0302366	0.0120439	0.00954631	0.00371889	0.0970894	0.101898
ZIM3.hg38.10000	0.0126068	0.0108895	0.00218909	0.0016874	0.134911	0.142967
ZKSCAN1.hg38.10000	0.0199589	0.015889	0.00747366	0.00329915	0.245776	0.249088
ZNF121.hg38.10000	0.0230274	0.0167582	0.00324185	0.00300387	0.127803	0.129506
ZNF143.hg38.10000	0.0297733	0.0204209	0.014919	0.00675752	0.219954	0.223929
ZNF146.hg38.10000	0.0425276	0.0359984	0.00788252	0.00559065	0.393065	0.384765
ZNF18.hg38.10000	0.0291558	0.0133788	0.00770362	0.00358965	0.124921	0.126083
ZNF184.hg38.10000	0.0307929	0.0278718	0.00617119	0.00570952	0.193316	0.173968
ZNF217.hg38.10000	0.0237664	0.0128791	0.00870244	0.00423473	0.107604	0.110762
ZNF22.hg38.10000	0.0197205	0.02362	0.0031758	0.00243603	0.146088	0.161773
ZNF24.hg38.10000	0.0168512	0.0158282	0.00416939	0.00360186	0.247309	0.246234
ZNF263.hg38.10000	0.0553853	0.0163497	0.0147726	0.00395666	0.136477	0.139717
ZNF264.hg38.10000	0.015455	0.00998456	0.00245943	0.00204785	0.121731	0.132429
ZNF274.hg38.10000	0.0628159	0.0188871	0.0104841	0.00393653	0.118788	0.126967
ZNF280A.hg38.10000	0.012675	0.0143424	0.00518842	0.00408568	0.166042	0.176044
ZNF3.hg38.10000	0.0257669	0.0125222	0.00906958	0.00376015	0.128555	0.132663
ZNF316.hg38.10000	0.0108881	0.0121729	0.00177868	0.00163383	0.193716	0.201167
ZNF317.hg38.10000	0.0167273	0.0138898	0.00397565	0.00228599	0.133291	0.141911
ZNF324.hg38.10000	0.0251406	0.015019	0.00739747	0.00413261	0.141534	0.149176
ZNF335.hg38.10000	0.0338858	0.0143018	0.0181377	0.00574336	0.122845	0.145987
ZNF341.hg38.10000	0.0390135	0.0164155	0.0152673	0.00495225	0.132912	0.143183
ZNF35.hg38.10000	0.0140906	0.0140039	0.00391097	0.00302264	0.167827	0.178825
ZNF382.hg38.10000	0.0171097	0.0159164	0.00498192	0.00389778	0.144781	0.148559
ZNF384.hg38.10000	0.0386211	0.0429577	0.00382289	0.00396077	0.115888	0.124101
ZNF444.hg38.10000	0.0311559	0.0217642	0.0123598	0.00586661	0.182556	0.175503
ZNF449.hg38.10000	0.0154863	0.0107601	0.00358931	0.00220363	0.122457	0.126146
ZNF467.hg38.10000	0.0411815	0.0207537	0.00964498	0.00327321	0.151053	0.149644
ZNF486.hg38.10000	0.0406431	0.0214201	0.0146934	0.00423351	0.237851	0.295889
ZNF490.hg38.10000	0.0152833	0.0134801	0.0116601	0.00754964	0.106825	0.115768
ZNF554.hg38.10000	0.0328721	0.0168023	0.00527059	0.00275428	0.164312	0.168399
ZNF574.hg38.10000	0.0267401	0.0199989	0.0102902	0.0057972	0.177068	0.180476
ZNF580.hg38.10000	0.0349608	0.0192752	0.00982559	0.00527416	0.258073	0.245848
ZNF652.hg38.10000	0.0201124	0.0148909	0.00448967	0.00295952	0.127186	0.13529
ZNF680.hg38.10000	0.0233962	0.0135771	0.00874496	0.00268336	0.0946749	0.0993575
ZNF701.hg38.10000	0.0280548	0.0130964	0.00868398	0.00336512	0.123005	0.12388
ZNF768.hg38.10000	0.0175968	0.0161611	0.0042353	0.00308781	0.258488	0.252193
ZNF770.hg38.10000	0.0371504	0.0148425	0.00333596	0.00216534	0.166632	0.161958
ZNF778.hg38.10000	0.0258357	0.0155094	0.00556661	0.00374321	0.115361	0.118205
ZNF792.hg38.10000	0.0302683	0.0175865	0.00992853	0.00449073	0.169634	0.172027
ZSCAN16.hg38.10000	0.0253629	0.0311897	0.00436913	0.00307425	0.129388	0.147555
ZSCAN22.hg38.10000	0.0380069	0.0174368	0.013133	0.00471727	0.115332	0.117221
ZSCAN4.hg38.10000	0.104394	0.0919093	0.00862062	0.00700442	0.213727	0.211847
ZSCAN9.hg38.10000	0.0272088	0.0178765	0.00956467	0.0045125	0.187635	0.188307
