# Supplementary material for: A framework for clinical cancer subtyping from nucleosome profiling of cell-free DNA
Source: Nat Commun. 2022 Dec 3;13:7475. doi: 10.1038/s41467-022-35076-w (PMC9719521; doi:10.1038/s41467-022-35076-w)
Supplement: Supplementary file 10 — Dataset 7 [file 41467_2022_35076_MOESM10_ESM.xlsx]

## Sheet: Sheet1
site_name	central_coverage_pval	central_coverage_padj	mean_coverage_pval	mean_coverage_padj	amplitude_pval	amplitude_padj
AHR.hg38.30000	2.70758e-09	3.44834e-09	8.15526e-09	2.09707e-08	0.753312	0.858204
AR.hg38.30000	9.05629e-51	7.88774e-50	8.07734e-07	1.73086e-06	0.211922	0.461444
ARNT.hg38.30000	1.34798e-73	2.42637e-72	4.92316e-06	9.29548e-06	0.946535	0.975437
ARNTL.hg38.30000	8.97961e-40	4.2535e-39	0.0010212	0.00164121	0.149045	0.383258
ASCL1.hg38.30000	4.11619e-09	5.16917e-09	2.14324e-10	6.57586e-10	0.188185	0.434272
ASCL2.hg38.30000	2.15923e-59	2.77615e-58	0.0239456	0.0298916	0.310939	0.563446
ATF1.hg38.30000	8.88178e-16	1.4803e-15	0.00717186	0.0100332	0.0930328	0.29587
ATF2.hg38.30000	2.5637e-99	6.92199e-98	6.7683e-09	1.77422e-08	0.00417684	0.0598049
ATF3.hg38.30000	1.08454e-34	4.01132e-34	0.0987317	0.112479	0.285043	0.549726
ATF4.hg38.30000	2.88866e-55	3.11975e-54	0.0265155	0.0326904	0.567891	0.744323
ATF7.hg38.30000	2.36032e-121	9.10409e-120	1.33257e-09	3.78731e-09	0.0276865	0.169895
BATF.hg38.30000	3.85463e-46	2.81284e-45	0.0130944	0.0173308	0.551733	0.741134
BATF3.hg38.30000	2.94337e-73	4.96693e-72	0.0930521	0.106911	0.00420849	0.0598049
BCL11A.hg38.30000	3.5504e-23	8.33573e-23	3.07077e-12	1.10548e-11	0.791975	0.876366
BCL6.hg38.30000	3.76678e-10	5.01001e-10	0.00480544	0.00697564	0.639704	0.781539
BHLHE40.hg38.30000	1.37761e-42	7.91393e-42	0.0590993	0.0709192	0.0806661	0.275694
CDX2.hg38.30000	8.56641e-27	2.31293e-26	3.5741e-10	1.06045e-09	0.0887208	0.29392
CEBPA.hg38.30000	7.98085e-17	1.39021e-16	0.534887	0.553332	0.961757	0.979904
CEBPB.hg38.30000	1.26e-30	3.73847e-30	0.433751	0.452173	0.953856	0.977195
CEBPD.hg38.30000	1.93982e-28	5.39951e-28	0.00500625	0.00722827	0.113522	0.322642
CEBPG.hg38.30000	1.41937e-57	1.66622e-56	0.625073	0.64171	0.784152	0.87488
CLOCK.hg38.30000	1.75735e-125	9.48969e-124	1.09097e-52	2.45469e-51	0.00189619	0.0393825
CREB1.hg38.30000	8.28857e-33	2.79739e-32	0.0971427	0.111138	0.0444848	0.21448
CREM.hg38.30000	2.76187e-27	7.60924e-27	0.0143613	0.018642	0.397407	0.627484
CTCF.hg38.30000	0.361829	0.368655	0.000472611	0.000764102	0.167687	0.415371
CTCFL.hg38.30000	1.17375e-11	1.7509e-11	0.0202435	0.0255409	0.0655719	0.256586
DUX4.hg38.30000	2.76573e-32	9.10667e-32	8.88178e-16	4.20716e-15	0.57576	0.74738
E2F1.hg38.30000	9.25505e-27	2.47412e-26	0.105069	0.118697	0.0614356	0.247576
E2F4.hg38.30000	3.67992e-18	6.99703e-18	0.107681	0.121141	0.0734817	0.268109
E2F6.hg38.30000	6.57704e-38	2.81873e-37	0.0995901	0.11298	0.0257394	0.16162
E2F7.hg38.30000	3.34938e-31	1.02765e-30	1.42051e-05	2.57407e-05	0.509202	0.711442
E2F8.hg38.30000	6.21877e-19	1.20796e-18	5.16254e-14	2.2482e-13	0.00483193	0.065231
EBF1.hg38.30000	9.78783e-10	1.28913e-09	1.14386e-20	7.01917e-20	0.31884	0.571217
EBF3.hg38.30000	2.90356e-10	3.93951e-10	8.04262e-46	1.27125e-44	0.145982	0.378993
EGR1.hg38.30000	0.0265457	0.0283294	0.00108451	0.00172246	0.455437	0.683155
EGR2.hg38.30000	3.31948e-35	1.29893e-34	0.110086	0.123333	0.0511345	0.222683
EGR3.hg38.30000	1.49141e-05	1.73569e-05	1.96841e-07	4.62148e-07	0.739094	0.846207
EHF.hg38.30000	4.21303e-42	2.27504e-41	0.192198	0.208407	0.402477	0.628143
ELF1.hg38.30000	1.12288e-09	1.46462e-09	0.00858911	0.0118319	0.59024	0.752553
ELF3.hg38.30000	3.22127e-31	9.99704e-31	3.76045e-06	7.30447e-06	0.0579633	0.244533
ELK3.hg38.30000	1.24628e-06	1.49554e-06	5.55064e-23	4.40786e-22	0.705399	0.818095
EOMES.hg38.30000	1.94499e-32	6.48331e-32	2.91045e-31	3.02239e-30	0.0338573	0.187784
EPAS1.hg38.30000	4.52895e-54	4.70314e-53	0.00594288	0.00853499	0.871843	0.934118
ERF.hg38.30000	6.06215e-29	1.74126e-28	0.00806459	0.0112239	0.022203	0.157758
ERG.hg38.30000	4.53949e-27	1.23804e-26	0.0540583	0.0651596	0.22456	0.47741
ESR1.hg38.30000	1.7928e-18	3.43302e-18	2.77556e-15	1.27017e-14	0.402477	0.628143
ESR2.hg38.30000	1.0697e-12	1.65039e-12	3.97116e-12	1.41081e-11	0.404879	0.628261
ESRRA.hg38.30000	1.14645e-29	3.36458e-29	7.12091e-11	2.23564e-10	0.0715861	0.26477
ETS1.hg38.30000	3.64486e-13	5.72159e-13	0.0134652	0.0175633	0.598741	0.752553
ETV1.hg38.30000	0.000373197	0.000419847	4.00084e-09	1.06953e-08	0.366718	0.596469
ETV2.hg38.30000	5.85892e-09	7.32365e-09	2.45959e-18	1.32818e-17	0.00576474	0.0707491
ETV4.hg38.30000	2.57502e-10	3.51139e-10	4.2838e-05	7.55965e-05	0.221909	0.47552
ETV5.hg38.30000	6.25181e-22	1.40666e-21	0.00699755	0.0098403	0.631774	0.7789
ETV6.hg38.30000	3.11193e-42	1.71474e-41	0.593712	0.611841	0.555345	0.741235
FEZF1.hg38.30000	1.19967e-20	2.57073e-20	2.28754e-16	1.12297e-15	0.131605	0.355334
FLI1.hg38.30000	3.07532e-14	4.94248e-14	1.48324e-06	3.10394e-06	0.331342	0.571217
FOS.hg38.30000	9.50789e-21	2.07027e-20	2.54402e-06	5.08803e-06	0.739094	0.846207
FOSB.hg38.30000	1.16434e-21	2.59811e-21	0.0148638	0.0192021	0.326856	0.571217
FOSL1.hg38.30000	1.39888e-14	2.26166e-14	2.13104e-09	5.87123e-09	0.472029	0.700263
FOSL2.hg38.30000	1.7537e-17	3.24315e-17	4.21885e-15	1.86736e-14	0.770499	0.874096
FOXA1.hg38.30000	1.53345e-38	6.78741e-38	2.53101e-11	8.33381e-11	0.00186614	0.0393825
FOXA2.hg38.30000	5.99506e-54	5.99506e-53	3.99637e-07	9.00437e-07	0.00149636	0.0393825
FOXA3.hg38.30000	2.238e-37	9.29631e-37	4.00194e-07	9.00437e-07	0.0242292	0.16162
FOXH1.hg38.30000	6.06457e-43	3.55964e-42	1.25539e-17	6.51839e-17	0.0998531	0.299559
FOXM1.hg38.30000	5.16254e-14	8.24784e-14	4.21122e-06	8.00725e-06	0.00247323	0.047698
FOXO1.hg38.30000	8.99804e-25	2.24951e-24	0.00148015	0.00229679	0.920713	0.963537
FOXP1.hg38.30000	6.64986e-52	5.98487e-51	0.00675969	0.00955558	0.0164723	0.134773
GABPA.hg38.30000	2.8566e-12	4.30884e-12	0.0858773	0.0990892	0.470869	0.700263
GATA1.hg38.30000	1.02124e-16	1.74515e-16	0.000125369	0.000216985	0.182508	0.424804
GATA2.hg38.30000	6.90034e-45	4.43593e-44	5.13228e-07	1.1266e-06	0.0344898	0.187784
GATA3.hg38.30000	1.53345e-38	6.78741e-38	1.31072e-10	4.06775e-10	0.328604	0.571217
GATA4.hg38.30000	4.16278e-45	2.74134e-44	1.33227e-15	6.20194e-15	0.704814	0.818095
GATA6.hg38.30000	2.06295e-31	6.55291e-31	1.93618e-25	1.63365e-24	0.597557	0.752553
GFI1.hg38.30000	0.360575	0.368655	1.78191e-13	7.40177e-13	0.837827	0.9115
GLIS1.hg38.30000	8.10767e-17	1.40325e-16	1.04492e-43	1.41064e-42	0.651491	0.785279
GLIS3.hg38.30000	8.8623e-87	1.84063e-85	2.94337e-73	1.1353e-71	0.0806661	0.275694
GRHL2.hg38.30000	0.00732824	0.00794628	4.37885e-19	2.4631e-18	0.356999	0.591179
HAND2.hg38.30000	2.32332e-10	3.20049e-10	3.82533e-68	1.29105e-66	0.595095	0.752553
HES1.hg38.30000	3.13869e-06	3.70063e-06	1.6066e-12	6.02476e-12	0.363843	0.595379
HEY1.hg38.30000	1.39888e-14	2.26166e-14	0.139917	0.156106	0.482033	0.703227
HIF1A.hg38.30000	3.55304e-35	1.37046e-34	0.174928	0.191995	0.0757227	0.272602
HIF3A.hg38.30000	9.28087e-41	4.9134e-40	2.77198e-07	6.34266e-07	0.050113	0.222683
HLF.hg38.30000	7.82721e-57	8.80561e-56	0.151234	0.167349	0.0206976	0.151037
HMG20A.hg38.30000	4.88974e-40	2.35755e-39	8.024e-07	1.73086e-06	0.255325	0.51691
HMGA1.hg38.30000	2.77242e-185	3.74277e-183	2.45792e-151	6.6364e-149	0.000464652	0.0179223
HNF1B.hg38.30000	8.12993e-05	9.30119e-05	5.21946e-19	2.87603e-18	0.343141	0.57905
HNF4A.hg38.30000	4.88614e-17	8.67932e-17	1.99167e-06	4.04324e-06	0.0980737	0.297527
HNF4G.hg38.30000	7.56509e-34	2.72343e-33	8.99398e-05	0.000156669	0.268326	0.52934
HOMEZ.hg38.30000	1.76371e-28	4.96044e-28	9.0076e-07	1.915e-06	0.00633847	0.0744081
HOXA9.hg38.30000	2.0639e-13	3.2588e-13	4.05632e-26	3.53292e-25	0.938533	0.975437
HOXB13.hg38.30000	0.000505189	0.000563641	2.3562e-29	2.27205e-28	0.122527	0.338473
HOXC5.hg38.30000	1.85711e-11	2.75506e-11	1.79556e-12	6.64113e-12	0.49181	0.703227
HSF1.hg38.30000	4.39097e-48	3.48695e-47	0.0105526	0.0143862	0.876177	0.93505
IKZF1.hg38.30000	8.08858e-29	2.29886e-28	0.000135248	0.000232593	0.683437	0.809333
IRF1.hg38.30000	4.29548e-44	2.63586e-43	0.0010541	0.00168406	0.490584	0.703227
IRF2.hg38.30000	3.70784e-17	6.76431e-17	0.0245528	0.0304094	0.11035	0.31913
IRF4.hg38.30000	1.06198e-39	4.94369e-39	0.0663448	0.0785662	0.143657	0.376576
ISL1.hg38.30000	0.000168219	0.000191641	5.18576e-50	8.75097e-49	0.661157	0.786399
JUN.hg38.30000	5.71367e-19	1.11789e-18	0.0022459	0.00338768	0.659965	0.786399
JUNB.hg38.30000	1.39963e-26	3.7049e-26	9.89153e-12	3.38065e-11	0.492259	0.703227
JUND.hg38.30000	8.86547e-24	2.1183e-23	3.05902e-06	6.02872e-06	0.943288	0.975437
KDM2B.hg38.30000	5.03219e-18	9.43536e-18	0.00229462	0.00344194	0.705986	0.818095
KLF1.hg38.30000	0.0378801	0.0402663	7.54909e-06	1.39606e-05	0.900448	0.947932
KLF11.hg38.30000	0.57635	0.582826	1.49449e-06	3.10394e-06	0.0702433	0.26477
KLF16.hg38.30000	3.13569e-09	3.97481e-09	0.00136793	0.00214733	0.269554	0.52934
KLF4.hg38.30000	1.66951e-08	2.06775e-08	2.89491e-09	7.81626e-09	0.296994	0.562347
KLF5.hg38.30000	0.329126	0.337886	2.25748e-10	6.84855e-10	0.394402	0.627484
KLF6.hg38.30000	2.37569e-10	3.25602e-10	0.0285405	0.0348685	0.00850643	0.0918694
KLF9.hg38.30000	4.48407e-08	5.50317e-08	2.06338e-05	3.68949e-05	0.096074	0.29587
KMT2A.hg38.30000	1.38758e-24	3.40588e-24	0.782467	0.794233	0.281799	0.547379
LYL1.hg38.30000	1.41008e-09	1.82163e-09	0.00139048	0.00217011	0.0710372	0.26477
MAF.hg38.30000	2.40671e-44	1.51119e-43	0.00168008	0.00259213	0.840606	0.9115
MAFF.hg38.30000	3.52468e-07	4.28678e-07	2.75072e-11	8.94813e-11	0.977915	0.985212
MAFG.hg38.30000	1.6051e-20	3.38576e-20	0.655428	0.670324	0.214458	0.463229
MAFK.hg38.30000	4.5202e-10	5.98261e-10	3.42744e-08	8.48999e-08	0.25654	0.51691
MAX.hg38.30000	2.495e-12	3.82756e-12	0.0646054	0.0768435	0.299918	0.562347
MAZ.hg38.30000	9.64513e-19	1.86013e-18	1.45839e-12	5.54599e-12	0.0121551	0.113168
MECOM.hg38.30000	2.4114e-26	6.32116e-26	0.939372	0.946383	0.54105	0.734088
MEF2A.hg38.30000	0.000356598	0.000402851	4.21885e-15	1.86736e-14	0.346911	0.581777
MEF2B.hg38.30000	0.00536511	0.00584105	9.19265e-14	3.87815e-13	0.177116	0.419504
MEIS1.hg38.30000	7.25993e-17	1.27284e-16	7.29738e-09	1.89451e-08	0.598172	0.752553
MEIS2.hg38.30000	1.46115e-69	2.32065e-68	0.0632232	0.0755321	0.496853	0.706055
MITF.hg38.30000	2.17253e-11	3.18795e-11	1.40829e-08	3.52072e-08	0.0466796	0.217301
MIXL1.hg38.30000	1.10173e-19	2.23659e-19	0.000182602	0.000311484	0.298014	0.562347
MNT.hg38.30000	1.43801e-89	3.52967e-88	3.45945e-13	1.37361e-12	0.332152	0.571217
MSC.hg38.30000	1.76464e-10	2.46866e-10	0.0318615	0.0385767	0.506013	0.711442
MYB.hg38.30000	1.39888e-14	2.26166e-14	0.00475636	0.00694172	0.0779621	0.275694
MYC.hg38.30000	8.28683e-21	1.81906e-20	0.142285	0.158094	0.0432411	0.214011
MYCN.hg38.30000	6.60483e-12	9.90724e-12	0.00188736	0.00287903	0.000437508	0.0179223
MYOD1.hg38.30000	4.67883e-06	5.49254e-06	3.50872e-19	2.01565e-18	0.341284	0.57905
MYOG.hg38.30000	1.29768e-06	1.55033e-06	8.20199e-22	5.6783e-21	0.0463077	0.217301
NANOG.hg38.30000	6.76407e-11	9.7663e-11	5.77999e-65	1.734e-63	0.110759	0.31913
NEUROD1.hg38.30000	0.0801241	0.0841771	4.17911e-22	2.96937e-21	0.578659	0.747549
NEUROG2.hg38.30000	0.186201	0.194109	8.70966e-39	9.79837e-38	0.128516	0.350499
NFATC1.hg38.30000	8.52606e-65	1.2116e-63	5.57975e-07	1.21495e-06	0.0652695	0.256586
NFE2.hg38.30000	1.13243e-14	1.86436e-14	0.0740201	0.086517	0.17545	0.419504
NFE2L2.hg38.30000	4.58204e-19	9.03031e-19	0.00609069	0.00870098	0.0250915	0.16162
NFIA.hg38.30000	0.0843224	0.0882443	1.41174e-16	7.05869e-16	0.00534621	0.068737
NFIC.hg38.30000	0.00205602	0.00225661	5.55064e-23	4.40786e-22	0.140299	0.371381
NFIL3.hg38.30000	3.06509e-49	2.58617e-48	0.241295	0.257508	0.358723	0.591179
NFKB1.hg38.30000	0.000515549	0.000572832	1.78606e-11	6.02795e-11	0.80171	0.883518
NFKB2.hg38.30000	0.000420549	0.000471154	2.44138e-13	9.98747e-13	0.0129137	0.116223
NFYA.hg38.30000	1.09647e-37	4.62574e-37	0.340453	0.356288	0.000212678	0.0114846
NKX2-1.hg38.30000	3.09531e-52	2.88184e-51	1.52147e-06	3.13585e-06	0.866632	0.932234
NKX3-1.hg38.30000	5.45934e-47	4.21149e-46	1.89976e-05	3.41957e-05	0.902291	0.947932
NR1H3.hg38.30000	6.42511e-23	1.4955e-22	1.91306e-11	6.37686e-11	0.97359	0.985212
NR2C2.hg38.30000	6.54432e-118	2.20871e-116	2.14583e-52	4.45671e-51	0.0251866	0.16162
NR2F1.hg38.30000	4.50478e-19	8.94331e-19	2.4114e-26	2.17026e-25	0.631223	0.7789
NR2F2.hg38.30000	3.39083e-10	4.55485e-10	2.15804e-21	1.45667e-20	0.0950159	0.29587
NR2F6.hg38.30000	2.35352e-19	4.70705e-19	9.99345e-10	2.90133e-09	0.0299008	0.171771
NR3C1.hg38.30000	1.73711e-33	6.17132e-33	2.47328e-07	5.75676e-07	0.987704	0.991375
NR4A1.hg38.30000	7.56213e-25	1.9082e-24	0.294891	0.312237	0.177124	0.419504
NR5A2.hg38.30000	6.06182e-13	9.40627e-13	2.6949e-07	6.21899e-07	0.102094	0.302915
NRF1.hg38.30000	1.62228e-25	4.17158e-25	0.171057	0.188512	0.429589	0.659029
ONECUT2.hg38.30000	1.27408e-45	8.60001e-45	0.000432111	0.000707091	0.202289	0.447688
OSR2.hg38.30000	1.27545e-09	1.65563e-09	4.3056e-21	2.76788e-20	0.776343	0.874483
OTX2.hg38.30000	7.86362e-07	9.47847e-07	3.9006e-59	9.57419e-58	0.688595	0.811881
PAX3.hg38.30000	5.53093e-88	1.24446e-86	6.6066e-12	2.3166e-11	0.599256	0.752553
PAX5.hg38.30000	3.09801e-31	9.72632e-31	0.000458733	0.000746133	0.790402	0.876366
PBX1.hg38.30000	3.16381e-05	3.65055e-05	3.16696e-19	1.85887e-18	0.644103	0.782733
PBX3.hg38.30000	2.61917e-22	6.04424e-22	7.45349e-17	3.79706e-16	0.890852	0.943255
PBX4.hg38.30000	2.15923e-59	2.77615e-58	1.44333e-06	3.04452e-06	0.635512	0.779947
PDX1.hg38.30000	6.99415e-33	2.39041e-32	2.84067e-22	2.07292e-21	0.0187687	0.149046
PGR.hg38.30000	4.12993e-40	2.06497e-39	5.50803e-09	1.45801e-08	0.780557	0.874483
PHOX2B.hg38.30000	3.73956e-34	1.36443e-33	6.9461e-92	4.68862e-90	0.296517	0.562347
PKNOX1.hg38.30000	1.6743e-66	2.51146e-65	0.000183429	0.000311484	0.0678216	0.261597
POU2F1.hg38.30000	6.45318e-46	4.58516e-45	0.00269598	0.00402162	0.00307726	0.0488741
POU2F2.hg38.30000	1.03987e-34	3.95443e-34	0.197939	0.213774	0.888974	0.943255
POU5F1.hg38.30000	9.5494e-41	4.95834e-40	0.439708	0.45662	0.242135	0.495275
PPARG.hg38.30000	2.42827e-20	5.04334e-20	7.10515e-06	1.32303e-05	0.0405047	0.211264
PRDM1.hg38.30000	3.99277e-125	1.79675e-123	1.52701e-27	1.4217e-26	4.99457e-05	0.00416654
PRDM6.hg38.30000	4.60964e-18	8.70351e-18	2.01358e-29	2.01358e-28	0.00173805	0.0393825
PRDM9.hg38.30000	1.00142e-40	5.10156e-40	0.0129182	0.0172669	0.319703	0.571217
PROX1.hg38.30000	6.92827e-20	1.42796e-19	7.77745e-12	2.69219e-11	0.507116	0.711442
RARA.hg38.30000	9.99345e-10	1.30982e-09	0.000408616	0.000676848	0.359086	0.591179
RBAK.hg38.30000	9.0144e-165	8.11296e-163	6.2072e-114	5.58648e-112	0.197203	0.44004
RBPJ.hg38.30000	4.07101e-16	6.91303e-16	0.0130345	0.0173308	0.0406879	0.211264
REL.hg38.30000	0.00100173	0.00110847	0.0106032	0.0143862	0.547558	0.739203
RELA.hg38.30000	0.000266153	0.000301938	6.03199e-06	1.131e-05	0.0852227	0.287627
RELB.hg38.30000	0.926103	0.926103	3.34798e-10	1.00439e-09	0.0156661	0.134773
REST.hg38.30000	7.04596e-07	8.53099e-07	0.0177864	0.0227598	0.515856	0.711442
RFX1.hg38.30000	4.66577e-40	2.29047e-39	0.000424449	0.000698788	0.616586	0.770732
RFX5.hg38.30000	8.88178e-16	1.4803e-15	0.0022459	0.00338768	0.0903533	0.29392
RUNX1.hg38.30000	2.67909e-11	3.91002e-11	0.0134011	0.0175633	0.307599	0.563446
RUNX2.hg38.30000	1.05193e-19	2.15167e-19	3.47192e-08	8.52199e-08	0.0600507	0.245662
RUNX3.hg38.30000	1.85613e-38	8.08313e-38	0.00352863	0.00523478	0.327404	0.571217
RXRA.hg38.30000	9.54005e-17	1.64064e-16	0.0134652	0.0175633	0.156646	0.394111
RXRB.hg38.30000	5.9501e-22	1.35002e-21	1.62771e-06	3.32941e-06	0.0286546	0.171771
SCRT1.hg38.30000	1.52621e-39	6.98436e-39	1.80698e-07	4.27969e-07	0.050113	0.222683
SETDB1.hg38.30000	3.36914e-17	6.18822e-17	0.00174671	0.00267962	0.343141	0.57905
SIX2.hg38.30000	1.99811e-10	2.78087e-10	3.60818e-52	6.95864e-51	0.00298223	0.0488741
SMAD1.hg38.30000	1.99909e-11	2.94948e-11	1.48328e-09	4.17172e-09	0.210655	0.461444
SMAD3.hg38.30000	1.10657e-24	2.74104e-24	1.2208e-12	4.77705e-12	0.975325	0.985212
SMAD4.hg38.30000	1.54987e-13	2.46156e-13	1.26505e-08	3.19217e-08	0.010857	0.105695
SNAI2.hg38.30000	1.08454e-34	4.01132e-34	3.70386e-10	1.087e-09	0.30499	0.563446
SOX13.hg38.30000	2.23022e-42	1.2545e-41	1.1535e-05	2.11867e-05	0.00141468	0.0393825
SOX2.hg38.30000	4.22307e-08	5.20652e-08	1.8024e-40	2.21203e-39	0.739647	0.846207
SOX5.hg38.30000	7.39588e-46	5.12022e-45	5.24084e-05	9.18848e-05	0.193674	0.439429
SP1.hg38.30000	0.0136397	0.0146721	3.01277e-06	5.98124e-06	0.191808	0.438884
SP2.hg38.30000	0.52399	0.531869	2.17759e-05	3.86808e-05	0.00189619	0.0393825
SP4.hg38.30000	1.2938e-10	1.81941e-10	3.45945e-13	1.37361e-12	0.0206013	0.151037
SP5.hg38.30000	0.0180287	0.0193165	2.03927e-09	5.67631e-09	0.157644	0.394111
SPDEF.hg38.30000	2.63356e-12	3.99473e-12	3.2971e-11	1.05978e-10	0.0237076	0.16162
SPI1.hg38.30000	1.67166e-06	1.98832e-06	0.0314535	0.0382542	0.516454	0.711442
SPIB.hg38.30000	9.24688e-08	1.12971e-07	0.079765	0.09283	0.492259	0.703227
SREBF2.hg38.30000	4.75843e-17	8.50846e-17	0.328604	0.345226	0.22709	0.478087
SRF.hg38.30000	0.0403106	0.0426818	0.000212678	0.000356666	0.111105	0.31913
STAT1.hg38.30000	2.30143e-09	2.95899e-09	0.0276865	0.0339789	0.488861	0.703227
STAT3.hg38.30000	4.03692e-17	7.31523e-17	2.14579e-06	4.32361e-06	0.567285	0.744323
STAT4.hg38.30000	2.02206e-20	4.23223e-20	0.00814405	0.0112764	0.304131	0.563446
STAT5A.hg38.30000	1.59938e-23	3.788e-23	0.253156	0.269103	0.0347748	0.187784
STAT5B.hg38.30000	8.72672e-11	1.24667e-10	0.206705	0.222352	0.0954072	0.29587
T.hg38.30000	1.21166e-05	1.41622e-05	3.37263e-41	4.33624e-40	0.0964318	0.29587
TAL1.hg38.30000	7.2613e-11	1.04285e-10	0.00440081	0.00645771	0.451455	0.680966
TBP.hg38.30000	4.10168e-09	5.16917e-09	0.176645	0.192828	0.0028739	0.0488741
TBX2.hg38.30000	0.0025375	0.00277379	8.475e-46	1.27125e-44	0.231035	0.479842
TBX21.hg38.30000	1.67218e-48	1.36814e-47	0.874667	0.884495	0.270552	0.52934
TBX5.hg38.30000	4.45746e-43	2.67448e-42	2.46062e-09	6.71079e-09	0.433751	0.661654
TCF12.hg38.30000	2.38703e-09	3.05449e-09	5.13228e-07	1.1266e-06	0.656438	0.786399
TCF3.hg38.30000	2.86124e-29	8.30683e-29	0.0849205	0.0984057	0.573276	0.74738
TCF4.hg38.30000	2.54452e-12	3.88147e-12	1.98652e-12	7.24812e-12	0.043058	0.214011
TCF7L1.hg38.30000	5.37443e-17	9.4843e-17	0.00109741	0.00173275	0.52399	0.718159
TCF7L2.hg38.30000	5.31544e-18	9.89771e-18	2.99144e-16	1.4423e-15	0.169924	0.417087
TEAD1.hg38.30000	4.53042e-22	1.03662e-21	4.10665e-07	9.16359e-07	0.0299008	0.171771
TEAD3.hg38.30000	1.23591e-20	2.62753e-20	3.62157e-11	1.15038e-10	0.325829	0.571217
TEAD4.hg38.30000	4.04107e-11	5.86607e-11	1.74689e-19	1.04813e-18	0.0507276	0.222683
TFAP2A.hg38.30000	1.56304e-05	1.81125e-05	3.0682e-32	3.31366e-31	0.560044	0.741235
TFAP2C.hg38.30000	0.237218	0.245398	9.21878e-18	4.88053e-17	0.847635	0.915445
TFAP4.hg38.30000	0.208277	0.216288	1.12288e-09	3.22528e-09	0.0164723	0.134773
THAP11.hg38.30000	8.88178e-16	1.4803e-15	0.0689222	0.0809087	0.120428	0.338473
TP53.hg38.30000	3.56492e-31	1.08149e-30	0.994614	0.994614	0.241295	0.495275
TP63.hg38.30000	5.44075e-33	1.88334e-32	4.2891e-08	1.0433e-07	0.270552	0.52934
TP73.hg38.30000	5.44075e-33	1.88334e-32	7.83817e-14	3.35922e-13	0.516454	0.711442
TRPS1.hg38.30000	8.95005e-11	1.27185e-10	1.06655e-08	2.71668e-08	0.156646	0.394111
TWIST1.hg38.30000	0.00120293	0.00132567	8.57039e-40	1.00609e-38	0.943555	0.975437
USF1.hg38.30000	3.05559e-10	4.12505e-10	3.56393e-06	6.9729e-06	0.369659	0.597652
USF2.hg38.30000	1.13243e-14	1.86436e-14	0.0112744	0.0151446	0.375499	0.603481
VDR.hg38.30000	7.51288e-31	2.25386e-30	0.0671234	0.0791411	0.0893502	0.29392
WT1.hg38.30000	0.0511986	0.0539985	3.64503e-85	1.64026e-83	0.703788	0.818095
XBP1.hg38.30000	1.54871e-78	2.9868e-77	1.18944e-07	2.84202e-07	6.17266e-05	0.00416654
YY1.hg38.30000	3.76678e-10	5.01001e-10	0.02042	0.0256437	0.0109609	0.105695
ZBTB16.hg38.30000	4.75843e-17	8.50846e-17	0.0175447	0.0225574	0.835808	0.9115
ZBTB17.hg38.30000	0.278992	0.287511	3.9062e-06	7.47996e-06	0.778927	0.874483
ZBTB2.hg38.30000	0.581802	0.583965	0.000248447	0.000414078	0.17999	0.422585
ZBTB26.hg38.30000	1.13403e-19	2.28498e-19	0.177116	0.192828	0.420068	0.648105
ZBTB33.hg38.30000	9.29616e-59	1.14089e-57	1.31321e-05	2.39573e-05	0.833449	0.9115
ZBTB48.hg38.30000	7.2444e-24	1.74642e-23	1.35758e-12	5.23638e-12	0.0598066	0.245662
ZBTB7A.hg38.30000	3.94377e-05	4.53114e-05	8.86186e-08	2.13634e-07	0.0555604	0.238116
ZEB1.hg38.30000	1.68241e-31	5.47288e-31	0.326856	0.344731	0.558229	0.741235
ZFHX2.hg38.30000	1.40217e-53	1.35209e-52	0.000191022	0.000322349	0.450554	0.680966
ZFP64.hg38.30000	1.74974e-31	5.62418e-31	1.05324e-22	7.89932e-22	0.54105	0.734088
ZFX.hg38.30000	9.39315e-26	2.43861e-25	0.974383	0.978005	0.310939	0.563446
ZIC2.hg38.30000	3.12881e-06	3.70063e-06	3.79291e-21	2.49777e-20	0.64648	0.782733
ZNF121.hg38.30000	1.3957e-46	1.04678e-45	1.81209e-59	4.89264e-58	0.628048	0.7789
ZNF143.hg38.30000	2.93998e-36	1.18477e-35	0.219839	0.235542	0.17545	0.419504
ZNF146.hg38.30000	0	0	2.56465e-88	1.38491e-86	1.14271e-08	1.54265e-06
ZNF24.hg38.30000	2.23186e-137	1.5065e-135	1.04492e-43	1.41064e-42	0.0435949	0.214011
ZNF263.hg38.30000	3.02667e-37	1.23818e-36	0.00950249	0.0130237	0.955479	0.977195
ZNF264.hg38.30000	1.50117e-35	5.96051e-35	0.0184396	0.0233741	0.00679889	0.0764875
ZNF316.hg38.30000	1.14386e-20	2.47075e-20	0.731401	0.745201	0.488299	0.703227
ZNF317.hg38.30000	8.51817e-104	2.55545e-102	1.69949e-130	2.29431e-128	0.195465	0.439795
ZNF341.hg38.30000	6.01186e-13	9.38267e-13	0.024024	0.0298916	0.134361	0.359184
ZNF35.hg38.30000	3.04964e-24	7.41805e-24	0.00427332	0.0063049	0.122853	0.338473
ZNF384.hg38.30000	1.19043e-08	1.48118e-08	0.00646682	0.0091897	5.68756e-12	1.53564e-09
ZNF449.hg38.30000	1.93398e-21	4.28013e-21	0.0184211	0.0233741	0.080342	0.275694
ZNF467.hg38.30000	2.05829e-10	2.84994e-10	6.34396e-23	4.89391e-22	0.0203329	0.151037
ZNF554.hg38.30000	1.04424e-10	1.47615e-10	3.85939e-06	7.44311e-06	0.39642	0.627484
ZNF580.hg38.30000	5.63027e-25	1.43412e-24	0.0107047	0.0144514	0.22842	0.478087
ZNF770.hg38.30000	0.581453	0.583965	1.85874e-51	3.34573e-50	0.998384	0.998384
ZSCAN16.hg38.30000	0.0107594	0.0116202	6.36637e-21	3.99749e-20	0.00930088	0.0965861
