# Supplementary material for: A framework for clinical cancer subtyping from nucleosome profiling of cell-free DNA
Source: Nat Commun. 2022 Dec 3;13:7475. doi: 10.1038/s41467-022-35076-w (PMC9719521; doi:10.1038/s41467-022-35076-w)
Supplement: Supplementary file 11 — Dataset 8 [file 41467_2022_35076_MOESM11_ESM.xlsx]

## Sheet: Sheet1
sample	cancer_present	original_bam_file	tumor_fraction	Stage	median_probability_cancer_1-2x_WGS	cancer_predicted_1-2x_WGS	median_probability_cancer_ULP_WGS	cancer_predicted_ULP_WGS
CGPLLU272P	0	EGAF00005323177.bam	0		0.08292	0	0.13599	0
CGPLLU273P	0	EGAF00005323178.bam	0		0.218365	0	0.00487	0
CGPLLU276P	0	EGAF00005323181.bam	0		0.146205	0	0.013665	0
CGPLLU277P	0	EGAF00005323182.bam	0		0.07008	0	0.00052	0
CGPLLU278P	0	EGAF00005323183.bam	0		0.15843	0	0.45047	0
CGPLLU281P	1	EGAF00005323187.bam	0.04484	III	0.771675	1	0.865495	1
CGPLLU282P	0	EGAF00005323188.bam	0		0.2609	0	0.75045	1
CGPLLU283P	1	EGAF00005323189.bam	0	IV	0.06034	0	0.00048	0
CGPLLU284P	1	EGAF00005323190.bam	0.3012	IV	0.99977	1	0.99969	1
CGPLLU286P	0	EGAF00005323192.bam	0		0.36992	0	0.69506	1
CGPLLU287P	0	EGAF00005323193.bam	0		0.37104	0	0.57353	1
CGPLLU288P	0	EGAF00005323194.bam	0		0.54984	1	0.00073	0
CGPLLU289P	0	EGAF00005323195.bam	0		0.2444	0	0.122365	0
CGPLLU290P	1	EGAF00005323197.bam	0.01645	I	0.39917	0	0.04788	0
CGPLLU291P	0	EGAF00005323198.bam	0		0.38853	0	0.14244	0
CGPLLU294P	1	EGAF00005323201.bam	0.05712	IV	0.99912	1	0.99999	1
CGPLLU295P	0	EGAF00005323202.bam	0.01607		0.389825	0	0.36436	0
CGPLLU297P	0	EGAF00005323204.bam	0		0.33584	0	0.03104	0
CGPLLU298P	0	EGAF00005323205.bam	0		0.345995	0	0.006845	0
CGPLLU300P	0	EGAF00005323209.bam	0		0.3734	0	0.55698	1
CGPLLU301P	1	EGAF00005323210.bam	0.03177	III	0.21649	0	0.17552	0
CGPLLU302P	1	EGAF00005323211.bam	0.04947	III	0.78262	1	0.49797	0
CGPLLU303P	0	EGAF00005323212.bam	0.02575		0.46688	0	0.92248	1
CGPLLU304P	0	EGAF00005323213.bam	0		0.267415	0	0.438285	0
CGPLLU305P	0	EGAF00005323214.bam	0.007982		0.12136	0	0.002565	0
CGPLLU306P	1	EGAF00005323215.bam	0.06459	IV	0.99036	1	0.771155	1
CGPLLU307P	1	EGAF00005323216.bam	0	II	0.58465	1	0.8339	1
CGPLLU308P	0	EGAF00005323217.bam	0		0.18208	0	0.46039	0
CGPLLU309P	0	EGAF00005323218.bam	0.01389		0.455505	0	0.979535	1
CGPLLU310P	0	EGAF00005323220.bam	0		0.12598	0	0.05787	0
CGPLLU311P	1	EGAF00005323221.bam	0.026	IV	0.409235	0	0.71979	1
CGPLLU313P	1	EGAF00005323223.bam	0.1233	IV	0.99868	1	0.999785	1
CGPLLU314P	1	EGAF00005323224.bam	0	IV	0.25538	0	0.010675	0
CGPLLU315P	0	EGAF00005323225.bam	0.02381		0.636875	1	0.777085	1
CGPLLU316P	1	EGAF00005323226.bam	0	III	0.509205	1	0.76945	1
CGPLLU317P	0	EGAF00005323227.bam	0		0.34225	0	0.95506	1
CGPLLU320P	1	EGAF00005323230.bam	0.03218	IV	0.6272	1	0.66227	1
CGPLLU321P	1	EGAF00005323231.bam	0.09836	III	0.70198	1	0.534415	1
CGPLLU322P	0	EGAF00005323232.bam	0		0.1685	0	0.37955	0
CGPLLU323P	1	EGAF00005323233.bam	0.03154	I	0.168105	0	0.467265	0
CGPLLU325P	1	EGAF00005323235.bam	0.01368	III	0.69327	1	0.86972	1
CGPLLU327P	1	EGAF00005323237.bam	0.2409	III	0.95594	1	0.97106	1
CGPLLU330P	0	EGAF00005323240.bam	0		0.055885	0	0.02887	0
CGPLLU331P	1	EGAF00005323241.bam	0.03736	I	0.3215	0	0.0106	0
CGPLLU332P	0	EGAF00005323242.bam	0		0.56251	1	0.644	1
CGPLLU333P	1	EGAF00005323243.bam	0	III	0.541215	1	0.326225	0
CGPLLU334P	0	EGAF00005323244.bam	0		0.79911	1	0.78463	1
CGPLLU335P	1	EGAF00005323245.bam	0.3484	IV	0.99978	1	0.99986	1
CGPLLU336P	1	EGAF00005323246.bam	0.02656	III	0.26275	0	0.71248	1
CGPLLU338P	0	EGAF00005323248.bam	0.05349		0.21864	0	0.20074	0
CGPLLU339P	0	EGAF00005323249.bam	0.02456		0.11807	0	0.23504	0
CGPLLU340P	0	EGAF00005323250.bam	0.01389		0.186385	0	0.688555	1
CGPLLU341P	1	EGAF00005323251.bam	0	I	0.512165	1	0.39519	0
CGPLLU343P	1	EGAF00005323253.bam	0.2225	III	0.99999	1	1	1
CGPLLU344P	1	EGAF00005323254.bam	0.05018	III	0.63451	1	0.21592	0
CGPLLU346P	0	EGAF00005323256.bam	0.01871		0.32209	0	0.01645	0
CGPLLU347P	1	EGAF00005323257.bam	0.1745	IV	0.70875	1	0.57201	1
CGPLLU348P	0	EGAF00005323258.bam	0		0.70779	1	0.52927	1
CGPLLU349P	1	EGAF00005323259.bam	0.01863	III	0.41398	0	0.61271	1
CGPLLU351P	0	EGAF00005323261.bam	0		0.23724	0	0.1594	0
CGPLLU352P	0	EGAF00005323262.bam	0		0.42156	0	0.854755	1
CGPLLU353P	0	EGAF00005323263.bam	0.06706		0.20025	0	0.00781	0
CGPLLU354P	0	EGAF00005323264.bam	0		0.272525	0	0.795865	1
CGPLLU355P	1	EGAF00005323265.bam	0	IV	0.25977	0	0.15346	0
CGPLLU358P	0	EGAF00005323268.bam	0		0.28337	0	0.15563	0
CGPLLU359P	0	EGAF00005323269.bam	0		0.087145	0	0.00813	0
CGPLLU360P	0	EGAF00005323270.bam	0.02773		0.841205	1	0.99996	1
CGPLLU361P	0	EGAF00005323271.bam	0		0.536	1	0.824875	1
CGPLLU362P	0	EGAF00005323272.bam	0.01238		0.33081	0	0.190245	0
CGPLLU364P	0	EGAF00005323274.bam	0		0.76981	1	0.601505	1
CGPLLU366P	1	EGAF00005323276.bam	0.01115	IV	0.66852	1	0.31432	0
CGPLLU367P	0	EGAF00005323277.bam	0.05334		0.41217	0	0.02721	0
CGPLLU368P	0	EGAF00005323278.bam	0		0.53002	1	0.71943	1
CGPLLU369P	1	EGAF00005323279.bam	0	IV	0.3985	0	0.110655	0
CGPLLU372P	0	EGAF00005323282.bam	0		0.19686	0	0.17888	0
CGPLLU373P	1	EGAF00005323283.bam	0.02188	III	0.3925	0	0.58216	1
CGPLLU374P	0	EGAF00005323284.bam	0		0.219915	0	0.29361	0
CGPLLU375P	1	EGAF00005323285.bam	0.0139	IV	0.431625	0	0.05811	0
CGPLLU376P	1	EGAF00005323286.bam	0.01958	I	0.474815	0	0.471865	0
CGPLLU377P	0	EGAF00005323287.bam	0		0.49352	0	0.34439	0
CGPLLU378P	1	EGAF00005323288.bam	0.06684	IV	0.999325	1	0.99998	1
CGPLLU379P	0	EGAF00005323289.bam	0		0.07985	0	0.03741	0
CGPLLU380P	0	EGAF00005323290.bam	0		0.51138	1	0.02377	0
CGPLLU381P	0	EGAF00005323291.bam	0		0.31311	0	0.66323	1
CGPLLU382P	0	EGAF00005323292.bam	0		0.215835	0	0.00857	0
CGPLLU383P	1	EGAF00005323293.bam	0.2055	IV	0.99999	1	1	1
CGPLLU384P	1	EGAF00005323294.bam	0.02414	IV	0.56805	1	0.08126	0
CGPLLU385P	0	EGAF00005323295.bam	0		0.33286	0	0.67376	1
CGPLLU386P	0	EGAF00005323296.bam	0		0.27246	0	0.41297	0
CGPLLU387P	0	EGAF00005323297.bam	0		0.2737	0	0.13576	0
CGPLLU388P	1	EGAF00005323298.bam	0	IV	0.70664	1	0.3706	0
CGPLLU389P	0	EGAF00005323299.bam	0		0.30898	0	0.007395	0
CGPLLU390P	1	EGAF00005323300.bam	0.07239	IV	0.99757	1	0.40809	0
CGPLLU391P	0	EGAF00005323301.bam	0.02351		0.168985	0	0.02795	0
CGPLLU392P	1	EGAF00005323302.bam	0.5126	IV	1	1	1	1
CGPLLU393P	0	EGAF00005323303.bam	0		0.50729	1	0.62164	1
CGPLLU395P	0	EGAF00005323304.bam	0		0.42734	0	0.01418	0
CGPLLU396P	0	EGAF00005323305.bam	0.02219		0.335085	0	0.00839	0
CGPLLU397P	1	EGAF00005323306.bam	0	I	0.2582	0	0.01178	0
CGPLLU398P	1	EGAF00005323307.bam	0	IV	0.36382	0	0.339855	0
CGPLLU400P	1	EGAF00005323310.bam	0	IV	0.3474	0	0.4178	0
CGPLLU401P	0	EGAF00005323311.bam	0		0.33369	0	0.01977	0
CGPLLU402P	0	EGAF00005323312.bam	0.03318		0.23635	0	0.26207	0
CGPLLU403P	1	EGAF00005323313.bam	0.02984	III	0.72604	1	0.05688	0
CGPLLU404P	1	EGAF00005323314.bam	0.3954	IV	0.99931	1	1	1
CGPLLU405P	0	EGAF00005323315.bam	0		0.49753	0	0.299505	0
CGPLLU406P	0	EGAF00005323316.bam	0		0.31319	0	0.300945	0
CGPLLU407P	0	EGAF00005323317.bam	0		0.21332	0	0.01494	0
CGPLLU408P	1	EGAF00005323318.bam	0.05584	IV	0.11696	0	0.22966	0
CGPLLU409P	1	EGAF00005323319.bam	0	IV	0.32628	0	0.03795	0
CGPLLU410P	1	EGAF00005323320.bam	0.03143	II	0.26807	0	0.00048	0
CGPLLU412P	1	EGAF00005323322.bam	0.04111	IV	0.76779	1	0.79889	1
CGPLLU413P	0	EGAF00005323323.bam	0.01592		0.768345	1	0.10379	0
CGPLLU414P	1	EGAF00005323324.bam	0.03713	III	0.94493	1	0.992455	1
CGPLLU415P	1	EGAF00005323325.bam	0	III	0.24593	0	0.278585	0
CGPLLU416P	0	EGAF00005323326.bam	0.02414		0.339615	0	0.0729	0
CGPLLU418P	1	EGAF00005323328.bam	0.0301	I	0.970415	1	0.99921	1
CGPLLU419P	0	EGAF00005323329.bam	0		0.16139	0	0.98545	1
CGPLLU420P	0	EGAF00005323330.bam	0.03081		0.349905	0	0.070215	0
CGPLLU421P	0	EGAF00005323331.bam	0		0.17227	0	0.32766	0
CGPLLU422P	0	EGAF00005323332.bam	0.01474		0.38736	0	0.16514	0
CGPLLU423P	1	EGAF00005323333.bam	0.02344	III	0.339705	0	0.95521	1
CGPLLU424P	1	EGAF00005323334.bam	0.03918	III	0.47486	0	0.784055	1
CGPLLU425P	0	EGAF00005323335.bam	0.04122		0.45953	0	0.87718	1
CGPLLU426P	1	EGAF00005323336.bam	0.1063	III	0.806605	1	0.12891	0
CGPLLU428P	0	EGAF00005323338.bam	0.02187		0.4062	0	0.1352	0
CGPLLU429P	1	EGAF00005323339.bam	0.3145	IV	0.740125	1	0.624365	1
CGPLLU430P	1	EGAF00005323340.bam	0	IV	0.66404	1	0.88815	1
CGPLLU431P	1	EGAF00005323341.bam	0.3725	IV	0.99986	1	0.99998	1
CGPLLU432P	0	EGAF00005323342.bam	0		0.149275	0	0.005595	0
CGPLLU435P	1	EGAF00005323345.bam	0.01263	I	0.394375	0	0.165845	0
CGPLLU436P	0	EGAF00005323346.bam	0		0.15634	0	0.583255	1
CGPLLU437P	1	EGAF00005323347.bam	0.0609	IV	0.30907	0	0.12713	0
CGPLLU439P	1	EGAF00005323349.bam	0.05972	IV	0.815335	1	0.111085	0
CGPLLU440P	0	EGAF00005323350.bam	0		0.23927	0	0.001115	0
CGPLLU441P	1	EGAF00005323351.bam	0.02693	IV	0.46866	0	0.07473	0
CGPLLU442P	0	EGAF00005323352.bam	0		0.35233	0	0.04557	0
CGPLLU443P	1	EGAF00005323353.bam	0	II	0.56704	1	0.00898	0
CGPLLU445P	0	EGAF00005323355.bam	0		0.21371	0	0.00043	0
CGPLLU446P	0	EGAF00005323356.bam	0		0.10895	0	0.0086	0
CGPLLU447P	1	EGAF00005323357.bam	0.1176	IV	0.25208	0	0.14776	0
CGPLLU449P	1	EGAF00005323359.bam	0.05051	II	0.682475	1	0.667265	1
CGPLLU451P	0	EGAF00005323361.bam	0		0.111155	0	0.04031	0
CGPLLU452P	1	EGAF00005323362.bam	0.05405	IV	0.93063	1	0.99826	1
CGPLLU453P	0	EGAF00005323363.bam	0		0.14039	0	0.00289	0
CGPLLU454P	0	EGAF00005323364.bam	0.0266		0.62068	1	0.5574	1
CGPLLU455P	0	EGAF00005323365.bam	0		0.43278	0	0.13359	0
CGPLLU456P	1	EGAF00005323366.bam	0.06546	III	0.98372	1	0.99612	1
CGPLLU457P	1	EGAF00005323367.bam	0.261	III	0.99415	1	0.999745	1
CGPLLU458P	1	EGAF00005323368.bam	0.4341	III	0.999875	1	1	1
CGPLLU459P	0	EGAF00005323369.bam	0		0.407255	0	0.097325	0
CGPLLU460P	0	EGAF00005323370.bam	0		0.27688	0	0.13655	0
CGPLLU461P	0	EGAF00005323371.bam	0.05641		0.46009	0	0.01871	0
CGPLLU462P	0	EGAF00005323372.bam	0.02144		0.33845	0	0.26565	0
CGPLLU463P	0	EGAF00005323373.bam	0		0.26506	0	0.2954	0
CGPLLU464P	1	EGAF00005323374.bam	0.02563	IV	0.59245	1	0.13379	0
CGPLLU466P	0	EGAF00005323376.bam	0		0.24631	0	0.36058	0
CGPLLU467P	1	EGAF00005323377.bam	0	II	0.40833	0	0.327505	0
CGPLLU468P	1	EGAF00005323378.bam	0	IV	0.46049	0	0.24344	0
CGPLLU469P	1	EGAF00005323379.bam	0.2061	IV	0.99996	1	0.998365	1
CGPLLU470P	0	EGAF00005323380.bam	0		0.37528	0	0.02544	0
CGPLLU472P	0	EGAF00005323382.bam	0		0.31527	0	0.14946	0
CGPLLU473P	1	EGAF00005323383.bam	0.202	IV	0.92324	1	0.99893	1
CGPLLU474P	0	EGAF00005323384.bam	0.0221		0.4513	0	0.21518	0
CGPLLU476P	0	EGAF00005323386.bam	0		0.29689	0	0.45427	0
CGPLLU477P	1	EGAF00005323387.bam	0.03689	IV	0.82831	1	0.55816	1
CGPLLU478P	1	EGAF00005323388.bam	0	IV	0.43589	0	0.17743	0
CGPLLU479P	0	EGAF00005323389.bam	0		0.361975	0	0.26601	0
CGPLLU480P	1	EGAF00005323390.bam	0.04242	IV	0.50771	1	0.144505	0
CGPLLU481P	0	EGAF00005323391.bam	0.02844		0.49723	0	0.05671	0
CGPLLU482P	1	EGAF00005323392.bam	0.04943	IV	0.753405	1	0.362625	0
CGPLLU483P	1	EGAF00005323393.bam	0.06666	IV	0.93349	1	0.99244	1
CGPLLU484P	1	EGAF00005323394.bam	0	IV	0.27683	0	0.33709	0
CGPLLU485P	1	EGAF00005323395.bam	0	IV	0.58579	1	0.63318	1
CGPLLU487P	1	EGAF00005323397.bam	0	IV	0.17565	0	0.17306	0
CGPLLU488P	1	EGAF00005323398.bam	0.009376	III	0.46976	0	0.90424	1
CGPLLU489P	0	EGAF00005323399.bam	0		0.32386	0	0.56705	1
CGPLLU490P	0	EGAF00005323400.bam	0		0.354935	0	0.002085	0
CGPLLU491P	1	EGAF00005323401.bam	0	IV	0.25156	0	0.00119	0
CGPLLU492P	0	EGAF00005323402.bam	0		0.4959	0	0.538275	1
CGPLLU495P	0	EGAF00005323405.bam	0.03868		0.37507	0	0.00929	0
CGPLLU496P	0	EGAF00005323406.bam	0		0.41469	0	0.59719	1
CGPLLU497P	0	EGAF00005323407.bam	0		0.53277	1	0.492	0
CGPLLU499P	0	EGAF00005323409.bam	0.006768		0.1972	0	0.02612	0
CGPLLU500P	1	EGAF00005323411.bam	0.05662	IV	0.97305	1	0.99811	1
CGPLLU501P	1	EGAF00005323412.bam	0.03669	IV	0.88263	1	0.37069	0
CGPLLU502P	0	EGAF00005323413.bam	0		0.17266	0	0.84552	1
CGPLLU504P	1	EGAF00005323415.bam	0.03895	III	0.90308	1	0.99759	1
CGPLLU505P	1	EGAF00005323416.bam	0.6055	IV	1	1	1	1
CGPLLU506P	1	EGAF00005323417.bam	0	III	0.27146	0	0.03425	0
CGPLLU508P	0	EGAF00005323419.bam	0.0195		0.212645	0	0.003655	0
CGPLLU509P	0	EGAF00005323420.bam	0		0.219405	0	0.01021	0
CGPLLU510P	1	EGAF00005323421.bam	0	I	0.32529	0	0.537225	1
CGPLLU512P	0	EGAF00005323423.bam	0		0.39797	0	0.12923	0
CGPLLU515P	0	EGAF00005323426.bam	0.02122		0.24956	0	0.00077	0
CGPLLU516P	1	EGAF00005323427.bam	0.03696	IV	0.91684	1	0.49064	0
CGPLLU518P	1	EGAF00005323429.bam	0.3753	III	0.99994	1	1	1
CGPLLU519P	0	EGAF00005323430.bam	0		0.31455	0	0.26652	0
CGPLLU520P	0	EGAF00005323431.bam	0		0.129405	0	0.0002	0
CGPLLU521P	0	EGAF00005323432.bam	1e-06		0.133745	0	0.004265	0
CGPLLU523P	0	EGAF00005323434.bam	0		0.11415	0	0.00382	0
CGPLLU525P	0	EGAF00005323436.bam	0		0.26907	0	0.09922	0
CGPLLU526P	1	EGAF00005323437.bam	0.2572	IV	0.999975	1	0.99994	1
CGPLLU528P	0	EGAF00005323439.bam	0		0.20487	0	0.28005	0
CGPLLU529P	1	EGAF00005323440.bam	0.5235	IV	0.64156	1	0.29434	0
CGPLLU531P	1	EGAF00005323442.bam	0.4708	IV	0.99997	1	1	1
CGPLLU532P	0	EGAF00005323443.bam	0		0.17901	0	0.15386	0
CGPLLU533P	1	EGAF00005323444.bam	0	I	0.23961	0	0.85519	1
CGPLLU534P	0	EGAF00005323445.bam	0		0.325835	0	0.027775	0
CGPLLU537P	0	EGAF00005323448.bam	0.02213		0.66725	1	0.33397	0
CGPLLU538P	1	EGAF00005323449.bam	0	IV	0.08177	0	0.00433	0
CGPLLU539P	0	EGAF00005323450.bam	0		0.48273	0	0.288885	0
CGPLLU540P	0	EGAF00005323451.bam	0		0.277915	0	0.727525	1
CGPLLU541P	0	EGAF00005323452.bam	0		0.23011	0	0.167435	0
CGPLLU542P	1	EGAF00005323453.bam	0.2554	IV	0.9966	1	0.98992	1
CGPLLU543P	1	EGAF00005323454.bam	0.07868	IV	0.99204	1	0.447015	0
CGPLLU544P	1	EGAF00005323455.bam	0	III	0.34918	0	0.03374	0
CGPLLU547P	0	EGAF00005323458.bam	0		0.2261	0	0.34155	0
CGPLLU548P	0	EGAF00005323459.bam	0.08085		0.670155	1	0.3501	0
CGPLLU550P	1	EGAF00005323461.bam	0	IV	0.48465	0	0.012935	0
CGPLLU551P	0	EGAF00005323462.bam	0.03943		0.198475	0	0.408495	0
CGPLLU556P	0	EGAF00005323467.bam	0		0.31108	0	0.144535	0
CGPLLU558P	1	EGAF00005323469.bam	0	II	0.91751	1	0.98725	1
CGPLLU559P	1	EGAF00005323470.bam	0.01324	IV	0.76642	1	0.187565	0
CGPLLU560P	0	EGAF00005323471.bam	0		0.521645	1	0.778305	1
CGPLLU561P	0	EGAF00005323472.bam	0		0.236445	0	0.23456	0
CGPLLU565P	1	EGAF00005323476.bam	0.08318	III	0.6298	1	0.32157	0
CGPLLU566P	1	EGAF00005323477.bam	0.02747	IV	0.199525	0	0.018515	0
CGPLLU567P	0	EGAF00005323478.bam	0		0.369855	0	0.44931	0
CGPLLU568P	0	EGAF00005323479.bam	0		0.31926	0	0.1171	0
CGPLLU569P	1	EGAF00005323480.bam	0.0363	I	0.22033	0	0.00126	0
CGPLLU571P	1	EGAF00005323482.bam	0	I	0.67965	1	0.809885	1
CGPLLU572P	0	EGAF00005323483.bam	0		0.15472	0	0.04392	0
CGPLLU573P	0	EGAF00005323484.bam	0		0.084015	0	0.176345	0
CGPLLU574P	0	EGAF00005323485.bam	0		0.10611	0	0.00977	0
CGPLLU576P	0	EGAF00005323487.bam	0		0.38062	0	0.14558	0
CGPLLU577P	0	EGAF00005323488.bam	0		0.835735	1	0.92957	1
CGPLLU578P	1	EGAF00005323489.bam	0	III	0.333	0	0.004	0
CGPLLU580P	0	EGAF00005323490.bam	0		0.39923	0	0.05882	0
CGPLLU581P	0	EGAF00005323491.bam	0		0.349355	0	0.12244	0
CGPLLU582P	0	EGAF00005323492.bam	0		0.226005	0	0.00636	0
CGPLLU583P	0	EGAF00005323493.bam	0		0.19809	0	0.38727	0
CGPLLU584P	1	EGAF00005323494.bam	0	I	0.182975	0	0.065235	0
CGPLLU585P	1	EGAF00005323495.bam	0	III	0.43047	0	0.04256	0
CGPLLU586P	0	EGAF00005323496.bam	0		0.52843	1	0.35704	0
CGPLLU587P	1	EGAF00005323497.bam	0.04797	IV	0.53016	1	0.61693	1
CGPLLU588P	1	EGAF00005323498.bam	0.2523	IV	0.98567	1	0.95595	1
CGPLLU589P	0	EGAF00005323499.bam	0.02728		0.380435	0	0.004715	0
CGPLLU590P	0	EGAF00005323500.bam	0		0.68676	1	0.97548	1
CGPLLU591P	1	EGAF00005323501.bam	0.01716	IV	0.925475	1	0.99787	1
CGPLLU592P	0	EGAF00005323502.bam	0		0.577875	1	0.18435	0
CGPLLU593P	0	EGAF00005323503.bam	0		0.48169	0	0.29869	0
CGPLLU594P	1	EGAF00005323504.bam	0.09958	III	0.920325	1	0.999945	1
CGPLLU596P	0	EGAF00005323505.bam	0		0.22749	0	0.04103	0
CGPLLU597P	0	EGAF00005323506.bam	0		0.206145	0	0.018955	0
CGPLLU598P	0	EGAF00005323507.bam	0.02336		0.265745	0	0.020225	0
CGPLLU599P	0	EGAF00005323508.bam	0		0.48997	0	0.9074	1
CGPLLU602P	0	EGAF00005323512.bam	0.04891		0.26113	0	0.25845	0
CGPLLU603P	0	EGAF00005323513.bam	0		0.19834	0	0.04807	0
CGPLLU605P	0	EGAF00005323515.bam	0		0.16952	0	0.002565	0
CGPLLU606P	1	EGAF00005323516.bam	0	III	0.850855	1	0.99242	1
CGPLLU607P	1	EGAF00005323517.bam	0	I	0.31812	0	0.34181	0
CGPLLU608P	0	EGAF00005323518.bam	0.04449		0.40972	0	0.2995	0
CGPLLU609P	0	EGAF00005323519.bam	0		0.66843	1	0.98818	1
CGPLLU610P	0	EGAF00005323520.bam	0.01482		0.27206	0	0.14445	0
CGPLLU611P	1	EGAF00005323521.bam	0	IV	0.32911	0	0.04052	0
CGPLLU612P	1	EGAF00005323522.bam	0.1954	IV	0.98112	1	0.693005	1
CGPLLU615P	0	EGAF00005323525.bam	0		0.41409	0	0.34541	0
CGPLLU616P	1	EGAF00005323526.bam	0.02573	IV	0.585805	1	0.999575	1
CGPLLU621P	0	EGAF00005323531.bam	0.02721		0.894065	1	0.995905	1
CGPLLU622P	1	EGAF00005323532.bam	0.02388	II	0.41781	0	0.52261	1
CGPLLU623P	0	EGAF00005323533.bam	0		0.180635	0	0.89621	1
CGPLLU624P	0	EGAF00005323534.bam	0		0.12337	0	0.00176	0
CGPLLU625P	1	EGAF00005323535.bam	0.07738	IV	0.41763	0	0.38442	0
CGPLLU626P	1	EGAF00005323536.bam	0.05455	I	0.33449	0	0.28262	0
CGPLLU627P	1	EGAF00005323537.bam	0	III	0.875525	1	0.749785	1
CGPLLU628P	1	EGAF00005323538.bam	0	IV	0.400175	0	0.460815	0
CGPLLU629P	1	EGAF00005323539.bam	0	IV	0.39688	0	0.44833	0
CGPLLU630P	0	EGAF00005323540.bam	0.0246		0.18665	0	0.359905	0
CGPLLU631P	0	EGAF00005323541.bam	0.03048		0.34398	0	0.57925	1
CGPLLU633P	1	EGAF00005323543.bam	0	III	0.479	0	0.108475	0
CGPLLU634P	0	EGAF00005323544.bam	0		0.077705	0	0.08932	0
CGPLLU635P	0	EGAF00005323545.bam	0.02479		0.99345	1	0.99999	1
CGPLLU636P	1	EGAF00005323550.bam	0.03458	III	0.32329	0	0.119905	0
CGPLLU637P	1	EGAF00005323551.bam	0.01829	IV	0.49237	0	0.051735	0
CGPLLU638P	1	EGAF00005323552.bam	0.04476	IV	0.98479	1	0.99994	1
CGPLLU639P	1	EGAF00005323553.bam	0.02152	IV	0.89137	1	0.999715	1
