# Supplementary material for: A framework for clinical cancer subtyping from nucleosome profiling of cell-free DNA
Source: Nat Commun. 2022 Dec 3;13:7475. doi: 10.1038/s41467-022-35076-w (PMC9719521; doi:10.1038/s41467-022-35076-w)
Supplement: Supplementary file 12 — Dataset 9 [file 41467_2022_35076_MOESM12_ESM.xlsx]

## Sheet: Sheet1
sample	cancer_present	original_bam_file	tumor_fraction	Stage	probability_cancer_1-2x_WGS	cancer_predicted_1-2x_WGS	probability_cancer_ULP_WGS	cancer_predicted_ULP_WGS
CGPLH1000P	0	EGAF00005322703.bam	0.02616		0.14299	0	0.98338	1
CGPLH1001P	0	EGAF00005322704.bam	0		0.32475	0	0.99999	1
CGPLH1002P	0	EGAF00005322705.bam	0		0.16214	0	0.99226	1
CGPLH1003P	0	EGAF00005322706.bam	0		0.25229	0	0.00295	0
CGPLH1004P	0	EGAF00005322707.bam	0		0.52095	1	0.07703	0
CGPLH1005P	0	EGAF00005322708.bam	0		0.12272	0	0.02414	0
CGPLH1006P	0	EGAF00005322709.bam	0.02459		0.56378	1	0.99997	1
CGPLH1007P	0	EGAF00005322710.bam	0.01054		0.00886	0	0.02221	0
CGPLH1008P	0	EGAF00005322711.bam	0		0.12904	0	0.00065	0
CGPLH1009P	0	EGAF00005322712.bam	0		0.10708	0	0.37119	0
CGPLH1010P	0	EGAF00005322713.bam	0		0.21008	0	0.00053	0
CGPLH1011P	0	EGAF00005322714.bam	0		0.35666	0	0.41155	0
CGPLH1012P	0	EGAF00005322715.bam	0.02761		0.42756	0	0	0
CGPLH1013P	0	EGAF00005322716.bam	0		0.28394	0	0.00288	0
CGPLH1014P	0	EGAF00005322717.bam	0		0.32662	0	0.09459	0
CGPLH1015P	0	EGAF00005322718.bam	0		0.17873	0	0.98843	1
CGPLH1016P	0	EGAF00005322719.bam	0.1108		0.2358	0	7e-05	0
CGPLH1017P	0	EGAF00005322720.bam	0		0.30581	0	0.04768	0
CGPLH1018P	0	EGAF00005322721.bam	0		0.44128	0	0.96855	1
CGPLH1019P	0	EGAF00005322722.bam	0		0.27324	0	0.16028	0
CGPLH1020P	0	EGAF00005322723.bam	0		0.25939	0	0.96225	1
CGPLH1021P	0	EGAF00005322724.bam	0		0.32716	0	0.15868	0
CGPLH1022P	0	EGAF00005322725.bam	0		0.25979	0	0.01238	0
CGPLH1023P	0	EGAF00005322726.bam	0		0.47463	0	0.08948	0
CGPLH1024P	0	EGAF00005322727.bam	0		0.11888	0	0	0
CGPLH1025P	0	EGAF00005322728.bam	0.02933		0.4364	0	0.05196	0
CGPLH1027P	0	EGAF00005322729.bam	0		0.12432	0	0.00038	0
CGPLH1028P	0	EGAF00005322730.bam	0		0.07305	0	0.0066	0
CGPLH547P_1	0	EGAF00005322782.bam	0		0.33921	0	0	0
CGPLH551P_1	0	EGAF00005322783.bam	0		0.40713	0	0.01373	0
CGPLH571P_1	0	EGAF00005322784.bam	0.01875		0.13146	0	2e-05	0
CGPLH572P_1	0	EGAF00005322785.bam	0		0.46278	0	0.8031	1
CGPLH573P_1	0	EGAF00005322786.bam	0		0.42778	0	0	0
CGPLH574P_1	0	EGAF00005322787.bam	0		0.36956	0	0	0
CGPLH575P_1	0	EGAF00005322788.bam	0.05407		0.39855	0	0	0
CGPLH576P_1	0	EGAF00005322789.bam	0		0.26807	0	0.00324	0
CGPLH577P_1	0	EGAF00005322790.bam	0		0.26107	0	0.99912	1
CGPLH577P_2	0	EGAF00005322791.bam	0.01583		0.00084	0	0	0
CGPLH578P_1	0	EGAF00005322792.bam	0		0.46168	0	0.0001	0
CGPLH579P_1	0	EGAF00005322793.bam	0		0.29304	0	0.00076	0
CGPLH580P_1	0	EGAF00005322794.bam	0		0.26614	0	7e-05	0
CGPLH581P_1	0	EGAF00005322795.bam	0		0.31819	0	0.19354	0
CGPLH582P_1	0	EGAF00005322796.bam	0		0.48411	0	0.84906	1
CGPLH583P_1	0	EGAF00005322797.bam	0.02375		0.22536	0	0.09483	0
CGPLH584P_1	0	EGAF00005322798.bam	0		0.52453	1	0.32846	0
CGPLH585P_1	0	EGAF00005322799.bam	0.02688		0.14015	0	0.00023	0
CGPLH586P_1	0	EGAF00005322800.bam	0		0.13384	0	0.00238	0
CGPLH587P_1	0	EGAF00005322801.bam	0.0479		0.39711	0	0.92201	1
CGPLH588P_1	0	EGAF00005322802.bam	0		0.45116	0	0.05048	0
CGPLH589P_1	0	EGAF00005322803.bam	0.03995		0.2007	0	0.87255	1
CGPLH590P_1	0	EGAF00005322804.bam	0		0.20683	0	0.49485	0
CGPLH591P_1	0	EGAF00005322805.bam	0		0.19462	0	0.00381	0
CGPLH592P_1	0	EGAF00005322806.bam	0		0.27916	0	0.9997	1
CGPLH593P_1	0	EGAF00005322807.bam	0.02551		0.19718	0	0.12619	0
CGPLH594P_1	0	EGAF00005322808.bam	0		0.34743	0	1	1
CGPLH595P_1	0	EGAF00005322809.bam	0		0.22395	0	0.00098	0
CGPLH596P_1	0	EGAF00005322810.bam	0.03881		0.17559	0	0.43852	0
CGPLH597P_1	0	EGAF00005322811.bam	0		0.46576	0	0.99667	1
CGPLH598P_1	0	EGAF00005322812.bam	0		0.32806	0	0.00013	0
CGPLH599P_1	0	EGAF00005322813.bam	0.01924		0.31106	0	0.00078	0
CGPLH600P_1	0	EGAF00005322814.bam	0		0.32483	0	0.78494	1
CGPLH601P_1	0	EGAF00005322815.bam	0		0.36886	0	0.10909	0
CGPLH602P_1	0	EGAF00005322816.bam	0.03017		0.57118	1	0.00779	0
CGPLH603P_1	0	EGAF00005322817.bam	0.02797		0.2351	0	0.04688	0
CGPLH604P_1	0	EGAF00005322818.bam	0.02195		0.27932	0	0.12332	0
CGPLH605P_1	0	EGAF00005322819.bam	0		0.22535	0	0.0324	0
CGPLH606P_1	0	EGAF00005322820.bam	0		0.38805	0	4e-05	0
CGPLH607P_1	0	EGAF00005322821.bam	0		0.28428	0	0.33117	0
CGPLH608P_1	0	EGAF00005322822.bam	0.06147		0.43377	0	0.00382	0
CGPLH610P_1	0	EGAF00005322823.bam	0		0.14874	0	0.00572	0
CGPLH611P_1	0	EGAF00005322824.bam	0		0.37135	0	2e-05	0
CGPLH612P_1	0	EGAF00005322825.bam	0		0.30472	0	0.99794	1
CGPLH613P_1	0	EGAF00005322826.bam	0		0.28232	0	0.0023	0
CGPLH614P_1	0	EGAF00005322827.bam	0		0.35892	0	0.00018	0
CGPLH615P_1	0	EGAF00005322828.bam	0		0.43915	0	0.00082	0
CGPLH616P_1	0	EGAF00005322829.bam	0		0.23479	0	0.2354	0
CGPLH616P_2	0	EGAF00005322830.bam	0		0.42213	0	0.75809	1
CGPLH619P_1	0	EGAF00005322831.bam	0.02421		0.46636	0	0.00115	0
CGPLH620P_1	0	EGAF00005322832.bam	0		0.26565	0	0.31377	0
CGPLH621P_1	0	EGAF00005322833.bam	0		0.2866	0	0.94032	1
CGPLH622P_1	0	EGAF00005322834.bam	0		0.51378	1	0.45093	0
CGPLH623P_1	0	EGAF00005322835.bam	0		0.46949	0	0.97504	1
CGPLH624P_1	0	EGAF00005322836.bam	0		0.08159	0	0	0
CGPLH628P_1	0	EGAF00005322838.bam	0.03245		0.27963	0	0.00662	0
CGPLH629P_1	0	EGAF00005322839.bam	0		0.23512	0	0.1344	0
CGPLH630P_1	0	EGAF00005322840.bam	0.07131		0.11066	0	0.00273	0
CGPLH631P_1	0	EGAF00005322841.bam	0		0.125	0	0.1047	0
CGPLH632P_1	0	EGAF00005322842.bam	0		0.10541	0	0.0028	0
CGPLH633P_1	0	EGAF00005322843.bam	0		0.18349	0	0.00039	0
CGPLH634P_1	0	EGAF00005322844.bam	0		0.12561	0	0	0
CGPLH635P_1	0	EGAF00005322845.bam	0		0.36854	0	0.4981	0
CGPLH636P_1	0	EGAF00005322846.bam	0		0.05185	0	0.0056	0
CGPLH637P_1	0	EGAF00005322847.bam	0.01026		0.10142	0	0.00345	0
CGPLH638P_1	0	EGAF00005322848.bam	0		0.26121	0	0	0
CGPLH641P_1	0	EGAF00005322849.bam	0		0.15609	0	0.00696	0
CGPLH641P_2	0	EGAF00005322850.bam	0		0.22832	0	0.0008	0
CGPLH645P_1	0	EGAF00005322852.bam	0.04045		0.39744	0	1e-05	0
CGPLH647P_1	0	EGAF00005322854.bam	0.01159		0.18137	0	0.98168	1
CGPLH647P_2	0	EGAF00005322855.bam	0.01721		0.17934	0	0.68146	1
CGPLH648P_1	0	EGAF00005322856.bam	0.05409		0.16594	0	0.00163	0
CGPLH649P_1	0	EGAF00005322857.bam	0		0.17633	0	0	0
CGPLH650P_1	0	EGAF00005322858.bam	0		0.19283	0	1e-05	0
CGPLH651P_1	0	EGAF00005322859.bam	0		0.09285	0	6e-05	0
CGPLH652P_1	0	EGAF00005322860.bam	0		0.13043	0	0.02021	0
CGPLH653P_1	0	EGAF00005322861.bam	0		0.22522	0	0.00017	0
CGPLH655P_1	0	EGAF00005322862.bam	0.01832		0.21105	0	0.50074	1
CGPLH656P_1	0	EGAF00005322863.bam	0		0.08466	0	0	0
CGPLH657P_1	0	EGAF00005322864.bam	0.037		0.28803	0	0.00077	0
CGPLH658P_1	0	EGAF00005322865.bam	0		0.10975	0	1e-05	0
CGPLH659P_1	0	EGAF00005322866.bam	0		0.0094	0	1e-05	0
CGPLH660P_1	0	EGAF00005322867.bam	0		0.14827	0	0.21999	0
CGPLH661P_1	0	EGAF00005322868.bam	0.00796		0.08054	0	0.00048	0
CGPLH662P_1	0	EGAF00005322869.bam	0.02924		0.21089	0	0.00027	0
CGPLH663P_1	0	EGAF00005322870.bam	0.03116		0.02358	0	0.00412	0
CGPLH664P_1	0	EGAF00005322871.bam	0		0.20704	0	0.26308	0
CGPLH665P_1	0	EGAF00005322872.bam	0.04955		0.29585	0	5e-05	0
CGPLH666P_1	0	EGAF00005322873.bam	0		0.15242	0	0.00025	0
CGPLH667P_1	0	EGAF00005322874.bam	0		0.29589	0	0.00024	0
CGPLH668P_1	0	EGAF00005322875.bam	0.0346		0.37314	0	0.99691	1
CGPLH669P_1	0	EGAF00005322876.bam	0		0.28095	0	0.00012	0
CGPLH670P_1	0	EGAF00005322877.bam	0		0.06402	0	0.31615	0
CGPLH671P_1	0	EGAF00005322878.bam	0		0.10242	0	0	0
CGPLH672P_1	0	EGAF00005322879.bam	0.01738		0.02685	0	0.00197	0
CGPLH673P_1	0	EGAF00005322880.bam	0		0.02395	0	0.00022	0
CGPLH674P_1	0	EGAF00005322881.bam	0.04433		0.14402	0	0.00465	0
CGPLH675P_1	0	EGAF00005322882.bam	0		0.05308	0	0	0
CGPLH676P_1	0	EGAF00005322883.bam	0.02799		0.03971	0	0.0001	0
CGPLH677P_1	0	EGAF00005322884.bam	0.0248		0.09913	0	0.00376	0
CGPLH678P_1	0	EGAF00005322885.bam	0.02241		0.11585	0	0.06057	0
CGPLH679P_1	0	EGAF00005322886.bam	0.05182		0.09855	0	0.00013	0
CGPLH680P_1	0	EGAF00005322887.bam	0.0373		0.01167	0	0	0
CGPLH681P_1	0	EGAF00005322888.bam	0		0.15926	0	0.40853	0
CGPLH683P_1	0	EGAF00005322889.bam	0.02768		0.41323	0	0.99725	1
CGPLH685P_1	0	EGAF00005322890.bam	0		0.19255	0	0.17573	0
CGPLH686P_1	0	EGAF00005322891.bam	0		0.51923	1	0.4506	0
CGPLH687P_1	0	EGAF00005322892.bam	0		0.29898	0	0.0009	0
CGPLH688P_1	0	EGAF00005322893.bam	0		0.16969	0	0.05739	0
CGPLH689P_1	0	EGAF00005322894.bam	0		0.142	0	0.00013	0
CGPLH690P_1	0	EGAF00005322895.bam	0.03579		0.10778	0	0.00997	0
CGPLH691P_1	0	EGAF00005322896.bam	0.01593		0.34305	0	0.01197	0
CGPLH692P_1	0	EGAF00005322897.bam	0		0.25104	0	0.00392	0
CGPLH693P_1	0	EGAF00005322898.bam	0		0.27517	0	0.00293	0
CGPLH694P_1	0	EGAF00005322899.bam	0		0.39621	0	0.99493	1
CGPLH695P_1	0	EGAF00005322900.bam	0		0.16579	0	0.98006	1
CGPLH696P_1	0	EGAF00005322901.bam	0		0.46776	0	0.17292	0
CGPLH697P_1	0	EGAF00005322902.bam	0		0.16433	0	0.0002	0
CGPLH698P_1	0	EGAF00005322903.bam	0.01977		0.34155	0	0.09691	0
CGPLH699P_1	0	EGAF00005322904.bam	0		0.31585	0	0.57706	1
CGPLH700P_1	0	EGAF00005322905.bam	0.01298		0.3823	0	9e-05	0
CGPLH701P_1	0	EGAF00005322906.bam	0		0.29756	0	0.93766	1
CGPLH702P_1	0	EGAF00005322907.bam	0		0.29959	0	0.00183	0
CGPLH704P_1	0	EGAF00005322908.bam	0		0.12096	0	0.00044	0
CGPLH705P_1	0	EGAF00005322909.bam	0.0365		0.43075	0	0.75535	1
CGPLH706P_1	0	EGAF00005322910.bam	0		0.17741	0	0.00017	0
CGPLH707P_1	0	EGAF00005322911.bam	0		0.39014	0	0.01187	0
CGPLH708P_1	0	EGAF00005322912.bam	0		0.56189	1	0.00036	0
CGPLH709P_1	0	EGAF00005322913.bam	0.01824		0.2557	0	0.00098	0
CGPLH710P_1	0	EGAF00005322914.bam	0		0.22315	0	1e-05	0
CGPLH711P_1	0	EGAF00005322915.bam	0		0.2463	0	0.45101	0
CGPLH712P_1	0	EGAF00005322916.bam	0		0.38899	0	0.00017	0
CGPLH713P_1	0	EGAF00005322917.bam	0.02931		0.16898	0	0.07959	0
CGPLH714P_1	0	EGAF00005322918.bam	0.04263		0.48054	0	0.95728	1
CGPLH715P_1	0	EGAF00005322919.bam	0.01545		0.3412	0	0.99699	1
CGPLH716P_1	0	EGAF00005322920.bam	0		0.29261	0	0.99546	1
CGPLH717P_1	0	EGAF00005322921.bam	0		0.33849	0	0.01072	0
CGPLH718P_1	0	EGAF00005322922.bam	0		0.42842	0	0.29976	0
CGPLH719P_1	0	EGAF00005322923.bam	0.02021		0.3052	0	0.00431	0
CGPLH720P_1	0	EGAF00005322924.bam	0		0.26874	0	0.00591	0
CGPLH721P_1	0	EGAF00005322925.bam	0		0.48249	0	0.78023	1
CGPLH722P_1	0	EGAF00005322926.bam	0		0.17196	0	0.01146	0
CGPLH723P_1	0	EGAF00005322927.bam	0.01823		0.25598	0	3e-05	0
CGPLH724P_1	0	EGAF00005322928.bam	0		0.22734	0	0.60079	1
CGPLH725P_1	0	EGAF00005322929.bam	0.09376		0.55887	1	0.70487	1
CGPLH726P_1	0	EGAF00005322930.bam	0		0.36347	0	0.37232	0
CGPLH727P_1	0	EGAF00005322931.bam	0.01881		0.12519	0	0	0
CGPLH728P_1	0	EGAF00005322932.bam	0		0.45805	0	0.00577	0
CGPLH729P_1	0	EGAF00005322933.bam	0		0.29437	0	0.90666	1
CGPLH730P_1	0	EGAF00005322934.bam	0		0.25324	0	0.75732	1
CGPLH731P_1	0	EGAF00005322935.bam	0		0.13033	0	0.05335	0
CGPLH732P_1	0	EGAF00005322936.bam	0.03013		0.16129	0	0.63642	1
CGPLH733P_1	0	EGAF00005322937.bam	0.04775		0.38157	0	0	0
CGPLH734P_1	0	EGAF00005322938.bam	0.02772		0.27881	0	0.00089	0
CGPLH735P_1	0	EGAF00005322939.bam	0.01524		0.31686	0	0.0006	0
CGPLH736P_1	0	EGAF00005322940.bam	0.05539		0.36201	0	0.04041	0
CGPLH737P_1	0	EGAF00005322941.bam	0		0.43561	0	0.99242	1
CGPLH738P_1	0	EGAF00005322942.bam	0.04557		0.63313	1	0.00621	0
CGPLH739P_1	0	EGAF00005322943.bam	0		0.20286	0	0.27163	0
CGPLH740P_1	0	EGAF00005322944.bam	0		0.47002	0	0.0332	0
CGPLH741P_1	0	EGAF00005322945.bam	0.04102		0.20298	0	0.00603	0
CGPLH742P_1	0	EGAF00005322946.bam	0		0.41739	0	0.15753	0
CGPLH743P_1	0	EGAF00005322947.bam	0.03107		0.28556	0	0.45646	0
CGPLH744P_1	0	EGAF00005322948.bam	0.03116		0.19108	0	0.00084	0
CGPLH745P_1	0	EGAF00005322949.bam	0.05711		0.65692	1	0.45712	0
CGPLH746P_1	0	EGAF00005322950.bam	0.02662		0.35871	0	0.98029	1
CGPLH747P_1	0	EGAF00005322951.bam	0		0.34465	0	0.01315	0
CGPLH748P_1	0	EGAF00005322952.bam	0.043		0.30063	0	0.88988	1
CGPLH749P_1	0	EGAF00005322953.bam	0.007485		0.19116	0	5e-05	0
CGPLH750P_1	0	EGAF00005322954.bam	0		0.31501	0	0.17213	0
CGPLH751P_1	0	EGAF00005322955.bam	0		0.23794	0	0.96706	1
CGPLH752P_1	0	EGAF00005322956.bam	0		0.47891	0	0.29004	0
CGPLH753P_1	0	EGAF00005322957.bam	0.03567		0.47682	0	0.7092	1
CGPLH754P_1	0	EGAF00005322958.bam	0		0.54692	1	0.01962	0
CGPLH755P_1	0	EGAF00005322959.bam	0		0.37946	0	0.03061	0
CGPLH756P_1	0	EGAF00005322960.bam	0		0.13124	0	0	0
CGPLH757P_1	0	EGAF00005322961.bam	0		0.34429	0	0.01919	0
CGPLH758P_1	0	EGAF00005322962.bam	0.01372		0.45984	0	0.80048	1
CGPLH759P_1	0	EGAF00005322963.bam	0		0.48042	0	0.00317	0
CGPLH760P_1	0	EGAF00005322964.bam	0		0.26002	0	0.00252	0
CGPLH761P_1	0	EGAF00005322965.bam	0		0.44096	0	0.16123	0
CGPLH762P_1	0	EGAF00005322966.bam	0		0.21204	0	0.00374	0
CGPLH763P_1	0	EGAF00005322967.bam	0		0.33419	0	2e-05	0
CGPLH765P_1	0	EGAF00005322968.bam	0		0.44633	0	0.50122	1
CGPLH766P_1	0	EGAF00005322969.bam	0.03035		0.30467	0	0.26445	0
CGPLH767P_1	0	EGAF00005322970.bam	0		0.11293	0	0.25969	0
CGPLH768P_1	0	EGAF00005322971.bam	0		0.18106	0	0.99741	1
CGPLH769P_1	0	EGAF00005322972.bam	0		0.24535	0	0.00085	0
CGPLH805P	0	EGAF00005322973.bam	0.01606		0.20564	0	0.0395	0
CGPLH806P	0	EGAF00005322974.bam	0		0.61726	1	0.99299	1
CGPLH807P	0	EGAF00005322975.bam	0.03957		0.28484	0	0.00308	0
CGPLH808P	0	EGAF00005322976.bam	0		0.61492	1	0.03813	0
CGPLH809P	0	EGAF00005322977.bam	0		0.29384	0	0.95363	1
CGPLH811P	0	EGAF00005322978.bam	0.02582		0.22519	0	0.00057	0
CGPLH812P	0	EGAF00005322979.bam	0.04213		0.23367	0	0.60652	1
CGPLH813P	0	EGAF00005322980.bam	0		0.4847	0	0.22881	0
CGPLH814P	0	EGAF00005322981.bam	0		0.34879	0	0.88537	1
CGPLH815P	0	EGAF00005322982.bam	0		0.17855	0	0.99525	1
CGPLH816P	0	EGAF00005322983.bam	0		0.44006	0	0.00066	0
CGPLH817P	0	EGAF00005322984.bam	0.01836		0.34625	0	0.20572	0
CGPLH818P	0	EGAF00005322985.bam	0.0251		0.2085	0	0.10636	0
CGPLH819P	0	EGAF00005322986.bam	0		0.4379	0	0.92245	1
CGPLH820P	0	EGAF00005322987.bam	0		0.29918	0	0.00098	0
CGPLH821P	0	EGAF00005322988.bam	0		0.26378	0	0	0
CGPLH822P	0	EGAF00005322989.bam	0		0.5465	1	0.00359	0
CGPLH823P	0	EGAF00005322990.bam	0		0.27198	0	0.9996	1
CGPLH824P	0	EGAF00005322991.bam	0		0.28055	0	0.97775	1
CGPLH825P	0	EGAF00005322992.bam	0.01444		0.38746	0	4e-05	0
CGPLH826P	0	EGAF00005322993.bam	0		0.27835	0	0.04621	0
CGPLH827P	0	EGAF00005322994.bam	0		0.32828	0	0.9925	1
CGPLH828P	0	EGAF00005322995.bam	0		0.32766	0	0.03006	0
CGPLH829P	0	EGAF00005322996.bam	0		0.57161	1	0.5272	1
CGPLH830P	0	EGAF00005322997.bam	0		0.13814	0	0.03437	0
CGPLH831P	0	EGAF00005322998.bam	0		0.26957	0	0.99873	1
CGPLH832P	0	EGAF00005322999.bam	0		0.41694	0	0.99418	1
CGPLH833P	0	EGAF00005323000.bam	0		0.28244	0	0.21276	0
CGPLH834P	0	EGAF00005323001.bam	0.03368		0.35376	0	0.00079	0
CGPLH835P	0	EGAF00005323002.bam	0		0.28288	0	0.99997	1
CGPLH836P	0	EGAF00005323003.bam	0.02912		0.4805	0	0.71362	1
CGPLH837P	0	EGAF00005323004.bam	0		0.23425	0	0.00228	0
CGPLH838P	0	EGAF00005323005.bam	0.02734		0.08299	0	0.00914	0
CGPLH839P	0	EGAF00005323006.bam	0.03031		0.3066	0	0.74702	1
CGPLH840P	0	EGAF00005323007.bam	0.02475		0.06068	0	0	0
CGPLH841P	0	EGAF00005323008.bam	0		0.20922	0	0.97485	1
CGPLH843P	0	EGAF00005323009.bam	0.02091		0.38753	0	0.39329	0
CGPLH844P	0	EGAF00005323010.bam	0		0.24276	0	0.00011	0
CGPLH845P	0	EGAF00005323011.bam	0		0.15923	0	0.79267	1
CGPLH846P	0	EGAF00005323012.bam	0		0.30006	0	0.52551	1
CGPLH847P	0	EGAF00005323013.bam	0		0.25526	0	7e-05	0
CGPLH848P	0	EGAF00005323014.bam	0.006836		0.29843	0	0	0
CGPLH849P	0	EGAF00005323015.bam	0.02536		0.40714	0	0.13734	0
CGPLH851P	0	EGAF00005323016.bam	0		0.51021	1	0.96615	1
CGPLH853P	0	EGAF00005323017.bam	0		0.27209	0	0.04825	0
CGPLH857P	0	EGAF00005323018.bam	0.01996		0.22055	0	0.92849	1
CGPLH861P	0	EGAF00005323019.bam	0.01238		0.38235	0	0.06151	0
CGPLH863P	0	EGAF00005323020.bam	0		0.4311	0	0.0005	0
CGPLH864P	0	EGAF00005323021.bam	0		0.26831	0	0.00025	0
CGPLH868P	0	EGAF00005323022.bam	0.01013		0.58636	1	0.9345	1
CGPLH870P	0	EGAF00005323023.bam	0		0.06432	0	1e-05	0
CGPLH871P	0	EGAF00005323024.bam	0		0.05133	0	0.16848	0
CGPLH873P	0	EGAF00005323025.bam	0		0.10833	0	0.28056	0
CGPLH875P	0	EGAF00005323026.bam	0		0.52722	1	0.75718	1
CGPLH876P	0	EGAF00005323027.bam	0.01877		0.29031	0	0.00018	0
CGPLH877P	0	EGAF00005323028.bam	0		0.23619	0	0.0022	0
CGPLH878P	0	EGAF00005323029.bam	0		0.31854	0	0.38571	0
CGPLH880P	0	EGAF00005323030.bam	0		0.14409	0	0	0
CGPLH881P	0	EGAF00005323031.bam	0		0.21856	0	0.13772	0
CGPLH882P	0	EGAF00005323032.bam	0		0.37031	0	0.01133	0
CGPLH883P	0	EGAF00005323033.bam	0.002877		0.26252	0	0.00614	0
CGPLH884P	0	EGAF00005323034.bam	0		0.00853	0	0.02097	0
CGPLH886P	0	EGAF00005323035.bam	0		0.25617	0	0.99999	1
CGPLH887P	0	EGAF00005323036.bam	0		0.09442	0	0	0
CGPLH888P	0	EGAF00005323037.bam	0		0.11251	0	0	0
CGPLH889P	0	EGAF00005323038.bam	0		0.11457	0	0.09821	0
CGPLH890P	0	EGAF00005323039.bam	0		0.25599	0	0.00281	0
CGPLH891P	0	EGAF00005323040.bam	0		0.23185	0	0.99999	1
CGPLH892P	0	EGAF00005323041.bam	0		0.26945	0	0.00588	0
CGPLH893P	0	EGAF00005323042.bam	0.04125		0.46299	0	1e-05	0
CGPLH894P	0	EGAF00005323043.bam	0		0.38221	0	0.00408	0
CGPLH895P	0	EGAF00005323044.bam	0		0.21472	0	0.12595	0
CGPLH897P	0	EGAF00005323045.bam	0		0.22657	0	0.99303	1
CGPLH899P	0	EGAF00005323046.bam	0.01685		0.00408	0	0.00011	0
CGPLH900P	0	EGAF00005323047.bam	0.05702		0.00012	0	0	0
CGPLH901P	0	EGAF00005323048.bam	0.02293		0.19382	0	0.88748	1
CGPLH902P	0	EGAF00005323049.bam	0.03769		0.2046	0	0.00092	0
CGPLH903P	0	EGAF00005323050.bam	0		0.20477	0	0.03982	0
CGPLH904P	0	EGAF00005323051.bam	0		0.48018	0	0.59775	1
CGPLH905P	0	EGAF00005323052.bam	0.03859		0.26392	0	0.0004	0
CGPLH906P	0	EGAF00005323053.bam	0.03734		0.20804	0	0.9983	1
CGPLH907P	0	EGAF00005323054.bam	0		0.19327	0	0.00025	0
CGPLH908P	0	EGAF00005323055.bam	0		0.35534	0	0.01679	0
CGPLH909P	0	EGAF00005323056.bam	0		0.17868	0	1e-05	0
CGPLH910P	0	EGAF00005323057.bam	0		0.44646	0	0.00518	0
CGPLH911P	0	EGAF00005323058.bam	0		0.24308	0	0.89979	1
CGPLH912P	0	EGAF00005323059.bam	0		0.22239	0	0.02258	0
CGPLH913P	0	EGAF00005323060.bam	0.01315		0.30189	0	0.93825	1
CGPLH914P	0	EGAF00005323061.bam	0.02432		0.33425	0	0.07176	0
CGPLH915P	0	EGAF00005323062.bam	0		0.46444	0	0.03992	0
CGPLH916P	0	EGAF00005323063.bam	0.03822		0.02402	0	0.90262	1
CGPLH917P	0	EGAF00005323064.bam	0		0.06942	0	0	0
CGPLH918P	0	EGAF00005323065.bam	0.02238		0.08023	0	2e-05	0
CGPLH919P	0	EGAF00005323066.bam	0		0.21041	0	0.70673	1
CGPLH920P	0	EGAF00005323067.bam	0		0.25298	0	0.9008	1
CGPLH921P	0	EGAF00005323068.bam	0		0.33989	0	0.98894	1
CGPLH922P	0	EGAF00005323069.bam	0.02043		0.03453	0	0.00092	0
CGPLH923P	0	EGAF00005323070.bam	0		0.23235	0	0.76551	1
CGPLH924P	0	EGAF00005323071.bam	0.02401		0.38247	0	0.10974	0
CGPLH925P	0	EGAF00005323072.bam	0.02059		0.27955	0	0.00013	0
CGPLH926P	0	EGAF00005323073.bam	0		0.2603	0	9e-05	0
CGPLH927P	0	EGAF00005323074.bam	0		0.63996	1	0.01045	0
CGPLH928P	0	EGAF00005323075.bam	0.02421		0.04512	0	1e-05	0
CGPLH929P	0	EGAF00005323076.bam	0		0.21126	0	0.01063	0
CGPLH930P	0	EGAF00005323077.bam	0		0.39266	0	0.01843	0
CGPLH936P	0	EGAF00005323078.bam	0.04998		0.45903	0	0.86348	1
CGPLH937P	0	EGAF00005323079.bam	0.0115		0.37974	0	0.00159	0
CGPLH938P	0	EGAF00005323080.bam	0.02172		0.43584	0	0.99982	1
CGPLH939P	0	EGAF00005323081.bam	0		0.42185	0	0.1411	0
CGPLH940P	0	EGAF00005323082.bam	0.02379		0.28957	0	0.93436	1
CGPLH941P	0	EGAF00005323083.bam	0		0.31446	0	0.00529	0
CGPLH942P	0	EGAF00005323084.bam	0.01269		0.42764	0	0.00051	0
CGPLH943P	0	EGAF00005323085.bam	0		0.15553	0	0.00037	0
CGPLH944P	0	EGAF00005323086.bam	0		0.45887	0	0.60762	1
CGPLH945P	0	EGAF00005323087.bam	0		0.43016	0	0.98692	1
CGPLH946P	0	EGAF00005323088.bam	0		0.37075	0	0.00011	0
CGPLH947P	0	EGAF00005323089.bam	0		0.3079	0	0.99007	1
CGPLH948P	0	EGAF00005323090.bam	0.01937		0.04205	0	0	0
CGPLH949P	0	EGAF00005323091.bam	0.02215		0.52813	1	0.25475	0
CGPLH950P	0	EGAF00005323092.bam	0.04701		0.29394	0	0.957	1
CGPLH951P	0	EGAF00005323093.bam	0		0.4442	0	0.97614	1
CGPLH952P	0	EGAF00005323094.bam	0		0.50435	1	0.10155	0
CGPLH953P	0	EGAF00005323095.bam	0		0.36962	0	0.99958	1
CGPLH954P	0	EGAF00005323096.bam	0.01578		0.21185	0	0.03585	0
CGPLH955P	0	EGAF00005323097.bam	0		0.19682	0	0.99897	1
CGPLH956P	0	EGAF00005323098.bam	0.04038		0.23044	0	0.00052	0
CGPLH957P	0	EGAF00005323099.bam	0.03855		0.27258	0	0.53161	1
CGPLH958P	0	EGAF00005323100.bam	0.01395		0.18985	0	0.01027	0
CGPLH959P	0	EGAF00005323101.bam	0.1754		0.20852	0	0.01292	0
CGPLH960P	0	EGAF00005323102.bam	0		0.2138	0	0.89159	1
CGPLH961P	0	EGAF00005323103.bam	0.03688		0.57797	1	0.99986	1
CGPLH962P	0	EGAF00005323104.bam	0		0.2767	0	0.00238	0
CGPLH963P	0	EGAF00005323105.bam	0		0.33328	0	0.60511	1
CGPLH964P	0	EGAF00005323106.bam	0		0.26902	0	1e-05	0
CGPLH965P	0	EGAF00005323107.bam	0		0.19972	0	0.01676	0
CGPLH966P	0	EGAF00005323108.bam	0		0.37829	0	0.92325	1
CGPLH967P	0	EGAF00005323109.bam	0.02074		0.31749	0	1	1
CGPLH968P	0	EGAF00005323110.bam	0		0.34874	0	0.83635	1
CGPLH969P	0	EGAF00005323111.bam	0		0.26372	0	0.17744	0
CGPLH970P	0	EGAF00005323112.bam	0		0.30534	0	0.72868	1
CGPLH971P	0	EGAF00005323113.bam	0.03403		0.17649	0	0.01711	0
CGPLH972P	0	EGAF00005323114.bam	0.05726		0.16617	0	8e-05	0
CGPLH973P	0	EGAF00005323115.bam	0		0.21396	0	0.03172	0
CGPLH974P	0	EGAF00005323116.bam	0		0.29947	0	0.14632	0
CGPLH975P	0	EGAF00005323117.bam	0		0.40263	0	0	0
CGPLH976P	0	EGAF00005323118.bam	0.02552		0.00183	0	0	0
CGPLH977P	0	EGAF00005323119.bam	0.01859		0.13296	0	0.02106	0
CGPLH978P	0	EGAF00005323120.bam	0		0.48957	0	0.99955	1
CGPLH979P	0	EGAF00005323121.bam	0		0.55581	1	0.93727	1
CGPLH980P	0	EGAF00005323122.bam	0.01663		0.43818	0	0.02482	0
CGPLH981P	0	EGAF00005323123.bam	0		0.23749	0	0.25715	0
CGPLH982P	0	EGAF00005323124.bam	0		0.33553	0	0.99994	1
CGPLH983P	0	EGAF00005323125.bam	0		0.35066	0	0.81942	1
CGPLH984P	0	EGAF00005323126.bam	0		0.23894	0	0.00035	0
CGPLH985P	0	EGAF00005323127.bam	0		0.31746	0	5e-05	0
CGPLH986P	0	EGAF00005323128.bam	0.01463		0.26672	0	0.04308	0
CGPLH987P	0	EGAF00005323129.bam	0		0.07812	0	0.6186	1
CGPLH988P	0	EGAF00005323130.bam	0		0.33391	0	0.93386	1
CGPLH989P	0	EGAF00005323131.bam	0		0.57929	1	0.69771	1
CGPLH990P	0	EGAF00005323132.bam	0.02589		0.07114	0	0	0
CGPLH991P	0	EGAF00005323133.bam	0.01837		0.30653	0	0.00038	0
CGPLH992P	0	EGAF00005323134.bam	0.007458		0.02777	0	0.0004	0
CGPLH993P	0	EGAF00005323135.bam	0		0.04278	0	0.00543	0
CGPLH994P	0	EGAF00005323136.bam	0		0.2194	0	0.02585	0
CGPLH995P	0	EGAF00005323137.bam	0.0256		0.09972	0	0.00035	0
CGPLH996P	0	EGAF00005323138.bam	0.01411		0.22014	0	0.99838	1
CGPLH997P	0	EGAF00005323139.bam	0.02393		0.01879	0	0	0
CGPLH998P	0	EGAF00005323140.bam	0		0.06725	0	2e-05	0
CGPLH999P	0	EGAF00005323141.bam	0		0.28367	0	0.00396	0
CGPLLU118P	1	EGAF00005323142.bam	0.0254	II	0.66234	1	0.07528	0
CGPLLU146P	1	EGAF00005323143.bam	0.01453	II	0.75785	1	0.99997	1
CGPLLU1P	1	EGAF00005323144.bam	0	I	0.7256	1	0.99933	1
CGPLLU204P	1	EGAF00005323145.bam	0.03094	I	0.90783	1	0.93468	1
CGPLLU20P	1	EGAF00005323146.bam	0.03163	II	0.26798	0	3e-05	0
CGPLLU216P	1	EGAF00005323147.bam	0.01955	I	0.28449	0	0.99	1
CGPLLU217P	1	EGAF00005323148.bam	0.02588	I	0.49044	0	0.28434	0
CGPLLU218P	1	EGAF00005323149.bam	0.0426	I	0.26082	0	0.00611	0
CGPLLU219P	1	EGAF00005323150.bam	0.02247	I	0.56479	1	0.9992	1
CGPLLU21P	1	EGAF00005323151.bam	0.02317	I	0.3425	0	0.87506	1
CGPLLU220P	1	EGAF00005323152.bam	0.02716	II	0.18635	0	0.0003	0
CGPLLU221P	1	EGAF00005323153.bam	0	I	0.13813	0	0.00023	0
CGPLLU223P	1	EGAF00005323154.bam	0	I	0.80694	1	0.99999	1
CGPLLU224P	1	EGAF00005323155.bam	0.02646	III-IV	0.99912	1	1	1
CGPLLU225P	1	EGAF00005323156.bam	0.01888	II	0.92565	1	1	1
CGPLLU226P	1	EGAF00005323157.bam	0.02434	III-IV	0.95391	1	0.99657	1
CGPLLU227P	1	EGAF00005323158.bam	0	I	0.82193	1	0.99992	1
CGPLLU228P	1	EGAF00005323159.bam	0.02116	II	0.8659	1	0.98613	1
CGPLLU229P	1	EGAF00005323160.bam	0.02052	I	0.68769	1	0.99999	1
CGPLLU22P	1	EGAF00005323161.bam	0.01713	I	0.75988	1	0.99958	1
CGPLLU230P	1	EGAF00005323162.bam	0.02825	III-IV	0.78094	1	0.32658	0
CGPLLU231P	1	EGAF00005323163.bam	0	III-IV	0.66323	1	0.00512	0
CGPLLU232P	1	EGAF00005323164.bam	0.02415	I	0.35841	0	0.42398	0
CGPLLU233P	1	EGAF00005323165.bam	0.1043	III-IV	0.94754	1	0.85858	1
CGPLLU234P	1	EGAF00005323166.bam	0.0151	I	0.40467	0	0.0226	0
CGPLLU23P	1	EGAF00005323167.bam	0	I	0.6459	1	0.99625	1
CGPLLU241P	1	EGAF00005323168.bam	0	II	0.60401	1	0.04771	0
CGPLLU247P	1	EGAF00005323169.bam	0	I	0.742	1	0.99999	1
CGPLLU248P	1	EGAF00005323170.bam	0.03433	I	0.56941	1	0	0
CGPLLU249P	1	EGAF00005323171.bam	0	I	0.43521	0	0.7535	1
CGPLLU250P	1	EGAF00005323172.bam	0.01862	I	0.34062	0	0	0
CGPLLU251P	1	EGAF00005323173.bam	0.02124	II	0.53992	1	0.96666	1
CGPLLU253P	1	EGAF00005323174.bam	0.02198	II	0.43594	0	0.99955	1
CGPLLU254P	1	EGAF00005323175.bam	0.0176	I	0.48646	0	0.0261	0
CGPLLU26P	1	EGAF00005323176.bam	0.01481	I	0.82128	1	0.67341	1
CGPLLU27P	1	EGAF00005323185.bam	0	I	0.58617	1	0.00048	0
CGPLLU28P	1	EGAF00005323196.bam	0.02657	I	0.45263	0	0.28061	0
CGPLLU29P	1	EGAF00005323207.bam	0.01675	I	0.12752	0	0.01564	0
CGPLLU2P	1	EGAF00005323208.bam	0	II	0.37983	0	0.998	1
CGPLLU30P	1	EGAF00005323219.bam	0.02662	III-IV	0.99359	1	1	1
CGPLLU3P	1	EGAF00005323309.bam	0.01904	I	0.62508	1	1	1
CGPLLU4P	1	EGAF00005323410.bam	0	II	0.5007	1	0.0034	0
CGPLLU5P	1	EGAF00005323509.bam	0	II	0.65261	1	0.00168	0
CGPLLU63P	1	EGAF00005323554.bam	0.03618	I	0.49137	0	0.00729	0
CGPLLU64P	1	EGAF00005323555.bam	0.01633	I	0.45426	0	0.96647	1
CGPLLU6P	1	EGAF00005323556.bam	0	I	0.29732	0	0.08582	0
