# Supplementary material for: A framework for clinical cancer subtyping from nucleosome profiling of cell-free DNA
Source: Nat Commun. 2022 Dec 3;13:7475. doi: 10.1038/s41467-022-35076-w (PMC9719521; doi:10.1038/s41467-022-35076-w)
Supplement: Supplementary file 13 — Dataset 10 [file 41467_2022_35076_MOESM13_ESM.xlsx]

## Sheet: Sheet1
site_name	status_pval_central_coverage	status_adjusted-p-val_central_coverage	tfx_pval_central_coverage	tfx_adjusted-p-val_central_coverage	log2FC_central_coverage	status_pval_mean_coverage	status_adjusted-p-val_mean_coverage	tfx_pval_mean_coverage	tfx_adjusted-p-val_mean_coverage	log2FC_mean_coverage	status_pval_amplitude	status_adjusted-p-val_amplitude	tfx_pval_amplitude	tfx_adjusted-p-val_amplitude	log2FC_amplitude
AHR.hg38.10000	1.01025e-05	0.00190431	4.98692e-08	5.87522e-07	-0.0556273	6.60256e-08	3.55595e-06	8.52836e-08	7.47719e-07	-0.0234748	0.175331	0.551742	0.0567332	0.189278	-0.126233
AR.hg38.10000	0.000414502	0.017363	0.02159	0.0518436	-0.041463	1.06643e-07	4.7154e-06	1.76841e-05	0.000101014	-0.0153231	0.792496	0.925481	0.667976	0.832262	0.0224733
ARID3A.hg38.10000	0.0335979	0.175923	0.169683	0.283055	-0.0196507	9.58e-05	0.00164166	0.207323	0.316441	-0.00888517	0.443534	0.803906	0.863834	0.944894	0.100616
ARNT.hg38.10000	0.909323	0.967629	0.000214204	0.000939012	0.00833961	0.0034419	0.0223723	0.00236926	0.00783517	-0.00751513	0.803223	0.927375	0.118406	0.313635	0.00289654
ARNTL.hg38.10000	0.973947	0.984051	0.215715	0.337446	0.00224579	0.838913	0.876095	0.268549	0.383843	0.000976842	0.208565	0.600221	0.352774	0.596756	0.173438
ASCL1.hg38.10000	0.00161605	0.0338473	0.296412	0.43313	-0.0314271	0.408024	0.530431	0.796056	0.867379	-0.00170847	0.921438	0.982115	0.227986	0.445341	-0.0345282
ASCL2.hg38.10000	0.00377018	0.0617982	1.43684e-06	1.12852e-05	-0.0411041	0.000620326	0.00687832	5.41201e-08	4.97641e-07	-0.0155149	0.960522	0.984989	0.121238	0.315218	0.0355317
ATF1.hg38.10000	0.00113513	0.0273729	0.415661	0.549839	-0.0564054	0.000480093	0.00603316	0.180156	0.28182	-0.0158327	0.0210237	0.193315	8.10111e-08	1.22165e-06	0.0741758
ATF2.hg38.10000	0.395135	0.686837	0.735003	0.807861	0.0077284	0.540319	0.63458	0.081018	0.144757	0.00173212	0.625378	0.851146	0.961895	0.99188	-0.0479517
ATF3.hg38.10000	0.535694	0.755594	0.519089	0.62925	0.00657833	0.911631	0.928878	0.590055	0.70596	0.000787265	0.0667414	0.32002	0.0659015	0.216042	0.1208
ATF4.hg38.10000	0.0248281	0.154296	0.208014	0.328123	0.0202896	0.562698	0.649427	0.457746	0.588976	0.00140889	0.312766	0.706064	0.600495	0.802465	-0.102541
ATF7.hg38.10000	0.586412	0.783962	0.882536	0.914584	0.00524514	0.946656	0.953331	0.25628	0.371607	0.000521198	0.173997	0.551742	0.688769	0.832262	-0.128352
BACH1.hg38.10000	0.0759774	0.275235	8.69471e-09	1.21404e-07	-0.00963678	0.00783454	0.0370178	0.000150733	0.000728541	-0.0068209	0.0760262	0.358273	0.000309851	0.002647	0.113039
BACH2.hg38.10000	0.97622	0.984051	3.85711e-10	7.65332e-09	0.0131159	0.347463	0.467835	3.12965e-08	3.47023e-07	0.000150622	0.0462157	0.276352	0.163496	0.362531	-0.222654
BATF.hg38.10000	0.532722	0.755594	4.16347e-06	2.80291e-05	0.0159458	0.436137	0.551757	0.0001588	0.000757818	-0.000248605	0.596811	0.851146	0.000315955	0.002647	-0.00806702
BATF3.hg38.10000	0.155571	0.413029	0.00745054	0.0224708	0.017497	0.657405	0.729684	0.000841097	0.00310876	0.000289191	0.951642	0.984989	0.498003	0.730393	-0.00545873
BCL11A.hg38.10000	0.849704	0.928517	1.62395e-09	2.91538e-08	0.00902287	0.183774	0.298372	4.53093e-09	5.69387e-08	-0.000625365	0.960513	0.984989	0.475544	0.719228	-0.00835173
BCL11B.hg38.10000	0.4269	0.712129	1.63423e-05	9.47851e-05	-0.000381386	0.0174803	0.0639811	1.7497e-05	0.000101014	-0.00936317	0.606718	0.851146	0.15147	0.349081	0.0886656
BCL6.hg38.10000	0.256932	0.553506	1.05733e-08	1.37453e-07	-0.00109725	0.0880644	0.181422	3.28482e-08	3.53822e-07	-0.00238913	0.870505	0.95269	0.000291899	0.00255921	-0.0445695
BHLHE40.hg38.10000	0.00495015	0.0717772	0.000259675	0.00109997	-0.033454	0.0837872	0.177459	0.00111571	0.00400592	-0.00566744	0.0146795	0.167702	0.0390515	0.153358	0.241072
BPTF.hg38.10000	0.836704	0.921503	0.883278	0.914584	-0.00172428	0.32661	0.452692	0.608448	0.721336	-0.0017306	0.0196042	0.190034	0.777838	0.896874	-0.265178
CDX2.hg38.10000	0.166304	0.435654	0.191699	0.310174	-0.0116766	0.00252987	0.0179955	0.000805128	0.00305034	-0.0083266	0.695749	0.888999	0.431942	0.68421	-0.0574075
CEBPA.hg38.10000	0.606848	0.796975	1.18336e-13	5.5766e-12	0.0229253	0.905675	0.92531	2.63836e-13	9.04237e-12	0.00390257	0.686151	0.888999	6.71356e-10	1.48883e-08	-0.0912257
CEBPB.hg38.10000	0.166404	0.435654	0.00426429	0.013859	0.0216664	0.048836	0.128749	0.504291	0.627451	0.00558981	0.0512186	0.292567	0.0230461	0.0998666	-0.132281
CEBPD.hg38.10000	0.476316	0.724077	9.66522e-08	1.01216e-06	0.0026951	0.167456	0.280582	1.01707e-07	8.71441e-07	-0.00114939	0.788289	0.925481	0.000794472	0.00575992	-0.0345235
CEBPG.hg38.10000	0.593013	0.789986	0.150191	0.255055	-0.00311479	0.333859	0.45936	0.875116	0.918994	0.00202125	0.0245618	0.21045	0.13534	0.337901	-0.165761
CLOCK.hg38.10000	0.708484	0.861608	0.00923006	0.0259682	0.00897878	0.12774	0.231842	0.0028614	0.00938041	-0.00328299	0.643564	0.860368	0.227968	0.445341	-0.0288723
CREB1.hg38.10000	0.000913252	0.0264843	0.230094	0.355514	-0.0892243	0.00749088	0.0370178	0.0827176	0.146406	-0.018875	0.0818549	0.371799	0.00178225	0.0119983	0.123904
CREM.hg38.10000	0.0138117	0.116514	0.0194173	0.0478453	-0.0439033	0.00740985	0.0370178	0.000341498	0.00146301	-0.0134194	0.000342885	0.0323169	4.82444e-09	9.09407e-08	0.159165
CTCF.hg38.10000	0.00430585	0.0649322	0.0122979	0.0335965	-0.111236	0.000457052	0.00594168	0.560968	0.680015	-0.015814	0.0161986	0.176048	2.48371e-23	4.6818e-21	0.00913071
CTCFL.hg38.10000	0.0595572	0.246409	0.22957	0.355514	-0.0286879	0.150121	0.26081	0.210502	0.318712	-0.00509309	0.00767147	0.125745	3.19892e-13	1.50749e-11	0.0453719
CXXC1.hg38.10000	0.357416	0.658871	3.46399e-06	2.37441e-05	-0.00193609	0.0158728	0.0601879	0.000778086	0.00302411	-0.0195334	0.434074	0.798174	0.00874752	0.0491002	-0.0320551
DDIT3.hg38.10000	0.90624	0.967629	0.756506	0.819548	0.000629357	0.945635	0.953331	0.44385	0.573053	-0.000410814	0.619285	0.851146	0.191791	0.397281	-0.0651583
DUX4.hg38.10000	0.123217	0.368675	0.0478349	0.100187	-0.0113865	0.0184379	0.0649634	0.0915455	0.160524	-0.00381156	0.265138	0.689359	0.943395	0.987747	0.130694
E2F1.hg38.10000	0.0270508	0.154517	0.620439	0.717501	-0.0622964	0.0129449	0.0533857	0.0923164	0.161126	-0.0208143	0.00293092	0.0690598	0.145595	0.347117	0.305397
E2F4.hg38.10000	0.0512525	0.229779	0.0388129	0.085534	-0.0338481	0.0265335	0.0800252	0.0503873	0.0979176	-0.0134566	0.0785379	0.36554	0.000541023	0.00409019	0.0929579
E2F6.hg38.10000	0.0256937	0.154296	1.774e-05	0.000101333	-0.0247984	0.0607761	0.145016	0.0494129	0.0970243	-0.00890777	0.0429725	0.274587	0.347287	0.595123	0.210102
E2F7.hg38.10000	0.103622	0.336772	0.325194	0.458839	0.0210169	0.862989	0.893182	0.251645	0.368491	8.68297e-05	0.131728	0.482149	0.378657	0.628872	0.157355
E2F8.hg38.10000	0.176993	0.443927	0.000507373	0.0019925	-0.0088826	0.128715	0.232179	0.0020896	0.00697148	-0.00349989	0.0350902	0.261074	0.320323	0.572331	0.200569
E4F1.hg38.10000	0.0730719	0.272753	2.60826e-08	3.27771e-07	-0.00964372	0.0544337	0.13681	4.13141e-05	0.000219372	-0.00495642	0.767353	0.925481	0.609357	0.803244	0.0223755
EBF1.hg38.10000	0.602415	0.795748	7.07013e-06	4.5177e-05	0.00261599	0.106023	0.204977	3.72471e-07	2.86575e-06	-0.00159249	0.215295	0.610272	0.657561	0.826336	0.143146
EBF3.hg38.10000	0.139845	0.387658	0.313927	0.448403	-0.0120674	0.00734622	0.0370178	0.364723	0.498412	-0.00505359	0.296939	0.698335	0.920449	0.98303	0.115047
EGR1.hg38.10000	0.116783	0.365595	0.079307	0.150245	-0.0171232	0.0179409	0.0649493	0.0394989	0.0804924	-0.0110514	0.0448946	0.274721	0.0437717	0.160213	0.258812
EGR2.hg38.10000	0.68889	0.843219	0.00313239	0.0106388	0.00119432	0.38561	0.508304	0.605818	0.720483	-0.00146495	0.682502	0.888999	0.0212827	0.0939814	-0.000542646
EGR3.hg38.10000	0.64625	0.814837	0.825354	0.876502	0.00540371	0.753109	0.799781	0.682971	0.785001	0.00081342	0.00234772	0.0680838	0.00918338	0.0501759	-0.279367
EHF.hg38.10000	0.92256	0.971522	0.849661	0.892262	0.00088814	0.762801	0.806701	0.228261	0.341486	-0.000326086	0.984315	0.9916	1.02734e-05	0.000124938	-0.0474931
ELF1.hg38.10000	0.0332478	0.175923	0.0245901	0.0575805	-0.0426915	0.00668582	0.0360079	0.00638488	0.0182356	-0.0176072	0.0451795	0.274721	0.00392625	0.0234952	0.103549
ELF3.hg38.10000	0.672348	0.836552	0.0621926	0.125383	-0.00122448	0.277515	0.400497	0.462017	0.59245	-0.00362941	0.923576	0.982115	0.000489173	0.00384204	-0.04447
ELF4.hg38.10000	0.113704	0.363274	1.89187e-05	0.000106453	-0.011104	0.0130278	0.0533857	1.84241e-06	1.26289e-05	-0.00738556	0.584465	0.851146	0.686669	0.832262	-0.0605688
ELK3.hg38.10000	0.366598	0.66122	0.0404357	0.0881172	-0.00648126	0.0772688	0.168506	0.0212695	0.0486327	-0.0048651	0.0126572	0.164544	0.166855	0.364182	0.267134
ELK4.hg38.10000	0.271733	0.57231	0.0189911	0.047103	-0.0101413	0.0801467	0.171649	0.0120533	0.0311239	-0.00716094	0.98634	0.9916	0.53117	0.754135	-0.00992476
EOMES.hg38.10000	0.398985	0.686837	0.377039	0.516886	-0.00607103	0.127733	0.231842	0.0424837	0.0856489	-0.00229539	0.540144	0.83353	0.893279	0.967719	0.0712909
EPAS1.hg38.10000	0.797235	0.908029	0.430832	0.563971	-0.00107426	0.214694	0.333085	0.831356	0.89161	0.00315683	0.486025	0.821665	0.623704	0.81362	-0.0794594
ERF.hg38.10000	0.431697	0.716959	0.747517	0.814491	-0.0101772	4.21849e-07	1.59037e-05	0.473265	0.604817	-0.0169797	0.814035	0.9328	0.335561	0.582978	-0.0327538
ERG.hg38.10000	0.0254985	0.154296	0.00580281	0.018698	-0.0329779	0.00692284	0.0367593	0.00467948	0.0141133	-0.0147764	0.496006	0.827355	0.0103595	0.0535971	0.0196188
ESR1.hg38.10000	0.00159222	0.0338473	0.000390255	0.0015992	-0.0369201	2.38583e-09	2.9982e-07	7.365e-09	8.95679e-08	-0.0216062	0.167809	0.551742	0.189404	0.397281	-0.137758
ESR2.hg38.10000	0.712728	0.863983	0.165186	0.276778	-0.00115338	0.847796	0.880494	0.542716	0.668279	-0.000662537	0.00931437	0.130056	0.440217	0.685793	0.278264
ESRRA.hg38.10000	0.015024	0.117588	0.0219502	0.0520455	-0.0317908	0.000142519	0.00223874	7.06606e-06	4.43984e-05	-0.0159282	0.465345	0.815627	0.162628	0.362531	-0.114721
ETS1.hg38.10000	0.00225151	0.0436142	3.91609e-05	0.000199509	-0.0419161	0.0206533	0.067707	0.000107402	0.000525849	-0.00891423	0.0196587	0.190034	1.16803e-05	0.000137608	0.113879
ETV1.hg38.10000	0.077563	0.275235	0.269871	0.403735	-0.0269203	0.0244562	0.0755736	0.0162529	0.0397879	-0.0102712	0.697994	0.888999	0.142796	0.342893	0.00903959
ETV2.hg38.10000	0.0106776	0.108797	0.690736	0.770436	-0.0224331	5.10511e-06	0.000128308	6.22373e-05	0.000325881	-0.0125233	0.630255	0.854315	0.160413	0.362131	-0.0285479
ETV4.hg38.10000	0.115174	0.364879	0.24445	0.371603	-0.0224098	0.000567374	0.00662791	0.78942	0.864873	-0.0153879	0.748108	0.923088	0.476361	0.719228	0.0477324
ETV5.hg38.10000	0.246625	0.540567	0.000874609	0.00336457	-0.00871738	0.00737797	0.0370178	0.184418	0.286113	-0.0137343	0.851831	0.95269	0.193719	0.399081	-0.00399729
ETV6.hg38.10000	0.435309	0.719787	3.73241e-14	2.01017e-12	0.00807066	0.475516	0.574253	3.04321e-13	9.56076e-12	0.00169608	0.871403	0.95269	0.000433336	0.00347591	-0.0430381
FEZF1.hg38.10000	0.636395	0.810262	0.0384533	0.0852759	-0.00782441	0.0394529	0.107629	0.0290055	0.061433	-0.0056229	0.419411	0.798174	0.686668	0.832262	-0.0759808
FLI1.hg38.10000	0.397838	0.686837	1.56879e-05	9.24116e-05	0.0233567	0.127913	0.231842	1.0617e-08	1.25081e-07	-0.0018161	0.200473	0.594514	0.0147774	0.0712726	-0.155982
FOS.hg38.10000	0.143945	0.396111	0.073221	0.14229	0.0231125	0.221715	0.339783	0.952139	0.972781	0.0036808	0.183032	0.560245	0.0265875	0.110148	0.0683524
FOSB.hg38.10000	0.629564	0.810262	0.021768	0.0519401	0.0083686	0.465372	0.567784	0.364886	0.498412	0.00177162	0.0655252	0.32002	0.0156913	0.0712726	0.115702
FOSL1.hg38.10000	0.0434785	0.210146	0.964283	0.970363	0.0241735	0.00856292	0.0388942	0.149722	0.240192	0.00686857	6.55731e-05	0.0123605	0.112596	0.309626	0.277898
FOSL2.hg38.10000	0.0128779	0.112914	0.727534	0.805281	0.0315004	0.461634	0.565214	0.0643153	0.119799	0.00131198	0.0853154	0.373999	0.460231	0.705314	0.146804
FOXA1.hg38.10000	1.1217e-11	4.2288e-09	1.70702e-06	1.31336e-05	-0.105428	2.37926e-12	8.96982e-10	3.40137e-09	4.5797e-08	-0.03625	0.0240308	0.21045	0.00964847	0.0519639	0.327095
FOXA2.hg38.10000	0.000147912	0.0106122	0.0178077	0.0444603	-0.0483181	1.07619e-06	3.38104e-05	0.000603496	0.00239492	-0.0182332	0.180833	0.560245	0.34314	0.590702	0.16824
FOXA3.hg38.10000	0.0153792	0.117588	0.207181	0.328123	-0.0285029	3.79973e-06	0.000102321	0.00647522	0.0183524	-0.0119971	0.00116962	0.0680838	0.686888	0.832262	0.258149
FOXH1.hg38.10000	0.349253	0.651824	0.304242	0.43946	0.0100264	0.267278	0.390557	0.00670981	0.0187378	0.00332091	0.468395	0.815627	0.782888	0.897108	-0.0953446
FOXK1.hg38.10000	0.942625	0.974385	0.076807	0.146986	-0.00460627	0.419319	0.539533	0.690417	0.791146	-0.0022926	0.843155	0.951705	0.315571	0.569236	-0.0414547
FOXK2.hg38.10000	0.812901	0.911712	0.00417241	0.0136783	0.00333466	0.00106137	0.0102599	0.0057073	0.0165512	-0.00930741	0.683102	0.888999	0.0978693	0.284581	0.0820534
FOXM1.hg38.10000	0.000728879	0.022899	9.15584e-09	1.23277e-07	-0.0588298	9.9974e-07	3.38104e-05	0.000314014	0.00137655	-0.02565	0.0385235	0.261074	1.32778e-05	0.000151689	0.0906652
FOXO1.hg38.10000	0.0469892	0.224239	1.11908e-07	1.11024e-06	-0.0105396	0.27696	0.400497	4.37915e-08	4.462e-07	-0.000231639	0.884336	0.960791	0.807755	0.911972	0.0116085
FOXO3.hg38.10000	0.0155952	0.117588	0.0149742	0.0389329	-0.0235804	0.00151543	0.0132864	0.613481	0.725023	-0.0111422	0.0418153	0.272892	9.7599e-06	0.000123905	0.0790026
FOXP1.hg38.10000	0.00103262	0.0273729	0.785639	0.843834	-0.044415	2.37366e-05	0.00049715	0.0259864	0.0563039	-0.0185506	0.00807331	0.126818	0.00350839	0.021683	0.189772
FOXP3.hg38.10000	0.4747	0.724077	9.55331e-08	1.01216e-06	0.00278783	0.0142815	0.0572781	1.74132e-12	4.37652e-11	-0.00344377	0.10531	0.431543	0.140197	0.340521	0.157669
GABPA.hg38.10000	0.00116171	0.0273729	0.0754036	0.145036	-0.0619202	0.01936	0.0654583	0.00193726	0.00652096	-0.0141102	0.208524	0.600221	0.101023	0.288528	0.0774826
GATA1.hg38.10000	0.000168895	0.0106122	1.22849e-06	9.85403e-06	-0.0277684	0.0361187	0.102399	1.98665e-09	2.88064e-08	-0.0022505	0.00126612	0.0680838	0.91419	0.979119	0.387638
GATA2.hg38.10000	0.000512538	0.0193227	0.842368	0.887075	-0.0368403	6.54159e-09	6.16545e-07	0.289995	0.40794	-0.0181307	0.292192	0.698335	0.749324	0.880047	0.127989
GATA3.hg38.10000	1.96667e-05	0.0021368	8.31499e-05	0.00040711	-0.0597567	2.52185e-08	1.58456e-06	1.56439e-05	9.21524e-05	-0.0226822	0.0143228	0.167702	0.0150034	0.0712726	0.340366
GATA4.hg38.10000	0.947811	0.975761	0.066501	0.131952	0.00270934	0.458652	0.565072	0.383624	0.514684	-0.00131035	0.156442	0.5461	0.603004	0.802465	-0.176068
GATA6.hg38.10000	0.531565	0.755594	0.000971145	0.00358943	-0.000439859	0.324695	0.451698	0.0613463	0.115063	-0.00146487	0.708213	0.892964	0.407508	0.662201	0.0261315
GFI1.hg38.10000	0.172069	0.441293	9.2291e-07	7.56385e-06	-0.00488201	0.505952	0.599824	3.50226e-06	2.31641e-05	0.000350612	0.749244	0.923088	0.71978	0.850969	-0.0288232
GFI1B.hg38.10000	0.306986	0.615604	0.0782337	0.14896	-0.00870726	0.00145662	0.0130749	0.000600909	0.00239492	-0.00842547	0.141424	0.507779	0.500785	0.730393	0.152495
GLIS1.hg38.10000	0.815294	0.911712	0.874807	0.911056	-0.00217682	0.346022	0.467835	0.0542369	0.104323	-0.00282026	0.457301	0.809401	0.0214387	0.0939814	0.124225
GLIS2.hg38.10000	0.62061	0.809585	0.0430793	0.0928051	-0.00197702	0.0380594	0.106069	0.492307	0.614568	-0.0103092	0.795374	0.925481	0.971762	0.992795	0.0285892
GLIS3.hg38.10000	0.996499	0.996724	0.052041	0.107799	-0.00474961	0.476767	0.574253	0.101276	0.174343	-0.00206481	0.307656	0.698714	0.171857	0.37023	0.0884023
GMEB2.hg38.10000	0.0297935	0.165178	0.0873509	0.16064	-0.0426148	0.00310441	0.0205327	0.0100219	0.0267962	-0.0215539	0.326431	0.711355	0.590863	0.801278	-0.103231
GRHL2.hg38.10000	0.236746	0.534451	5.50958e-22	7.18608e-20	-0.00902527	0.554128	0.645636	7.5906e-15	3.72665e-13	-0.00818182	0.0638495	0.32002	3.20275e-08	5.24973e-07	0.280721
HAND2.hg38.10000	0.468778	0.722945	0.68583	0.767234	0.00571672	0.594719	0.675329	0.482282	0.61219	-0.0012739	0.560171	0.837004	0.810373	0.911972	0.0673027
HES1.hg38.10000	0.176257	0.443927	0.441258	0.573636	-0.014823	0.127048	0.231842	0.780532	0.860585	-0.00378337	0.517592	0.827355	0.342072	0.590702	-0.0609336
HES2.hg38.10000	0.816905	0.911712	0.539753	0.645991	0.00365288	0.636	0.715737	0.201766	0.30921	0.000671081	0.425791	0.798174	0.19935	0.408452	0.057788
HEY1.hg38.10000	0.495247	0.73492	7.27139e-09	1.05435e-07	0.00829189	0.00764672	0.0370178	0.0114247	0.0297042	-0.0189977	0.854168	0.95269	0.190998	0.397281	-0.0481623
HIC1.hg38.10000	0.747553	0.877545	1.02202e-10	2.40813e-09	0.0145926	0.652152	0.7274	6.96834e-11	1.34837e-09	0.00204443	0.82757	0.945436	0.158113	0.359087	0.0564546
HIF1A.hg38.10000	0.94337	0.974385	0.440199	0.573636	-0.00240875	0.173456	0.288074	0.551804	0.671287	-0.00505033	0.783818	0.925481	0.301427	0.554332	0.0101936
HIF3A.hg38.10000	0.255555	0.553506	0.0001915	0.00085947	-0.0196569	0.0146117	0.0579854	0.00310686	0.010011	-0.00903404	0.592102	0.851146	0.223077	0.443489	0.0327091
HLF.hg38.10000	0.576565	0.779086	0.0901449	0.163388	-0.00223636	0.87814	0.902669	0.977778	0.99092	0.000350609	0.293109	0.698335	0.0486785	0.171512	0.0485956
HMBOX1.hg38.10000	0.371368	0.663534	0.00307113	0.0105256	-0.00408086	0.257529	0.384429	0.00396327	0.0123484	-0.00158804	0.0366283	0.261074	0.118965	0.313635	0.203128
HMG20A.hg38.10000	0.469819	0.722945	0.0636414	0.126946	-0.00428645	0.00109565	0.0103265	0.370914	0.501222	-0.00719279	0.511367	0.827355	0.700939	0.841573	0.0665639
HMGA1.hg38.10000	0.852269	0.928629	3.03662e-05	0.000163544	-0.0121174	0.710978	0.770226	6.96636e-08	6.25313e-07	-0.00437836	0.171982	0.551742	0.51517	0.743256	0.157721
HNF1A.hg38.10000	0.463634	0.722945	0.742995	0.811911	-0.00673417	0.11706	0.219561	0.530233	0.655402	-0.00307523	0.900214	0.972437	0.948014	0.987747	-0.0156523
HNF1B.hg38.10000	0.0729939	0.272753	0.0296838	0.0670108	-0.0125962	0.00408548	0.0252496	0.3145	0.435906	-0.00600341	0.541684	0.83353	0.0757737	0.232249	0.0369079
HNF4A.hg38.10000	0.491388	0.73492	0.0614403	0.124532	-0.00370276	0.0249258	0.0763986	0.149116	0.240192	-0.00421714	0.016344	0.176048	0.932524	0.987532	0.253961
HNF4G.hg38.10000	0.0351572	0.181565	0.310169	0.446312	-0.024966	1.12569e-07	4.7154e-06	0.000470506	0.00192805	-0.0157949	0.00225727	0.0680838	0.157924	0.359087	0.327692
HOMEZ.hg38.10000	0.201005	0.476596	0.0501218	0.104397	-0.0183568	0.0779323	0.168853	0.0322115	0.0667239	-0.00520294	0.00278248	0.0690598	0.000426382	0.00347591	0.128518
HOXA2.hg38.10000	0.0110271	0.1094	0.51372	0.62475	-0.0307797	0.0126109	0.0528256	0.984624	0.992522	-0.00818605	0.764302	0.925481	0.774344	0.896874	-0.0384292
HOXA6.hg38.10000	0.264105	0.559368	0.0117643	0.0323734	-0.0100694	0.0465861	0.12456	0.580071	0.696455	-0.0095521	0.166987	0.551742	0.976672	0.992795	0.164406
HOXA9.hg38.10000	0.5612	0.769354	0.282294	0.417353	-0.00812416	0.563296	0.649427	0.488803	0.613623	-0.00147404	0.919576	0.982115	0.478038	0.719228	-0.0269133
HOXB13.hg38.10000	0.0280868	0.158041	7.97345e-05	0.000395525	-0.0302508	9.67256e-09	7.29311e-07	0.000295391	0.00131015	-0.0156166	0.0834352	0.373999	0.501782	0.730393	-0.213407
HOXC5.hg38.10000	0.909813	0.967629	0.00591245	0.0188898	-0.00600457	0.191741	0.303725	0.276676	0.392132	-0.00376218	0.419244	0.798174	0.151855	0.349081	0.040049
HOXC9.hg38.10000	0.410579	0.694119	0.0262156	0.0603976	-0.0111285	0.110346	0.21117	0.334201	0.459831	-0.00340547	0.161982	0.551742	0.849367	0.936291	0.163511
HSF1.hg38.10000	0.289802	0.600653	0.0157398	0.0403969	-0.00691035	0.422127	0.541299	0.544196	0.668279	-0.00267967	0.506867	0.827355	0.589009	0.801278	0.0686321
IKZF1.hg38.10000	0.317018	0.62679	2.6014e-07	2.28076e-06	-0.000970446	0.0162843	0.0601879	1.1189e-05	6.91519e-05	-0.00560581	0.432804	0.798174	0.777925	0.896874	0.0762246
IKZF2.hg38.10000	0.13219	0.379456	2.46578e-07	2.21333e-06	0.0255246	0.927091	0.939552	7.15315e-11	1.34837e-09	0.00236318	0.609498	0.851146	0.127983	0.326011	-0.0921783
IKZF5.hg38.10000	0.122883	0.368675	0.0139111	0.0374606	-0.0228463	0.000580162	0.00662791	0.366873	0.499319	-0.0117211	0.00399618	0.075328	6.95953e-05	0.000655936	0.104137
IRF1.hg38.10000	0.0933579	0.311468	2.81212e-09	4.41737e-08	-0.00864836	0.0150681	0.0585694	9.77096e-14	3.68365e-12	-0.00362107	0.494196	0.827355	1.57605e-14	9.90282e-13	-0.0550473
IRF2.hg38.10000	0.0217616	0.149166	0.482101	0.607867	-0.0350395	0.00129204	0.0118804	0.00567445	0.0165512	-0.0119943	0.060462	0.316586	5.2416e-13	2.19565e-11	0.0189242
IRF3.hg38.10000	0.548802	0.763462	0.863544	0.904323	0.00669439	0.065947	0.150679	0.0235247	0.0524782	-0.00399872	0.612607	0.851146	0.678247	0.832262	0.0458355
IRF4.hg38.10000	0.357719	0.658871	4.07684e-10	7.68484e-09	0.00264437	0.00539803	0.030374	2.27552e-09	3.1773e-08	-0.00371211	0.384689	0.779719	8.51252e-13	3.20922e-11	-0.0251277
ISL1.hg38.10000	0.497094	0.73492	0.707147	0.786414	-0.00748731	0.0263905	0.0800252	0.253155	0.368491	-0.00379419	0.421918	0.798174	0.554606	0.777273	0.111724
JUN.hg38.10000	0.0761574	0.275235	0.276746	0.41076	0.0303595	0.66135	0.73117	0.742404	0.835482	-0.00156212	0.0052818	0.0905109	0.201181	0.409974	0.236631
JUNB.hg38.10000	0.0601316	0.246409	0.542114	0.646763	0.0221311	0.258597	0.384429	0.027091	0.0577024	0.00215452	0.242687	0.667833	0.532095	0.754135	0.0949767
JUND.hg38.10000	0.0406708	0.203367	0.457714	0.584942	0.0266203	0.4698	0.571338	0.0221809	0.0503746	0.00111421	0.0112741	0.151798	0.435249	0.685793	0.186217
KDM2B.hg38.10000	0.53385	0.755594	0.0115149	0.0319199	-0.00286029	0.0887493	0.18184	0.0558304	0.106843	-0.0100267	0.258286	0.689359	0.861463	0.944894	-0.111737
KLF1.hg38.10000	0.348714	0.651824	0.572651	0.672553	-0.0115052	0.234672	0.358183	0.301718	0.422854	-0.00365942	0.966094	0.984989	0.839792	0.931181	-0.000862984
KLF10.hg38.10000	0.000685245	0.022899	0.907505	0.92718	-0.0633526	0.0182531	0.0649493	0.033007	0.067998	-0.0132234	0.130776	0.482149	0.44268	0.686792	0.142148
KLF11.hg38.10000	0.624763	0.810262	0.508999	0.623053	-0.00992705	0.00531465	0.0303579	0.0710274	0.129359	-0.0146794	0.322995	0.708021	0.0547946	0.188253	-0.0728333
KLF15.hg38.10000	0.599673	0.795748	0.0157516	0.0403969	-0.014267	0.026969	0.0806931	0.791462	0.864873	-0.010854	0.00852201	0.128512	0.175637	0.374097	-0.306785
KLF16.hg38.10000	0.00787451	0.0927716	0.373203	0.513495	-0.0392802	0.000959631	0.00952055	0.025803	0.0563039	-0.0100123	0.0132695	0.166753	1.48625e-11	4.6693e-10	0.0376375
KLF4.hg38.10000	0.781927	0.904292	0.740541	0.811581	-0.00267068	0.340448	0.465032	0.591733	0.70596	-0.00311682	0.538168	0.83353	0.54226	0.762806	0.0761103
KLF5.hg38.10000	0.447984	0.722945	0.873511	0.911056	-0.0108934	0.0958898	0.19229	0.565246	0.683006	-0.00893022	0.512344	0.827355	0.536478	0.757499	0.0944542
KLF6.hg38.10000	0.22831	0.521791	0.0149682	0.0389329	-0.0121352	0.000153597	0.00231624	0.00340983	0.0108941	-0.0168987	0.0438744	0.274721	0.120838	0.315218	0.108942
KLF9.hg38.10000	0.0804883	0.280964	0.400488	0.540131	-0.0344444	0.0125181	0.0528256	0.259449	0.373867	-0.0153797	0.731164	0.909732	0.577984	0.798169	0.0276889
KMT2A.hg38.10000	0.169923	0.438773	2.38743e-05	0.000130444	-0.0118449	0.0872717	0.181422	0.00512642	0.0152904	-0.0110982	0.347286	0.723146	0.786317	0.898307	0.107233
LEF1.hg38.10000	0.340819	0.646739	0.897664	0.922901	0.0125003	0.152963	0.264527	0.00188559	0.0064042	-0.00381678	0.784896	0.925481	0.107912	0.301354	0.000736582
LYL1.hg38.10000	0.912794	0.967629	5.71837e-22	7.18608e-20	0.019706	0.915469	0.930275	4.08958e-20	1.54177e-17	0.00461608	0.781552	0.925481	6.73449e-12	2.30809e-10	-0.107227
MAF.hg38.10000	0.451462	0.722945	1.45565e-12	5.4878e-11	0.00688139	0.023606	0.0735494	1.72656e-10	2.9587e-09	-0.0032049	0.435892	0.798174	0.629103	0.816363	0.099218
MAFF.hg38.10000	0.0675649	0.257293	0.0307777	0.068658	-0.0136191	0.394942	0.518792	0.998533	0.998533	-0.00162525	0.0563574	0.305305	9.85978e-06	0.000123905	0.0676237
MAFG.hg38.10000	0.638323	0.810262	1.95868e-06	1.47684e-05	0.00382018	0.0382635	0.106069	0.0264787	0.0570428	-0.00307326	0.0373246	0.261074	3.42031e-09	7.16364e-08	0.0622094
MAFK.hg38.10000	0.147993	0.404301	0.000131829	0.000606092	-0.00765169	0.288764	0.409264	0.232191	0.345992	-0.00152917	0.00181603	0.0680838	3.91988e-09	7.77788e-08	0.120009
MAX.hg38.10000	0.000272908	0.0142829	0.193728	0.312117	-0.0851145	0.0150696	0.0585694	0.0648247	0.119799	-0.0167768	0.000710557	0.053576	0.0700445	0.225742	0.231635
MAZ.hg38.10000	0.916064	0.967629	0.627479	0.723424	-0.0030537	0.0637277	0.147963	0.441659	0.573053	-0.00991897	0.113756	0.461141	0.0118711	0.0596723	0.23873
MBD2.hg38.10000	0.136143	0.380193	0.533285	0.640282	-0.0197841	0.00180656	0.0151029	0.785641	0.863518	-0.0108452	0.682436	0.888999	0.169248	0.366705	0.0757281
MECOM.hg38.10000	0.320848	0.627985	4.15316e-22	7.18608e-20	0.011889	0.265155	0.388963	1.55125e-17	2.11949e-15	0.00176679	0.272441	0.693988	0.000633625	0.00468386	-0.155453
MECP2.hg38.10000	0.245647	0.540567	0.0174645	0.0438941	-0.00747083	0.130796	0.23481	0.0309342	0.0647899	-0.00231313	0.120733	0.471595	0.393297	0.64748	0.155339
MEF2A.hg38.10000	0.103264	0.336772	0.00193474	0.00688112	-0.0110196	0.583175	0.665125	0.107257	0.1838	0.00158187	0.625305	0.851146	0.711968	0.848935	-0.0470265
MEF2B.hg38.10000	0.817484	0.911712	0.000933102	0.0035178	0.00363008	0.456559	0.565072	0.000267596	0.001201	-0.000219913	0.192127	0.579454	0.0443666	0.160829	-0.191805
MEF2C.hg38.10000	0.154265	0.413029	0.00698289	0.0212348	0.0161245	0.00808252	0.0376187	0.236161	0.350523	0.0052882	0.569173	0.840776	0.640833	0.818962	-0.0602905
MEIS1.hg38.10000	0.317552	0.62679	6.7751e-06	4.40381e-05	0.0178334	0.379243	0.501665	9.68682e-07	6.89044e-06	-8.41787e-07	0.692724	0.888999	0.00739423	0.0422368	-0.0076824
MEIS2.hg38.10000	0.731196	0.875114	0.404024	0.540131	0.00507827	0.424859	0.542956	0.139864	0.227279	-0.0012015	0.214562	0.610272	0.470411	0.717996	0.120017
MITF.hg38.10000	0.00521444	0.072809	0.00643626	0.0200535	0.0307354	0.650856	0.7274	0.0153587	0.0378446	0.00259983	0.97309	0.988441	0.115802	0.309626	0.0372541
MIXL1.hg38.10000	0.000303085	0.0142829	0.0899576	0.163388	-0.0488962	0.000136257	0.00223344	0.173853	0.274237	-0.011804	0.056688	0.305305	1.68957e-06	2.35915e-05	0.0332808
MLX.hg38.10000	0.078117	0.275235	0.300846	0.436227	-0.0178554	0.00277223	0.0190024	0.960708	0.976245	-0.00829242	0.0885137	0.38356	0.0404806	0.154604	0.144108
MNT.hg38.10000	0.0499888	0.229779	0.00083277	0.00323664	-0.0191788	0.00178412	0.0151029	0.00515088	0.0152904	-0.0126925	0.339589	0.723146	0.164437	0.362531	-0.0834435
MSC.hg38.10000	0.0633036	0.251215	0.0262881	0.0603976	-0.0182645	0.0187184	0.065341	0.0148902	0.0372012	-0.00586251	0.143625	0.510818	3.14495e-13	1.50749e-11	0.00403491
MXI1.hg38.10000	0.0569035	0.24378	1.31315e-05	7.85807e-05	-0.0231551	0.0194465	0.0654583	0.00454763	0.0138263	-0.0141716	0.442253	0.803906	0.581695	0.800361	0.0711544
MYB.hg38.10000	0.916134	0.967629	2.92721e-06	2.07878e-05	0.0112587	0.187024	0.29909	3.56102e-08	3.72918e-07	-0.000979867	0.857782	0.95269	0.12373	0.317322	-0.0087707
MYBL2.hg38.10000	0.507948	0.737227	0.603584	0.700158	-0.00674863	0.0044875	0.0272869	0.866098	0.917188	-0.00890621	0.770889	0.925481	0.0559265	0.188253	-0.00394929
MYC.hg38.10000	0.0114656	0.110834	0.014491	0.0384726	-0.0531876	0.0231507	0.0727317	0.0123084	0.0315664	-0.0158985	0.875698	0.954156	0.212626	0.426383	-0.00535627
MYCN.hg38.10000	0.0508995	0.229779	0.074797	0.144608	-0.0355692	0.0310394	0.090712	0.0190432	0.0451528	-0.0120254	0.424777	0.798174	0.00183056	0.0121074	0.01846
MYF5.hg38.10000	0.74039	0.877545	0.00666481	0.0205954	0.00141496	0.55487	0.645636	0.0259329	0.0563039	0.00253548	0.0376364	0.261074	0.272323	0.510776	0.272462
MYNN.hg38.10000	0.0610129	0.247332	4.23821e-05	0.000213041	-0.0103032	0.0223355	0.0713602	0.0178939	0.0432436	-0.00473449	0.789098	0.925481	5.90798e-05	0.000586134	-0.102653
MYOD1.hg38.10000	0.309479	0.617322	0.228873	0.355514	0.0134584	0.438671	0.553107	0.00430221	0.0132945	0.00329738	0.306826	0.698714	0.948016	0.987747	0.120029
MYOG.hg38.10000	0.409688	0.694119	0.097852	0.173193	-0.00461268	0.13615	0.242115	0.0561815	0.106972	0.00363618	0.368751	0.759668	0.777759	0.896874	0.116423
MYRF.hg38.10000	0.187796	0.456768	0.176282	0.291484	-0.0152618	0.0532867	0.134826	0.83485	0.89161	-0.00828625	0.688616	0.888999	0.107365	0.301354	-0.0339827
NANOG.hg38.10000	0.942669	0.974385	0.575986	0.674369	0.00153457	0.521158	0.615914	0.144575	0.233927	0.00174108	0.200996	0.594514	0.712703	0.848935	-0.148065
NEUROD1.hg38.10000	0.974549	0.984051	0.0809883	0.151904	0.00285056	0.427524	0.544515	0.000318994	0.00138231	-0.000407502	0.284304	0.698335	0.596717	0.802465	0.128815
NEUROG2.hg38.10000	0.633881	0.810262	0.0424931	0.0920684	0.00771952	0.287913	0.409264	0.839033	0.893546	0.00219875	0.425504	0.798174	0.254722	0.48995	0.113037
NFATC1.hg38.10000	0.526391	0.755594	4.77576e-07	4.09196e-06	0.0046943	0.0701833	0.155642	0.0135752	0.034348	-0.00985001	0.779462	0.925481	0.085774	0.256641	0.0700683
NFATC3.hg38.10000	0.475887	0.724077	0.00823895	0.0240782	0.0113141	0.219226	0.338721	0.00105373	0.00381976	-0.00152733	0.636014	0.854315	0.948447	0.987747	0.0608001
NFE2.hg38.10000	0.303482	0.615121	2.4138e-10	5.05557e-09	0.00178446	0.596569	0.675395	1.98931e-07	1.63037e-06	0.0011518	0.000319355	0.0323169	5.36497e-10	1.26412e-08	0.146789
NFE2L2.hg38.10000	0.119114	0.368081	0.00840181	0.0243652	-0.0117935	0.492379	0.589291	0.99003	0.992663	-0.00140048	0.0348481	0.261074	1.39903e-08	2.39743e-07	0.0746593
NFIA.hg38.10000	0.0106623	0.108797	0.00899487	0.0256899	-0.0292502	0.0957776	0.19229	1.55738e-08	1.77919e-07	-0.00650584	0.298414	0.698335	0.00222536	0.0144649	-0.0630683
NFIB.hg38.10000	0.0139075	0.116514	8.59732e-05	0.000415537	-0.0322207	0.245626	0.372301	3.91215e-15	2.45814e-13	-0.00592913	4.4053e-05	0.0123605	0.00100611	0.00689644	-0.390012
NFIC.hg38.10000	0.384212	0.679604	0.00757719	0.0226714	-0.014008	0.355056	0.476356	3.20399e-07	2.57001e-06	1.59936e-05	0.316523	0.708021	0.0131793	0.0653764	0.180688
NFIL3.hg38.10000	0.95318	0.975761	0.989622	0.989622	-0.000597174	0.448256	0.559578	0.259823	0.373867	-0.00212501	0.812068	0.9328	0.011136	0.0567333	-0.0500389
NFKB1.hg38.10000	0.0128788	0.112914	0.158947	0.268713	0.0209232	0.188022	0.29909	0.660484	0.76956	0.00367515	0.475488	0.818535	0.422229	0.675466	0.0556627
NFKB2.hg38.10000	0.465441	0.722945	3.51256e-05	0.000183922	0.0144159	0.0671746	0.151646	2.4818e-05	0.000137594	-0.00247582	0.343935	0.723146	0.0700577	0.225742	0.072399
NFYA.hg38.10000	0.0568792	0.24378	0.000454748	0.00180463	-0.024778	0.00592861	0.0324303	5.42168e-06	3.52409e-05	-0.0138483	0.175621	0.551742	0.140519	0.340521	0.16908
NFYC.hg38.10000	0.0260177	0.154296	0.112097	0.195539	-0.0419572	0.00211403	0.0166039	0.0815625	0.145043	-0.0156441	0.636424	0.854315	0.979628	0.992795	0.0505986
NKX2-1.hg38.10000	0.985043	0.990297	0.680838	0.766197	0.00106528	0.878726	0.902669	0.117683	0.198065	-0.000973479	0.119943	0.471595	0.496285	0.730393	0.178771
NKX2-5.hg38.10000	0.543702	0.760274	0.0250608	0.0583206	0.0102155	0.36708	0.489008	0.00180873	0.006199	-0.000717695	0.115869	0.464708	0.848095	0.936291	0.170291
NKX3-1.hg38.10000	0.0163837	0.118782	0.250101	0.378667	-0.030163	1.66778e-10	3.14376e-08	0.000546102	0.00221377	-0.0192225	0.398402	0.794695	0.664592	0.832262	0.118174
NR1H2.hg38.10000	0.461299	0.722945	0.0140988	0.0376969	-0.0119967	0.010823	0.0480034	0.0106336	0.0280261	-0.010391	0.290896	0.698335	0.208304	0.419949	0.0898154
NR1H3.hg38.10000	0.484767	0.730933	0.000246452	0.00105582	-0.0158491	0.100528	0.197534	5.348e-08	4.97641e-07	-0.00664536	0.00332234	0.0695846	0.605544	0.802465	0.324174
NR2C2.hg38.10000	0.0957378	0.316607	0.00698439	0.0212348	-0.014342	0.0138786	0.0562607	0.00301609	0.00980229	-0.00724352	0.958291	0.984989	0.831591	0.927543	-0.00168049
NR2F1.hg38.10000	0.819815	0.911712	0.0452753	0.0969818	0.00129	0.0035051	0.022397	0.0152409	0.0378013	-0.00667414	0.864311	0.95269	0.632302	0.816363	0.0280755
NR2F2.hg38.10000	0.173555	0.442097	0.0241496	0.0569026	-0.0175346	1.17534e-06	3.40847e-05	0.0034417	0.0109035	-0.0162145	0.0626569	0.32002	0.647496	0.821905	0.190739
NR2F6.hg38.10000	0.0150328	0.117588	0.592403	0.691442	-0.0258602	0.000716245	0.00771498	0.873271	0.918994	-0.00743315	0.00316488	0.0695846	0.00885627	0.0491002	0.273182
NR3C1.hg38.10000	0.365101	0.66122	0.632911	0.727149	-0.011045	0.184405	0.298372	0.0501376	0.0979176	-0.00440833	0.504321	0.827355	0.864691	0.944894	0.0750549
NR4A1.hg38.10000	0.720653	0.868007	4.09077e-11	1.10158e-09	0.0169076	0.186821	0.29909	1.4187e-10	2.5469e-09	-0.000331848	0.303783	0.698335	4.24483e-10	1.06687e-08	-0.162871
NR5A2.hg38.10000	0.537133	0.755594	0.0710943	0.138873	-0.00885054	9.17031e-05	0.00164166	2.01757e-05	0.000113526	-0.0135994	0.541395	0.83353	0.720051	0.850969	0.0916508
NRF1.hg38.10000	0.0159098	0.117608	0.25739	0.388144	-0.0464499	0.0161346	0.0601879	0.198198	0.306232	-0.0152011	0.76901	0.925481	0.423046	0.675466	0.0168181
ONECUT2.hg38.10000	0.0255965	0.154296	0.0086657	0.0249387	-0.0291552	0.00970294	0.0435477	0.00541252	0.0159416	-0.00583102	0.795353	0.925481	0.901489	0.971032	0.026997
OSR2.hg38.10000	0.554391	0.766628	0.314001	0.448403	-0.00425176	0.0507959	0.131165	0.164822	0.262185	-0.005982	0.432404	0.798174	0.575793	0.798066	-0.100866
OTX2.hg38.10000	0.302659	0.615121	0.0897124	0.163388	0.00703148	0.742844	0.792526	0.728804	0.822632	0.000741361	0.679479	0.888999	0.0649688	0.214853	-0.0756384
OVOL2.hg38.10000	0.306077	0.615604	0.402803	0.540131	0.0118488	0.0722617	0.159314	0.0206592	0.0478686	-0.00390208	0.31915	0.708021	0.825873	0.923899	0.0998241
PATZ1.hg38.10000	0.80733	0.911712	0.486624	0.609316	0.00165089	0.0978968	0.194248	0.882997	0.924694	-0.00861721	0.871825	0.95269	0.292705	0.542916	0.00212373
PAX3.hg38.10000	0.939228	0.974385	0.524529	0.633806	0.00180581	0.53781	0.633607	0.772557	0.859156	-0.00111384	0.0419833	0.272892	0.0917951	0.270365	0.191708
PAX5.hg38.10000	0.361259	0.66114	2.18033e-06	1.61173e-05	-0.000709922	0.0968206	0.193129	8.48113e-07	6.14882e-06	-0.00184491	0.434971	0.798174	0.00415998	0.0245049	0.0239051
PAX7.hg38.10000	0.504624	0.737227	0.392135	0.53178	0.00701771	0.999414	0.999414	0.0206213	0.0478686	0.000718538	0.539611	0.83353	0.354492	0.596756	-0.0824466
PBX1.hg38.10000	0.380956	0.677454	9.51166e-08	1.01216e-06	0.0173603	0.414927	0.535711	0.00180383	0.006199	-0.000639323	0.267979	0.691974	0.0730562	0.229518	-0.160681
PBX2.hg38.10000	0.460643	0.722945	0.454373	0.584942	0.00846672	0.0898631	0.182142	0.0522334	0.100985	-0.00315832	0.40679	0.798174	0.637814	0.817903	-0.0862881
PBX3.hg38.10000	0.637128	0.810262	0.18702	0.303908	-0.00261419	0.220985	0.339783	0.044658	0.0886108	-0.00307166	0.716848	0.894873	0.250336	0.486477	-0.018359
PBX4.hg38.10000	0.678447	0.839822	0.410004	0.544266	0.00600333	0.948274	0.953331	0.124299	0.20827	-0.000465409	0.261603	0.689359	0.631659	0.816363	0.148558
PDX1.hg38.10000	0.56836	0.770762	0.529387	0.637633	-0.00456376	0.00464724	0.0278096	0.698733	0.79825	-0.00581612	0.348927	0.723146	0.490903	0.730393	0.127835
PGR.hg38.10000	0.087295	0.293841	8.93044e-06	5.43028e-05	-0.0311028	4.48313e-05	0.000845071	5.23912e-08	4.97641e-07	-0.0196369	0.480137	0.819793	0.206179	0.4179	0.052528
PHOX2B.hg38.10000	0.449756	0.722945	0.175804	0.291484	0.00653477	0.0496393	0.129958	0.00447479	0.0137154	-0.00546613	0.560443	0.837004	0.114526	0.309626	0.0304151
PITX3.hg38.10000	0.200485	0.476596	0.637211	0.727149	-0.01044	0.00785525	0.0370178	0.987899	0.992663	-0.00551896	0.124984	0.480806	0.605903	0.802465	-0.201666
PKNOX1.hg38.10000	0.0858512	0.291585	0.760958	0.819661	-0.0192444	0.137737	0.243788	0.168867	0.267492	-0.00399976	0.0279058	0.22384	0.89193	0.967719	0.250389
PLAG1.hg38.10000	0.00903516	0.0973216	0.285539	0.4205	-0.0292786	0.104664	0.203394	0.210244	0.318712	-0.00470393	0.421897	0.798174	0.0152962	0.0712726	-0.0416399
POU2F1.hg38.10000	0.154513	0.413029	2.27597e-06	1.65008e-05	-0.0244347	0.000856678	0.00872886	0.0104062	0.0276277	-0.00975942	0.759417	0.925481	0.0478192	0.170074	0.0706902
POU2F2.hg38.10000	0.60883	0.796975	8.82724e-06	5.43028e-05	0.00325834	0.108762	0.209201	4.47152e-07	3.37152e-06	-0.00226226	0.131152	0.482149	0.00021876	0.00196363	0.0794974
POU3F2.hg38.10000	0.996724	0.996724	0.549262	0.653223	0.0010274	0.261292	0.386302	0.00958775	0.0260042	-0.00174181	0.130827	0.482149	0.42463	0.675466	-0.179387
POU5F1.hg38.10000	0.680925	0.839822	0.487349	0.609316	0.00523543	0.766045	0.806701	0.00080816	0.00305034	0.000590096	0.561229	0.837004	0.524061	0.748374	-0.0592797
PPARD.hg38.10000	0.132962	0.379456	0.238665	0.365758	0.0158983	0.678747	0.746954	0.418832	0.548263	-0.000530492	0.74578	0.923088	0.267171	0.503618	0.0572813
PPARG.hg38.10000	0.630523	0.810262	0.211802	0.332705	0.00757727	0.277922	0.400497	0.032091	0.0667239	-0.00171805	0.0469139	0.276352	0.0209176	0.09388	0.14043
PRDM1.hg38.10000	0.972949	0.984051	0.0168865	0.0427262	0.00668309	0.0396857	0.107629	0.0646427	0.119799	-0.00441832	0.168405	0.551742	0.0750958	0.232058	0.127013
PRDM14.hg38.10000	0.648796	0.81532	0.0211731	0.0511684	-0.000577379	0.440667	0.553772	0.0589621	0.111144	-0.000949712	0.775795	0.925481	0.225333	0.444766	-0.00863093
PRDM6.hg38.10000	0.934397	0.974385	0.823736	0.876502	0.000484603	0.0863847	0.180928	0.089648	0.157931	-0.00497601	0.63677	0.854315	0.927082	0.987316	0.0558569
PRDM9.hg38.10000	0.681659	0.839822	0.00354487	0.0118267	0.0104311	0.15957	0.273371	0.869956	0.918693	0.00273748	0.995198	0.995198	0.399922	0.655525	0.0169736
PROX1.hg38.10000	0.626618	0.810262	0.901323	0.923367	0.00496506	0.579464	0.664006	0.245688	0.363234	0.00189909	0.0243045	0.21045	0.324168	0.576103	0.205248
RARA.hg38.10000	0.0179287	0.125169	3.66111e-05	0.000189074	-0.0212524	0.0025102	0.0179955	0.000101105	0.000501533	-0.00985847	0.830447	0.945856	0.318853	0.572331	0.00428397
RARG.hg38.10000	0.403252	0.688381	0.31845	0.45304	-0.0096815	1.46344e-05	0.000324539	0.000833646	0.00310876	-0.0168292	0.68	0.888999	0.0247675	0.10439	-0.00226819
RBAK.hg38.10000	0.785106	0.904292	0.0950705	0.170735	0.00557086	0.135389	0.241903	0.0206965	0.0478686	-0.00240147	0.436138	0.798174	0.962939	0.99188	-0.084784
RBPJ.hg38.10000	0.885062	0.95607	0.418132	0.551174	-6.31872e-05	0.120665	0.225202	0.110197	0.187982	-0.00775997	0.622353	0.851146	0.13827	0.340521	0.0918365
REL.hg38.10000	0.646033	0.814837	2.41374e-09	3.95644e-08	0.0161903	0.0803252	0.171649	1.46784e-09	2.2135e-08	-0.0020942	0.0264044	0.216402	0.189814	0.397281	0.284577
RELA.hg38.10000	0.0531445	0.232971	0.0196369	0.0480722	0.0306243	0.179982	0.295014	0.000240905	0.00109423	-0.00288224	0.270359	0.693369	0.954007	0.988841	-0.129244
RELB.hg38.10000	0.0234293	0.154296	0.000387314	0.0015992	0.0298197	0.479147	0.575281	1.77482e-06	1.23909e-05	0.000348463	0.175431	0.551742	0.568193	0.790439	0.17199
REST.hg38.10000	0.810459	0.911712	0.683411	0.766803	-0.00191233	0.0399684	0.107629	0.070343	0.128735	-0.0053314	0.949508	0.984989	0.713826	0.848935	0.00587735
RFX1.hg38.10000	0.744915	0.877545	0.639358	0.727149	-0.00440798	0.330988	0.457079	0.116865	0.197569	-0.00158964	0.303161	0.698335	0.0552378	0.188253	0.155472
RFX5.hg38.10000	0.00231375	0.0436142	0.473355	0.600858	-0.0428734	0.00202715	0.0162603	0.417336	0.548207	-0.0122115	0.349105	0.723146	0.0102051	0.0535971	0.0347149
RUNX1.hg38.10000	0.295421	0.608599	1.28859e-17	8.09666e-16	0.00887947	0.115259	0.219134	7.90801e-15	3.72665e-13	-0.000504875	0.908852	0.976174	7.12135e-08	1.11865e-06	-0.0989992
RUNX2.hg38.10000	0.503178	0.737227	0.0830625	0.155023	-0.00314375	0.864752	0.893182	0.890077	0.929526	-0.000407107	0.0202801	0.19114	0.611772	0.803617	0.256695
RUNX3.hg38.10000	0.149769	0.406207	1.69433e-10	3.75742e-09	-0.00276858	0.0625235	0.147158	6.34795e-06	4.05623e-05	-0.00253113	0.323023	0.708021	8.7272e-05	0.000802476	0.021877
RXRA.hg38.10000	0.077602	0.275235	0.00639781	0.0200535	-0.0182642	0.0876662	0.181422	0.000208625	0.000971006	-0.00472083	0.29752	0.698335	0.123228	0.317322	0.0823655
RXRB.hg38.10000	0.184811	0.455385	0.455568	0.584942	-0.0156158	0.0701138	0.155642	0.275756	0.392132	-0.00467851	0.00907774	0.130056	0.000872797	0.00618808	0.115857
SCRT1.hg38.10000	0.786758	0.904292	0.640354	0.727149	-0.00310034	0.165917	0.279245	0.905281	0.937613	-0.00285096	0.446671	0.805718	0.606638	0.802465	-0.0687449
SCRT2.hg38.10000	0.260015	0.556339	0.80192	0.858875	-0.0107838	0.0602317	0.144633	0.489922	0.613623	-0.0038309	0.47221	0.81662	0.0249071	0.10439	-0.0351717
SETDB1.hg38.10000	0.0255312	0.154296	0.663875	0.749344	-0.0283941	0.562633	0.649427	0.381692	0.513921	-0.00139356	0.347816	0.723146	0.307529	0.557396	0.0814432
SIX2.hg38.10000	0.250582	0.546066	0.504393	0.623053	-0.0114864	0.123079	0.228574	0.806875	0.87161	-0.0029977	0.228529	0.638187	0.775915	0.896874	0.147066
SIX5.hg38.10000	0.00628485	0.084621	0.120304	0.207099	-0.0474963	0.0196287	0.0654869	0.000437264	0.00183165	-0.0114425	0.0670599	0.32002	0.683357	0.832262	0.149242
SMAD1.hg38.10000	0.443563	0.722945	1.53112e-07	1.40788e-06	0.0017991	0.308343	0.432139	3.31959e-07	2.60726e-06	-0.00026999	0.0171425	0.17952	0.0713879	0.226162	0.207701
SMAD3.hg38.10000	0.0327147	0.175923	0.898421	0.922901	0.0235701	0.11567	0.219134	0.0695251	0.127858	0.00334952	0.331963	0.717114	0.0842123	0.253984	0.0718983
SMAD4.hg38.10000	0.529457	0.755594	0.940473	0.955683	-0.0075525	0.0302586	0.0891212	0.440041	0.573053	-0.00711394	0.528857	0.83353	0.0401314	0.154604	0.0277347
SMAD5.hg38.10000	0.126317	0.372042	8.69249e-12	2.97915e-10	-0.00488519	0.101125	0.197534	3.29267e-05	0.000177334	-0.00595178	0.607922	0.851146	0.280396	0.523313	-0.0366369
SNAI2.hg38.10000	0.455886	0.722945	0.00238707	0.00833264	-0.0117599	0.6864	0.750066	0.137385	0.224217	0.000411088	0.372699	0.763627	0.969064	0.992795	0.0947315
SOX13.hg38.10000	0.211995	0.499512	0.816155	0.871644	-0.0117008	0.0340541	0.0987568	0.767653	0.856228	-0.00525561	0.504958	0.827355	0.0476978	0.170074	0.0344926
SOX17.hg38.10000	0.46195	0.722945	0.509019	0.623053	-0.00594305	0.339489	0.465032	0.0253934	0.0559842	-0.00120929	0.620793	0.851146	0.765044	0.89572	-0.0474376
SOX2.hg38.10000	0.664787	0.829883	0.138521	0.2363	0.00694626	0.645481	0.724245	0.252593	0.368491	-0.000616195	0.105024	0.431543	0.938047	0.987747	-0.188834
SOX4.hg38.10000	0.8789	0.952142	0.000264876	0.00110954	0.00696199	0.324588	0.451698	0.111316	0.189036	-0.00338993	0.262488	0.689359	0.954743	0.988841	0.140244
SOX5.hg38.10000	0.368319	0.66122	0.564716	0.667392	-0.0106318	0.157884	0.271791	0.0781103	0.140898	-0.00366767	0.0325879	0.25595	0.13285	0.336136	0.182732
SOX6.hg38.10000	0.333404	0.638062	8.31653e-06	5.22555e-05	-0.00177993	0.00770041	0.0370178	6.50869e-07	4.81133e-06	-0.00382034	0.382135	0.77873	0.499017	0.730393	-0.113183
SOX9.hg38.10000	0.025868	0.154296	0.122244	0.209482	-0.0314561	0.0343762	0.0989299	0.666497	0.773136	-0.00976497	0.561703	0.837004	0.802385	0.911142	0.065737
SP1.hg38.10000	0.213616	0.500208	0.00806112	0.0239295	-0.0458296	0.0122688	0.0528256	0.0574985	0.108929	-0.0197308	0.993349	0.995198	0.438631	0.685793	0.0135119
SP2.hg38.10000	0.514454	0.7431	0.00820804	0.0240782	-0.0197987	0.0389423	0.107162	0.13338	0.219582	-0.0120821	0.485695	0.821665	0.115262	0.309626	-0.0432197
SP4.hg38.10000	0.0622917	0.24983	0.00142316	0.00515897	-0.0389379	0.0522532	0.133105	0.642553	0.752305	-0.00975276	0.687118	0.888999	0.986134	0.994044	0.0446737
SP5.hg38.10000	0.121102	0.368675	0.194684	0.312323	-0.0275054	0.0666233	0.151307	0.268792	0.383843	-0.00868716	0.247684	0.671777	0.148238	0.347117	0.174501
SP7.hg38.10000	0.71693	0.86629	0.656077	0.742766	-0.00296097	0.0696009	0.155642	0.370931	0.501222	-0.0051993	0.0556314	0.305305	0.258356	0.491921	0.228395
SPDEF.hg38.10000	0.975585	0.984051	0.0162636	0.0414283	0.0042589	0.0805884	0.171649	0.0212849	0.0486327	-0.00277108	0.130222	0.482149	0.0892207	0.264852	0.138576
SPI1.hg38.10000	0.838396	0.921503	1.2094e-19	9.11889e-18	0.0318821	0.583969	0.665125	1.6866e-17	2.11949e-15	0.0033579	0.842316	0.951705	7.62555e-29	2.87483e-26	-0.101647
SPIB.hg38.10000	0.32261	0.627985	6.99814e-21	6.59574e-19	0.00940046	0.176305	0.290249	7.44997e-13	2.16049e-11	-4.14431e-05	0.866541	0.95269	1.57646e-22	1.98109e-20	-0.112977
SREBF2.hg38.10000	0.603671	0.795748	5.2518e-06	3.47356e-05	0.0161251	0.782772	0.822019	5.01368e-08	4.97409e-07	0.00235502	0.694864	0.888999	0.614667	0.804616	-0.0353265
SRF.hg38.10000	0.00269678	0.0484136	0.0460561	0.098097	-0.0579937	0.000353172	0.00480743	0.309632	0.430743	-0.0117673	0.0385831	0.261074	3.19818e-16	3.01428e-14	0.0143597
STAT1.hg38.10000	0.0266899	0.154517	3.22876e-05	0.000171443	-0.0234099	0.0192707	0.0654583	0.000190684	0.0008986	-0.00831237	0.561188	0.837004	0.0708694	0.226162	0.0193442
STAT2.hg38.10000	0.950397	0.975761	0.000119306	0.000562231	0.00824359	0.00408348	0.0252496	7.83744e-05	0.000399286	-0.00893495	0.407077	0.798174	0.669759	0.832262	-0.108979
STAT3.hg38.10000	0.559519	0.769354	0.508866	0.623053	0.00860729	0.371019	0.492515	0.927634	0.95291	0.00335483	0.303785	0.698335	0.586637	0.801278	0.103967
STAT4.hg38.10000	0.303228	0.615121	7.33201e-08	8.37627e-07	0.0233186	0.278782	0.400497	7.40148e-10	1.16265e-08	0.000130894	0.924803	0.982115	0.900382	0.971032	-0.0126541
STAT5A.hg38.10000	0.261199	0.556339	5.6364e-11	1.41661e-09	0.000884507	0.00487344	0.0286732	3.75063e-12	8.83743e-11	-0.00487105	0.958151	0.984989	0.601884	0.802465	-0.0043592
STAT5B.hg38.10000	0.749521	0.877545	4.27978e-13	1.79275e-11	0.0120463	0.149509	0.26081	5.43614e-11	1.13857e-09	-0.00077185	0.776766	0.925481	0.0419267	0.156499	-0.0700394
STAT6.hg38.10000	0.135303	0.380193	4.91714e-08	5.87522e-07	0.0262977	0.0628446	0.147158	9.38039e-17	8.84102e-15	-0.000795788	0.947707	0.984989	0.356154	0.596756	-0.0100993
T.hg38.10000	0.184651	0.455385	0.0017229	0.00618602	-0.00726542	0.262549	0.386645	0.0253547	0.0559842	-0.00144527	0.0657314	0.32002	0.40612	0.662201	0.248022
TAL1.hg38.10000	0.00834131	0.0952931	3.63965e-11	1.0555e-09	-0.0146214	0.0591408	0.143181	1.97532e-10	3.23781e-09	-0.00168742	0.184272	0.560245	0.174933	0.374097	0.119441
TBP.hg38.10000	0.00766056	0.0927716	0.00605133	0.019171	-0.054063	0.015528	0.0597351	0.00652312	0.0183524	-0.0173646	0.293699	0.698335	0.518505	0.743256	0.0984218
TBX2.hg38.10000	0.806533	0.911712	0.833355	0.880042	-0.00259712	0.183809	0.298372	0.755073	0.844696	-0.00261031	0.480568	0.819793	0.676313	0.832262	0.0849968
TBX21.hg38.10000	0.555145	0.766628	9.84476e-12	3.0929e-10	0.00776901	0.0512154	0.131348	5.51091e-14	2.30846e-12	-0.0012036	0.0848904	0.373999	5.22194e-05	0.000532073	0.0818579
TBX5.hg38.10000	0.481823	0.729508	0.408747	0.544266	-0.00539787	0.733905	0.786029	0.443481	0.573053	-0.000373695	0.601029	0.851146	0.325976	0.576103	-0.0414263
TCF12.hg38.10000	0.133766	0.379456	2.97757e-06	2.07878e-05	-0.00918739	0.187676	0.29909	2.84044e-05	0.000155195	-0.00256913	0.00255777	0.0688771	0.0407754	0.154604	0.250403
TCF3.hg38.10000	0.835072	0.921503	5.54419e-09	8.36063e-08	0.00904441	0.172908	0.288074	1.49802e-12	4.03395e-11	-0.000127235	0.51792	0.827355	0.253071	0.489271	0.0469029
TCF4.hg38.10000	0.652046	0.816683	0.102205	0.179665	-0.0016536	0.344894	0.467835	0.00154446	0.00549303	0.00362007	0.322228	0.708021	0.331358	0.581032	0.131578
TCF7.hg38.10000	0.456272	0.722945	0.0306963	0.068658	-0.00365677	0.299486	0.421292	0.753469	0.844696	-0.00245146	0.592403	0.851146	0.162981	0.362531	0.0299082
TCF7L1.hg38.10000	0.24114	0.540567	0.380825	0.520185	0.0168658	0.458141	0.565072	0.511025	0.633739	-0.00379676	0.220156	0.619395	0.0740531	0.230727	-0.107277
TCF7L2.hg38.10000	0.735199	0.87712	0.326177	0.458839	0.00478286	0.905537	0.92531	0.136968	0.224217	0.0003648	0.9834	0.9916	0.979446	0.992795	0.00170806
TEAD1.hg38.10000	0.191786	0.463484	0.026434	0.0603976	0.00896159	0.0618228	0.146586	0.127295	0.212346	0.0041041	0.162461	0.551742	0.0306686	0.124323	0.166017
TEAD3.hg38.10000	0.133867	0.379456	0.0476216	0.100187	-0.0185234	0.00593552	0.0324303	0.152059	0.242908	-0.00744062	0.4186	0.798174	0.00335729	0.021095	0.0154093
TEAD4.hg38.10000	0.125043	0.371192	0.000130393	0.000606092	0.00839703	0.346893	0.467835	0.007179	0.0199006	0.00131968	0.301357	0.698335	0.930662	0.987532	0.0972271
TET3.hg38.10000	0.70007	0.854131	0.38299	0.521254	0.00251799	0.40381	0.528598	0.177794	0.279284	-0.00163986	0.182129	0.560245	0.684195	0.832262	-0.142004
TFAP2A.hg38.10000	0.24464	0.540567	0.365906	0.506252	-0.0154594	0.576265	0.662353	0.000232285	0.00106794	-0.00443169	0.165168	0.551742	0.507087	0.735276	0.179157
TFAP2C.hg38.10000	0.00889512	0.0973216	0.0135293	0.0366945	-0.0401539	0.140941	0.248293	2.0946e-06	1.41012e-05	-0.00991863	0.00483691	0.0868341	0.971595	0.992795	0.336149
TFAP4.hg38.10000	0.0178418	0.125169	0.0390235	0.085534	-0.035175	0.0206197	0.067707	0.728293	0.822632	-0.0103568	0.00171025	0.0680838	0.9107	0.978159	0.284023
TFDP1.hg38.10000	0.00726843	0.0927716	0.00364844	0.0120655	-0.0401979	0.0113111	0.0495845	0.00748573	0.0205994	-0.0135649	0.0652038	0.32002	0.0301046	0.123363	0.134239
TFE3.hg38.10000	0.766675	0.894849	0.596168	0.69369	0.0025982	0.0375145	0.105545	0.392558	0.523141	-0.00658531	0.622541	0.851146	0.985378	0.994044	0.0279898
TFEB.hg38.10000	0.7307	0.875114	0.00235522	0.0082983	0.00881408	0.125104	0.231198	0.00157488	0.00554887	0.00556825	0.469472	0.815627	0.0249207	0.10439	0.112229
THAP11.hg38.10000	0.0125946	0.112914	0.910388	0.927611	-0.0351943	0.0211132	0.0680315	0.0988056	0.17087	-0.0111646	0.340303	0.723146	0.0981314	0.284581	0.0480165
THRB.hg38.10000	0.440395	0.722945	0.456913	0.584942	-0.00660896	0.00184279	0.0151029	0.670541	0.775442	-0.00752649	0.265042	0.689359	0.305775	0.556894	0.105497
TLX1.hg38.10000	0.330002	0.638004	0.000970364	0.00358943	-0.00417745	0.00494366	0.0286732	6.33686e-05	0.00032726	-0.00503227	0.548082	0.836546	0.000542465	0.00409019	-0.00104007
TP53.hg38.10000	0.0674763	0.257293	0.492444	0.612711	0.0198793	0.681571	0.746954	0.0958485	0.16652	-0.000266293	0.787854	0.925481	0.478849	0.719228	-0.0468927
TP63.hg38.10000	0.0357069	0.181912	0.112552	0.195539	0.0183135	0.249998	0.376997	0.551987	0.671287	0.00211724	0.0387802	0.261074	6.87504e-05	0.000655936	-0.152298
TP73.hg38.10000	0.177806	0.443927	0.4881	0.609316	0.0120348	0.724592	0.782565	0.0388542	0.0796089	0.00135741	0.685088	0.888999	0.421536	0.675466	-0.0632683
TRPS1.hg38.10000	0.783567	0.904292	0.504047	0.623053	0.00193584	0.689164	0.75091	0.00355487	0.0111682	-0.0036209	0.332878	0.717114	0.167118	0.364182	0.0774187
TWIST1.hg38.10000	0.746155	0.877545	0.513424	0.62475	-0.00403284	0.679761	0.746954	0.816695	0.879697	0.000849004	0.834886	0.948048	0.437048	0.685793	-0.00816466
USF1.hg38.10000	0.123134	0.368675	0.233529	0.359349	-0.0218702	0.0894199	0.182142	0.32092	0.443175	-0.00574096	0.00153639	0.0680838	0.873592	0.951861	0.342898
USF2.hg38.10000	0.403534	0.688381	0.832949	0.880042	-0.0103303	0.0773249	0.168506	0.128836	0.213971	-0.0051362	0.00379246	0.0752504	0.780597	0.897108	0.336278
VDR.hg38.10000	0.41546	0.699234	0.000225025	0.000975109	-0.00194631	0.0643658	0.147963	1.23228e-05	7.37413e-05	-0.00395816	0.121339	0.471595	0.421848	0.675466	0.160933
VEZF1.hg38.10000	0.186651	0.456768	0.348775	0.486994	-0.0158913	0.00270169	0.0188618	0.130373	0.215573	-0.0117466	0.546224	0.836546	0.810358	0.911972	0.0625
WT1.hg38.10000	0.168157	0.437209	0.0966739	0.171915	-0.0114119	0.829218	0.868376	0.682661	0.785001	-0.000469639	0.70428	0.892964	0.189106	0.397281	-0.0183894
XBP1.hg38.10000	0.567144	0.770762	0.00254667	0.00880821	-0.000460622	0.116937	0.219561	0.0404936	0.0820758	-0.00288771	0.953647	0.984989	0.453906	0.701321	0.0202285
YY1.hg38.10000	0.0430642	0.210146	6.70459e-07	5.61696e-06	-0.0245807	0.00820955	0.0377439	0.0107049	0.0280261	-0.0161586	0.451794	0.808958	2.69119e-06	3.6235e-05	-0.00389839
YY2.hg38.10000	0.794195	0.907307	0.000420273	0.00168556	0.00427494	0.100845	0.197534	0.0003502	0.00148343	-0.00426788	0.536919	0.83353	0.815577	0.915097	0.0717237
ZBTB11.hg38.10000	0.582666	0.781726	0.0545696	0.112419	0.00454837	0.0208747	0.0678428	0.020054	0.0472523	-0.00871054	0.278268	0.698335	0.0145796	0.0712726	0.0502969
ZBTB14.hg38.10000	0.0593929	0.246409	0.561962	0.666225	-0.037636	0.162416	0.275815	0.573746	0.691062	-0.010471	0.957317	0.984989	0.741871	0.874016	0.000454033
ZBTB16.hg38.10000	0.467727	0.722945	2.4116e-09	3.95644e-08	0.0201117	0.406879	0.530431	1.8864e-16	1.42234e-14	0.00193333	0.0993033	0.420644	0.29378	0.542916	0.165484
ZBTB17.hg38.10000	0.040997	0.203367	0.0694375	0.137057	-0.0271244	0.160252	0.273371	0.407643	0.537348	-0.00512148	0.9667	0.984989	0.0436322	0.160213	-0.0195385
ZBTB2.hg38.10000	0.0151222	0.117588	0.000100217	0.000478251	-0.067142	9.78043e-06	0.000230451	0.000442629	0.00183375	-0.0163001	0.0924717	0.396157	1.46214e-15	1.10245e-13	0.00381202
ZBTB20.hg38.10000	0.333417	0.638062	0.0209953	0.051066	0.0168126	0.5532	0.645636	0.304856	0.425669	-0.00170356	0.529546	0.83353	0.656707	0.826336	-0.0840847
ZBTB26.hg38.10000	0.0315294	0.172269	0.000395543	0.00160344	-0.0271488	0.296584	0.418772	0.200741	0.308895	-0.0060629	0.611216	0.851146	0.0511724	0.17863	-0.0193646
ZBTB33.hg38.10000	0.281916	0.590458	0.00956227	0.0267035	-0.00883128	0.0578474	0.141909	0.0174629	0.0424744	-0.00671194	0.567227	0.840776	0.590783	0.801278	-0.0509181
ZBTB42.hg38.10000	0.222886	0.518691	0.180824	0.296375	-0.0102631	0.461766	0.565214	0.958555	0.976245	-0.00198817	0.202707	0.594514	0.384368	0.635557	0.146826
ZBTB48.hg38.10000	0.897055	0.966256	0.0294455	0.0668733	0.00635708	0.0191561	0.0654583	0.485809	0.613623	-0.0082512	0.559783	0.837004	0.500664	0.730393	0.0569867
ZBTB6.hg38.10000	0.829069	0.919291	0.571388	0.672553	-0.00129604	0.165422	0.279245	0.488003	0.613623	-0.00405224	0.203428	0.594514	0.305422	0.556894	-0.121135
ZBTB7A.hg38.10000	0.0845338	0.28972	0.000893003	0.00340063	-0.0174825	0.0182616	0.0649493	0.00080911	0.00305034	-0.00966262	0.846191	0.95228	0.518359	0.743256	0.0192991
ZEB1.hg38.10000	0.916296	0.967629	0.63989	0.727149	0.00234457	0.496598	0.591922	0.898848	0.933514	-0.00278775	0.513358	0.827355	0.148195	0.347117	-0.0484471
ZEB2.hg38.10000	0.877668	0.952142	0.0699986	0.137445	0.00165423	0.00285719	0.019235	0.00175101	0.00611232	-0.00610431	0.935326	0.984989	0.133894	0.336521	-0.0210211
ZFHX2.hg38.10000	0.792897	0.907307	0.325675	0.458839	-0.000924036	0.744176	0.792526	0.617355	0.727322	-0.000557199	0.856346	0.95269	0.645879	0.821905	-0.0110371
ZFHX3.hg38.10000	0.934585	0.974385	0.352644	0.490578	0.000822403	0.256997	0.384429	0.724784	0.822632	-0.00255299	0.711497	0.894115	0.140905	0.340521	0.0116585
ZFP1.hg38.10000	0.22837	0.521791	0.464544	0.591666	-0.0155481	0.0160113	0.0601879	0.0441857	0.0881376	-0.00763181	0.455497	0.809401	0.10099	0.288528	0.029681
ZFP42.hg38.10000	0.493556	0.73492	0.16345	0.275093	-0.0165925	0.193891	0.305845	0.220696	0.33281	-0.00675481	0.133865	0.48526	0.696142	0.838484	0.156928
ZFP64.hg38.10000	0.0513445	0.229779	0.0965089	0.171915	-0.015998	0.0858715	0.180858	0.0476096	0.0939729	-0.00323918	0.537484	0.83353	0.991794	0.995201	-0.0786684
ZFX.hg38.10000	0.0746149	0.275235	2.28754e-05	0.000126824	-0.0230389	0.0226913	0.0718877	0.0180708	0.0433929	-0.0193567	0.758289	0.925481	0.223509	0.443489	0.0615582
ZIC2.hg38.10000	0.358272	0.658871	0.329348	0.461577	-0.00770144	0.00779041	0.0370178	0.802467	0.87161	-0.00657007	0.672598	0.888999	0.557827	0.778892	-0.0610067
ZIM3.hg38.10000	0.42314	0.708994	0.0470986	0.0997538	-0.00485144	0.692492	0.752361	0.0776506	0.140742	0.0013333	0.28286	0.698335	0.457835	0.704506	0.102283
ZKSCAN1.hg38.10000	0.0478419	0.225455	0.401456	0.540131	-0.0205983	0.0361248	0.102399	0.894323	0.931381	-0.00518064	0.514813	0.827355	2.03158e-05	0.00021883	0.122122
ZNF121.hg38.10000	0.343098	0.646739	0.275684	0.41076	0.0112657	0.410439	0.531737	0.0268136	0.0574359	0.000966245	0.452759	0.808958	0.0154289	0.0712726	-0.0408241
ZNF143.hg38.10000	0.00290985	0.0498643	0.456387	0.584942	-0.0541623	0.00035705	0.00480743	0.0227758	0.051416	-0.0161268	0.502889	0.827355	2.84812e-05	0.000298262	-0.00323327
ZNF146.hg38.10000	0.955055	0.975761	1.48556e-07	1.40537e-06	-0.0096504	0.200661	0.315205	3.06734e-11	6.80227e-10	0.000182309	0.0589628	0.313084	7.15797e-07	1.03791e-05	0.168801
ZNF18.hg38.10000	0.544493	0.760274	0.299893	0.436227	-0.00462182	0.0642874	0.147963	0.550939	0.671287	-0.00531354	0.895524	0.970151	0.36741	0.612892	-0.00249341
ZNF184.hg38.10000	0.225785	0.521791	0.242684	0.370413	0.0142443	0.429742	0.545497	0.0149002	0.0372012	-0.00251219	0.254344	0.684912	0.355476	0.596756	-0.0982656
ZNF217.hg38.10000	0.0819661	0.283497	0.0009817	0.00359321	-0.0319622	0.000739202	0.00774109	7.98294e-05	0.000401276	-0.0174493	0.0534547	0.300783	0.147208	0.347117	-0.186094
ZNF22.hg38.10000	0.934827	0.974385	0.752645	0.817715	-0.000299084	0.76473	0.806701	0.018804	0.0448679	-0.00139908	0.595314	0.851146	0.0555266	0.188253	0.0184635
ZNF24.hg38.10000	0.451957	0.722945	0.181598	0.296375	-0.00503551	0.0507209	0.131165	0.625017	0.734054	-0.00368384	0.17417	0.551742	0.256587	0.491032	0.115788
ZNF263.hg38.10000	0.486643	0.730933	0.000188438	0.000855917	-0.000371472	0.279392	0.400497	0.000907744	0.00332252	-0.00135479	0.624317	0.851146	0.837296	0.931152	0.0500578
ZNF264.hg38.10000	0.687197	0.843219	0.476329	0.602605	-0.00277166	0.203539	0.318399	0.949411	0.97263	-0.00235705	0.301108	0.698335	0.111099	0.307974	-0.0881959
ZNF274.hg38.10000	0.581235	0.781726	0.17858	0.293993	-0.00301845	0.446634	0.559405	0.0133553	0.0340199	-0.000667645	0.0803783	0.369544	0.327018	0.576103	0.226086
ZNF280A.hg38.10000	0.0123154	0.112914	0.0148741	0.0389329	-0.0337028	0.0592473	0.143181	0.224482	0.33717	-0.0066169	0.905859	0.975739	0.115789	0.309626	0.0152316
ZNF3.hg38.10000	0.28997	0.600653	0.084445	0.156058	-0.00893354	0.0022051	0.0169658	0.0790933	0.141991	-0.00825611	0.406616	0.798174	0.673058	0.832262	0.0813398
ZNF316.hg38.10000	0.0261935	0.154296	0.293442	0.430458	-0.0181437	0.497717	0.591922	0.91424	0.941717	-0.00124974	0.104499	0.431543	0.0346649	0.137565	0.135023
ZNF317.hg38.10000	0.199643	0.476596	0.102461	0.179665	-0.0100558	0.454826	0.565072	0.78069	0.860585	-0.00142206	0.804381	0.927375	0.353073	0.596756	-0.00993592
ZNF324.hg38.10000	0.846169	0.927342	0.98166	0.984271	-0.00202401	0.0564508	0.14094	0.780624	0.860585	-0.00561401	0.80398	0.927375	0.486475	0.727783	0.0435991
ZNF335.hg38.10000	0.323154	0.627985	0.00914674	0.0259272	0.0190716	0.175234	0.28975	0.910325	0.940254	-0.00688322	0.870747	0.95269	0.262693	0.497665	0.00410692
ZNF341.hg38.10000	0.783893	0.904292	0.00332117	0.0111793	0.00297752	0.0572011	0.141874	0.0233879	0.0524782	-0.00560796	0.465087	0.815627	0.0155955	0.0712726	-0.134907
ZNF35.hg38.10000	0.113658	0.363274	0.424412	0.557503	-0.0196608	0.245897	0.372301	0.00606078	0.0174421	-0.004138	0.150025	0.528593	0.00371775	0.0226063	0.045853
ZNF382.hg38.10000	0.50456	0.737227	0.118824	0.205489	-0.00470619	0.728697	0.782675	0.478332	0.609226	0.00107841	0.932713	0.984989	0.94533	0.987747	0.0110213
ZNF384.hg38.10000	0.508432	0.737227	0.058739	0.120351	0.00938307	0.72652	0.782565	0.00971298	0.0261557	-0.00212258	0.60823	0.851146	0.000886356	0.00618808	0.120504
ZNF444.hg38.10000	0.0575578	0.243812	0.265582	0.398901	-0.0317674	0.00227571	0.0171589	0.043896	0.0880255	-0.0126043	0.0182685	0.186141	2.42726e-10	6.53627e-09	0.0552676
ZNF449.hg38.10000	0.38577	0.679604	0.202469	0.322071	-0.0103017	0.602076	0.679589	0.661373	0.76956	0.000871238	0.239525	0.663977	0.999529	0.999529	0.147025
ZNF467.hg38.10000	0.244444	0.540567	0.945781	0.955923	-0.0175992	0.259005	0.384429	0.278867	0.393756	-0.00383654	0.275731	0.697655	0.136658	0.338948	-0.0917985
ZNF486.hg38.10000	0.469579	0.722945	1.49111e-07	1.40537e-06	-0.00205904	0.057968	0.141909	4.43738e-09	5.69387e-08	0.00242084	0.0140603	0.167702	1.67693e-05	0.000185942	0.337133
ZNF490.hg38.10000	0.130338	0.379456	0.0625285	0.12539	-0.019608	0.960392	0.962946	0.000735544	0.00288854	0.00165397	0.624558	0.851146	0.103731	0.294034	0.0937823
ZNF554.hg38.10000	0.392218	0.686837	0.965215	0.970363	0.00810367	0.845439	0.880471	0.0308706	0.0647899	-0.00131257	0.570925	0.840776	0.992562	0.995201	0.0618489
ZNF574.hg38.10000	0.00764645	0.0927716	0.885473	0.914584	-0.0404298	0.0274149	0.0813813	0.392703	0.523141	-0.00840869	0.0256335	0.214752	9.76111e-09	1.75235e-07	0.0616166
ZNF580.hg38.10000	0.00428884	0.0649322	0.0591396	0.120517	-0.0420412	0.000555471	0.00662791	0.833267	0.89161	-0.0120608	0.965482	0.984989	9.19975e-11	2.66793e-09	-0.0416917
ZNF652.hg38.10000	0.567563	0.770762	0.0843492	0.156058	-0.0089997	0.000306875	0.00444969	0.00831494	0.0227154	-0.00887863	0.706701	0.892964	0.0315408	0.126499	-1.15279e-05
ZNF680.hg38.10000	0.341759	0.646739	0.080014	0.150826	-0.0130333	0.658071	0.729684	0.806242	0.87161	-0.000897333	0.975332	0.988441	0.0793791	0.241338	0.0294613
ZNF701.hg38.10000	2.26716e-05	0.0021368	1.0499e-07	1.06977e-06	-0.0596974	4.18482e-05	0.000830356	1.95014e-07	1.63037e-06	-0.0201469	0.393852	0.789799	0.150685	0.349081	0.116262
ZNF768.hg38.10000	0.738861	0.877545	0.731547	0.806413	-0.00278404	0.283182	0.404393	0.39456	0.523765	-0.001874	0.390247	0.786755	0.0410091	0.154604	-0.055059
ZNF770.hg38.10000	0.0518069	0.229779	0.945297	0.955923	-0.018061	0.473391	0.573853	0.183645	0.286092	-0.00204624	0.247212	0.671777	0.653653	0.826336	0.135381
ZNF778.hg38.10000	0.397448	0.686837	0.0951046	0.170735	-0.00576683	0.149723	0.26081	0.248634	0.366153	-0.00355575	0.940306	0.984989	0.333324	0.581773	0.0291525
ZNF792.hg38.10000	0.0648458	0.254655	0.760848	0.819661	-0.0236286	0.0125572	0.0528256	0.704057	0.801902	-0.00908197	0.048797	0.283022	0.00292801	0.0187095	0.0737103
ZSCAN16.hg38.10000	0.233459	0.530205	0.000214056	0.000939012	-0.0251695	0.211915	0.330132	1.15297e-05	7.01078e-05	-0.00476623	0.57462	0.842925	0.797451	0.908275	0.0548884
ZSCAN22.hg38.10000	0.0668171	0.257293	0.728384	0.805281	-0.0210001	0.0487233	0.128749	0.981396	0.991921	-0.00690025	0.714012	0.894294	0.0103782	0.0535971	0.0970895
ZSCAN4.hg38.10000	0.367277	0.66122	0.20016	0.319747	0.034234	0.358475	0.479238	0.843924	0.896224	0.0026179	0.00199243	0.0680838	0.637834	0.817903	-0.211835
ZSCAN9.hg38.10000	0.11734	0.365595	0.366596	0.506252	-0.0249782	0.00236134	0.0174554	0.404942	0.53566	-0.0105345	0.492016	0.827355	0.00551675	0.0319972	0.00842199
