# Supplementary material for: A framework for clinical cancer subtyping from nucleosome profiling of cell-free DNA
Source: Nat Commun. 2022 Dec 3;13:7475. doi: 10.1038/s41467-022-35076-w (PMC9719521; doi:10.1038/s41467-022-35076-w)
Supplement: Supplementary file 14 — Dataset 11 [file 41467_2022_35076_MOESM14_ESM.xlsx]

## Sheet: Sheet1
adj.pval_cutoff	log2FC_cutoff	ER_positive_specific	ER_negative_specific	ER_positive_overlaps	ER_negative_overlaps	total_sites
0.05	0	29540	29664	20007	41349	120560
0.05	0.5	28782	28062	18953	37575	113372
0.05	1	21209	20472	10038	18629	70348
0.05	2	6227	6963	1731	3571	18492
0.0005	0.5	18240	19347	9930	22365	69882
5e-06	0.5	11820	13260	5600	13136	43816
5e-08	0.5	7810	9098	3303	7942	28153
