# Supplementary material for: A framework for clinical cancer subtyping from nucleosome profiling of cell-free DNA
Source: Nat Commun. 2022 Dec 3;13:7475. doi: 10.1038/s41467-022-35076-w (PMC9719521; doi:10.1038/s41467-022-35076-w)
Supplement: Supplementary file 15 — Dataset 12 [file 41467_2022_35076_MOESM15_ESM.xlsx]

## Sheet: Sheet1
Chrom	Start	End	Peak_Name	position	pvalue	padj	log2FoldChange	site_type
chr8	86239102	86239603	BRCA_100000	86239352	8.32496e-13	1.39985e-11	2.51877	ER_positive_non_hematopoietic
chr8	86242935	86243436	BRCA_100001	86243185	3.4472e-15	9.70759e-14	3.12878	ER_positive_non_hematopoietic
chr8	86243600	86244101	BRCA_100002	86243850	1.95026e-12	3.04303e-11	2.81748	ER_positive_non_hematopoietic
chr8	86257422	86257923	BRCA_100003	86257672	1.53247e-13	3.02272e-12	2.33349	ER_positive_non_hematopoietic
chr8	86258510	86259011	BRCA_100004	86258760	2.72219e-17	1.2012e-15	2.99238	ER_positive_non_hematopoietic
chr8	86259159	86259660	BRCA_100005	86259409	4.63477e-11	5.43539e-10	2.05381	ER_positive_non_hematopoietic
chr8	86259938	86260439	BRCA_100006	86260188	3.37889e-08	2.1968e-07	1.57797	ER_positive_non_hematopoietic
chr8	86260754	86261255	BRCA_100007	86261004	2.0095e-07	1.11897e-06	1.64868	ER_positive_non_hematopoietic
chr8	86262292	86262793	BRCA_100008	86262542	3.20135e-09	2.57236e-08	1.83455	ER_positive_non_hematopoietic
chr8	86287848	86288349	BRCA_100010	86288098	6.79663e-06	2.75539e-05	1.45574	ER_positive_non_hematopoietic
chr8	86289547	86290048	BRCA_100011	86289797	5.43631e-07	2.77255e-06	1.55478	ER_positive_non_hematopoietic
chr8	86290112	86290613	BRCA_100012	86290362	1.90998e-06	8.70795e-06	1.95688	ER_positive_non_hematopoietic
chr8	86300866	86301367	BRCA_100013	86301116	6.35536e-17	2.58183e-15	3.0508	ER_positive_non_hematopoietic
chr8	86308272	86308773	BRCA_100015	86308522	2.04827e-09	1.71414e-08	2.20635	ER_positive_non_hematopoietic
chr8	86319881	86320382	BRCA_100016	86320131	2.0138e-10	2.07004e-09	2.05484	ER_positive_non_hematopoietic
chr8	86320572	86321073	BRCA_100017	86320822	7.66057e-22	9.36852e-20	3.86205	ER_positive_non_hematopoietic
chr8	86321248	86321749	BRCA_100018	86321498	3.25734e-09	2.6127e-08	2.02949	ER_positive_non_hematopoietic
chr8	86326486	86326987	BRCA_100019	86326736	1.97514e-12	3.07663e-11	2.47792	ER_positive_non_hematopoietic
chr8	86345467	86345968	BRCA_100028	86345717	1.17535e-08	8.40312e-08	1.71273	ER_positive_non_hematopoietic
chr8	86351581	86352082	BRCA_100030	86351831	6.53076e-07	3.2757e-06	1.60868	ER_positive_non_hematopoietic
chr8	86357294	86357795	BRCA_100035	86357544	9.42659e-07	4.58265e-06	1.34014	ER_positive_non_hematopoietic
chr8	86370201	86370702	BRCA_100040	86370451	2.26603e-10	2.3045e-09	1.88909	ER_positive_non_hematopoietic
chr8	86377378	86377879	BRCA_100041	86377628	2.40595e-05	8.67789e-05	1.3641	ER_positive_non_hematopoietic
chr8	86387377	86387878	BRCA_100043	86387627	6.82182e-05	0.000223407	1.11377	ER_positive_non_hematopoietic
chr8	86394419	86394920	BRCA_100047	86394669	2.45314e-06	1.09242e-05	1.52714	ER_positive_non_hematopoietic
chr8	86413669	86414170	BRCA_100049	86413919	2.1978e-05	7.99296e-05	1.0669	ER_positive_non_hematopoietic
chr8	86417627	86418128	BRCA_100052	86417877	2.34193e-11	2.9219e-10	1.91156	ER_positive_non_hematopoietic
chr8	86464459	86464960	BRCA_100055	86464709	0.000128371	0.000396332	0.991489	ER_positive_non_hematopoietic
chr8	86469987	86470488	BRCA_100058	86470237	1.09182e-07	6.41631e-07	1.49439	ER_positive_non_hematopoietic
chr8	86470817	86471318	BRCA_100059	86471067	1.33994e-06	6.30965e-06	1.3353	ER_positive_non_hematopoietic
chr8	86474578	86475079	BRCA_100063	86474828	1.13763e-05	4.39767e-05	1.35982	ER_positive_non_hematopoietic
chr8	86475658	86476159	BRCA_100064	86475908	4.35653e-08	2.76822e-07	1.55049	ER_positive_non_hematopoietic
chr8	86476524	86477025	BRCA_100065	86476774	2.71129e-05	9.67758e-05	1.14131	ER_positive_non_hematopoietic
chr8	86540260	86540761	BRCA_100075	86540510	1.20259e-10	1.29581e-09	2.2772	ER_positive_non_hematopoietic
chr8	86543798	86544299	BRCA_100076	86544048	1.78946e-10	1.85869e-09	2.23984	ER_positive_non_hematopoietic
chr8	86919139	86919640	BRCA_100092	86919389	5.88397e-12	8.30638e-11	2.45075	ER_positive_non_hematopoietic
chr8	87068252	87068753	BRCA_100097	87068502	8.60521e-16	2.74788e-14	3.43104	ER_positive_non_hematopoietic
chr8	87070558	87071059	BRCA_100098	87070808	7.59087e-08	4.59669e-07	1.9679	ER_positive_non_hematopoietic
chr8	87413291	87413792	BRCA_100104	87413541	1.51835e-05	5.71727e-05	1.55702	ER_positive_non_hematopoietic
chr8	87580804	87581305	BRCA_100106	87581054	1.38593e-08	9.74814e-08	1.89272	ER_positive_non_hematopoietic
chr8	88186018	88186519	BRCA_100133	88186268	1.16178e-16	4.4744e-15	3.1859	ER_positive_non_hematopoietic
chr8	88395487	88395988	BRCA_100145	88395737	3.29827e-09	2.64204e-08	2.15453	ER_positive_non_hematopoietic
chr8	88415363	88415864	BRCA_100147	88415613	2.59269e-05	9.28867e-05	1.60149	ER_positive_non_hematopoietic
chr1	120178830	120179331	BRCA_10015	120179080	0.000128813	0.000397508	0.906241	ER_positive_non_hematopoietic
chr8	88461758	88462259	BRCA_100152	88462008	2.6925e-08	1.78566e-07	2.16332	ER_positive_non_hematopoietic
chr8	88896989	88897490	BRCA_100159	88897239	1.4083e-06	6.599e-06	1.65169	ER_positive_non_hematopoietic
chr8	88959925	88960426	BRCA_100161	88960175	3.12478e-08	2.04521e-07	2.15144	ER_positive_non_hematopoietic
chr8	88963766	88964267	BRCA_100162	88964016	3.1955e-05	0.000112227	1.42947	ER_positive_non_hematopoietic
chr8	88981897	88982398	BRCA_100163	88982147	1.81992e-06	8.33353e-06	1.4849	ER_positive_non_hematopoietic
chr8	88983078	88983579	BRCA_100164	88983328	5.70227e-12	8.0784e-11	2.67298	ER_positive_non_hematopoietic
chr8	89201176	89201677	BRCA_100166	89201426	8.60108e-05	0.00027572	1.34826	ER_positive_non_hematopoietic
chr8	89203247	89203748	BRCA_100167	89203497	1.23142e-12	2.00464e-11	3.22347	ER_positive_non_hematopoietic
chr8	89203848	89204349	BRCA_100168	89204098	7.08736e-12	9.83488e-11	3.0093	ER_positive_non_hematopoietic
chr1	120760919	120761420	BRCA_10022	120761169	1.80734e-10	1.87574e-09	3.25863	ER_positive_non_hematopoietic
chr8	89946384	89946885	BRCA_100234	89946634	1.91565e-26	6.47527e-24	3.15535	ER_positive_non_hematopoietic
chr8	90130822	90131323	BRCA_100253	90131072	5.45e-09	4.17231e-08	1.9706	ER_positive_non_hematopoietic
chr8	90164436	90164937	BRCA_100255	90164686	1.89872e-07	1.06244e-06	1.57176	ER_positive_non_hematopoietic
chr8	91028126	91028627	BRCA_100289	91028376	2.49482e-07	1.36373e-06	1.68747	ER_positive_non_hematopoietic
chr8	91033735	91034236	BRCA_100290	91033985	5.28513e-07	2.70253e-06	1.58211	ER_positive_non_hematopoietic
chr8	91099705	91100206	BRCA_100298	91099955	1.3755e-06	6.46071e-06	1.48729	ER_positive_non_hematopoietic
chr8	91107227	91107728	BRCA_100299	91107477	4.35933e-09	3.40599e-08	2.15233	ER_positive_non_hematopoietic
chr8	91107787	91108288	BRCA_100300	91108037	2.89984e-14	6.71092e-13	2.72828	ER_positive_non_hematopoietic
chr8	91108316	91108817	BRCA_100301	91108566	6.9654e-05	0.000227715	1.21413	ER_positive_non_hematopoietic
chr8	91289107	91289608	BRCA_100316	91289357	4.18456e-11	4.96178e-10	2.66083	ER_positive_non_hematopoietic
chr8	91534321	91534822	BRCA_100323	91534571	4.06325e-05	0.000139685	1.65993	ER_positive_non_hematopoietic
chr8	91835782	91836283	BRCA_100329	91836032	0.00012378	0.000383426	1.22308	ER_positive_non_hematopoietic
chr8	92053553	92054054	BRCA_100333	92053803	7.33081e-05	0.000238481	1.33955	ER_positive_non_hematopoietic
chr8	92119554	92120055	BRCA_100341	92119804	3.77566e-06	1.61563e-05	1.99869	ER_positive_non_hematopoietic
chr8	92372423	92372924	BRCA_100343	92372673	4.55639e-14	1.00468e-12	2.78782	ER_positive_non_hematopoietic
chr8	92409823	92410324	BRCA_100344	92410073	4.90029e-09	3.79105e-08	1.85124	ER_positive_non_hematopoietic
chr8	92486321	92486822	BRCA_100346	92486571	0.000135642	0.000416453	0.98189	ER_positive_non_hematopoietic
chr8	92555751	92556252	BRCA_100347	92556001	1.51619e-12	2.42045e-11	1.90359	ER_positive_non_hematopoietic
chr8	92561930	92562431	BRCA_100348	92562180	5.55444e-10	5.20492e-09	2.27348	ER_positive_non_hematopoietic
chr8	92568692	92569193	BRCA_100349	92568942	7.08708e-06	2.86201e-05	1.61518	ER_positive_non_hematopoietic
chr8	92571171	92571672	BRCA_100350	92571421	6.28193e-08	3.86782e-07	1.98044	ER_positive_non_hematopoietic
chr8	92571693	92572194	BRCA_100351	92571943	1.14972e-07	6.7286e-07	1.90642	ER_positive_non_hematopoietic
chr8	92587132	92587633	BRCA_100352	92587382	8.36906e-17	3.30918e-15	3.16362	ER_positive_non_hematopoietic
chr8	92619252	92619753	BRCA_100355	92619502	9.16496e-06	3.6164e-05	1.47538	ER_positive_non_hematopoietic
chr8	92634144	92634645	BRCA_100357	92634394	2.87313e-06	1.26103e-05	1.74957	ER_positive_non_hematopoietic
chr8	92698549	92699050	BRCA_100358	92698799	4.42751e-08	2.80878e-07	1.77856	ER_positive_non_hematopoietic
chr8	92699149	92699650	BRCA_100359	92699399	7.37024e-19	4.58343e-17	3.5722	ER_positive_non_hematopoietic
chr8	92699654	92700155	BRCA_100360	92699904	5.06454e-15	1.37841e-13	3.46604	ER_positive_non_hematopoietic
chr8	92700356	92700857	BRCA_100361	92700606	2.32544e-06	1.04058e-05	1.56771	ER_positive_non_hematopoietic
chr8	92709563	92710064	BRCA_100362	92709813	8.07098e-05	0.000260286	1.3224	ER_positive_non_hematopoietic
chr8	92718662	92719163	BRCA_100363	92718912	2.05757e-09	1.72125e-08	2.66587	ER_positive_non_hematopoietic
chr8	92721958	92722459	BRCA_100364	92722208	3.2993e-09	2.64266e-08	2.30103	ER_positive_non_hematopoietic
chr8	92729061	92729562	BRCA_100365	92729311	0.000121161	0.000376	1.2679	ER_positive_non_hematopoietic
chr8	92998823	92999324	BRCA_100381	92999073	3.59839e-12	5.30161e-11	2.67604	ER_positive_non_hematopoietic
chr8	93066145	93066646	BRCA_100384	93066395	1.97103e-07	1.09907e-06	1.70235	ER_positive_non_hematopoietic
chr8	93068188	93068689	BRCA_100385	93068438	2.04845e-10	2.1024e-09	2.60682	ER_positive_non_hematopoietic
chr8	93070389	93070890	BRCA_100386	93070639	1.61262e-05	6.03416e-05	1.41402	ER_positive_non_hematopoietic
chr8	93100397	93100898	BRCA_100388	93100647	3.82275e-05	0.000132135	1.22787	ER_positive_non_hematopoietic
chr8	93101008	93101509	BRCA_100389	93101258	4.49326e-06	1.89259e-05	1.35038	ER_positive_non_hematopoietic
chr8	93102456	93102957	BRCA_100390	93102706	2.3193e-05	8.39542e-05	1.74334	ER_positive_non_hematopoietic
chr8	93104718	93105219	BRCA_100391	93104968	2.85006e-07	1.54046e-06	1.79986	ER_positive_non_hematopoietic
chr8	93105293	93105794	BRCA_100392	93105543	3.53129e-05	0.000122927	1.67631	ER_positive_non_hematopoietic
chr8	93160094	93160595	BRCA_100397	93160344	3.32123e-13	6.08694e-12	3.23868	ER_positive_non_hematopoietic
chr8	93160787	93161288	BRCA_100398	93161037	1.06281e-08	7.66729e-08	1.8078	ER_positive_non_hematopoietic
chr8	93162807	93163308	BRCA_100399	93163057	1.37044e-05	5.20685e-05	1.51514	ER_positive_non_hematopoietic
chr8	93176980	93177481	BRCA_100400	93177230	1.61343e-06	7.46872e-06	1.63763	ER_positive_non_hematopoietic
chr8	93275184	93275685	BRCA_100410	93275434	6.7821e-06	2.75003e-05	1.54163	ER_positive_non_hematopoietic
chr8	93278556	93279057	BRCA_100411	93278806	7.50539e-08	4.54817e-07	1.75907	ER_positive_non_hematopoietic
chr8	93281987	93282488	BRCA_100412	93282237	9.55828e-06	3.75726e-05	1.14729	ER_positive_non_hematopoietic
chr8	93285884	93286385	BRCA_100413	93286134	2.75156e-08	1.82113e-07	1.79786	ER_positive_non_hematopoietic
chr8	93313551	93314052	BRCA_100415	93313801	1.66648e-05	6.21585e-05	1.34126	ER_positive_non_hematopoietic
chr8	93318040	93318541	BRCA_100416	93318290	5.84932e-06	2.40292e-05	1.55803	ER_positive_non_hematopoietic
chr8	93371596	93372097	BRCA_100423	93371846	1.719e-06	7.90971e-06	1.58601	ER_positive_non_hematopoietic
chr8	93383410	93383911	BRCA_100425	93383660	1.27949e-06	6.052e-06	1.84412	ER_positive_non_hematopoietic
chr8	93398301	93398802	BRCA_100428	93398551	6.90433e-09	5.17411e-08	1.85221	ER_positive_non_hematopoietic
chr8	93404421	93404922	BRCA_100429	93404671	6.64721e-05	0.000218269	1.34248	ER_positive_non_hematopoietic
chr1	121608941	121609442	BRCA_10043	121609191	1.02558e-06	4.95123e-06	1.45495	ER_positive_non_hematopoietic
chr8	93412668	93413169	BRCA_100431	93412918	0.000102277	0.000322477	1.55758	ER_positive_non_hematopoietic
chr8	93441059	93441560	BRCA_100434	93441309	1.33961e-05	5.09831e-05	1.67651	ER_positive_non_hematopoietic
chr8	93478789	93479290	BRCA_100439	93479039	1.33009e-08	9.39191e-08	2.0457	ER_positive_non_hematopoietic
chr8	93828901	93829402	BRCA_100465	93829151	4.45878e-06	1.87967e-05	1.49119	ER_positive_non_hematopoietic
chr8	93829963	93830464	BRCA_100466	93830213	5.29294e-14	1.15101e-12	3.19893	ER_positive_non_hematopoietic
chr8	93830492	93830993	BRCA_100467	93830742	5.52026e-10	5.17541e-09	1.69399	ER_positive_non_hematopoietic
chr8	93831546	93832047	BRCA_100468	93831796	1.10411e-05	4.28075e-05	1.25284	ER_positive_non_hematopoietic
chr8	93849616	93850117	BRCA_100471	93849866	3.1675e-07	1.69579e-06	1.60594	ER_positive_non_hematopoietic
chr8	93929081	93929582	BRCA_100490	93929331	1.2692e-08	9.00693e-08	1.72662	ER_positive_non_hematopoietic
chr8	93955046	93955547	BRCA_100497	93955296	0.000137307	0.000421155	1.10984	ER_positive_non_hematopoietic
chr8	93955587	93956088	BRCA_100498	93955837	5.79805e-06	2.38394e-05	1.44517	ER_positive_non_hematopoietic
chr8	93956120	93956621	BRCA_100499	93956370	7.02376e-05	0.000229459	1.17452	ER_positive_non_hematopoietic
chr8	93956650	93957151	BRCA_100500	93956900	4.00103e-05	0.000137761	1.2733	ER_positive_non_hematopoietic
chr8	93957723	93958224	BRCA_100501	93957973	1.89527e-08	1.29662e-07	1.72582	ER_positive_non_hematopoietic
chr8	93960170	93960671	BRCA_100502	93960420	3.34211e-07	1.78032e-06	1.60653	ER_positive_non_hematopoietic
chr8	94092443	94092944	BRCA_100530	94092693	2.2179e-06	9.97438e-06	1.52395	ER_positive_non_hematopoietic
chr8	94404632	94405133	BRCA_100564	94404882	6.27873e-06	2.56333e-05	1.34301	ER_positive_non_hematopoietic
chr8	94405202	94405703	BRCA_100565	94405452	1.14299e-14	2.88556e-13	2.83464	ER_positive_non_hematopoietic
chr8	94444332	94444833	BRCA_100572	94444582	5.82232e-09	4.4295e-08	1.60918	ER_positive_non_hematopoietic
chr8	94447128	94447629	BRCA_100573	94447378	1.86019e-10	1.92502e-09	2.35441	ER_positive_non_hematopoietic
chr8	94495557	94496058	BRCA_100579	94495807	9.30022e-05	0.000295849	1.59453	ER_positive_non_hematopoietic
chr8	94522439	94522940	BRCA_100581	94522689	7.34449e-08	4.46151e-07	1.85016	ER_positive_non_hematopoietic
chr8	94523226	94523727	BRCA_100582	94523476	5.50869e-05	0.00018409	1.0653	ER_positive_non_hematopoietic
chr8	94528608	94529109	BRCA_100583	94528858	3.63722e-20	2.97541e-18	3.43908	ER_positive_non_hematopoietic
chr8	94531045	94531546	BRCA_100584	94531295	8.71609e-07	4.26513e-06	1.41161	ER_positive_non_hematopoietic
chr8	94534314	94534815	BRCA_100585	94534564	9.87109e-05	0.000312276	1.17892	ER_positive_non_hematopoietic
chr8	94534938	94535439	BRCA_100586	94535188	2.606e-06	1.15426e-05	1.51031	ER_positive_non_hematopoietic
chr8	94543893	94544394	BRCA_100587	94544143	7.65891e-08	4.63352e-07	1.78006	ER_positive_non_hematopoietic
chr8	94556702	94557203	BRCA_100591	94556952	4.26499e-10	4.0839e-09	2.32343	ER_positive_non_hematopoietic
chr8	94585587	94586088	BRCA_100596	94585837	7.70783e-11	8.64329e-10	2.72559	ER_positive_non_hematopoietic
chr8	94589302	94589803	BRCA_100598	94589552	2.43243e-06	1.08401e-05	1.67863	ER_positive_non_hematopoietic
chr8	94945302	94945803	BRCA_100648	94945552	6.11373e-11	6.98734e-10	2.22205	ER_positive_non_hematopoietic
chr8	95027211	95027712	BRCA_100677	95027461	2.69045e-05	9.60981e-05	1.13871	ER_positive_non_hematopoietic
chr8	95027772	95028273	BRCA_100678	95028022	1.07035e-06	5.1492e-06	1.32953	ER_positive_non_hematopoietic
chr8	95037176	95037677	BRCA_100680	95037426	3.31442e-09	2.65377e-08	2.52479	ER_positive_non_hematopoietic
chr8	95037699	95038200	BRCA_100681	95037949	3.56918e-09	2.83908e-08	1.83952	ER_positive_non_hematopoietic
chr8	95038405	95038906	BRCA_100682	95038655	1.88374e-08	1.28944e-07	1.79799	ER_positive_non_hematopoietic
chr8	95058697	95059198	BRCA_100684	95058947	6.54825e-05	0.00021537	1.06342	ER_positive_non_hematopoietic
chr8	95063427	95063928	BRCA_100689	95063677	2.01391e-09	1.68808e-08	1.92067	ER_positive_non_hematopoietic
chr8	95064338	95064839	BRCA_100690	95064588	1.38366e-07	7.95836e-07	1.51463	ER_positive_non_hematopoietic
chr8	95065051	95065552	BRCA_100691	95065301	5.62953e-06	2.32109e-05	1.34547	ER_positive_non_hematopoietic
chr8	95070605	95071106	BRCA_100698	95070855	7.54821e-05	0.00024494	1.16708	ER_positive_non_hematopoietic
chr8	95076730	95077231	BRCA_100707	95076980	0.000120773	0.000374931	1.124	ER_positive_non_hematopoietic
chr8	95084490	95084991	BRCA_100711	95084740	2.87734e-05	0.000102092	1.15891	ER_positive_non_hematopoietic
chr8	95085154	95085655	BRCA_100712	95085404	3.60506e-05	0.000125261	1.27656	ER_positive_non_hematopoietic
chr8	95096073	95096574	BRCA_100723	95096323	4.77629e-16	1.61269e-14	2.99097	ER_positive_non_hematopoietic
chr8	95096764	95097265	BRCA_100724	95097014	2.21859e-12	3.41644e-11	2.22788	ER_positive_non_hematopoietic
chr8	95098319	95098820	BRCA_100726	95098569	6.9777e-06	2.82168e-05	1.25457	ER_positive_non_hematopoietic
chr8	95103362	95103863	BRCA_100732	95103612	3.85467e-05	0.000133139	1.11123	ER_positive_non_hematopoietic
chr8	95104159	95104660	BRCA_100733	95104409	4.3506e-05	0.000148599	1.12029	ER_positive_non_hematopoietic
chr8	95126910	95127411	BRCA_100746	95127160	2.26979e-05	8.23033e-05	1.13179	ER_positive_non_hematopoietic
chr8	95138375	95138876	BRCA_100759	95138625	3.82654e-05	0.000132253	1.06035	ER_positive_non_hematopoietic
chr8	95139182	95139683	BRCA_100760	95139432	5.49865e-05	0.00018379	1.2465	ER_positive_non_hematopoietic
chr8	95148428	95148929	BRCA_100768	95148678	1.58034e-08	1.09899e-07	1.83904	ER_positive_non_hematopoietic
chr8	95149003	95149504	BRCA_100769	95149253	4.90209e-08	3.0862e-07	1.58067	ER_positive_non_hematopoietic
chr8	95160643	95161144	BRCA_100783	95160893	5.97053e-15	1.60134e-13	2.70018	ER_positive_non_hematopoietic
chr8	95161822	95162323	BRCA_100784	95162072	4.70545e-05	0.000159639	1.2453	ER_positive_non_hematopoietic
chr8	95223932	95224433	BRCA_100823	95224182	3.29348e-07	1.7576e-06	1.7426	ER_positive_non_hematopoietic
chr8	95224524	95225025	BRCA_100824	95224774	8.51419e-06	3.37981e-05	1.20094	ER_positive_non_hematopoietic
chr8	95301494	95301995	BRCA_100836	95301744	2.17362e-07	1.20252e-06	1.53335	ER_positive_non_hematopoietic
chr8	95572976	95573477	BRCA_100844	95573226	0.000116595	0.000363054	1.25225	ER_positive_non_hematopoietic
chr1	144533371	144533872	BRCA_10085	144533621	5.55502e-06	2.29309e-05	1.67388	ER_positive_non_hematopoietic
chr8	95696149	95696650	BRCA_100851	95696399	5.48015e-09	4.19236e-08	2.05787	ER_positive_non_hematopoietic
chr8	95712582	95713083	BRCA_100853	95712832	5.02716e-05	0.000169527	1.37756	ER_positive_non_hematopoietic
chr8	95748428	95748929	BRCA_100863	95748678	6.75177e-14	1.43613e-12	2.1629	ER_positive_non_hematopoietic
chr1	144547232	144547733	BRCA_10087	144547482	4.84085e-05	0.000163819	1.31628	ER_positive_non_hematopoietic
chr8	95873961	95874462	BRCA_100870	95874211	8.96001e-10	8.05022e-09	2.1358	ER_positive_non_hematopoietic
chr8	96033572	96034073	BRCA_100872	96033822	2.17686e-08	1.47145e-07	1.73083	ER_positive_non_hematopoietic
chr8	96055379	96055880	BRCA_100873	96055629	4.56937e-09	3.5545e-08	2.48817	ER_positive_non_hematopoietic
chr8	96243144	96243645	BRCA_100888	96243394	1.03341e-05	4.03288e-05	1.72627	ER_positive_non_hematopoietic
chr1	144551943	144552444	BRCA_10089	144552193	1.04219e-05	4.06365e-05	1.52828	ER_positive_non_hematopoietic
chr1	144560560	144561061	BRCA_10090	144560810	0.000138149	0.000423463	1.24121	ER_positive_non_hematopoietic
chr8	96352943	96353444	BRCA_100903	96353193	1.21241e-05	4.65912e-05	1.33919	ER_positive_non_hematopoietic
chr8	96354939	96355440	BRCA_100904	96355189	4.33034e-07	2.25201e-06	1.59162	ER_positive_non_hematopoietic
chr8	96356142	96356643	BRCA_100905	96356392	1.31706e-05	5.02141e-05	1.19513	ER_positive_non_hematopoietic
chr8	96362965	96363466	BRCA_100910	96363215	4.66376e-09	3.62088e-08	1.94761	ER_positive_non_hematopoietic
chr8	96945700	96946201	BRCA_100973	96945950	4.23113e-10	4.0547e-09	2.76705	ER_positive_non_hematopoietic
chr8	96949591	96950092	BRCA_100974	96949841	6.824e-09	5.11717e-08	2.39165	ER_positive_non_hematopoietic
chr8	96959774	96960275	BRCA_100976	96960024	4.00733e-06	1.70533e-05	1.7085	ER_positive_non_hematopoietic
chr8	96964021	96964522	BRCA_100978	96964271	2.99684e-12	4.49214e-11	2.54083	ER_positive_non_hematopoietic
chr8	97008659	97009160	BRCA_100983	97008909	1.80788e-06	8.28272e-06	2.19227	ER_positive_non_hematopoietic
chr8	97025278	97025779	BRCA_100986	97025528	3.73116e-10	3.61646e-09	2.50795	ER_positive_non_hematopoietic
chr8	97025853	97026354	BRCA_100987	97026103	1.24557e-13	2.50056e-12	3.27888	ER_positive_non_hematopoietic
chr8	97026440	97026941	BRCA_100988	97026690	1.0962e-07	6.44047e-07	1.84258	ER_positive_non_hematopoietic
chr8	97028617	97029118	BRCA_100990	97028867	2.58768e-05	9.27292e-05	2.80679	ER_positive_non_hematopoietic
chr8	97103671	97104172	BRCA_101003	97103921	5.82116e-06	2.39266e-05	1.45141	ER_positive_non_hematopoietic
chr8	97104300	97104801	BRCA_101004	97104550	9.78162e-08	5.80553e-07	2.00313	ER_positive_non_hematopoietic
chr8	97166370	97166871	BRCA_101005	97166620	0.000143252	0.000437584	1.56054	ER_positive_non_hematopoietic
chr1	145527843	145528344	BRCA_10101	145528093	5.23317e-06	2.17178e-05	1.84876	ER_positive_non_hematopoietic
chr8	97266169	97266670	BRCA_101018	97266419	5.81001e-07	2.94408e-06	1.69199	ER_positive_non_hematopoietic
chr8	97266780	97267281	BRCA_101019	97267030	1.04725e-06	5.0479e-06	1.52538	ER_positive_non_hematopoietic
chr8	97267394	97267895	BRCA_101020	97267644	5.56575e-08	3.46369e-07	1.98646	ER_positive_non_hematopoietic
chr8	97314250	97314751	BRCA_101027	97314500	1.14635e-06	5.48161e-06	2.0904	ER_positive_non_hematopoietic
chr8	97424721	97425222	BRCA_101039	97424971	0.000123538	0.000382739	1.14747	ER_positive_non_hematopoietic
chr8	97516893	97517394	BRCA_101049	97517143	3.12973e-05	0.000110138	1.45768	ER_positive_non_hematopoietic
chr8	97853714	97854215	BRCA_101101	97853964	9.82387e-07	4.76115e-06	1.9781	ER_positive_non_hematopoietic
chr8	98068495	98068996	BRCA_101129	98068745	1.31431e-07	7.59393e-07	2.46973	ER_positive_non_hematopoietic
chr8	98179090	98179591	BRCA_101148	98179340	4.78675e-05	0.000162158	0.883259	ER_positive_non_hematopoietic
chr8	98554836	98555337	BRCA_101191	98555086	1.75913e-10	1.83e-09	1.73911	ER_positive_non_hematopoietic
chr8	98690646	98691147	BRCA_101197	98690896	1.2109e-16	4.64752e-15	2.78565	ER_positive_non_hematopoietic
chr8	98782007	98782508	BRCA_101202	98782257	1.73348e-11	2.2223e-10	1.99074	ER_positive_non_hematopoietic
chr8	98829466	98829967	BRCA_101215	98829716	6.76901e-06	2.74535e-05	1.23611	ER_positive_non_hematopoietic
chr8	98831618	98832119	BRCA_101216	98831868	1.3707e-05	5.20775e-05	1.33108	ER_positive_non_hematopoietic
chr8	98959282	98959783	BRCA_101239	98959532	1.68964e-06	7.78626e-06	1.51354	ER_positive_non_hematopoietic
chr8	98966175	98966676	BRCA_101240	98966425	0.000164805	0.000496727	1.05971	ER_positive_non_hematopoietic
chr8	98983017	98983518	BRCA_101244	98983267	8.12979e-06	3.24216e-05	1.63072	ER_positive_non_hematopoietic
chr8	98983647	98984148	BRCA_101245	98983897	1.81232e-08	1.24498e-07	1.83634	ER_positive_non_hematopoietic
chr8	99103173	99103674	BRCA_101254	99103423	3.38838e-06	1.46476e-05	1.35005	ER_positive_non_hematopoietic
chr8	99104095	99104596	BRCA_101255	99104345	9.77103e-09	7.10242e-08	2.20254	ER_positive_non_hematopoietic
chr8	99105645	99106146	BRCA_101256	99105895	4.34784e-17	1.83597e-15	3.26644	ER_positive_non_hematopoietic
chr8	99107398	99107899	BRCA_101257	99107648	3.64139e-05	0.0001264	1.28239	ER_positive_non_hematopoietic
chr8	99206280	99206781	BRCA_101259	99206530	1.25977e-05	4.82449e-05	1.44503	ER_positive_non_hematopoietic
chr8	99531098	99531599	BRCA_101269	99531348	3.20441e-13	5.89784e-12	2.3887	ER_positive_non_hematopoietic
chr8	99594613	99595114	BRCA_101270	99594863	0.0001462	0.000445767	1.1854	ER_positive_non_hematopoietic
chr8	99818338	99818839	BRCA_101283	99818588	2.51902e-08	1.6806e-07	2.19509	ER_positive_non_hematopoietic
chr8	99819228	99819729	BRCA_101284	99819478	6.59702e-09	4.96423e-08	2.20799	ER_positive_non_hematopoietic
chr8	99823203	99823704	BRCA_101285	99823453	4.69882e-06	1.97075e-05	1.52385	ER_positive_non_hematopoietic
chr8	99839364	99839865	BRCA_101288	99839614	2.81486e-06	1.23758e-05	1.39054	ER_positive_non_hematopoietic
chr8	99845438	99845939	BRCA_101289	99845688	0.000143165	0.000437326	1.18276	ER_positive_non_hematopoietic
chr8	99869671	99870172	BRCA_101299	99869921	9.75194e-06	3.82657e-05	1.66832	ER_positive_non_hematopoietic
chr8	99871343	99871844	BRCA_101302	99871593	8.21609e-05	0.000264523	1.24553	ER_positive_non_hematopoietic
chr8	99873277	99873778	BRCA_101305	99873527	2.34817e-06	1.04975e-05	1.53507	ER_positive_non_hematopoietic
chr8	99882612	99883113	BRCA_101314	99882862	3.7107e-05	0.0001286	1.45805	ER_positive_non_hematopoietic
chr8	99886065	99886566	BRCA_101317	99886315	0.000107891	0.000338397	1.21792	ER_positive_non_hematopoietic
chr8	99886584	99887085	BRCA_101318	99886834	5.3031e-05	0.000177834	1.34315	ER_positive_non_hematopoietic
chr8	99888631	99889132	BRCA_101319	99888881	5.76887e-07	2.92554e-06	1.84605	ER_positive_non_hematopoietic
chr8	99889771	99890272	BRCA_101320	99890021	2.54113e-05	9.12107e-05	1.42096	ER_positive_non_hematopoietic
chr8	99890341	99890842	BRCA_101321	99890591	1.49614e-05	5.63954e-05	1.41086	ER_positive_non_hematopoietic
chr8	99898241	99898742	BRCA_101328	99898491	5.73846e-05	0.000190992	1.32386	ER_positive_non_hematopoietic
chr8	99904675	99905176	BRCA_101332	99904925	1.12171e-24	2.57009e-22	4.35582	ER_positive_non_hematopoietic
chr8	99905366	99905867	BRCA_101333	99905616	1.81495e-29	1.20205e-26	4.51554	ER_positive_non_hematopoietic
chr8	99923780	99924281	BRCA_101334	99924030	0.000126071	0.000389851	1.20741	ER_positive_non_hematopoietic
chr8	99977385	99977886	BRCA_101335	99977635	5.58941e-07	2.84242e-06	1.71155	ER_positive_non_hematopoietic
chr8	99978528	99979029	BRCA_101336	99978778	1.20357e-11	1.59136e-10	2.70843	ER_positive_non_hematopoietic
chr8	100005544	100006045	BRCA_101338	100005794	7.52739e-05	0.000244336	1.33433	ER_positive_non_hematopoietic
chr8	100007014	100007515	BRCA_101339	100007264	1.821e-05	6.73528e-05	1.58226	ER_positive_non_hematopoietic
chr8	100017153	100017654	BRCA_101340	100017403	9.40619e-05	0.000298871	1.12484	ER_positive_non_hematopoietic
chr8	100026248	100026749	BRCA_101343	100026498	1.19076e-07	6.94308e-07	2.00297	ER_positive_non_hematopoietic
chr8	100104548	100105049	BRCA_101344	100104798	7.55691e-07	3.74249e-06	1.73107	ER_positive_non_hematopoietic
chr8	100123688	100124189	BRCA_101346	100123938	5.14204e-15	1.39861e-13	2.91001	ER_positive_non_hematopoietic
chr8	100124451	100124952	BRCA_101347	100124701	1.1165e-07	6.54971e-07	1.37588	ER_positive_non_hematopoietic
chr8	100138346	100138847	BRCA_101349	100138596	1.13349e-11	1.50775e-10	2.08312	ER_positive_non_hematopoietic
chr8	100219894	100220395	BRCA_101362	100220144	7.91942e-10	7.19644e-09	1.90506	ER_positive_non_hematopoietic
chr8	100237541	100238042	BRCA_101369	100237791	7.74067e-10	7.047e-09	1.9402	ER_positive_non_hematopoietic
chr8	100239415	100239916	BRCA_101371	100239665	1.88557e-05	6.95362e-05	1.15175	ER_positive_non_hematopoietic
chr8	100345168	100345669	BRCA_101395	100345418	1.08078e-07	6.35708e-07	1.72436	ER_positive_non_hematopoietic
chr8	100370807	100371308	BRCA_101398	100371057	9.19039e-05	0.000292765	1.08676	ER_positive_non_hematopoietic
chr8	100371435	100371936	BRCA_101399	100371685	1.58669e-06	7.35842e-06	2.17477	ER_positive_non_hematopoietic
chr8	100378584	100379085	BRCA_101401	100378834	3.47945e-09	2.77437e-08	1.91899	ER_positive_non_hematopoietic
chr8	100380985	100381486	BRCA_101402	100381235	1.47191e-09	1.26656e-08	1.64579	ER_positive_non_hematopoietic
chr8	100457513	100458014	BRCA_101427	100457763	1.15505e-08	8.27077e-08	1.68963	ER_positive_non_hematopoietic
chr8	100486387	100486888	BRCA_101449	100486637	7.49526e-07	3.71499e-06	1.43188	ER_positive_non_hematopoietic
chr8	100510097	100510598	BRCA_101465	100510347	0.000125326	0.000387769	0.987259	ER_positive_non_hematopoietic
chr8	100510756	100511257	BRCA_101466	100511006	2.19676e-10	2.24105e-09	1.87614	ER_positive_non_hematopoietic
chr8	100511440	100511941	BRCA_101467	100511690	5.86942e-05	0.000195023	0.927539	ER_positive_non_hematopoietic
chr8	100532949	100533450	BRCA_101471	100533199	5.29077e-08	3.30762e-07	1.61673	ER_positive_non_hematopoietic
chr8	100535832	100536333	BRCA_101472	100536082	0.000157578	0.000476941	1.06216	ER_positive_non_hematopoietic
chr8	100539793	100540294	BRCA_101473	100540043	5.06396e-09	3.90299e-08	1.58779	ER_positive_non_hematopoietic
chr8	100542956	100543457	BRCA_101475	100543206	1.62667e-06	7.52541e-06	1.3538	ER_positive_non_hematopoietic
chr8	100736362	100736863	BRCA_101514	100736612	9.9757e-07	4.82844e-06	1.64161	ER_positive_non_hematopoietic
chr8	100746127	100746628	BRCA_101516	100746377	5.91607e-05	0.000196441	1.21243	ER_positive_non_hematopoietic
chr8	100858345	100858846	BRCA_101540	100858595	2.74693e-05	9.79275e-05	1.28303	ER_positive_non_hematopoietic
chr8	101077626	101078127	BRCA_101609	101077876	3.50547e-05	0.0001221	2.31652	ER_positive_non_hematopoietic
chr8	101250841	101251342	BRCA_101657	101251091	0.000118258	0.000367794	1.17881	ER_positive_non_hematopoietic
chr8	101263653	101264154	BRCA_101659	101263903	7.7032e-11	8.63992e-10	1.90428	ER_positive_non_hematopoietic
chr8	101372807	101373308	BRCA_101679	101373057	0.0001061	0.000333364	1.05409	ER_positive_non_hematopoietic
chr8	101396483	101396984	BRCA_101694	101396733	9.87469e-07	4.7837e-06	1.40789	ER_positive_non_hematopoietic
chr8	101409824	101410325	BRCA_101695	101410074	3.98022e-07	2.08694e-06	1.44689	ER_positive_non_hematopoietic
chr8	101434982	101435483	BRCA_101699	101435232	3.31899e-05	0.000116166	1.22362	ER_positive_non_hematopoietic
chr8	101452659	101453160	BRCA_101711	101452909	6.97975e-10	6.41044e-09	1.83864	ER_positive_non_hematopoietic
chr8	101466606	101467107	BRCA_101718	101466856	1.56037e-08	1.08619e-07	1.91354	ER_positive_non_hematopoietic
chr8	101467639	101468140	BRCA_101719	101467889	3.01989e-07	1.62403e-06	1.60088	ER_positive_non_hematopoietic
chr8	101583321	101583822	BRCA_101762	101583571	1.35441e-06	6.37041e-06	1.52672	ER_positive_non_hematopoietic
chr8	101584220	101584721	BRCA_101763	101584470	4.62623e-05	0.000157165	1.02304	ER_positive_non_hematopoietic
chr8	101607819	101608320	BRCA_101776	101608069	4.19144e-05	0.000143693	1.34049	ER_positive_non_hematopoietic
chr8	101609861	101610362	BRCA_101779	101610111	3.31435e-08	2.15882e-07	1.62556	ER_positive_non_hematopoietic
chr8	101610811	101611312	BRCA_101780	101611061	9.45762e-10	8.44931e-09	2.01241	ER_positive_non_hematopoietic
chr8	101612842	101613343	BRCA_101781	101613092	9.41595e-09	6.87118e-08	1.77884	ER_positive_non_hematopoietic
chr1	8913411	8913912	BRCA_1018	8913661	3.9359e-08	2.5238e-07	1.52979	ER_positive_non_hematopoietic
chr8	101740878	101741379	BRCA_101804	101741128	3.13904e-07	1.68209e-06	1.74039	ER_positive_non_hematopoietic
chr8	101756891	101757392	BRCA_101809	101757141	7.76258e-09	5.75743e-08	2.11114	ER_positive_non_hematopoietic
chr8	101765068	101765569	BRCA_101814	101765318	7.68808e-05	0.00024909	1.25399	ER_positive_non_hematopoietic
chr8	101861641	101862142	BRCA_101832	101861891	3.93781e-07	2.06705e-06	1.37845	ER_positive_non_hematopoietic
chr8	101882528	101883029	BRCA_101833	101882778	1.82415e-05	6.74576e-05	1.53267	ER_positive_non_hematopoietic
chr1	145987506	145988007	BRCA_10184	145987756	1.59763e-05	5.98408e-05	0.863744	ER_positive_non_hematopoietic
chr8	102245090	102245591	BRCA_101881	102245340	9.48e-05	0.000300991	0.985992	ER_positive_non_hematopoietic
chr8	102340401	102340902	BRCA_101885	102340651	7.9275e-15	2.06965e-13	2.65368	ER_positive_non_hematopoietic
chr8	102355436	102355937	BRCA_101886	102355686	6.11767e-08	3.7759e-07	1.85689	ER_positive_non_hematopoietic
chr8	102460605	102461106	BRCA_101908	102460855	1.78577e-05	6.61641e-05	1.56708	ER_positive_non_hematopoietic
chr8	102479827	102480328	BRCA_101909	102480077	1.53656e-12	2.44942e-11	2.49273	ER_positive_non_hematopoietic
chr8	102487763	102488264	BRCA_101911	102488013	1.32181e-11	1.73398e-10	2.34013	ER_positive_non_hematopoietic
chr8	102511621	102512122	BRCA_101913	102511871	1.06305e-11	1.42235e-10	2.26126	ER_positive_non_hematopoietic
chr8	102598075	102598576	BRCA_101929	102598325	4.00279e-11	4.76704e-10	1.91562	ER_positive_non_hematopoietic
chr8	102602254	102602755	BRCA_101933	102602504	2.31292e-08	1.55445e-07	1.68814	ER_positive_non_hematopoietic
chr8	102603371	102603872	BRCA_101934	102603621	2.16586e-05	7.88654e-05	1.10669	ER_positive_non_hematopoietic
chr8	102613596	102614097	BRCA_101938	102613846	3.33998e-05	0.000116847	1.09818	ER_positive_non_hematopoietic
chr8	102616108	102616609	BRCA_101941	102616358	5.09626e-07	2.61375e-06	1.61131	ER_positive_non_hematopoietic
chr8	102642559	102643060	BRCA_101955	102642809	1.84871e-05	6.82837e-05	1.30578	ER_positive_non_hematopoietic
chr8	102686632	102687133	BRCA_101972	102686882	6.40164e-06	2.60934e-05	1.19017	ER_positive_non_hematopoietic
chr8	102688139	102688640	BRCA_101973	102688389	1.58986e-07	9.03403e-07	1.56836	ER_positive_non_hematopoietic
chr8	102749651	102750152	BRCA_101986	102749901	3.64179e-07	1.92477e-06	1.48981	ER_positive_non_hematopoietic
chr8	102762763	102763264	BRCA_101994	102763013	1.20296e-05	4.62649e-05	1.56897	ER_positive_non_hematopoietic
chr1	146010066	146010567	BRCA_10204	146010316	1.90848e-11	2.42348e-10	1.40064	ER_positive_non_hematopoietic
chr8	102957955	102958456	BRCA_102049	102958205	1.85741e-05	6.85727e-05	1.4996	ER_positive_non_hematopoietic
chr8	102958525	102959026	BRCA_102050	102958775	1.74289e-07	9.82588e-07	1.88895	ER_positive_non_hematopoietic
chr8	103135981	103136482	BRCA_102070	103136231	7.21851e-09	5.38784e-08	2.27764	ER_positive_non_hematopoietic
chr8	103479377	103479878	BRCA_102110	103479627	4.26321e-05	0.000145915	1.40987	ER_positive_non_hematopoietic
chr8	103702170	103702671	BRCA_102121	103702420	1.59878e-09	1.36586e-08	2.32502	ER_positive_non_hematopoietic
chr8	104206499	104207000	BRCA_102134	104206749	1.27029e-07	7.36448e-07	1.63935	ER_positive_non_hematopoietic
chr8	104423842	104424343	BRCA_102161	104424092	1.8569e-13	3.59733e-12	2.31854	ER_positive_non_hematopoietic
chr8	104559648	104560149	BRCA_102166	104559898	7.19816e-12	9.97231e-11	2.3566	ER_positive_non_hematopoietic
chr8	105920955	105921456	BRCA_102197	105921205	8.81718e-05	0.000281995	1.29315	ER_positive_non_hematopoietic
chr8	105921629	105922130	BRCA_102198	105921879	2.51274e-05	9.02833e-05	1.25462	ER_positive_non_hematopoietic
chr8	106326098	106326599	BRCA_102214	106326348	5.03193e-05	0.000169672	1.41034	ER_positive_non_hematopoietic
chr8	106449049	106449550	BRCA_102221	106449299	1.56013e-06	7.24492e-06	1.62829	ER_positive_non_hematopoietic
chr8	106528558	106529059	BRCA_102229	106528808	5.2411e-06	2.17469e-05	1.5442	ER_positive_non_hematopoietic
chr8	106623992	106624493	BRCA_102242	106624242	1.54839e-07	8.81666e-07	2.67648	ER_positive_non_hematopoietic
chr8	106664888	106665389	BRCA_102254	106665138	1.41563e-12	2.27586e-11	2.60091	ER_positive_non_hematopoietic
chr1	146396157	146396658	BRCA_10226	146396407	7.04586e-12	9.78178e-11	2.37645	ER_positive_non_hematopoietic
chr8	106778462	106778963	BRCA_102261	106778712	4.15413e-10	3.98776e-09	2.44527	ER_positive_non_hematopoietic
chr8	107264701	107265202	BRCA_102287	107264951	5.51603e-05	0.000184304	1.69334	ER_positive_non_hematopoietic
chr8	107265202	107265703	BRCA_102288	107265452	1.08382e-05	4.20973e-05	1.45894	ER_positive_non_hematopoietic
chr8	107338661	107339162	BRCA_102299	107338911	1.1028e-05	4.27623e-05	1.2278	ER_positive_non_hematopoietic
chr8	107914004	107914505	BRCA_102336	107914254	1.02927e-06	4.96771e-06	1.67968	ER_positive_non_hematopoietic
chr8	108267791	108268292	BRCA_102358	108268041	9.09675e-09	6.65727e-08	1.96293	ER_positive_non_hematopoietic
chr8	108983507	108984008	BRCA_102397	108983757	2.47384e-06	1.10087e-05	1.77363	ER_positive_non_hematopoietic
chr8	109224428	109224929	BRCA_102407	109224678	1.79912e-05	6.66159e-05	1.17767	ER_positive_non_hematopoietic
chr1	146943456	146943957	BRCA_10242	146943706	1.79903e-10	1.86766e-09	2.25739	ER_positive_non_hematopoietic
chr8	109474782	109475283	BRCA_102424	109475032	7.85349e-05	0.000253886	1.56987	ER_positive_non_hematopoietic
chr8	109479486	109479987	BRCA_102425	109479736	0.000137932	0.00042289	1.26816	ER_positive_non_hematopoietic
chr1	147076388	147076889	BRCA_10243	147076638	1.05371e-07	6.212e-07	1.817	ER_positive_non_hematopoietic
chr8	109571225	109571726	BRCA_102432	109571475	3.78974e-10	3.6667e-09	1.73884	ER_positive_non_hematopoietic
chr8	109580909	109581410	BRCA_102438	109581159	1.77453e-06	8.14443e-06	1.3769	ER_positive_non_hematopoietic
chr8	109584317	109584818	BRCA_102439	109584567	5.0633e-05	0.000170632	1.17335	ER_positive_non_hematopoietic
chr8	109589243	109589744	BRCA_102443	109589493	0.00011994	0.000372538	1.19493	ER_positive_non_hematopoietic
chr8	109600691	109601192	BRCA_102449	109600941	3.21268e-12	4.78757e-11	2.39156	ER_positive_non_hematopoietic
chr8	109636024	109636525	BRCA_102457	109636274	1.07661e-12	1.77058e-11	2.41404	ER_positive_non_hematopoietic
chr8	109638464	109638965	BRCA_102459	109638714	1.5577e-08	1.08455e-07	1.7777	ER_positive_non_hematopoietic
chr8	109640276	109640777	BRCA_102461	109640526	8.80608e-15	2.27797e-13	2.57848	ER_positive_non_hematopoietic
chr8	109784834	109785335	BRCA_102474	109785084	2.22579e-09	1.8489e-08	1.81699	ER_positive_non_hematopoietic
chr8	110329791	110330292	BRCA_102479	110330041	1.52625e-06	7.10236e-06	1.77261	ER_positive_non_hematopoietic
chr8	110580628	110581129	BRCA_102481	110580878	2.09954e-06	9.48687e-06	1.6471	ER_positive_non_hematopoietic
chr8	110594615	110595116	BRCA_102482	110594865	6.58875e-11	7.48383e-10	2.42074	ER_positive_non_hematopoietic
chr8	110641629	110642130	BRCA_102483	110641879	4.29811e-09	3.36274e-08	1.51257	ER_positive_non_hematopoietic
chr8	111086667	111087168	BRCA_102492	111086917	7.69031e-05	0.000249154	1.43451	ER_positive_non_hematopoietic
chr8	111114104	111114605	BRCA_102495	111114354	4.75087e-05	0.000161043	1.67139	ER_positive_non_hematopoietic
chr8	111168744	111169245	BRCA_102499	111168994	9.24188e-06	3.64424e-05	1.59085	ER_positive_non_hematopoietic
chr8	111351445	111351946	BRCA_102502	111351695	1.22624e-05	4.70749e-05	1.58154	ER_positive_non_hematopoietic
chr8	111437440	111437941	BRCA_102504	111437690	0.000116003	0.000361362	1.30886	ER_positive_non_hematopoietic
chr8	111646149	111646650	BRCA_102507	111646399	4.30647e-06	1.82071e-05	1.36407	ER_positive_non_hematopoietic
chr8	111781790	111782291	BRCA_102509	111782040	4.43291e-11	5.22351e-10	2.25971	ER_positive_non_hematopoietic
chr8	111867447	111867948	BRCA_102513	111867697	2.67699e-06	1.18246e-05	1.35229	ER_positive_non_hematopoietic
chr8	111964847	111965348	BRCA_102517	111965097	0.000149408	0.000454544	1.18479	ER_positive_non_hematopoietic
chr8	111965431	111965932	BRCA_102518	111965681	0.000104322	0.00032832	1.37882	ER_positive_non_hematopoietic
chr8	112022089	112022590	BRCA_102520	112022339	6.70361e-06	2.72128e-05	1.50189	ER_positive_non_hematopoietic
chr8	112026584	112027085	BRCA_102521	112026834	7.95737e-10	7.22597e-09	2.53481	ER_positive_non_hematopoietic
chr8	112150577	112151078	BRCA_102525	112150827	1.16633e-07	6.81655e-07	2.70331	ER_positive_non_hematopoietic
chr8	112267909	112268410	BRCA_102528	112268159	3.52167e-06	1.51665e-05	1.76195	ER_positive_non_hematopoietic
chr8	112459907	112460408	BRCA_102532	112460157	3.00438e-08	1.97244e-07	1.90253	ER_positive_non_hematopoietic
chr8	112570272	112570773	BRCA_102539	112570522	7.7306e-06	3.09823e-05	2.21	ER_positive_non_hematopoietic
chr8	112577160	112577661	BRCA_102540	112577410	1.54055e-06	7.16309e-06	2.54317	ER_positive_non_hematopoietic
chr8	112625657	112626158	BRCA_102543	112625907	1.89429e-09	1.59669e-08	2.3459	ER_positive_non_hematopoietic
chr8	112626763	112627264	BRCA_102544	112627013	5.60717e-06	2.31252e-05	1.99951	ER_positive_non_hematopoietic
chr8	112628217	112628718	BRCA_102546	112628467	1.3846e-07	7.96246e-07	2.16488	ER_positive_non_hematopoietic
chr8	112647822	112648323	BRCA_102548	112648072	1.21902e-09	1.06675e-08	2.75424	ER_positive_non_hematopoietic
chr8	112661739	112662240	BRCA_102549	112661989	9.71964e-08	5.7723e-07	1.76315	ER_positive_non_hematopoietic
chr8	112914184	112914685	BRCA_102556	112914434	1.64877e-05	6.15617e-05	1.75357	ER_positive_non_hematopoietic
chr8	112977072	112977573	BRCA_102558	112977322	6.39493e-05	0.000210756	1.36285	ER_positive_non_hematopoietic
chr8	112977695	112978196	BRCA_102559	112977945	1.29294e-10	1.38368e-09	3.12145	ER_positive_non_hematopoietic
chr8	113067683	113068184	BRCA_102562	113067933	8.45881e-05	0.000271615	1.24886	ER_positive_non_hematopoietic
chr8	113068277	113068778	BRCA_102563	113068527	3.85912e-11	4.61175e-10	2.90222	ER_positive_non_hematopoietic
chr8	113154325	113154826	BRCA_102566	113154575	0.000140721	0.000430636	1.49058	ER_positive_non_hematopoietic
chr8	113169677	113170178	BRCA_102567	113169927	6.60315e-06	2.68409e-05	1.58644	ER_positive_non_hematopoietic
chr8	113171679	113172180	BRCA_102568	113171929	6.81808e-05	0.000223295	1.11738	ER_positive_non_hematopoietic
chr8	113221709	113222210	BRCA_102570	113221959	3.01296e-06	1.31659e-05	1.79312	ER_positive_non_hematopoietic
chr8	113246943	113247444	BRCA_102571	113247193	8.05698e-11	9.00052e-10	2.45952	ER_positive_non_hematopoietic
chr8	113307533	113308034	BRCA_102572	113307783	5.27436e-10	4.96067e-09	2.20779	ER_positive_non_hematopoietic
chr8	113331786	113332287	BRCA_102573	113332036	7.48401e-15	1.96646e-13	2.79184	ER_positive_non_hematopoietic
chr8	113347152	113347653	BRCA_102574	113347402	1.63095e-07	9.24992e-07	1.75181	ER_positive_non_hematopoietic
chr8	113350824	113351325	BRCA_102575	113351074	1.51547e-07	8.64796e-07	1.81936	ER_positive_non_hematopoietic
chr8	113351427	113351928	BRCA_102576	113351677	5.66515e-11	6.52002e-10	2.8967	ER_positive_non_hematopoietic
chr8	113352365	113352866	BRCA_102577	113352615	1.04814e-18	6.30005e-17	4.05078	ER_positive_non_hematopoietic
chr8	113359310	113359811	BRCA_102578	113359560	8.55586e-07	4.19428e-06	1.5704	ER_positive_non_hematopoietic
chr8	113362302	113362803	BRCA_102579	113362552	4.42175e-06	1.86528e-05	1.38746	ER_positive_non_hematopoietic
chr8	113378550	113379051	BRCA_102580	113378800	7.68781e-08	4.64915e-07	2.12936	ER_positive_non_hematopoietic
chr8	113819932	113820433	BRCA_102591	113820182	0.000147132	0.000448357	1.4214	ER_positive_non_hematopoietic
chr8	114009574	114010075	BRCA_102594	114009824	3.26951e-08	2.13203e-07	1.9105	ER_positive_non_hematopoietic
chr8	114010328	114010829	BRCA_102595	114010578	1.16868e-08	8.35905e-08	2.11871	ER_positive_non_hematopoietic
chr8	114369706	114370207	BRCA_102601	114369956	2.20707e-05	8.02294e-05	2.11285	ER_positive_non_hematopoietic
chr8	114476005	114476506	BRCA_102604	114476255	3.98953e-09	3.14395e-08	2.33004	ER_positive_non_hematopoietic
chr8	114489287	114489788	BRCA_102605	114489537	3.76713e-08	2.426e-07	1.99872	ER_positive_non_hematopoietic
chr8	114537477	114537978	BRCA_102608	114537727	2.85579e-05	0.000101411	1.36622	ER_positive_non_hematopoietic
chr8	114538386	114538887	BRCA_102609	114538636	1.52354e-05	5.73446e-05	1.91372	ER_positive_non_hematopoietic
chr8	114575482	114575983	BRCA_102611	114575732	2.45808e-07	1.3457e-06	2.23793	ER_positive_non_hematopoietic
chr8	114589833	114590334	BRCA_102614	114590083	1.05342e-06	5.07502e-06	1.71772	ER_positive_non_hematopoietic
chr8	114918783	114919284	BRCA_102633	114919033	5.74965e-12	8.14171e-11	2.12321	ER_positive_non_hematopoietic
chr8	114921649	114922150	BRCA_102634	114921899	2.29546e-12	3.52406e-11	2.94668	ER_positive_non_hematopoietic
chr8	114923025	114923526	BRCA_102636	114923275	3.55526e-11	4.27927e-10	1.93347	ER_positive_non_hematopoietic
chr8	114983700	114984201	BRCA_102637	114983950	3.76271e-06	1.61051e-05	1.65843	ER_positive_non_hematopoietic
chr8	115081401	115081902	BRCA_102641	115081651	7.41859e-05	0.000241096	1.22875	ER_positive_non_hematopoietic
chr8	115102962	115103463	BRCA_102645	115103212	3.6111e-07	1.91046e-06	2.64744	ER_positive_non_hematopoietic
chr8	115203442	115203943	BRCA_102653	115203692	4.34684e-07	2.25988e-06	1.97297	ER_positive_non_hematopoietic
chr8	115483426	115483927	BRCA_102686	115483676	1.49434e-05	5.63337e-05	1.18101	ER_positive_non_hematopoietic
chr8	115520437	115520938	BRCA_102692	115520687	1.86973e-05	6.89977e-05	1.22976	ER_positive_non_hematopoietic
chr8	115520940	115521441	BRCA_102693	115521190	6.53631e-05	0.000214997	1.15244	ER_positive_non_hematopoietic
chr8	115637462	115637963	BRCA_102718	115637712	7.9455e-06	3.17643e-05	1.26723	ER_positive_non_hematopoietic
chr8	115686838	115687339	BRCA_102745	115687088	6.31261e-13	1.08665e-11	2.24599	ER_positive_non_hematopoietic
chr8	115691856	115692357	BRCA_102746	115692106	6.99665e-15	1.84987e-13	2.72119	ER_positive_non_hematopoietic
chr8	115692794	115693295	BRCA_102747	115693044	5.08251e-14	1.10958e-12	3.02625	ER_positive_non_hematopoietic
chr8	115693529	115694030	BRCA_102748	115693779	3.12762e-14	7.17772e-13	2.82575	ER_positive_non_hematopoietic
chr1	147452746	147453247	BRCA_10275	147452996	3.82772e-08	2.46121e-07	1.69036	ER_positive_non_hematopoietic
chr8	115782323	115782824	BRCA_102769	115782573	6.75174e-06	2.73903e-05	1.20375	ER_positive_non_hematopoietic
chr8	115834875	115835376	BRCA_102779	115835125	3.96424e-07	2.07953e-06	1.46973	ER_positive_non_hematopoietic
chr8	115866907	115867408	BRCA_102787	115867157	6.4307e-05	0.000211849	1.32025	ER_positive_non_hematopoietic
chr8	115900149	115900650	BRCA_102791	115900399	7.93087e-06	3.17124e-05	1.57009	ER_positive_non_hematopoietic
chr8	115930060	115930561	BRCA_102794	115930310	6.40868e-08	3.93693e-07	2.6286	ER_positive_non_hematopoietic
chr8	115930581	115931082	BRCA_102795	115930831	1.39853e-06	6.55841e-06	1.73911	ER_positive_non_hematopoietic
chr8	115933583	115934084	BRCA_102797	115933833	8.4399e-06	3.35308e-05	1.26525	ER_positive_non_hematopoietic
chr8	115934170	115934671	BRCA_102798	115934420	7.26523e-09	5.42022e-08	1.93426	ER_positive_non_hematopoietic
chr8	115934753	115935254	BRCA_102799	115935003	3.72658e-09	2.95442e-08	2.24652	ER_positive_non_hematopoietic
chr8	115936446	115936947	BRCA_102800	115936696	1.84136e-05	6.80348e-05	1.07722	ER_positive_non_hematopoietic
chr8	115938859	115939360	BRCA_102801	115939109	7.17498e-20	5.49368e-18	3.06676	ER_positive_non_hematopoietic
chr8	115939461	115939962	BRCA_102802	115939711	1.06494e-10	1.15875e-09	1.87744	ER_positive_non_hematopoietic
chr8	115966917	115967418	BRCA_102807	115967167	0.000117507	0.000365683	1.22796	ER_positive_non_hematopoietic
chr8	115992126	115992627	BRCA_102817	115992376	4.1417e-08	2.64369e-07	1.70731	ER_positive_non_hematopoietic
chr8	115992673	115993174	BRCA_102818	115992923	8.55988e-07	4.19586e-06	1.27276	ER_positive_non_hematopoietic
chr8	115994757	115995258	BRCA_102819	115995007	1.37983e-09	1.19456e-08	1.78338	ER_positive_non_hematopoietic
chr8	115995278	115995779	BRCA_102820	115995528	1.05555e-07	6.22113e-07	1.7087	ER_positive_non_hematopoietic
chr8	115998172	115998673	BRCA_102821	115998422	4.05988e-27	1.59934e-24	3.9735	ER_positive_non_hematopoietic
chr8	116016811	116017312	BRCA_102823	116017061	1.61072e-08	1.11797e-07	2.23131	ER_positive_non_hematopoietic
chr8	116025043	116025544	BRCA_102826	116025293	5.97174e-05	0.000198099	1.20879	ER_positive_non_hematopoietic
chr8	116026203	116026704	BRCA_102827	116026453	2.21385e-05	8.04457e-05	1.47128	ER_positive_non_hematopoietic
chr8	116077926	116078427	BRCA_102834	116078176	3.83513e-09	3.03276e-08	1.91524	ER_positive_non_hematopoietic
chr8	116078861	116079362	BRCA_102835	116079111	1.18443e-06	5.64397e-06	1.55724	ER_positive_non_hematopoietic
chr8	116114252	116114753	BRCA_102846	116114502	1.05551e-11	1.41324e-10	2.20414	ER_positive_non_hematopoietic
chr8	116172508	116173009	BRCA_102856	116172758	0.000143909	0.000439401	1.06378	ER_positive_non_hematopoietic
chr8	116195905	116196406	BRCA_102865	116196155	1.55817e-05	5.85069e-05	1.23423	ER_positive_non_hematopoietic
chr1	147551006	147551507	BRCA_10287	147551256	8.42133e-07	4.13234e-06	1.68383	ER_positive_non_hematopoietic
chr8	116318940	116319441	BRCA_102881	116319190	1.07917e-13	2.19565e-12	2.80806	ER_positive_non_hematopoietic
chr8	116319566	116320067	BRCA_102882	116319816	7.91335e-05	0.000255654	0.999037	ER_positive_non_hematopoietic
chr8	116356614	116357115	BRCA_102896	116356864	8.3368e-07	4.09408e-06	1.58953	ER_positive_non_hematopoietic
chr8	116503914	116504415	BRCA_102926	116504164	0.000118826	0.000369415	1.24779	ER_positive_non_hematopoietic
chr8	116504701	116505202	BRCA_102927	116504951	3.86692e-09	3.05596e-08	2.80093	ER_positive_non_hematopoietic
chr8	116527815	116528316	BRCA_102929	116528065	0.000114454	0.000356959	1.11629	ER_positive_non_hematopoietic
chr8	116561207	116561708	BRCA_102937	116561457	7.3584e-05	0.000239294	1.47433	ER_positive_non_hematopoietic
chr1	147611615	147612116	BRCA_10294	147611865	1.56439e-15	4.74598e-14	1.93694	ER_positive_non_hematopoietic
chr8	116571822	116572323	BRCA_102940	116572072	5.38605e-08	3.36093e-07	2.41651	ER_positive_non_hematopoietic
chr8	116572459	116572960	BRCA_102941	116572709	0.000104226	0.000328063	1.31857	ER_positive_non_hematopoietic
chr8	116627755	116628256	BRCA_102949	116628005	6.0708e-07	3.06487e-06	1.79158	ER_positive_non_hematopoietic
chr1	147612347	147612848	BRCA_10295	147612597	1.21931e-16	4.67472e-15	2.75886	ER_positive_non_hematopoietic
chr8	116639739	116640240	BRCA_102954	116639989	7.01345e-05	0.000229152	1.7519	ER_positive_non_hematopoietic
chr8	116642509	116643010	BRCA_102957	116642759	1.5979e-05	5.98498e-05	1.55252	ER_positive_non_hematopoietic
chr8	116647943	116648444	BRCA_102959	116648193	6.39138e-10	5.91492e-09	1.84535	ER_positive_non_hematopoietic
chr8	116697380	116697881	BRCA_102969	116697630	1.29647e-05	4.95261e-05	1.17744	ER_positive_non_hematopoietic
chr8	116800450	116800951	BRCA_102984	116800700	3.16784e-25	8.22777e-23	3.88494	ER_positive_non_hematopoietic
chr8	116800962	116801463	BRCA_102985	116801212	9.39721e-25	2.21046e-22	3.79268	ER_positive_non_hematopoietic
chr8	116801616	116802117	BRCA_102986	116801866	1.37407e-15	4.21931e-14	2.32694	ER_positive_non_hematopoietic
chr8	116802784	116803285	BRCA_102987	116803034	3.50374e-11	4.22158e-10	2.46815	ER_positive_non_hematopoietic
chr8	116814664	116815165	BRCA_102991	116814914	4.09017e-12	5.95699e-11	2.22298	ER_positive_non_hematopoietic
chr8	116833201	116833702	BRCA_102994	116833451	9.7442e-07	4.72556e-06	1.38959	ER_positive_non_hematopoietic
chr8	116920705	116921206	BRCA_103015	116920955	3.50283e-05	0.000122018	1.25723	ER_positive_non_hematopoietic
chr8	117016476	117016977	BRCA_103035	117016726	6.69166e-06	2.71689e-05	1.53712	ER_positive_non_hematopoietic
chr8	117045487	117045988	BRCA_103044	117045737	2.85732e-10	2.84241e-09	2.20224	ER_positive_non_hematopoietic
chr8	117069569	117070070	BRCA_103046	117069819	2.48481e-06	1.10524e-05	1.47594	ER_positive_non_hematopoietic
chr8	117088631	117089132	BRCA_103051	117088881	2.15862e-05	7.86275e-05	1.15581	ER_positive_non_hematopoietic
chr8	117089355	117089856	BRCA_103052	117089605	1.14497e-08	8.20331e-08	2.03455	ER_positive_non_hematopoietic
chr8	117100454	117100955	BRCA_103056	117100704	4.07224e-17	1.72993e-15	2.71164	ER_positive_non_hematopoietic
chr8	117101137	117101638	BRCA_103057	117101387	7.41107e-12	1.02398e-10	2.02784	ER_positive_non_hematopoietic
chr8	117109391	117109892	BRCA_103059	117109641	1.21791e-11	1.60813e-10	2.30634	ER_positive_non_hematopoietic
chr8	117110191	117110692	BRCA_103060	117110441	6.28973e-07	3.16582e-06	1.4309	ER_positive_non_hematopoietic
chr8	117118312	117118813	BRCA_103061	117118562	5.85748e-19	3.70353e-17	3.76125	ER_positive_non_hematopoietic
chr8	117127473	117127974	BRCA_103063	117127723	0.000113591	0.000354559	1.10791	ER_positive_non_hematopoietic
chr8	117128051	117128552	BRCA_103064	117128301	0.00011759	0.000365911	1.0238	ER_positive_non_hematopoietic
chr8	117159491	117159992	BRCA_103071	117159741	1.49972e-07	8.56618e-07	1.67386	ER_positive_non_hematopoietic
chr8	117163778	117164279	BRCA_103072	117164028	2.5328e-06	1.12475e-05	1.33306	ER_positive_non_hematopoietic
chr8	117168575	117169076	BRCA_103073	117168825	7.47996e-05	0.000242919	1.25405	ER_positive_non_hematopoietic
chr8	117174174	117174675	BRCA_103074	117174424	7.7353e-06	3.1e-05	1.4879	ER_positive_non_hematopoietic
chr8	117178311	117178812	BRCA_103076	117178561	8.51015e-08	5.10652e-07	1.77252	ER_positive_non_hematopoietic
chr8	117182463	117182964	BRCA_103077	117182713	2.49204e-08	1.66375e-07	1.5762	ER_positive_non_hematopoietic
chr8	117183161	117183662	BRCA_103078	117183411	5.66784e-14	1.22537e-12	2.55967	ER_positive_non_hematopoietic
chr8	117183857	117184358	BRCA_103079	117184107	3.19814e-15	9.07008e-14	3.61271	ER_positive_non_hematopoietic
chr8	117185349	117185850	BRCA_103080	117185599	9.66657e-10	8.62035e-09	1.78874	ER_positive_non_hematopoietic
chr8	117203409	117203910	BRCA_103081	117203659	1.02799e-07	6.07321e-07	1.47813	ER_positive_non_hematopoietic
chr8	117224508	117225009	BRCA_103082	117224758	2.66319e-16	9.48901e-15	2.56158	ER_positive_non_hematopoietic
chr8	117225096	117225597	BRCA_103083	117225346	2.41652e-14	5.68553e-13	2.28574	ER_positive_non_hematopoietic
chr8	117225841	117226342	BRCA_103084	117226091	2.04643e-24	4.42567e-22	3.87934	ER_positive_non_hematopoietic
chr8	117227024	117227525	BRCA_103085	117227274	1.45217e-10	1.53823e-09	1.76462	ER_positive_non_hematopoietic
chr8	117228711	117229212	BRCA_103086	117228961	1.22127e-14	3.06674e-13	2.40606	ER_positive_non_hematopoietic
chr8	117229294	117229795	BRCA_103087	117229544	8.5198e-16	2.72307e-14	2.428	ER_positive_non_hematopoietic
chr8	117230324	117230825	BRCA_103088	117230574	9.56499e-24	1.77823e-21	4.47474	ER_positive_non_hematopoietic
chr8	117231221	117231722	BRCA_103089	117231471	1.29248e-11	1.69803e-10	2.06085	ER_positive_non_hematopoietic
chr8	117231894	117232395	BRCA_103090	117232144	4.05208e-09	3.18767e-08	2.07001	ER_positive_non_hematopoietic
chr8	117232652	117233153	BRCA_103091	117232902	4.3673e-15	1.20662e-13	2.13728	ER_positive_non_hematopoietic
chr8	117236593	117237094	BRCA_103092	117236843	1.5298e-10	1.61241e-09	1.95341	ER_positive_non_hematopoietic
chr8	117237241	117237742	BRCA_103093	117237491	1.99627e-16	7.31348e-15	2.80006	ER_positive_non_hematopoietic
chr8	117237804	117238305	BRCA_103094	117238054	8.92472e-12	1.21319e-10	1.99408	ER_positive_non_hematopoietic
chr8	117238458	117238959	BRCA_103095	117238708	1.02674e-08	7.42983e-08	1.75659	ER_positive_non_hematopoietic
chr8	117239029	117239530	BRCA_103096	117239279	3.16502e-09	2.54598e-08	1.77854	ER_positive_non_hematopoietic
chr8	117244998	117245499	BRCA_103097	117245248	7.65897e-07	3.78878e-06	1.81834	ER_positive_non_hematopoietic
chr8	117250060	117250561	BRCA_103098	117250310	2.24911e-12	3.45739e-11	2.25749	ER_positive_non_hematopoietic
chr8	117250705	117251206	BRCA_103099	117250955	1.93908e-08	1.32415e-07	2.03378	ER_positive_non_hematopoietic
chr8	117251244	117251745	BRCA_103100	117251494	9.0084e-09	6.59649e-08	2.12801	ER_positive_non_hematopoietic
chr8	117261191	117261692	BRCA_103101	117261441	1.066e-05	4.14686e-05	1.3992	ER_positive_non_hematopoietic
chr8	117272931	117273432	BRCA_103102	117273181	2.10447e-12	3.25845e-11	2.01956	ER_positive_non_hematopoietic
chr8	117275663	117276164	BRCA_103103	117275913	8.61573e-05	0.000276156	1.10956	ER_positive_non_hematopoietic
chr8	117296769	117297270	BRCA_103104	117297019	0.000100588	0.000317664	1.10955	ER_positive_non_hematopoietic
chr8	117301476	117301977	BRCA_103105	117301726	3.32311e-06	1.43963e-05	1.48638	ER_positive_non_hematopoietic
chr8	117328168	117328669	BRCA_103108	117328418	2.19173e-06	9.86515e-06	1.19253	ER_positive_non_hematopoietic
chr8	117332216	117332717	BRCA_103111	117332466	1.14387e-08	8.19637e-08	1.96704	ER_positive_non_hematopoietic
chr8	117341703	117342204	BRCA_103114	117341953	4.39741e-14	9.72736e-13	2.50419	ER_positive_non_hematopoietic
chr8	117385220	117385721	BRCA_103116	117385470	3.93378e-06	1.67733e-05	1.38511	ER_positive_non_hematopoietic
chr8	117402289	117402790	BRCA_103119	117402539	4.91204e-13	8.67901e-12	2.76725	ER_positive_non_hematopoietic
chr8	117577224	117577725	BRCA_103127	117577474	3.61699e-11	4.34667e-10	2.29923	ER_positive_non_hematopoietic
chr8	117616531	117617032	BRCA_103130	117616781	6.75514e-10	6.22411e-09	2.00635	ER_positive_non_hematopoietic
chr8	117663217	117663718	BRCA_103132	117663467	6.13616e-13	1.05963e-11	2.43747	ER_positive_non_hematopoietic
chr8	117669079	117669580	BRCA_103134	117669329	1.18743e-05	4.57125e-05	1.24172	ER_positive_non_hematopoietic
chr8	117911034	117911535	BRCA_103159	117911284	1.25129e-06	5.93041e-06	1.57179	ER_positive_non_hematopoietic
chr8	117992098	117992599	BRCA_103176	117992348	1.05035e-07	6.19355e-07	2.11817	ER_positive_non_hematopoietic
chr8	118004747	118005248	BRCA_103178	118004997	2.23643e-07	1.23443e-06	1.25144	ER_positive_non_hematopoietic
chr8	118208868	118209369	BRCA_103213	118209118	0.000154081	0.000467411	1.16903	ER_positive_non_hematopoietic
chr8	118210886	118211387	BRCA_103214	118211136	1.28682e-11	1.69081e-10	1.83714	ER_positive_non_hematopoietic
chr8	118333968	118334469	BRCA_103221	118334218	3.78052e-09	2.99348e-08	1.97475	ER_positive_non_hematopoietic
chr8	118383090	118383591	BRCA_103228	118383340	2.13917e-12	3.3047e-11	2.33077	ER_positive_non_hematopoietic
chr8	118620009	118620510	BRCA_103239	118620259	5.51747e-08	3.43553e-07	1.71827	ER_positive_non_hematopoietic
chr8	118780080	118780581	BRCA_103246	118780330	9.28686e-06	3.66041e-05	1.34616	ER_positive_non_hematopoietic
chr8	118861029	118861530	BRCA_103250	118861279	7.82797e-09	5.80065e-08	1.88295	ER_positive_non_hematopoietic
chr8	118862121	118862622	BRCA_103251	118862371	3.88681e-10	3.7529e-09	2.10311	ER_positive_non_hematopoietic
chr8	118878460	118878961	BRCA_103255	118878710	5.90168e-11	6.76688e-10	2.40773	ER_positive_non_hematopoietic
chr8	118914249	118914750	BRCA_103257	118914499	4.95724e-09	3.83119e-08	1.77915	ER_positive_non_hematopoietic
chr8	118927008	118927509	BRCA_103258	118927258	4.68801e-06	1.9666e-05	1.4931	ER_positive_non_hematopoietic
chr8	118956302	118956803	BRCA_103263	118956552	2.19419e-11	2.7546e-10	2.01704	ER_positive_non_hematopoietic
chr8	118956936	118957437	BRCA_103264	118957186	1.88964e-09	1.59296e-08	1.83565	ER_positive_non_hematopoietic
chr8	119027190	119027691	BRCA_103266	119027440	2.31043e-06	1.03465e-05	1.54812	ER_positive_non_hematopoietic
chr8	119099578	119100079	BRCA_103272	119099828	4.72294e-10	4.48142e-09	1.46999	ER_positive_non_hematopoietic
chr8	119112210	119112711	BRCA_103274	119112460	1.27493e-08	9.04305e-08	1.6861	ER_positive_non_hematopoietic
chr8	119178340	119178841	BRCA_103280	119178590	1.97722e-08	1.34772e-07	1.82674	ER_positive_non_hematopoietic
chr8	119219248	119219749	BRCA_103290	119219498	3.94242e-06	1.68071e-05	1.27386	ER_positive_non_hematopoietic
chr8	119220124	119220625	BRCA_103291	119220374	0.000138271	0.000423798	0.943374	ER_positive_non_hematopoietic
chr8	119220678	119221179	BRCA_103292	119220928	2.63528e-05	9.42851e-05	1.16611	ER_positive_non_hematopoietic
chr8	119226298	119226799	BRCA_103294	119226548	1.9275e-06	8.7778e-06	1.51495	ER_positive_non_hematopoietic
chr8	119390946	119391447	BRCA_103297	119391196	2.51423e-10	2.53224e-09	1.89263	ER_positive_non_hematopoietic
chr8	119424852	119425353	BRCA_103300	119425102	3.30663e-08	2.15426e-07	1.38199	ER_positive_non_hematopoietic
chr8	119625900	119626401	BRCA_103318	119626150	5.6095e-06	2.31333e-05	1.5806	ER_positive_non_hematopoietic
chr8	119663803	119664304	BRCA_103328	119664053	7.35218e-06	2.95905e-05	1.53735	ER_positive_non_hematopoietic
chr8	119684989	119685490	BRCA_103331	119685239	2.73383e-12	4.13268e-11	2.03725	ER_positive_non_hematopoietic
chr8	119694397	119694898	BRCA_103332	119694647	6.97662e-05	0.000228044	1.18391	ER_positive_non_hematopoietic
chr8	119724914	119725415	BRCA_103336	119725164	5.32576e-13	9.33684e-12	2.78485	ER_positive_non_hematopoietic
chr8	119977354	119977855	BRCA_103369	119977604	4.67623e-05	0.000158719	1.17689	ER_positive_non_hematopoietic
chr8	120070909	120071410	BRCA_103389	120071159	2.67864e-06	1.18312e-05	1.30633	ER_positive_non_hematopoietic
chr8	120279727	120280228	BRCA_103410	120279977	3.43734e-09	2.74316e-08	2.26868	ER_positive_non_hematopoietic
chr8	120389914	120390415	BRCA_103415	120390164	5.04014e-07	2.58725e-06	1.613	ER_positive_non_hematopoietic
chr8	120398485	120398986	BRCA_103418	120398735	5.07111e-05	0.00017086	1.05973	ER_positive_non_hematopoietic
chr8	120481088	120481589	BRCA_103425	120481338	9.16903e-07	4.46769e-06	1.69884	ER_positive_non_hematopoietic
chr1	148296454	148296955	BRCA_10344	148296704	1.93747e-11	2.45779e-10	2.18113	ER_positive_non_hematopoietic
chr8	120985434	120985935	BRCA_103481	120985684	1.63146e-06	7.54605e-06	1.24882	ER_positive_non_hematopoietic
chr8	121004223	121004724	BRCA_103482	121004473	6.22842e-05	0.000205787	1.26316	ER_positive_non_hematopoietic
chr8	121105323	121105824	BRCA_103485	121105573	1.9687e-09	1.65342e-08	1.84127	ER_positive_non_hematopoietic
chr8	121153421	121153922	BRCA_103490	121153671	7.37299e-12	1.01925e-10	1.76325	ER_positive_non_hematopoietic
chr8	121164635	121165136	BRCA_103494	121164885	5.73107e-13	9.96581e-12	2.02316	ER_positive_non_hematopoietic
chr8	121318873	121319374	BRCA_103504	121319123	2.02673e-11	2.56198e-10	2.08003	ER_positive_non_hematopoietic
chr8	121427397	121427898	BRCA_103512	121427647	1.66656e-07	9.43419e-07	1.41706	ER_positive_non_hematopoietic
chr8	121431535	121432036	BRCA_103513	121431785	1.0662e-09	9.42873e-09	2.16141	ER_positive_non_hematopoietic
chr8	121433376	121433877	BRCA_103514	121433626	2.05647e-09	1.7204e-08	1.91546	ER_positive_non_hematopoietic
chr8	121732407	121732908	BRCA_103530	121732657	8.75433e-13	1.466e-11	2.44924	ER_positive_non_hematopoietic
chr8	121733389	121733890	BRCA_103531	121733639	8.54667e-08	5.12554e-07	1.56692	ER_positive_non_hematopoietic
chr8	121776257	121776758	BRCA_103533	121776507	3.17561e-09	2.55401e-08	1.88011	ER_positive_non_hematopoietic
chr8	121849978	121850479	BRCA_103538	121850228	3.04259e-17	1.32738e-15	2.67065	ER_positive_non_hematopoietic
chr8	121878678	121879179	BRCA_103539	121878928	2.55097e-09	2.09252e-08	2.45947	ER_positive_non_hematopoietic
chr8	121966404	121966905	BRCA_103544	121966654	1.54771e-07	8.81392e-07	1.84341	ER_positive_non_hematopoietic
chr8	121967025	121967526	BRCA_103545	121967275	1.61618e-13	3.17156e-12	2.96535	ER_positive_non_hematopoietic
chr8	121967767	121968268	BRCA_103546	121968017	1.37348e-12	2.21397e-11	2.65654	ER_positive_non_hematopoietic
chr8	121999660	122000161	BRCA_103548	121999910	7.93674e-05	0.000256339	1.19522	ER_positive_non_hematopoietic
chr8	122008646	122009147	BRCA_103549	122008896	7.2562e-07	3.60705e-06	1.50593	ER_positive_non_hematopoietic
chr8	122009215	122009716	BRCA_103550	122009465	3.38081e-08	2.19785e-07	1.74754	ER_positive_non_hematopoietic
chr8	122020852	122021353	BRCA_103552	122021102	4.98805e-09	3.85219e-08	2.05023	ER_positive_non_hematopoietic
chr8	122027385	122027886	BRCA_103553	122027635	4.3377e-10	4.14689e-09	2.15726	ER_positive_non_hematopoietic
chr8	122210261	122210762	BRCA_103565	122210511	1.17967e-07	6.8856e-07	1.53224	ER_positive_non_hematopoietic
chr8	122269808	122270309	BRCA_103570	122270058	2.15019e-07	1.19074e-06	2.107	ER_positive_non_hematopoietic
chr8	122272653	122273154	BRCA_103571	122272903	7.33178e-10	6.70644e-09	2.02601	ER_positive_non_hematopoietic
chr8	122273333	122273834	BRCA_103572	122273583	4.49806e-08	2.84995e-07	1.58223	ER_positive_non_hematopoietic
chr8	122288695	122289196	BRCA_103575	122288945	7.00629e-08	4.27199e-07	1.89569	ER_positive_non_hematopoietic
chr8	122300040	122300541	BRCA_103576	122300290	1.19236e-07	6.95201e-07	1.91403	ER_positive_non_hematopoietic
chr8	122300739	122301240	BRCA_103577	122300989	6.90837e-06	2.7962e-05	1.38521	ER_positive_non_hematopoietic
chr8	122304310	122304811	BRCA_103578	122304560	1.77324e-08	1.22042e-07	1.49248	ER_positive_non_hematopoietic
chr8	122398941	122399442	BRCA_103585	122399191	4.96175e-09	3.8344e-08	1.88051	ER_positive_non_hematopoietic
chr8	122512937	122513438	BRCA_103596	122513187	2.36712e-08	1.58775e-07	1.45946	ER_positive_non_hematopoietic
chr8	122681131	122681632	BRCA_103619	122681381	6.97719e-06	2.82154e-05	1.50103	ER_positive_non_hematopoietic
chr8	122681959	122682460	BRCA_103620	122682209	4.60538e-05	0.000156522	1.26329	ER_positive_non_hematopoietic
chr8	122684189	122684690	BRCA_103622	122684439	3.24734e-06	1.40977e-05	1.45161	ER_positive_non_hematopoietic
chr8	122694812	122695313	BRCA_103628	122695062	2.71062e-06	1.19587e-05	1.43232	ER_positive_non_hematopoietic
chr8	122699369	122699870	BRCA_103630	122699619	1.09637e-07	6.44125e-07	1.64616	ER_positive_non_hematopoietic
chr8	122703767	122704268	BRCA_103631	122704017	8.65441e-12	1.18046e-10	2.56418	ER_positive_non_hematopoietic
chr8	122846100	122846601	BRCA_103661	122846350	7.02537e-05	0.000229502	1.09511	ER_positive_non_hematopoietic
chr8	122887675	122888176	BRCA_103671	122887925	1.53453e-06	7.13746e-06	1.46059	ER_positive_non_hematopoietic
chr8	123172969	123173470	BRCA_103720	123173219	2.69868e-05	9.63563e-05	1.5868	ER_positive_non_hematopoietic
chr8	123403660	123404161	BRCA_103755	123403910	2.07212e-06	9.37196e-06	1.30198	ER_positive_non_hematopoietic
chr8	123404793	123405294	BRCA_103756	123405043	4.23113e-08	2.6942e-07	1.46576	ER_positive_non_hematopoietic
chr8	123405414	123405915	BRCA_103757	123405664	2.03865e-17	9.24075e-16	2.76492	ER_positive_non_hematopoietic
chr8	123580331	123580832	BRCA_103810	123580581	4.07824e-05	0.000140172	1.03104	ER_positive_non_hematopoietic
chr8	123689435	123689936	BRCA_103851	123689685	2.86451e-12	4.31086e-11	2.14426	ER_positive_non_hematopoietic
chr1	149098209	149098710	BRCA_10388	149098459	6.7561e-05	0.000221464	1.1739	ER_positive_non_hematopoietic
chr8	123939965	123940466	BRCA_103883	123940215	8.88357e-10	7.98899e-09	2.01945	ER_positive_non_hematopoietic
chr8	123957592	123958093	BRCA_103884	123957842	3.17433e-07	1.69887e-06	1.86069	ER_positive_non_hematopoietic
chr8	123971126	123971627	BRCA_103885	123971376	1.70973e-09	1.45285e-08	2.10219	ER_positive_non_hematopoietic
chr8	124139850	124140351	BRCA_103898	124140100	2.23171e-08	1.50474e-07	1.58328	ER_positive_non_hematopoietic
chr8	124160404	124160905	BRCA_103904	124160654	9.00263e-06	3.55844e-05	1.41513	ER_positive_non_hematopoietic
chr1	149211324	149211825	BRCA_10392	149211574	3.1074e-14	7.13363e-13	1.695	ER_positive_non_hematopoietic
chr8	124201533	124202034	BRCA_103921	124201783	9.14548e-13	1.52488e-11	2.6912	ER_positive_non_hematopoietic
chr8	124202170	124202671	BRCA_103922	124202420	1.42273e-11	1.85512e-10	2.39501	ER_positive_non_hematopoietic
chr1	149395752	149396253	BRCA_10394	149396002	9.38035e-05	0.000298139	1.36077	ER_positive_non_hematopoietic
chr8	124427893	124428394	BRCA_103941	124428143	0.000140256	0.000429356	1.00076	ER_positive_non_hematopoietic
chr1	149428334	149428835	BRCA_10396	149428584	2.95476e-13	5.47639e-12	2.77833	ER_positive_non_hematopoietic
chr8	124491614	124492115	BRCA_103968	124491864	7.73995e-10	7.04665e-09	1.87721	ER_positive_non_hematopoietic
chr8	124496979	124497480	BRCA_103970	124497229	0.000140001	0.000428672	1.08692	ER_positive_non_hematopoietic
chr8	124510113	124510614	BRCA_103972	124510363	3.1472e-08	2.0583e-07	1.89496	ER_positive_non_hematopoietic
chr8	124513772	124514273	BRCA_103973	124514022	6.75415e-05	0.000221414	1.09959	ER_positive_non_hematopoietic
chr8	124514274	124514775	BRCA_103974	124514524	1.52764e-07	8.71038e-07	1.67171	ER_positive_non_hematopoietic
chr8	124564071	124564572	BRCA_103991	124564321	0.000136139	0.000417844	0.899987	ER_positive_non_hematopoietic
chr8	124653860	124654361	BRCA_104016	124654110	0.00010872	0.000340831	1.09066	ER_positive_non_hematopoietic
chr1	149618864	149619365	BRCA_10402	149619114	1.64302e-05	6.13667e-05	1.65853	ER_positive_non_hematopoietic
chr8	124669783	124670284	BRCA_104021	124670033	9.9166e-16	3.12521e-14	2.72693	ER_positive_non_hematopoietic
chr8	124670393	124670894	BRCA_104022	124670643	3.92726e-11	4.6842e-10	1.92717	ER_positive_non_hematopoietic
chr8	124671431	124671932	BRCA_104023	124671681	2.36275e-18	1.3126e-16	2.86396	ER_positive_non_hematopoietic
chr8	124738266	124738767	BRCA_104043	124738516	8.34184e-14	1.73789e-12	2.99368	ER_positive_non_hematopoietic
chr8	124739104	124739605	BRCA_104044	124739354	3.79803e-15	1.05984e-13	3.54152	ER_positive_non_hematopoietic
chr8	124739612	124740113	BRCA_104045	124739862	2.25807e-10	2.29728e-09	2.13152	ER_positive_non_hematopoietic
chr8	124740146	124740647	BRCA_104046	124740396	4.52247e-07	2.34319e-06	1.56388	ER_positive_non_hematopoietic
chr8	124741411	124741912	BRCA_104047	124741661	0.000141274	0.000432109	1.05751	ER_positive_non_hematopoietic
chr8	124743037	124743538	BRCA_104048	124743287	7.18578e-08	4.374e-07	1.51806	ER_positive_non_hematopoietic
chr8	124854406	124854907	BRCA_104070	124854656	9.05668e-05	0.000288853	1.32442	ER_positive_non_hematopoietic
chr8	124961405	124961906	BRCA_104086	124961655	2.33448e-05	8.44438e-05	1.36031	ER_positive_non_hematopoietic
chr8	125021165	125021666	BRCA_104099	125021415	0.000131804	0.000405845	1.31676	ER_positive_non_hematopoietic
chr8	125061157	125061658	BRCA_104104	125061407	2.84414e-07	1.53771e-06	1.70826	ER_positive_non_hematopoietic
chr8	125063159	125063660	BRCA_104105	125063409	1.3608e-09	1.17947e-08	2.0282	ER_positive_non_hematopoietic
chr8	125064911	125065412	BRCA_104107	125065161	0.000103326	0.000325437	1.07833	ER_positive_non_hematopoietic
chr8	125065805	125066306	BRCA_104108	125066055	1.49133e-05	5.62315e-05	1.33049	ER_positive_non_hematopoietic
chr8	125066618	125067119	BRCA_104109	125066868	6.29273e-06	2.5686e-05	1.88996	ER_positive_non_hematopoietic
chr8	125067120	125067621	BRCA_104110	125067370	3.69896e-08	2.38624e-07	1.74818	ER_positive_non_hematopoietic
chr8	125067846	125068347	BRCA_104111	125068096	1.30692e-06	6.16883e-06	1.34953	ER_positive_non_hematopoietic
chr8	125068513	125069014	BRCA_104112	125068763	7.92772e-10	7.20275e-09	1.78061	ER_positive_non_hematopoietic
chr8	125069032	125069533	BRCA_104113	125069282	8.08781e-15	2.10683e-13	2.355	ER_positive_non_hematopoietic
chr8	125069713	125070214	BRCA_104114	125069963	1.52042e-26	5.27389e-24	3.9695	ER_positive_non_hematopoietic
chr8	125139043	125139544	BRCA_104130	125139293	1.36734e-09	1.18447e-08	2.36313	ER_positive_non_hematopoietic
chr8	125169762	125170263	BRCA_104137	125170012	4.03068e-06	1.71449e-05	1.21539	ER_positive_non_hematopoietic
chr8	125280221	125280722	BRCA_104163	125280471	3.31224e-05	0.000115958	1.25569	ER_positive_non_hematopoietic
chr8	125285557	125286058	BRCA_104167	125285807	2.38509e-05	8.61012e-05	1.19433	ER_positive_non_hematopoietic
chr8	125310485	125310986	BRCA_104173	125310735	8.81425e-05	0.000281918	1.21774	ER_positive_non_hematopoietic
chr8	125438609	125439110	BRCA_104216	125438859	3.20326e-05	0.000112465	1.19419	ER_positive_non_hematopoietic
chr8	125449972	125450473	BRCA_104219	125450222	6.25767e-08	3.854e-07	1.61087	ER_positive_non_hematopoietic
chr8	125835893	125836394	BRCA_104295	125836143	9.49967e-13	1.57822e-11	2.29704	ER_positive_non_hematopoietic
chr8	125872189	125872690	BRCA_104296	125872439	1.33415e-08	9.41835e-08	1.87358	ER_positive_non_hematopoietic
chr8	125997054	125997555	BRCA_104306	125997304	4.90284e-11	5.71719e-10	2.14193	ER_positive_non_hematopoietic
chr8	126311251	126311752	BRCA_104322	126311501	2.07132e-19	1.44595e-17	3.00878	ER_positive_non_hematopoietic
chr8	126326152	126326653	BRCA_104324	126326402	3.15653e-09	2.54001e-08	1.93867	ER_positive_non_hematopoietic
chr8	126331117	126331618	BRCA_104326	126331367	3.46563e-07	1.84067e-06	1.4938	ER_positive_non_hematopoietic
chr8	126331860	126332361	BRCA_104327	126332110	2.3449e-06	1.04849e-05	1.27556	ER_positive_non_hematopoietic
chr8	126425730	126426231	BRCA_104340	126425980	1.98295e-08	1.35116e-07	2.098	ER_positive_non_hematopoietic
chr8	126531605	126532106	BRCA_104350	126531855	1.91311e-06	8.7213e-06	1.81121	ER_positive_non_hematopoietic
chr8	126553683	126554184	BRCA_104354	126553933	0.00012759	0.000394141	0.982155	ER_positive_non_hematopoietic
chr8	126563684	126564185	BRCA_104364	126563934	3.5931e-07	1.90189e-06	1.59694	ER_positive_non_hematopoietic
chr8	126565062	126565563	BRCA_104366	126565312	5.31663e-07	2.71654e-06	1.3551	ER_positive_non_hematopoietic
chr8	126569870	126570371	BRCA_104368	126570120	6.9226e-09	5.18689e-08	1.57191	ER_positive_non_hematopoietic
chr8	126570551	126571052	BRCA_104369	126570801	2.81681e-05	0.000100184	1.49651	ER_positive_non_hematopoietic
chr8	126571281	126571782	BRCA_104370	126571531	1.76807e-05	6.55553e-05	1.31561	ER_positive_non_hematopoietic
chr8	126624393	126624894	BRCA_104380	126624643	2.84797e-07	1.53958e-06	1.44462	ER_positive_non_hematopoietic
chr8	126895967	126896468	BRCA_104407	126896217	6.54133e-07	3.28062e-06	1.3766	ER_positive_non_hematopoietic
chr8	127062306	127062807	BRCA_104424	127062556	4.02829e-10	3.87838e-09	1.91594	ER_positive_non_hematopoietic
chr8	127114374	127114875	BRCA_104432	127114624	4.72252e-08	2.981e-07	1.52536	ER_positive_non_hematopoietic
chr8	127179999	127180500	BRCA_104440	127180249	3.56256e-05	0.000123922	1.25136	ER_positive_non_hematopoietic
chr8	127333718	127334219	BRCA_104462	127333968	2.3877e-08	1.60039e-07	1.8376	ER_positive_non_hematopoietic
chr8	127428453	127428954	BRCA_104487	127428703	7.76846e-09	5.76118e-08	2.14596	ER_positive_non_hematopoietic
chr8	127482232	127482733	BRCA_104492	127482482	5.32253e-05	0.000178409	1.06773	ER_positive_non_hematopoietic
chr8	127519155	127519656	BRCA_104495	127519405	7.75077e-10	7.05499e-09	2.43449	ER_positive_non_hematopoietic
chr8	127573299	127573800	BRCA_104503	127573549	0.000100371	0.000317025	1.08284	ER_positive_non_hematopoietic
chr8	127806771	127807272	BRCA_104585	127807021	1.51224e-05	5.69538e-05	1.19637	ER_positive_non_hematopoietic
chr8	127815880	127816381	BRCA_104593	127816130	7.35006e-05	0.000239067	1.26028	ER_positive_non_hematopoietic
chr8	127819363	127819864	BRCA_104595	127819613	2.75918e-06	1.21512e-05	1.55729	ER_positive_non_hematopoietic
chr8	127819964	127820465	BRCA_104596	127820214	6.2721e-07	3.1577e-06	1.61689	ER_positive_non_hematopoietic
chr8	127830934	127831435	BRCA_104599	127831184	1.47459e-05	5.56585e-05	1.21452	ER_positive_non_hematopoietic
chr8	127843046	127843547	BRCA_104607	127843296	6.41067e-05	0.000211223	1.23747	ER_positive_non_hematopoietic
chr8	127845480	127845981	BRCA_104608	127845730	8.78105e-06	3.47767e-05	1.30108	ER_positive_non_hematopoietic
chr8	127860438	127860939	BRCA_104624	127860688	0.000165862	0.000499579	0.887384	ER_positive_non_hematopoietic
chr8	127867685	127868186	BRCA_104632	127867935	1.48062e-06	6.90764e-06	1.22916	ER_positive_non_hematopoietic
chr8	127869728	127870229	BRCA_104633	127869978	4.83263e-10	4.5767e-09	1.86301	ER_positive_non_hematopoietic
chr8	127870352	127870853	BRCA_104634	127870602	8.7529e-14	1.81661e-12	3.05561	ER_positive_non_hematopoietic
chr8	127870909	127871410	BRCA_104635	127871159	4.53334e-15	1.24761e-13	2.64513	ER_positive_non_hematopoietic
chr8	127877774	127878275	BRCA_104643	127878024	6.34779e-06	2.58913e-05	1.48001	ER_positive_non_hematopoietic
chr8	127923627	127924128	BRCA_104674	127923877	4.44028e-14	9.81093e-13	2.22383	ER_positive_non_hematopoietic
chr8	127924148	127924649	BRCA_104675	127924398	2.52786e-08	1.68607e-07	1.45149	ER_positive_non_hematopoietic
chr1	150007926	150008427	BRCA_10468	150008176	1.47844e-06	6.89839e-06	1.22028	ER_positive_non_hematopoietic
chr8	127941285	127941786	BRCA_104680	127941535	7.95448e-07	3.92251e-06	1.53884	ER_positive_non_hematopoietic
chr1	150008656	150009157	BRCA_10469	150008906	8.42634e-15	2.18748e-13	2.36432	ER_positive_non_hematopoietic
chr8	128007640	128008141	BRCA_104706	128007890	2.81729e-05	0.000100195	1.24963	ER_positive_non_hematopoietic
chr8	128018740	128019241	BRCA_104710	128018990	1.17514e-06	5.6047e-06	1.26948	ER_positive_non_hematopoietic
chr8	128079008	128079509	BRCA_104732	128079258	4.76583e-06	1.99581e-05	1.46536	ER_positive_non_hematopoietic
chr8	128087184	128087685	BRCA_104733	128087434	0.000164373	0.000495568	1.15392	ER_positive_non_hematopoietic
chr8	128090474	128090975	BRCA_104736	128090724	8.96681e-05	0.000286314	1.01845	ER_positive_non_hematopoietic
chr8	128090998	128091499	BRCA_104737	128091248	4.47677e-07	2.32179e-06	1.45057	ER_positive_non_hematopoietic
chr8	128115472	128115973	BRCA_104743	128115722	7.54886e-06	3.03199e-05	1.33827	ER_positive_non_hematopoietic
chr8	128119160	128119661	BRCA_104745	128119410	6.62427e-06	2.69206e-05	1.50588	ER_positive_non_hematopoietic
chr8	128136754	128137255	BRCA_104749	128137004	3.10058e-09	2.49869e-08	1.72472	ER_positive_non_hematopoietic
chr8	128137938	128138439	BRCA_104750	128138188	3.51581e-13	6.40204e-12	2.21374	ER_positive_non_hematopoietic
chr8	128139691	128140192	BRCA_104751	128139941	4.07766e-14	9.09887e-13	2.59623	ER_positive_non_hematopoietic
chr8	128140498	128140999	BRCA_104752	128140748	4.45515e-12	6.4456e-11	2.0435	ER_positive_non_hematopoietic
chr8	128141224	128141725	BRCA_104753	128141474	4.26734e-16	1.45357e-14	2.25899	ER_positive_non_hematopoietic
chr8	128141870	128142371	BRCA_104754	128142120	5.09539e-19	3.2696e-17	2.9035	ER_positive_non_hematopoietic
chr8	128143118	128143619	BRCA_104755	128143368	5.21094e-16	1.74691e-14	2.61776	ER_positive_non_hematopoietic
chr8	128149017	128149518	BRCA_104757	128149267	1.75079e-07	9.86822e-07	1.57515	ER_positive_non_hematopoietic
chr8	128152334	128152835	BRCA_104760	128152584	2.46597e-10	2.48778e-09	1.689	ER_positive_non_hematopoietic
chr8	128152971	128153472	BRCA_104761	128153221	1.66578e-14	4.05563e-13	2.51733	ER_positive_non_hematopoietic
chr8	128157217	128157718	BRCA_104764	128157467	6.99141e-22	8.62986e-20	3.01108	ER_positive_non_hematopoietic
chr8	128197526	128198027	BRCA_104777	128197776	1.15798e-05	4.46884e-05	1.33112	ER_positive_non_hematopoietic
chr8	128198111	128198612	BRCA_104778	128198361	2.42382e-06	1.08056e-05	1.21784	ER_positive_non_hematopoietic
chr8	128207887	128208388	BRCA_104783	128208137	7.51575e-14	1.58007e-12	2.31388	ER_positive_non_hematopoietic
chr8	128209781	128210282	BRCA_104784	128210031	1.64228e-14	4.0039e-13	2.37929	ER_positive_non_hematopoietic
chr8	128270517	128271018	BRCA_104788	128270767	1.24339e-07	7.21956e-07	1.82505	ER_positive_non_hematopoietic
chr1	150022341	150022842	BRCA_10479	150022591	1.39416e-09	1.20519e-08	1.87077	ER_positive_non_hematopoietic
chr8	128297425	128297926	BRCA_104794	128297675	2.04662e-05	7.49718e-05	1.27316	ER_positive_non_hematopoietic
chr8	128317043	128317544	BRCA_104795	128317293	2.01262e-06	9.1309e-06	1.675	ER_positive_non_hematopoietic
chr8	128326824	128327325	BRCA_104797	128327074	2.3508e-10	2.38191e-09	2.01519	ER_positive_non_hematopoietic
chr8	128342741	128343242	BRCA_104801	128342991	4.60196e-09	3.57736e-08	2.0884	ER_positive_non_hematopoietic
chr8	128408552	128409053	BRCA_104806	128408802	9.35793e-11	1.03098e-09	1.94692	ER_positive_non_hematopoietic
chr8	128471629	128472130	BRCA_104815	128471879	1.12924e-13	2.28673e-12	3.20072	ER_positive_non_hematopoietic
chr8	128501156	128501657	BRCA_104817	128501406	7.2133e-06	2.90835e-05	1.55663	ER_positive_non_hematopoietic
chr8	128801487	128801988	BRCA_104834	128801737	1.88938e-05	6.96643e-05	1.84059	ER_positive_non_hematopoietic
chr8	128815539	128816040	BRCA_104835	128815789	4.35242e-06	1.83878e-05	1.69098	ER_positive_non_hematopoietic
chr8	128836869	128837370	BRCA_104836	128837119	1.58762e-11	2.05169e-10	2.88481	ER_positive_non_hematopoietic
chr8	128843310	128843811	BRCA_104837	128843560	0.000147446	0.000449187	1.58094	ER_positive_non_hematopoietic
chr8	128946717	128947218	BRCA_104843	128946967	4.24485e-08	2.70261e-07	1.52608	ER_positive_non_hematopoietic
chr8	129145732	129146233	BRCA_104858	129145982	6.18631e-16	2.03589e-14	3.20072	ER_positive_non_hematopoietic
chr8	129301317	129301818	BRCA_104864	129301567	1.52678e-09	1.30936e-08	2.35655	ER_positive_non_hematopoietic
chr8	129389820	129390321	BRCA_104868	129390070	3.65659e-05	0.000126878	1.37442	ER_positive_non_hematopoietic
chr8	129450757	129451258	BRCA_104871	129451007	2.97353e-06	1.30095e-05	1.65791	ER_positive_non_hematopoietic
chr8	129692236	129692737	BRCA_104889	129692486	3.09854e-05	0.000109157	1.39711	ER_positive_non_hematopoietic
chr8	129848018	129848519	BRCA_104900	129848268	9.8282e-08	5.83154e-07	1.79737	ER_positive_non_hematopoietic
chr8	129977169	129977670	BRCA_104927	129977419	4.87045e-06	2.03492e-05	1.41031	ER_positive_non_hematopoietic
chr8	130095650	130096151	BRCA_104964	130095900	1.00042e-07	5.92488e-07	1.4487	ER_positive_non_hematopoietic
chr1	150206178	150206679	BRCA_10497	150206428	1.08349e-05	4.20867e-05	1.08822	ER_positive_non_hematopoietic
chr8	130429676	130430177	BRCA_105009	130429926	1.70123e-07	9.61353e-07	1.63361	ER_positive_non_hematopoietic
chr8	130481195	130481696	BRCA_105020	130481445	8.72598e-05	0.000279369	1.09628	ER_positive_non_hematopoietic
chr8	130482060	130482561	BRCA_105021	130482310	4.71171e-08	2.97474e-07	1.90758	ER_positive_non_hematopoietic
chr8	130483906	130484407	BRCA_105023	130484156	2.46602e-05	8.87731e-05	1.20386	ER_positive_non_hematopoietic
chr8	130544413	130544914	BRCA_105033	130544663	2.32277e-05	8.40661e-05	1.31277	ER_positive_non_hematopoietic
chr8	130762199	130762700	BRCA_105044	130762449	1.89451e-07	1.06017e-06	1.51416	ER_positive_non_hematopoietic
chr8	131365774	131366275	BRCA_105048	131366024	8.04953e-06	3.21317e-05	1.70468	ER_positive_non_hematopoietic
chr8	131452122	131452623	BRCA_105050	131452372	6.22814e-07	3.13691e-06	2.02589	ER_positive_non_hematopoietic
chr8	131699667	131700168	BRCA_105052	131699917	7.63539e-08	4.62087e-07	2.01804	ER_positive_non_hematopoietic
chr8	131737294	131737795	BRCA_105053	131737544	2.21705e-06	9.97106e-06	1.64626	ER_positive_non_hematopoietic
chr8	131738109	131738610	BRCA_105054	131738359	9.8327e-10	8.75487e-09	2.35356	ER_positive_non_hematopoietic
chr8	131745477	131745978	BRCA_105055	131745727	9.59669e-10	8.56525e-09	1.89555	ER_positive_non_hematopoietic
chr8	131842088	131842589	BRCA_105057	131842338	7.73379e-07	3.82276e-06	1.28016	ER_positive_non_hematopoietic
chr8	131842977	131843478	BRCA_105058	131843227	3.98271e-10	3.83955e-09	1.83611	ER_positive_non_hematopoietic
chr8	131869197	131869698	BRCA_105061	131869447	1.75523e-05	6.51305e-05	1.15783	ER_positive_non_hematopoietic
chr8	131882867	131883368	BRCA_105062	131883117	1.05102e-06	5.06438e-06	1.67661	ER_positive_non_hematopoietic
chr8	131922726	131923227	BRCA_105072	131922976	6.41712e-07	3.22389e-06	1.47996	ER_positive_non_hematopoietic
chr8	131979829	131980330	BRCA_105074	131980079	2.30495e-10	2.33948e-09	2.17365	ER_positive_non_hematopoietic
chr8	131999135	131999636	BRCA_105076	131999385	1.52595e-05	5.7423e-05	1.51172	ER_positive_non_hematopoietic
chr8	132239030	132239531	BRCA_105096	132239280	2.13191e-12	3.29492e-11	2.85155	ER_positive_non_hematopoietic
chr8	132319457	132319958	BRCA_105101	132319707	0.000157359	0.000476366	1.16761	ER_positive_non_hematopoietic
chr8	132367492	132367993	BRCA_105109	132367742	1.47105e-11	1.91339e-10	2.85307	ER_positive_non_hematopoietic
chr8	132368031	132368532	BRCA_105110	132368281	1.6624e-05	6.20216e-05	1.45522	ER_positive_non_hematopoietic
chr8	132371553	132372054	BRCA_105111	132371803	3.76622e-09	2.98349e-08	2.22328	ER_positive_non_hematopoietic
chr8	132498988	132499489	BRCA_105131	132499238	7.16413e-05	0.000233592	1.22512	ER_positive_non_hematopoietic
chr8	132712190	132712691	BRCA_105142	132712440	6.715e-12	9.35984e-11	2.42032	ER_positive_non_hematopoietic
chr8	132898814	132899315	BRCA_105159	132899064	2.64423e-08	1.75678e-07	1.88428	ER_positive_non_hematopoietic
chr8	132915050	132915551	BRCA_105162	132915300	0.00011827	0.000367821	1.24414	ER_positive_non_hematopoietic
chr8	133426697	133427198	BRCA_105348	133426947	5.67294e-07	2.88138e-06	1.688	ER_positive_non_hematopoietic
chr8	133545869	133546370	BRCA_105387	133546119	2.91529e-13	5.41224e-12	1.83656	ER_positive_non_hematopoietic
chr8	133618098	133618599	BRCA_105413	133618348	5.33264e-08	3.33144e-07	1.56678	ER_positive_non_hematopoietic
chr8	133620791	133621292	BRCA_105417	133621041	1.52796e-18	8.86728e-17	3.56867	ER_positive_non_hematopoietic
chr8	133621820	133622321	BRCA_105418	133622070	6.54784e-15	1.74229e-13	2.24162	ER_positive_non_hematopoietic
chr8	133622330	133622831	BRCA_105419	133622580	1.21448e-08	8.65771e-08	1.63431	ER_positive_non_hematopoietic
chr8	133622935	133623436	BRCA_105420	133623185	2.94787e-08	1.9378e-07	1.68849	ER_positive_non_hematopoietic
chr8	133624199	133624700	BRCA_105421	133624449	3.86209e-06	1.64932e-05	1.40264	ER_positive_non_hematopoietic
chr8	133625010	133625511	BRCA_105422	133625260	2.2183e-05	8.05907e-05	1.31872	ER_positive_non_hematopoietic
chr8	133625765	133626266	BRCA_105423	133626015	5.36966e-09	4.1169e-08	2.01586	ER_positive_non_hematopoietic
chr8	133626566	133627067	BRCA_105424	133626816	3.73903e-06	1.60164e-05	1.3418	ER_positive_non_hematopoietic
chr8	133721686	133722187	BRCA_105440	133721936	3.77384e-11	4.5185e-10	2.11106	ER_positive_non_hematopoietic
chr8	133727885	133728386	BRCA_105443	133728135	1.99252e-07	1.11021e-06	1.66316	ER_positive_non_hematopoietic
chr8	133759487	133759988	BRCA_105446	133759737	7.04735e-13	1.20142e-11	1.87126	ER_positive_non_hematopoietic
chr8	133844043	133844544	BRCA_105463	133844293	8.28177e-06	3.29706e-05	1.45776	ER_positive_non_hematopoietic
chr8	133852105	133852606	BRCA_105466	133852355	3.53886e-13	6.4418e-12	2.17749	ER_positive_non_hematopoietic
chr8	133928920	133929421	BRCA_105476	133929170	5.76747e-10	5.38644e-09	2.09198	ER_positive_non_hematopoietic
chr8	133929438	133929939	BRCA_105477	133929688	1.64963e-11	2.12405e-10	1.83498	ER_positive_non_hematopoietic
chr8	133954337	133954838	BRCA_105479	133954587	4.80566e-06	2.01055e-05	1.6515	ER_positive_non_hematopoietic
chr8	134025261	134025762	BRCA_105484	134025511	8.58268e-15	2.22589e-13	2.6824	ER_positive_non_hematopoietic
chr1	150473593	150474094	BRCA_10549	150473843	0.00013199	0.000406359	0.84577	ER_positive_non_hematopoietic
chr8	134448019	134448520	BRCA_105502	134448269	1.3193e-09	1.14651e-08	1.88077	ER_positive_non_hematopoietic
chr8	134467506	134468007	BRCA_105506	134467756	2.02124e-07	1.12488e-06	1.91945	ER_positive_non_hematopoietic
chr8	134477276	134477777	BRCA_105507	134477526	6.16855e-12	8.67115e-11	1.87443	ER_positive_non_hematopoietic
chr8	134477805	134478306	BRCA_105508	134478055	9.84463e-08	5.84074e-07	1.27731	ER_positive_non_hematopoietic
chr8	134478937	134479438	BRCA_105510	134479187	5.51706e-15	1.49047e-13	2.35972	ER_positive_non_hematopoietic
chr8	134527303	134527804	BRCA_105519	134527553	2.61548e-05	9.36366e-05	1.22895	ER_positive_non_hematopoietic
chr8	134527899	134528400	BRCA_105520	134528149	0.000121386	0.000376606	1.36798	ER_positive_non_hematopoietic
chr8	134547903	134548404	BRCA_105524	134548153	1.49807e-06	6.98322e-06	1.54323	ER_positive_non_hematopoietic
chr1	150505753	150506254	BRCA_10554	150506003	7.24938e-08	4.40879e-07	1.92239	ER_positive_non_hematopoietic
chr8	134635714	134636215	BRCA_105540	134635964	5.1523e-05	0.00017332	1.35914	ER_positive_non_hematopoietic
chr8	134660791	134661292	BRCA_105543	134661041	2.87165e-05	0.000101906	1.07071	ER_positive_non_hematopoietic
chr8	134689557	134690058	BRCA_105549	134689807	2.22563e-05	8.08293e-05	1.025	ER_positive_non_hematopoietic
chr1	150506376	150506877	BRCA_10555	150506626	4.0404e-07	2.11524e-06	1.4607	ER_positive_non_hematopoietic
chr8	134690127	134690628	BRCA_105550	134690377	2.03332e-09	1.70277e-08	1.81966	ER_positive_non_hematopoietic
chr8	134734681	134735182	BRCA_105565	134734931	3.29376e-05	0.000115355	1.3419	ER_positive_non_hematopoietic
chr8	135295611	135296112	BRCA_105618	135295861	6.29969e-05	0.000207892	1.30674	ER_positive_non_hematopoietic
chr8	136060718	136061219	BRCA_105670	136060968	3.33759e-07	1.77823e-06	1.87457	ER_positive_non_hematopoietic
chr8	136986005	136986506	BRCA_105692	136986255	5.71989e-15	1.54153e-13	3.2673	ER_positive_non_hematopoietic
chr8	136986506	136987007	BRCA_105693	136986756	5.94065e-12	8.37356e-11	2.63333	ER_positive_non_hematopoietic
chr8	137141525	137142026	BRCA_105696	137141775	2.69458e-06	1.18946e-05	1.90002	ER_positive_non_hematopoietic
chr8	137144843	137145344	BRCA_105698	137145093	6.45451e-11	7.34158e-10	2.55997	ER_positive_non_hematopoietic
chr8	137145889	137146390	BRCA_105699	137146139	0.000164266	0.00049528	1.33276	ER_positive_non_hematopoietic
chr8	137381222	137381723	BRCA_105719	137381472	0.000122495	0.000379741	1.32921	ER_positive_non_hematopoietic
chr8	137472501	137473002	BRCA_105724	137472751	3.91246e-05	0.000134967	1.21894	ER_positive_non_hematopoietic
chr8	138174452	138174953	BRCA_105735	138174702	0.000110963	0.0003472	1.40998	ER_positive_non_hematopoietic
chr8	138259404	138259905	BRCA_105737	138259654	6.94289e-07	3.463e-06	1.81813	ER_positive_non_hematopoietic
chr8	138260021	138260522	BRCA_105738	138260271	2.69276e-10	2.69375e-09	3.35209	ER_positive_non_hematopoietic
chr8	138276082	138276583	BRCA_105742	138276332	3.29307e-06	1.42798e-05	2.33439	ER_positive_non_hematopoietic
chr8	138276742	138277243	BRCA_105743	138276992	4.68578e-05	0.000159017	1.55599	ER_positive_non_hematopoietic
chr8	138277429	138277930	BRCA_105744	138277679	8.88226e-07	4.33943e-06	1.98797	ER_positive_non_hematopoietic
chr8	138349132	138349633	BRCA_105754	138349382	5.85869e-05	0.000194688	1.59147	ER_positive_non_hematopoietic
chr8	138473829	138474330	BRCA_105768	138474079	1.9543e-06	8.88933e-06	1.93168	ER_positive_non_hematopoietic
chr1	9193969	9194470	BRCA_1058	9194219	0.000114413	0.000356851	0.960517	ER_positive_non_hematopoietic
chr8	139093771	139094272	BRCA_105809	139094021	0.000112249	0.000350857	1.34419	ER_positive_non_hematopoietic
chr8	139094339	139094840	BRCA_105810	139094589	1.46409e-05	5.52995e-05	1.58403	ER_positive_non_hematopoietic
chr8	139698420	139698921	BRCA_105830	139698670	1.72586e-05	6.41519e-05	1.24277	ER_positive_non_hematopoietic
chr8	139763252	139763753	BRCA_105851	139763502	8.57165e-07	4.20095e-06	1.44457	ER_positive_non_hematopoietic
chr8	139794388	139794889	BRCA_105855	139794638	1.98925e-05	7.30556e-05	1.2346	ER_positive_non_hematopoietic
chr8	139806765	139807266	BRCA_105858	139807015	2.04922e-05	7.5058e-05	1.22426	ER_positive_non_hematopoietic
chr8	139832394	139832895	BRCA_105862	139832644	2.97996e-05	0.000105367	1.39467	ER_positive_non_hematopoietic
chr8	139854236	139854737	BRCA_105864	139854486	4.71967e-06	1.97859e-05	1.1434	ER_positive_non_hematopoietic
chr8	139854838	139855339	BRCA_105865	139855088	7.79188e-15	2.03901e-13	2.52522	ER_positive_non_hematopoietic
chr8	140153719	140154220	BRCA_105911	140153969	9.84884e-10	8.76814e-09	1.93134	ER_positive_non_hematopoietic
chr8	140198611	140199112	BRCA_105922	140198861	4.50312e-06	1.89621e-05	1.55045	ER_positive_non_hematopoietic
chr8	140208992	140209493	BRCA_105925	140209242	8.70974e-09	6.39658e-08	1.79032	ER_positive_non_hematopoietic
chr8	140250042	140250543	BRCA_105932	140250292	4.69919e-09	3.64559e-08	1.97967	ER_positive_non_hematopoietic
chr8	140257647	140258148	BRCA_105935	140257897	4.54673e-14	1.00304e-12	2.17839	ER_positive_non_hematopoietic
chr8	140276352	140276853	BRCA_105937	140276602	2.9084e-18	1.59153e-16	2.79224	ER_positive_non_hematopoietic
chr8	140296414	140296915	BRCA_105941	140296664	9.95928e-05	0.000314802	0.964033	ER_positive_non_hematopoietic
chr8	140300406	140300907	BRCA_105943	140300656	3.97683e-06	1.69395e-05	1.3584	ER_positive_non_hematopoietic
chr8	140337410	140337911	BRCA_105951	140337660	5.65402e-05	0.000188463	1.4898	ER_positive_non_hematopoietic
chr8	140983572	140984073	BRCA_106058	140983822	7.20201e-06	2.90418e-05	1.11251	ER_positive_non_hematopoietic
chr1	9225421	9225922	BRCA_1062	9225671	6.60934e-08	4.04812e-07	1.59603	ER_positive_non_hematopoietic
chr8	141896986	141897487	BRCA_106230	141897236	4.58519e-07	2.37349e-06	2.04853	ER_positive_non_hematopoietic
chr8	142228082	142228583	BRCA_106255	142228332	1.2135e-05	4.66248e-05	1.49846	ER_positive_non_hematopoietic
chr8	142333831	142334332	BRCA_106276	142334081	1.59002e-06	7.37194e-06	1.58507	ER_positive_non_hematopoietic
chr8	142389649	142390150	BRCA_106282	142389899	0.000104373	0.000328466	1.30721	ER_positive_non_hematopoietic
chr8	142546625	142547126	BRCA_106307	142546875	7.13311e-05	0.000232688	1.18753	ER_positive_non_hematopoietic
chr8	142587075	142587576	BRCA_106310	142587325	2.40009e-06	1.07091e-05	1.35015	ER_positive_non_hematopoietic
chr1	150649676	150650177	BRCA_10638	150649926	1.27513e-10	1.36663e-09	1.68866	ER_positive_non_hematopoietic
chr1	150650191	150650692	BRCA_10639	150650441	1.1678e-13	2.35827e-12	2.30638	ER_positive_non_hematopoietic
chr1	150650961	150651462	BRCA_10640	150651211	2.75267e-07	1.49259e-06	1.28811	ER_positive_non_hematopoietic
chr1	150657360	150657861	BRCA_10642	150657610	7.53503e-05	0.000244535	1.16349	ER_positive_non_hematopoietic
chr1	150668663	150669164	BRCA_10644	150668913	7.22477e-11	8.14556e-10	2.39946	ER_positive_non_hematopoietic
chr1	150669176	150669677	BRCA_10645	150669426	2.10401e-05	7.68429e-05	1.19754	ER_positive_non_hematopoietic
chr1	150689276	150689777	BRCA_10646	150689526	9.34168e-12	1.26428e-10	2.19673	ER_positive_non_hematopoietic
chr1	150826240	150826741	BRCA_10658	150826490	2.71414e-07	1.47321e-06	1.51304	ER_positive_non_hematopoietic
chr8	143745962	143746463	BRCA_106720	143746212	6.95598e-06	2.81375e-05	1.21373	ER_positive_non_hematopoietic
chr8	144667297	144667798	BRCA_107268	144667547	3.43794e-05	0.000119941	1.22376	ER_positive_non_hematopoietic
chr8	145021742	145022243	BRCA_107359	145021992	1.99353e-05	7.31837e-05	1.081	ER_positive_non_hematopoietic
chr1	151126004	151126505	BRCA_10739	151126254	6.09565e-06	2.49503e-05	1.28107	ER_positive_non_hematopoietic
chr9	494699	495200	BRCA_107410	494949	4.11778e-05	0.000141399	1.27654	ER_positive_non_hematopoietic
chr9	495681	496182	BRCA_107411	495931	1.48356e-06	6.91997e-06	1.48812	ER_positive_non_hematopoietic
chr9	1007216	1007717	BRCA_107483	1007466	4.04475e-06	1.71998e-05	1.41946	ER_positive_non_hematopoietic
chr9	1336458	1336959	BRCA_107506	1336708	6.71353e-09	5.04343e-08	1.51226	ER_positive_non_hematopoietic
chr9	1337000	1337501	BRCA_107507	1337250	1.67018e-06	7.7053e-06	1.51694	ER_positive_non_hematopoietic
chr9	1453763	1454264	BRCA_107508	1454013	1.69378e-07	9.57729e-07	1.38857	ER_positive_non_hematopoietic
chr9	1462513	1463014	BRCA_107510	1462763	1.40376e-05	5.32345e-05	1.37827	ER_positive_non_hematopoietic
chr9	1844621	1845122	BRCA_107515	1844871	5.09356e-07	2.61252e-06	1.63068	ER_positive_non_hematopoietic
chr9	2298154	2298655	BRCA_107571	2298404	3.65537e-12	5.37918e-11	1.92058	ER_positive_non_hematopoietic
chr9	2477773	2478274	BRCA_107587	2478023	1.59743e-08	1.10962e-07	1.60737	ER_positive_non_hematopoietic
chr9	2478395	2478896	BRCA_107588	2478645	9.32453e-05	0.000296543	0.982581	ER_positive_non_hematopoietic
chr9	2853472	2853973	BRCA_107624	2853722	1.17914e-05	4.54304e-05	1.27562	ER_positive_non_hematopoietic
chr9	3490936	3491437	BRCA_107651	3491186	9.65367e-05	0.00030606	1.19841	ER_positive_non_hematopoietic
chr9	3676775	3677276	BRCA_107666	3677025	3.38616e-13	6.19364e-12	2.06374	ER_positive_non_hematopoietic
chr9	3677455	3677956	BRCA_107667	3677705	5.52082e-07	2.81092e-06	0.938828	ER_positive_non_hematopoietic
chr9	4507667	4508168	BRCA_107736	4507917	1.63829e-07	9.28807e-07	1.5295	ER_positive_non_hematopoietic
chr9	4537909	4538410	BRCA_107740	4538159	7.72923e-05	0.000250312	1.15807	ER_positive_non_hematopoietic
chr9	4538605	4539106	BRCA_107741	4538855	5.98832e-20	4.65232e-18	3.24801	ER_positive_non_hematopoietic
chr9	4584555	4585056	BRCA_107744	4584805	1.31105e-05	5.00075e-05	1.22383	ER_positive_non_hematopoietic
chr9	4657735	4658236	BRCA_107750	4657985	2.47145e-12	3.77183e-11	2.20257	ER_positive_non_hematopoietic
chr9	4858922	4859423	BRCA_107775	4859172	4.98383e-24	9.87938e-22	2.94363	ER_positive_non_hematopoietic
chr9	4864222	4864723	BRCA_107776	4864472	2.24455e-13	4.26756e-12	1.81452	ER_positive_non_hematopoietic
chr9	4923132	4923633	BRCA_107782	4923382	3.23935e-06	1.40676e-05	1.33048	ER_positive_non_hematopoietic
chr9	5268682	5269183	BRCA_107795	5268932	1.27264e-14	3.18293e-13	2.66855	ER_positive_non_hematopoietic
chr9	5269240	5269741	BRCA_107796	5269490	1.81696e-07	1.02059e-06	1.49672	ER_positive_non_hematopoietic
chr9	5721203	5721704	BRCA_107828	5721453	0.000120869	0.000375189	1.14539	ER_positive_non_hematopoietic
chr9	6673610	6674111	BRCA_107897	6673860	3.76922e-07	1.98643e-06	1.33339	ER_positive_non_hematopoietic
chr9	6675214	6675715	BRCA_107898	6675464	2.06138e-05	7.54551e-05	1.2329	ER_positive_non_hematopoietic
chr9	8709642	8710143	BRCA_107991	8709892	1.25925e-08	8.94711e-08	2.16662	ER_positive_non_hematopoietic
chr9	9129558	9130059	BRCA_107999	9129808	4.76028e-10	4.51383e-09	2.17613	ER_positive_non_hematopoietic
chr9	9132484	9132985	BRCA_108000	9132734	3.95981e-10	3.81886e-09	2.20988	ER_positive_non_hematopoietic
chr9	9132996	9133497	BRCA_108001	9133246	9.83232e-06	3.85568e-05	1.43042	ER_positive_non_hematopoietic
chr9	9153740	9154241	BRCA_108002	9153990	6.98959e-05	0.00022845	1.12798	ER_positive_non_hematopoietic
chr9	9681269	9681770	BRCA_108008	9681519	4.28542e-08	2.72615e-07	1.68039	ER_positive_non_hematopoietic
chr9	10109889	10110390	BRCA_108013	10110139	8.48865e-05	0.000272479	1.29688	ER_positive_non_hematopoietic
chr9	10228101	10228602	BRCA_108015	10228351	2.3971e-07	1.31503e-06	1.96099	ER_positive_non_hematopoietic
chr9	12705996	12706497	BRCA_108036	12706246	2.12086e-05	7.73915e-05	1.45036	ER_positive_non_hematopoietic
chr9	12794296	12794797	BRCA_108051	12794546	2.84816e-11	3.49446e-10	2.08681	ER_positive_non_hematopoietic
chr9	12816813	12817314	BRCA_108054	12817063	1.80008e-06	8.252e-06	1.24807	ER_positive_non_hematopoietic
chr9	12904542	12905043	BRCA_108061	12904792	2.46397e-10	2.48612e-09	1.98028	ER_positive_non_hematopoietic
chr9	12975461	12975962	BRCA_108074	12975711	2.93978e-10	2.91787e-09	1.86021	ER_positive_non_hematopoietic
chr9	13023451	13023952	BRCA_108076	13023701	3.5904e-11	4.31716e-10	1.95295	ER_positive_non_hematopoietic
chr9	13054371	13054872	BRCA_108079	13054621	7.04495e-06	2.84697e-05	1.3121	ER_positive_non_hematopoietic
chr9	13061272	13061773	BRCA_108080	13061522	5.99569e-13	1.03842e-11	2.37511	ER_positive_non_hematopoietic
chr9	13063862	13064363	BRCA_108081	13064112	1.69379e-15	5.11293e-14	2.85774	ER_positive_non_hematopoietic
chr9	13070528	13071029	BRCA_108082	13070778	0.000122406	0.000379487	1.16065	ER_positive_non_hematopoietic
chr9	13082767	13083268	BRCA_108084	13083017	1.37041e-05	5.20682e-05	1.02541	ER_positive_non_hematopoietic
chr9	13083290	13083791	BRCA_108085	13083540	3.81987e-11	4.56949e-10	1.73464	ER_positive_non_hematopoietic
chr9	13084550	13085051	BRCA_108087	13084800	1.85793e-07	1.04168e-06	1.21401	ER_positive_non_hematopoietic
chr9	13094233	13094734	BRCA_108090	13094483	1.03186e-07	6.09404e-07	1.65823	ER_positive_non_hematopoietic
chr9	13621825	13622326	BRCA_108132	13622075	3.07195e-09	2.47777e-08	1.40818	ER_positive_non_hematopoietic
chr9	13801280	13801781	BRCA_108150	13801530	4.8401e-12	6.9494e-11	2.03174	ER_positive_non_hematopoietic
chr9	14452558	14453059	BRCA_108235	14452808	5.53232e-07	2.8161e-06	1.73367	ER_positive_non_hematopoietic
chr9	15241937	15242438	BRCA_108264	15242187	2.5344e-06	1.12536e-05	1.44674	ER_positive_non_hematopoietic
chr9	15373200	15373701	BRCA_108279	15373450	8.3078e-06	3.30593e-05	1.30242	ER_positive_non_hematopoietic
chr9	15401173	15401674	BRCA_108284	15401423	5.7209e-05	0.000190446	1.29565	ER_positive_non_hematopoietic
chr9	16560424	16560925	BRCA_108348	16560674	1.12533e-05	4.35466e-05	1.54305	ER_positive_non_hematopoietic
chr9	16673529	16674030	BRCA_108350	16673779	3.09259e-05	0.000108965	1.43581	ER_positive_non_hematopoietic
chr9	18075569	18076070	BRCA_108381	18075819	8.36202e-06	3.32551e-05	1.58939	ER_positive_non_hematopoietic
chr9	18995038	18995539	BRCA_108431	18995288	9.36244e-09	6.8359e-08	2.36859	ER_positive_non_hematopoietic
chr9	19243576	19244077	BRCA_108467	19243826	6.24878e-06	2.55223e-05	1.14967	ER_positive_non_hematopoietic
chr9	19404673	19405174	BRCA_108473	19404923	1.08359e-12	1.77998e-11	1.84054	ER_positive_non_hematopoietic
chr9	19413604	19414105	BRCA_108476	19413854	2.99968e-12	4.49608e-11	1.55268	ER_positive_non_hematopoietic
chr9	19420817	19421318	BRCA_108477	19421067	6.71367e-05	0.000220196	0.976713	ER_positive_non_hematopoietic
chr9	20391257	20391758	BRCA_108515	20391507	6.46282e-09	4.87427e-08	1.82082	ER_positive_non_hematopoietic
chr9	20566389	20566890	BRCA_108522	20566639	3.08523e-05	0.000108728	1.22944	ER_positive_non_hematopoietic
chr9	20778442	20778943	BRCA_108544	20778692	6.52532e-09	4.91668e-08	1.86463	ER_positive_non_hematopoietic
chr1	151562661	151563162	BRCA_10855	151562911	3.72788e-10	3.61345e-09	1.94823	ER_positive_non_hematopoietic
chr9	21049734	21050235	BRCA_108554	21049984	6.49332e-06	2.64386e-05	1.51248	ER_positive_non_hematopoietic
chr1	151563260	151563761	BRCA_10856	151563510	1.26095e-08	8.95704e-08	1.77939	ER_positive_non_hematopoietic
chr9	21863558	21864059	BRCA_108601	21863808	5.17991e-21	5.14201e-19	2.87217	ER_positive_non_hematopoietic
chr1	151582013	151582514	BRCA_10864	151582263	7.05358e-07	3.51415e-06	1.59293	ER_positive_non_hematopoietic
chr9	22455242	22455743	BRCA_108649	22455492	3.9943e-14	8.92978e-13	2.3631	ER_positive_non_hematopoietic
chr9	22601422	22601923	BRCA_108651	22601672	4.67334e-08	2.95271e-07	2.19796	ER_positive_non_hematopoietic
chr9	22649354	22649855	BRCA_108652	22649604	0.000127676	0.000394372	1.58076	ER_positive_non_hematopoietic
chr9	23598888	23599389	BRCA_108662	23599138	5.62511e-09	4.2935e-08	1.63592	ER_positive_non_hematopoietic
chr9	24373585	24374086	BRCA_108685	24373835	5.86738e-11	6.73302e-10	2.69689	ER_positive_non_hematopoietic
chr9	24374149	24374650	BRCA_108686	24374399	1.39695e-12	2.24873e-11	3.1796	ER_positive_non_hematopoietic
chr9	24374861	24375362	BRCA_108687	24375111	1.77245e-06	8.13585e-06	1.58706	ER_positive_non_hematopoietic
chr9	24381168	24381669	BRCA_108688	24381418	1.16868e-06	5.57766e-06	1.69951	ER_positive_non_hematopoietic
chr9	25482199	25482700	BRCA_108698	25482449	3.04745e-08	1.99861e-07	1.54695	ER_positive_non_hematopoietic
chr9	25523807	25524308	BRCA_108703	25524057	8.31303e-09	6.12816e-08	2.0303	ER_positive_non_hematopoietic
chr9	25537989	25538490	BRCA_108704	25538239	2.60133e-11	3.21808e-10	1.9738	ER_positive_non_hematopoietic
chr9	25551549	25552050	BRCA_108705	25551799	9.57598e-09	6.97667e-08	2.04133	ER_positive_non_hematopoietic
chr9	25674042	25674543	BRCA_108707	25674292	4.27112e-11	5.05254e-10	2.01419	ER_positive_non_hematopoietic
chr9	26329931	26330432	BRCA_108720	26330181	7.26582e-10	6.64926e-09	1.76081	ER_positive_non_hematopoietic
chr9	26782847	26783348	BRCA_108727	26783097	3.27121e-05	0.000114643	1.26041	ER_positive_non_hematopoietic
chr9	26801732	26802233	BRCA_108730	26801982	3.75025e-06	1.60583e-05	1.48928	ER_positive_non_hematopoietic
chr9	27436254	27436755	BRCA_108759	27436504	3.30421e-14	7.54295e-13	2.16733	ER_positive_non_hematopoietic
chr9	28446712	28447213	BRCA_108793	28446962	1.79355e-11	2.29168e-10	2.52607	ER_positive_non_hematopoietic
chr9	29790741	29791242	BRCA_108805	29790991	1.71248e-07	9.67114e-07	1.69288	ER_positive_non_hematopoietic
chr9	30060774	30061275	BRCA_108806	30061024	1.1891e-10	1.28272e-09	2.09764	ER_positive_non_hematopoietic
chr9	31004013	31004514	BRCA_108810	31004263	1.57744e-05	5.91591e-05	1.3593	ER_positive_non_hematopoietic
chr9	31557454	31557955	BRCA_108819	31557704	5.27623e-06	2.18798e-05	1.4273	ER_positive_non_hematopoietic
chr9	31608408	31608909	BRCA_108820	31608658	2.21096e-20	1.90483e-18	2.87836	ER_positive_non_hematopoietic
chr9	31609071	31609572	BRCA_108821	31609321	1.44992e-22	2.0735e-20	2.90962	ER_positive_non_hematopoietic
chr9	31702850	31703351	BRCA_108824	31703100	0.000115112	0.000358831	1.20298	ER_positive_non_hematopoietic
chr9	32136714	32137215	BRCA_108831	32136964	2.5673e-08	1.70942e-07	2.00453	ER_positive_non_hematopoietic
chr9	33012858	33013359	BRCA_108884	33013108	2.35581e-06	1.05281e-05	1.41991	ER_positive_non_hematopoietic
chr1	151723881	151724382	BRCA_10896	151724131	0.000102426	0.000322871	1.25888	ER_positive_non_hematopoietic
chr9	34162662	34163163	BRCA_109053	34162912	1.79833e-05	6.65901e-05	1.40423	ER_positive_non_hematopoietic
chr9	34406400	34406901	BRCA_109087	34406650	3.81366e-08	2.45276e-07	1.43339	ER_positive_non_hematopoietic
chr9	34461439	34461940	BRCA_109095	34461689	8.54317e-12	1.16701e-10	1.90573	ER_positive_non_hematopoietic
chr1	151775807	151776308	BRCA_10910	151776057	6.83675e-06	2.76986e-05	1.5466	ER_positive_non_hematopoietic
chr9	34513763	34514264	BRCA_109105	34514013	5.30553e-05	0.00017791	1.55337	ER_positive_non_hematopoietic
chr9	35179891	35180392	BRCA_109183	35180141	1.49557e-07	8.54524e-07	1.72239	ER_positive_non_hematopoietic
chr9	35287656	35288157	BRCA_109192	35287906	4.22714e-13	7.56921e-12	2.15488	ER_positive_non_hematopoietic
chr9	37202010	37202511	BRCA_109446	37202260	2.65798e-08	1.76503e-07	2.01066	ER_positive_non_hematopoietic
chr9	37797721	37798222	BRCA_109499	37797971	2.53316e-13	4.765e-12	2.53799	ER_positive_non_hematopoietic
chr9	37806152	37806653	BRCA_109504	37806402	3.69611e-06	1.58495e-05	1.38144	ER_positive_non_hematopoietic
chr9	38192915	38193416	BRCA_109595	38193165	2.17798e-05	7.92739e-05	0.911103	ER_positive_non_hematopoietic
chr9	38195606	38196107	BRCA_109596	38195856	2.76424e-13	5.16075e-12	1.85521	ER_positive_non_hematopoietic
chr9	38240024	38240525	BRCA_109604	38240274	1.25019e-06	5.92575e-06	1.39887	ER_positive_non_hematopoietic
chr9	38421376	38421877	BRCA_109615	38421626	7.53314e-05	0.000244485	1.13384	ER_positive_non_hematopoietic
chr9	38436305	38436806	BRCA_109617	38436555	4.69637e-21	4.71278e-19	3.21442	ER_positive_non_hematopoietic
chr9	38443140	38443641	BRCA_109619	38443390	1.81947e-30	1.45515e-27	3.72395	ER_positive_non_hematopoietic
chr9	38474465	38474966	BRCA_109620	38474715	1.14829e-05	4.43462e-05	1.27269	ER_positive_non_hematopoietic
chr9	38638865	38639366	BRCA_109625	38639115	7.3372e-09	5.46968e-08	1.7614	ER_positive_non_hematopoietic
chr9	63824773	63825274	BRCA_109704	63825023	9.34198e-06	3.67995e-05	1.16211	ER_positive_non_hematopoietic
chr9	65662850	65663351	BRCA_109714	65663100	1.68374e-15	5.08405e-14	2.9	ER_positive_non_hematopoietic
chr9	68492875	68493376	BRCA_109721	68493125	1.35429e-07	7.80364e-07	1.7925	ER_positive_non_hematopoietic
chr9	69086731	69087232	BRCA_109761	69086981	3.21175e-16	1.12511e-14	2.59087	ER_positive_non_hematopoietic
chr9	69105092	69105593	BRCA_109762	69105342	0.000160708	0.000485485	1.01023	ER_positive_non_hematopoietic
chr9	69347510	69348011	BRCA_109786	69347760	4.37642e-13	7.80881e-12	2.12058	ER_positive_non_hematopoietic
chr9	69380237	69380738	BRCA_109789	69380487	9.98237e-05	0.000315471	1.19316	ER_positive_non_hematopoietic
chr9	69384358	69384859	BRCA_109790	69384608	0.000107004	0.000335865	1.15933	ER_positive_non_hematopoietic
chr9	69389498	69389999	BRCA_109793	69389748	1.66249e-14	4.049e-13	2.11702	ER_positive_non_hematopoietic
chr1	151998873	151999374	BRCA_10980	151999123	4.45333e-05	0.000151829	1.32581	ER_positive_non_hematopoietic
chr9	70474379	70474880	BRCA_109858	70474629	3.48809e-31	3.36026e-28	2.72654	ER_positive_non_hematopoietic
chr9	70475197	70475698	BRCA_109859	70475447	4.20128e-30	3.10248e-27	2.78102	ER_positive_non_hematopoietic
chr9	70478017	70478518	BRCA_109860	70478267	3.17636e-05	0.000111622	0.90323	ER_positive_non_hematopoietic
chr9	71681891	71682392	BRCA_109898	71682141	9.29527e-09	6.79204e-08	1.36049	ER_positive_non_hematopoietic
chr9	71870809	71871310	BRCA_109914	71871059	3.01554e-05	0.000106495	1.52216	ER_positive_non_hematopoietic
chr9	73465687	73466188	BRCA_109990	73465937	1.38777e-10	1.47622e-09	2.63599	ER_positive_non_hematopoietic
chr9	73515187	73515688	BRCA_109991	73515437	1.29218e-25	3.58139e-23	3.3717	ER_positive_non_hematopoietic
chr9	74044837	74045338	BRCA_109994	74045087	5.6479e-05	0.000188274	1.37192	ER_positive_non_hematopoietic
chr9	74528146	74528647	BRCA_109998	74528396	8.09083e-05	0.000260835	1.2376	ER_positive_non_hematopoietic
chr9	74639834	74640335	BRCA_110000	74640084	4.9089e-07	2.52551e-06	2.05578	ER_positive_non_hematopoietic
chr9	76521369	76521870	BRCA_110088	76521619	2.94281e-05	0.000104183	1.40739	ER_positive_non_hematopoietic
chr9	76521943	76522444	BRCA_110089	76522193	1.8111e-06	8.29658e-06	1.411	ER_positive_non_hematopoietic
chr9	76545117	76545618	BRCA_110093	76545367	7.59328e-08	4.59775e-07	1.7825	ER_positive_non_hematopoietic
chr9	76676796	76677297	BRCA_110117	76677046	7.37004e-09	5.49166e-08	2.11093	ER_positive_non_hematopoietic
chr9	76677547	76678048	BRCA_110118	76677797	1.06892e-12	1.75889e-11	1.94728	ER_positive_non_hematopoietic
chr9	76829356	76829857	BRCA_110126	76829606	2.89368e-08	1.90638e-07	1.91068	ER_positive_non_hematopoietic
chr9	77277720	77278221	BRCA_110139	77277970	4.76449e-11	5.57364e-10	2.22691	ER_positive_non_hematopoietic
chr9	77309470	77309971	BRCA_110140	77309720	3.22514e-15	9.14053e-14	2.33154	ER_positive_non_hematopoietic
chr9	77589338	77589839	BRCA_110149	77589588	1.62228e-08	1.12551e-07	1.9136	ER_positive_non_hematopoietic
chr9	77596766	77597267	BRCA_110151	77597016	7.59119e-10	6.92431e-09	1.80433	ER_positive_non_hematopoietic
chr9	77697514	77698015	BRCA_110156	77697764	9.70016e-06	3.80808e-05	1.30069	ER_positive_non_hematopoietic
chr9	77763483	77763984	BRCA_110159	77763733	9.56852e-18	4.67697e-16	2.31664	ER_positive_non_hematopoietic
chr1	152191730	152192231	BRCA_11016	152191980	8.90506e-06	3.52303e-05	1.57615	ER_positive_non_hematopoietic
chr9	78003693	78004194	BRCA_110178	78003943	7.90752e-05	0.000255485	1.19483	ER_positive_non_hematopoietic
chr9	79489515	79490016	BRCA_110222	79489765	8.46795e-13	1.42227e-11	2.10545	ER_positive_non_hematopoietic
chr9	79924818	79925319	BRCA_110243	79925068	5.20607e-05	0.000174929	1.26315	ER_positive_non_hematopoietic
chr9	80059976	80060477	BRCA_110247	80060226	5.32266e-05	0.000178411	1.38925	ER_positive_non_hematopoietic
chr9	80243327	80243828	BRCA_110252	80243577	2.3124e-15	6.76073e-14	2.78793	ER_positive_non_hematopoietic
chr9	80391837	80392338	BRCA_110255	80392087	2.73425e-07	1.48337e-06	1.61631	ER_positive_non_hematopoietic
chr9	80482145	80482646	BRCA_110256	80482395	5.28522e-06	2.19154e-05	1.39539	ER_positive_non_hematopoietic
chr9	80643955	80644456	BRCA_110258	80644205	1.45868e-18	8.50946e-17	2.77565	ER_positive_non_hematopoietic
chr9	80645037	80645538	BRCA_110259	80645287	4.12026e-07	2.15264e-06	1.55104	ER_positive_non_hematopoietic
chr9	80749438	80749939	BRCA_110264	80749688	3.04338e-14	7.00181e-13	2.82903	ER_positive_non_hematopoietic
chr9	80752502	80753003	BRCA_110265	80752752	1.05629e-20	9.7461e-19	2.81107	ER_positive_non_hematopoietic
chr9	81014152	81014653	BRCA_110270	81014402	2.021e-06	9.16421e-06	1.53334	ER_positive_non_hematopoietic
chr9	81317913	81318414	BRCA_110281	81318163	5.60369e-05	0.000186941	1.15492	ER_positive_non_hematopoietic
chr9	81318495	81318996	BRCA_110282	81318745	3.10904e-10	3.06786e-09	2.06454	ER_positive_non_hematopoietic
chr9	81320366	81320867	BRCA_110283	81320616	2.08815e-20	1.81228e-18	2.50789	ER_positive_non_hematopoietic
chr9	81320881	81321382	BRCA_110284	81321131	1.20269e-41	1.01959e-37	4.3169	ER_positive_non_hematopoietic
chr9	81321447	81321948	BRCA_110285	81321697	2.62643e-30	2.03897e-27	3.50103	ER_positive_non_hematopoietic
chr9	81413377	81413878	BRCA_110298	81413627	1.30032e-16	4.95394e-15	2.41699	ER_positive_non_hematopoietic
chr9	81416358	81416859	BRCA_110299	81416608	3.84849e-07	2.02412e-06	1.451	ER_positive_non_hematopoietic
chr9	81431566	81432067	BRCA_110301	81431816	1.03569e-12	1.70911e-11	2.19801	ER_positive_non_hematopoietic
chr9	81535408	81535909	BRCA_110309	81535658	1.78754e-05	6.62229e-05	1.43076	ER_positive_non_hematopoietic
chr9	81547271	81547772	BRCA_110310	81547521	7.17584e-05	0.000233935	1.40867	ER_positive_non_hematopoietic
chr9	81587556	81588057	BRCA_110319	81587806	3.75933e-13	6.80513e-12	2.1754	ER_positive_non_hematopoietic
chr9	81588058	81588559	BRCA_110320	81588308	2.86187e-14	6.631e-13	2.06262	ER_positive_non_hematopoietic
chr9	81624184	81624685	BRCA_110328	81624434	1.29506e-05	4.94749e-05	1.29238	ER_positive_non_hematopoietic
chr9	82073601	82074102	BRCA_110354	82073851	2.30364e-18	1.28346e-16	3.51383	ER_positive_non_hematopoietic
chr9	82105671	82106172	BRCA_110355	82105921	0.000116946	0.000364071	1.12235	ER_positive_non_hematopoietic
chr9	82406513	82407014	BRCA_110359	82406763	5.16624e-15	1.40447e-13	2.61558	ER_positive_non_hematopoietic
chr9	82410819	82411320	BRCA_110361	82411069	0.000154425	0.000468345	1.15587	ER_positive_non_hematopoietic
chr9	82509245	82509746	BRCA_110365	82509495	2.10372e-12	3.25753e-11	2.43963	ER_positive_non_hematopoietic
chr9	82518862	82519363	BRCA_110367	82519112	1.06032e-13	2.16142e-12	2.44173	ER_positive_non_hematopoietic
chr9	82560358	82560859	BRCA_110368	82560608	1.46526e-09	1.26145e-08	2.10131	ER_positive_non_hematopoietic
chr9	82568895	82569396	BRCA_110369	82569145	2.08444e-09	1.74166e-08	1.86131	ER_positive_non_hematopoietic
chr9	82597760	82598261	BRCA_110370	82598010	1.61281e-26	5.52206e-24	3.19713	ER_positive_non_hematopoietic
chr9	82680482	82680983	BRCA_110372	82680732	2.50586e-05	9.00589e-05	1.42408	ER_positive_non_hematopoietic
chr9	82681757	82682258	BRCA_110373	82682007	2.63775e-24	5.57923e-22	3.13613	ER_positive_non_hematopoietic
chr9	82722542	82723043	BRCA_110374	82722792	3.06494e-13	5.65933e-12	2.29764	ER_positive_non_hematopoietic
chr9	82920074	82920575	BRCA_110378	82920324	1.83079e-16	6.7563e-15	2.46423	ER_positive_non_hematopoietic
chr9	82923261	82923762	BRCA_110379	82923511	1.43528e-23	2.55623e-21	3.26629	ER_positive_non_hematopoietic
chr9	82924405	82924906	BRCA_110380	82924655	9.13741e-10	8.19086e-09	1.85458	ER_positive_non_hematopoietic
chr9	82934925	82935426	BRCA_110382	82935175	4.15867e-06	1.76442e-05	1.35546	ER_positive_non_hematopoietic
chr9	82938408	82938909	BRCA_110383	82938658	8.75655e-21	8.26446e-19	3.20177	ER_positive_non_hematopoietic
chr9	82939392	82939893	BRCA_110384	82939642	9.54415e-14	1.96722e-12	2.02373	ER_positive_non_hematopoietic
chr9	83000683	83001184	BRCA_110387	83000933	6.1862e-11	7.06368e-10	2.37504	ER_positive_non_hematopoietic
chr9	83033973	83034474	BRCA_110392	83034223	6.16145e-13	1.06348e-11	2.21652	ER_positive_non_hematopoietic
chr9	83041673	83042174	BRCA_110393	83041923	2.37917e-19	1.63926e-17	2.61181	ER_positive_non_hematopoietic
chr9	83056117	83056618	BRCA_110395	83056367	1.81011e-17	8.30549e-16	2.46035	ER_positive_non_hematopoietic
chr9	83060530	83061031	BRCA_110397	83060780	6.94822e-17	2.79641e-15	2.19413	ER_positive_non_hematopoietic
chr9	83130500	83131001	BRCA_110401	83130750	2.40738e-05	8.6826e-05	1.26963	ER_positive_non_hematopoietic
chr9	83132702	83133203	BRCA_110402	83132952	7.31862e-14	1.54353e-12	2.6179	ER_positive_non_hematopoietic
chr1	152643890	152644391	BRCA_11042	152644140	2.31031e-05	8.36637e-05	1.41979	ER_positive_non_hematopoietic
chr9	84163256	84163757	BRCA_110457	84163506	2.59235e-05	9.28762e-05	1.34527	ER_positive_non_hematopoietic
chr1	152665546	152666047	BRCA_11046	152665796	7.93452e-06	3.17252e-05	1.3474	ER_positive_non_hematopoietic
chr9	84319604	84320105	BRCA_110468	84319854	5.04355e-14	1.10232e-12	2.25788	ER_positive_non_hematopoietic
chr1	152726281	152726782	BRCA_11047	152726531	2.28148e-09	1.89035e-08	1.84388	ER_positive_non_hematopoietic
chr9	84349746	84350247	BRCA_110475	84349996	4.21616e-11	4.99645e-10	1.98981	ER_positive_non_hematopoietic
chr9	84490110	84490611	BRCA_110482	84490360	7.79856e-11	8.73717e-10	2.38162	ER_positive_non_hematopoietic
chr9	84789359	84789860	BRCA_110491	84789609	5.81841e-05	0.000193461	1.11099	ER_positive_non_hematopoietic
chr9	84858763	84859264	BRCA_110500	84859013	0.000124117	0.000384393	0.931811	ER_positive_non_hematopoietic
chr9	84878601	84879102	BRCA_110501	84878851	3.04149e-14	6.99898e-13	2.28225	ER_positive_non_hematopoietic
chr9	85200969	85201470	BRCA_110513	85201219	2.90782e-14	6.72644e-13	2.27906	ER_positive_non_hematopoietic
chr9	85217158	85217659	BRCA_110514	85217408	6.43498e-08	3.95137e-07	1.55479	ER_positive_non_hematopoietic
chr9	85408463	85408964	BRCA_110518	85408713	1.12218e-13	2.27394e-12	2.63268	ER_positive_non_hematopoietic
chr1	152761749	152762250	BRCA_11052	152761999	5.12146e-07	2.62575e-06	1.46393	ER_positive_non_hematopoietic
chr1	152766765	152767266	BRCA_11053	152767015	1.12395e-24	2.57026e-22	3.24209	ER_positive_non_hematopoietic
chr9	86046769	86047270	BRCA_110538	86047019	4.69977e-07	2.42634e-06	1.40995	ER_positive_non_hematopoietic
chr9	86079314	86079815	BRCA_110539	86079564	2.7243e-05	9.71942e-05	1.36907	ER_positive_non_hematopoietic
chr9	86092370	86092871	BRCA_110541	86092620	5.09132e-07	2.61143e-06	1.38436	ER_positive_non_hematopoietic
chr9	86405122	86405623	BRCA_110560	86405372	1.26415e-15	3.90328e-14	2.11343	ER_positive_non_hematopoietic
chr9	86439362	86439863	BRCA_110566	86439612	1.18819e-06	5.65996e-06	1.49082	ER_positive_non_hematopoietic
chr9	87450954	87451455	BRCA_110632	87451204	1.24649e-07	7.2358e-07	2.06769	ER_positive_non_hematopoietic
chr9	88529903	88530404	BRCA_110693	88530153	4.46518e-21	4.5021e-19	2.60313	ER_positive_non_hematopoietic
chr9	88536890	88537391	BRCA_110699	88537140	1.6135e-06	7.46885e-06	1.35854	ER_positive_non_hematopoietic
chr9	88595429	88595930	BRCA_110704	88595679	4.4908e-24	8.98745e-22	3.04487	ER_positive_non_hematopoietic
chr9	88604816	88605317	BRCA_110705	88605066	1.23286e-19	9.0537e-18	2.94362	ER_positive_non_hematopoietic
chr9	88605366	88605867	BRCA_110706	88605616	2.4586e-15	7.13502e-14	2.57588	ER_positive_non_hematopoietic
chr9	88801380	88801881	BRCA_110715	88801630	2.89958e-13	5.38495e-12	2.46418	ER_positive_non_hematopoietic
chr9	88813756	88814257	BRCA_110716	88814006	5.62989e-09	4.29637e-08	1.81243	ER_positive_non_hematopoietic
chr9	88814393	88814894	BRCA_110717	88814643	1.10953e-06	5.31922e-06	1.40506	ER_positive_non_hematopoietic
chr9	88938498	88938999	BRCA_110721	88938748	4.06392e-11	4.83089e-10	2.19577	ER_positive_non_hematopoietic
chr9	88968098	88968599	BRCA_110726	88968348	2.38286e-23	4.06945e-21	3.00421	ER_positive_non_hematopoietic
chr9	88968602	88969103	BRCA_110727	88968852	8.16255e-14	1.70372e-12	1.91353	ER_positive_non_hematopoietic
chr9	88969572	88970073	BRCA_110728	88969822	3.9111e-11	4.66677e-10	1.73714	ER_positive_non_hematopoietic
chr9	89013191	89013692	BRCA_110737	89013441	4.2402e-05	0.000145196	1.15441	ER_positive_non_hematopoietic
chr9	89026879	89027380	BRCA_110741	89027129	1.31021e-14	3.26197e-13	2.02915	ER_positive_non_hematopoietic
chr9	89281034	89281535	BRCA_110751	89281284	2.94909e-21	3.10803e-19	2.88214	ER_positive_non_hematopoietic
chr9	89281638	89282139	BRCA_110752	89281888	2.26832e-08	1.52704e-07	1.60606	ER_positive_non_hematopoietic
chr9	89647672	89648173	BRCA_110810	89647922	1.05802e-11	1.41625e-10	1.81348	ER_positive_non_hematopoietic
chr9	89648196	89648697	BRCA_110811	89648446	4.99851e-15	1.36236e-13	1.97736	ER_positive_non_hematopoietic
chr9	89648932	89649433	BRCA_110812	89649182	1.12986e-11	1.50348e-10	1.71612	ER_positive_non_hematopoietic
chr9	89664804	89665305	BRCA_110819	89665054	5.24241e-05	0.000176018	0.97244	ER_positive_non_hematopoietic
chr9	89669341	89669842	BRCA_110823	89669591	3.24765e-20	2.68868e-18	2.77605	ER_positive_non_hematopoietic
chr9	89726025	89726526	BRCA_110832	89726275	5.93935e-12	8.37229e-11	2.24404	ER_positive_non_hematopoietic
chr9	89730665	89731166	BRCA_110833	89730915	5.59539e-20	4.38726e-18	3.00884	ER_positive_non_hematopoietic
chr9	89747983	89748484	BRCA_110840	89748233	1.0902e-18	6.53065e-17	2.44322	ER_positive_non_hematopoietic
chr9	89792489	89792990	BRCA_110848	89792739	5.18129e-05	0.000174187	1.07572	ER_positive_non_hematopoietic
chr9	89844519	89845020	BRCA_110852	89844769	1.03669e-10	1.13133e-09	1.99609	ER_positive_non_hematopoietic
chr9	89850576	89851077	BRCA_110853	89850826	1.60278e-09	1.36894e-08	1.77115	ER_positive_non_hematopoietic
chr9	89874739	89875240	BRCA_110859	89874989	2.54981e-10	2.5648e-09	1.75146	ER_positive_non_hematopoietic
chr9	89888673	89889174	BRCA_110861	89888923	4.86759e-05	0.000164647	1.22001	ER_positive_non_hematopoietic
chr9	89926647	89927148	BRCA_110864	89926897	2.84502e-05	0.000101071	1.10016	ER_positive_non_hematopoietic
chr9	90032306	90032807	BRCA_110879	90032556	9.12648e-09	6.67765e-08	1.58942	ER_positive_non_hematopoietic
chr9	90034035	90034536	BRCA_110881	90034285	0.000155124	0.00047029	1.12019	ER_positive_non_hematopoietic
chr9	90064165	90064666	BRCA_110886	90064415	1.54205e-07	8.78523e-07	1.88814	ER_positive_non_hematopoietic
chr9	90359248	90359749	BRCA_110897	90359498	7.5034e-06	3.0151e-05	1.59546	ER_positive_non_hematopoietic
chr9	90430170	90430671	BRCA_110902	90430420	1.27851e-08	9.066e-08	1.8802	ER_positive_non_hematopoietic
chr9	90517663	90518164	BRCA_110906	90517913	2.74773e-08	1.81888e-07	1.83139	ER_positive_non_hematopoietic
chr9	90518468	90518969	BRCA_110907	90518718	7.30347e-07	3.62859e-06	1.74448	ER_positive_non_hematopoietic
chr9	90555313	90555814	BRCA_110908	90555563	8.36264e-08	5.02455e-07	2.01965	ER_positive_non_hematopoietic
chr9	90952209	90952710	BRCA_110929	90952459	4.03758e-05	0.000138877	1.59748	ER_positive_non_hematopoietic
chr9	91029961	91030462	BRCA_110942	91030211	8.04684e-06	3.21234e-05	1.42713	ER_positive_non_hematopoietic
chr9	91120130	91120631	BRCA_110961	91120380	6.64193e-05	0.000218116	1.20875	ER_positive_non_hematopoietic
chr9	91945212	91945713	BRCA_111023	91945462	1.75884e-05	6.52533e-05	1.33236	ER_positive_non_hematopoietic
chr9	92332767	92333268	BRCA_111045	92333017	1.34909e-08	9.51616e-08	1.95701	ER_positive_non_hematopoietic
chr9	92336167	92336668	BRCA_111046	92336417	8.37515e-15	2.17606e-13	2.51048	ER_positive_non_hematopoietic
chr9	92393658	92394159	BRCA_111048	92393908	1.6274e-06	7.52844e-06	1.3264	ER_positive_non_hematopoietic
chr9	92397826	92398327	BRCA_111049	92398076	2.87503e-09	2.33325e-08	2.06387	ER_positive_non_hematopoietic
chr9	92600300	92600801	BRCA_111055	92600550	9.43123e-06	3.71186e-05	1.12704	ER_positive_non_hematopoietic
chr9	92616767	92617268	BRCA_111060	92617017	2.66516e-34	5.1821e-31	2.70709	ER_positive_non_hematopoietic
chr9	92617832	92618333	BRCA_111061	92618082	7.22337e-11	8.14442e-10	1.90363	ER_positive_non_hematopoietic
chr9	92618510	92619011	BRCA_111062	92618760	1.37747e-24	3.06979e-22	2.97681	ER_positive_non_hematopoietic
chr9	92624536	92625037	BRCA_111063	92624786	2.93606e-18	1.60501e-16	2.7221	ER_positive_non_hematopoietic
chr9	92648758	92649259	BRCA_111066	92649008	2.07593e-05	7.59193e-05	1.09712	ER_positive_non_hematopoietic
chr9	92857155	92857656	BRCA_111100	92857405	1.10185e-05	4.2731e-05	1.34143	ER_positive_non_hematopoietic
chr9	93004735	93005236	BRCA_111126	93004985	6.45912e-06	2.63099e-05	1.14442	ER_positive_non_hematopoietic
chr9	93086380	93086881	BRCA_111143	93086630	6.74352e-12	9.39897e-11	1.55502	ER_positive_non_hematopoietic
chr9	93167730	93168231	BRCA_111178	93167980	3.08778e-10	3.04877e-09	1.35804	ER_positive_non_hematopoietic
chr9	93262863	93263364	BRCA_111197	93263113	8.19751e-09	6.05079e-08	1.67872	ER_positive_non_hematopoietic
chr9	93309787	93310288	BRCA_111203	93310037	1.22569e-05	4.70573e-05	1.28407	ER_positive_non_hematopoietic
chr9	93473292	93473793	BRCA_111220	93473542	7.77224e-05	0.000251545	1.10603	ER_positive_non_hematopoietic
chr9	93522700	93523201	BRCA_111224	93522950	6.1602e-05	0.000203745	1.03831	ER_positive_non_hematopoietic
chr9	93527156	93527657	BRCA_111225	93527406	3.72866e-14	8.39167e-13	2.35405	ER_positive_non_hematopoietic
chr9	93531985	93532486	BRCA_111227	93532235	3.0061e-06	1.31392e-05	1.41143	ER_positive_non_hematopoietic
chr9	93893961	93894462	BRCA_111241	93894211	1.51378e-07	8.63901e-07	1.73089	ER_positive_non_hematopoietic
chr9	94057849	94058350	BRCA_111248	94058099	4.20616e-05	0.000144142	1.34059	ER_positive_non_hematopoietic
chr9	94278735	94279236	BRCA_111264	94278985	5.40299e-05	0.00018088	1.34547	ER_positive_non_hematopoietic
chr9	94292467	94292968	BRCA_111265	94292717	8.49808e-06	3.37436e-05	1.49262	ER_positive_non_hematopoietic
chr9	94438334	94438835	BRCA_111269	94438584	1.72862e-06	7.95052e-06	1.61381	ER_positive_non_hematopoietic
chr9	94507840	94508341	BRCA_111270	94508090	7.19924e-09	5.37421e-08	2.1246	ER_positive_non_hematopoietic
chr9	94630677	94631178	BRCA_111279	94630927	1.06687e-09	9.43381e-09	1.51753	ER_positive_non_hematopoietic
chr9	94631673	94632174	BRCA_111280	94631923	3.85e-15	1.07363e-13	2.14476	ER_positive_non_hematopoietic
chr9	94819219	94819720	BRCA_111305	94819469	9.05139e-07	4.41534e-06	1.33454	ER_positive_non_hematopoietic
chr9	94925995	94926496	BRCA_111323	94926245	7.46062e-13	1.26546e-11	1.99948	ER_positive_non_hematopoietic
chr9	94972254	94972755	BRCA_111330	94972504	1.69078e-15	5.10457e-14	2.19272	ER_positive_non_hematopoietic
chr9	94989949	94990450	BRCA_111335	94990199	2.68811e-09	2.19526e-08	2.06129	ER_positive_non_hematopoietic
chr9	94991894	94992395	BRCA_111336	94992144	1.05009e-19	7.80346e-18	2.9341	ER_positive_non_hematopoietic
chr9	95093670	95094171	BRCA_111371	95093920	1.14994e-05	4.44015e-05	1.27154	ER_positive_non_hematopoietic
chr9	95115902	95116403	BRCA_111380	95116152	4.65316e-06	1.95338e-05	1.28124	ER_positive_non_hematopoietic
chr9	95129875	95130376	BRCA_111382	95130125	4.39122e-09	3.42812e-08	1.64976	ER_positive_non_hematopoietic
chr9	95143927	95144428	BRCA_111385	95144177	1.89168e-05	6.97408e-05	1.42495	ER_positive_non_hematopoietic
chr9	95282147	95282648	BRCA_111390	95282397	4.41724e-16	1.50101e-14	3.17515	ER_positive_non_hematopoietic
chr9	95284013	95284514	BRCA_111391	95284263	1.46448e-07	8.38479e-07	1.68744	ER_positive_non_hematopoietic
chr9	95382404	95382905	BRCA_111396	95382654	9.93577e-11	1.08814e-09	1.70389	ER_positive_non_hematopoietic
chr9	95499721	95500222	BRCA_111404	95499971	1.63056e-11	2.10206e-10	1.89567	ER_positive_non_hematopoietic
chr9	96486645	96487146	BRCA_111468	96486895	1.96516e-05	7.22523e-05	1.07585	ER_positive_non_hematopoietic
chr9	97084020	97084521	BRCA_111496	97084270	8.11698e-12	1.11404e-10	2.28655	ER_positive_non_hematopoietic
chr9	97303941	97304442	BRCA_111502	97304191	2.58697e-09	2.11952e-08	1.86092	ER_positive_non_hematopoietic
chr9	97674454	97674955	BRCA_111528	97674704	8.46597e-09	6.23245e-08	1.72257	ER_positive_non_hematopoietic
chr9	98071685	98072186	BRCA_111562	98071935	2.67917e-07	1.45583e-06	1.21361	ER_positive_non_hematopoietic
chr9	98135579	98136080	BRCA_111578	98135829	5.10134e-08	3.19967e-07	1.33166	ER_positive_non_hematopoietic
chr9	98148412	98148913	BRCA_111585	98148662	1.58562e-07	9.01235e-07	1.2763	ER_positive_non_hematopoietic
chr9	98172566	98173067	BRCA_111590	98172816	1.18794e-05	4.57306e-05	1.31701	ER_positive_non_hematopoietic
chr9	98211148	98211649	BRCA_111597	98211398	1.92252e-07	1.07465e-06	1.38151	ER_positive_non_hematopoietic
chr9	98227818	98228319	BRCA_111602	98228068	4.67393e-05	0.000158651	1.13249	ER_positive_non_hematopoietic
chr9	98257565	98258066	BRCA_111608	98257815	3.15144e-07	1.68805e-06	1.37723	ER_positive_non_hematopoietic
chr9	99102982	99103483	BRCA_111660	99103232	5.19072e-06	2.15611e-05	1.09775	ER_positive_non_hematopoietic
chr9	99539914	99540415	BRCA_111687	99540164	4.76796e-11	5.57647e-10	2.43779	ER_positive_non_hematopoietic
chr9	99659052	99659553	BRCA_111688	99659302	2.09323e-09	1.74859e-08	1.91958	ER_positive_non_hematopoietic
chr9	100700826	100701327	BRCA_111720	100701076	3.71135e-05	0.00012862	1.39251	ER_positive_non_hematopoietic
chr9	100848183	100848684	BRCA_111723	100848433	1.23936e-06	5.88072e-06	1.86652	ER_positive_non_hematopoietic
chr9	101014190	101014691	BRCA_111725	101014440	7.48936e-08	4.54028e-07	1.93827	ER_positive_non_hematopoietic
chr9	101346348	101346849	BRCA_111737	101346598	4.83395e-06	2.0211e-05	1.83531	ER_positive_non_hematopoietic
chr9	101421626	101422127	BRCA_111743	101421876	1.1623e-17	5.55685e-16	2.59358	ER_positive_non_hematopoietic
chr9	101706938	101707439	BRCA_111755	101707188	0.000127448	0.000393759	1.06597	ER_positive_non_hematopoietic
chr9	101957758	101958259	BRCA_111756	101958008	4.71952e-14	1.03782e-12	2.70457	ER_positive_non_hematopoietic
chr9	102209117	102209618	BRCA_111757	102209367	1.32372e-09	1.14997e-08	2.26438	ER_positive_non_hematopoietic
chr9	102414307	102414808	BRCA_111760	102414557	1.25672e-14	3.14832e-13	2.8094	ER_positive_non_hematopoietic
chr9	102473927	102474428	BRCA_111761	102474177	6.22599e-09	4.70704e-08	2.45095	ER_positive_non_hematopoietic
chr9	102514485	102514986	BRCA_111762	102514735	5.92932e-05	0.000196834	1.21747	ER_positive_non_hematopoietic
chr9	102796304	102796805	BRCA_111763	102796554	8.86039e-07	4.32974e-06	1.59662	ER_positive_non_hematopoietic
chr9	102833121	102833622	BRCA_111764	102833371	4.38782e-06	1.85237e-05	1.65706	ER_positive_non_hematopoietic
chr9	103245364	103245865	BRCA_111765	103245614	2.01079e-09	1.68557e-08	2.14252	ER_positive_non_hematopoietic
chr9	104791812	104792313	BRCA_111785	104792062	3.57498e-08	2.31294e-07	1.82663	ER_positive_non_hematopoietic
chr9	104810445	104810946	BRCA_111787	104810695	7.1017e-05	0.000231767	1.21172	ER_positive_non_hematopoietic
chr9	104810956	104811457	BRCA_111788	104811206	1.16063e-07	6.78775e-07	1.45498	ER_positive_non_hematopoietic
chr9	104831568	104832069	BRCA_111790	104831818	5.00142e-05	0.000168764	1.15934	ER_positive_non_hematopoietic
chr9	104856305	104856806	BRCA_111791	104856555	1.36389e-06	6.41073e-06	1.33941	ER_positive_non_hematopoietic
chr9	105251959	105252460	BRCA_111825	105252209	1.96771e-12	3.06619e-11	2.15283	ER_positive_non_hematopoietic
chr9	105289256	105289757	BRCA_111828	105289506	1.52865e-09	1.31091e-08	1.86838	ER_positive_non_hematopoietic
chr9	105298611	105299112	BRCA_111831	105298861	3.58415e-08	2.31831e-07	1.4027	ER_positive_non_hematopoietic
chr9	105308416	105308917	BRCA_111833	105308666	2.16654e-08	1.46535e-07	1.57754	ER_positive_non_hematopoietic
chr9	105549307	105549808	BRCA_111842	105549557	1.31217e-10	1.4027e-09	2.23659	ER_positive_non_hematopoietic
chr9	105679293	105679794	BRCA_111847	105679543	3.73787e-05	0.000129467	1.21407	ER_positive_non_hematopoietic
chr9	105912777	105913278	BRCA_111852	105913027	7.86078e-07	3.88055e-06	1.71479	ER_positive_non_hematopoietic
chr9	106062199	106062700	BRCA_111854	106062449	2.22244e-12	3.42211e-11	2.3375	ER_positive_non_hematopoietic
chr9	106179087	106179588	BRCA_111861	106179337	1.10008e-19	8.15489e-18	3.33348	ER_positive_non_hematopoietic
chr9	106333470	106333971	BRCA_111864	106333720	2.23304e-10	2.27434e-09	2.03934	ER_positive_non_hematopoietic
chr9	106340571	106341072	BRCA_111865	106340821	1.90351e-11	2.41732e-10	2.46182	ER_positive_non_hematopoietic
chr9	106640269	106640770	BRCA_111871	106640519	2.38167e-07	1.30748e-06	1.82929	ER_positive_non_hematopoietic
chr9	106643141	106643642	BRCA_111872	106643391	1.2267e-05	4.70899e-05	1.57583	ER_positive_non_hematopoietic
chr9	106767498	106767999	BRCA_111877	106767748	3.28589e-07	1.75382e-06	1.81403	ER_positive_non_hematopoietic
chr9	106769615	106770116	BRCA_111878	106769865	7.29506e-06	2.93807e-05	1.42478	ER_positive_non_hematopoietic
chr9	106966441	106966942	BRCA_111896	106966691	2.87103e-10	2.85457e-09	2.16171	ER_positive_non_hematopoietic
chr9	107067676	107068177	BRCA_111899	107067926	3.95346e-17	1.68352e-15	2.95008	ER_positive_non_hematopoietic
chr9	107161195	107161696	BRCA_111905	107161445	1.18212e-12	1.92958e-11	2.39318	ER_positive_non_hematopoietic
chr9	107224250	107224751	BRCA_111908	107224500	2.04699e-08	1.39166e-07	1.80457	ER_positive_non_hematopoietic
chr9	107382045	107382546	BRCA_111930	107382295	1.08224e-06	5.20026e-06	1.6264	ER_positive_non_hematopoietic
chr9	107438315	107438816	BRCA_111942	107438565	3.47193e-06	1.49715e-05	1.25878	ER_positive_non_hematopoietic
chr9	107504205	107504706	BRCA_111953	107504455	2.3236e-16	8.38799e-15	2.54249	ER_positive_non_hematopoietic
chr9	107504781	107505282	BRCA_111954	107505031	1.80441e-14	4.36505e-13	2.23712	ER_positive_non_hematopoietic
chr9	107509177	107509678	BRCA_111955	107509427	5.68266e-10	5.31474e-09	2.30237	ER_positive_non_hematopoietic
chr9	107518161	107518662	BRCA_111957	107518411	2.56633e-12	3.90258e-11	2.21544	ER_positive_non_hematopoietic
chr9	107589923	107590424	BRCA_111962	107590173	6.05308e-07	3.05672e-06	1.18119	ER_positive_non_hematopoietic
chr9	107698771	107699272	BRCA_111971	107699021	7.4035e-13	1.25657e-11	2.60264	ER_positive_non_hematopoietic
chr9	107703382	107703883	BRCA_111972	107703632	2.9868e-22	3.96875e-20	3.05726	ER_positive_non_hematopoietic
chr9	107707884	107708385	BRCA_111973	107708134	2.60867e-06	1.15527e-05	1.15994	ER_positive_non_hematopoietic
chr9	107819668	107820169	BRCA_111988	107819918	1.9291e-27	8.09604e-25	3.26369	ER_positive_non_hematopoietic
chr9	107836239	107836740	BRCA_111990	107836489	7.22347e-08	4.39454e-07	1.52199	ER_positive_non_hematopoietic
chr9	107918766	107919267	BRCA_111992	107919016	8.06862e-05	0.000260214	1.09278	ER_positive_non_hematopoietic
chr9	107935868	107936369	BRCA_111993	107936118	6.00375e-12	8.45857e-11	2.05003	ER_positive_non_hematopoietic
chr9	108040733	108041234	BRCA_111997	108040983	2.15421e-07	1.19271e-06	1.62277	ER_positive_non_hematopoietic
chr9	108055653	108056154	BRCA_112002	108055903	3.71255e-10	3.59941e-09	1.91036	ER_positive_non_hematopoietic
chr9	108071598	108072099	BRCA_112005	108071848	3.3486e-14	7.6336e-13	2.36902	ER_positive_non_hematopoietic
chr9	108073950	108074451	BRCA_112006	108074200	8.14507e-08	4.90426e-07	1.39557	ER_positive_non_hematopoietic
chr9	108074562	108075063	BRCA_112007	108074812	3.21074e-11	3.90026e-10	2.15181	ER_positive_non_hematopoietic
chr9	108083093	108083594	BRCA_112010	108083343	1.08652e-16	4.21209e-15	2.44814	ER_positive_non_hematopoietic
chr9	108087761	108088262	BRCA_112011	108088011	1.94078e-07	1.08388e-06	1.55999	ER_positive_non_hematopoietic
chr9	108093817	108094318	BRCA_112013	108094067	4.75232e-11	5.56094e-10	2.06825	ER_positive_non_hematopoietic
chr9	108130834	108131335	BRCA_112014	108131084	7.52776e-23	1.15526e-20	3.31633	ER_positive_non_hematopoietic
chr9	108831409	108831910	BRCA_112051	108831659	1.10742e-06	5.31039e-06	1.25655	ER_positive_non_hematopoietic
chr9	108956583	108957084	BRCA_112057	108956833	9.4999e-07	4.61628e-06	1.54735	ER_positive_non_hematopoietic
chr9	108961065	108961566	BRCA_112058	108961315	4.67927e-18	2.45474e-16	2.33705	ER_positive_non_hematopoietic
chr9	108963453	108963954	BRCA_112059	108963703	2.74849e-17	1.21039e-15	2.34025	ER_positive_non_hematopoietic
chr9	109125417	109125918	BRCA_112072	109125667	1.73212e-08	1.19476e-07	1.89492	ER_positive_non_hematopoietic
chr9	109213251	109213752	BRCA_112073	109213501	5.08157e-07	2.607e-06	1.56269	ER_positive_non_hematopoietic
chr9	109253277	109253778	BRCA_112078	109253527	1.07613e-09	9.51138e-09	1.60684	ER_positive_non_hematopoietic
chr9	109271438	109271939	BRCA_112081	109271688	2.75608e-07	1.49429e-06	1.68844	ER_positive_non_hematopoietic
chr9	109283007	109283508	BRCA_112083	109283257	1.23385e-09	1.07818e-08	1.90687	ER_positive_non_hematopoietic
chr9	109286392	109286893	BRCA_112084	109286642	5.30582e-06	2.19922e-05	1.46921	ER_positive_non_hematopoietic
chr9	109301001	109301502	BRCA_112088	109301251	1.37718e-15	4.22703e-14	2.70732	ER_positive_non_hematopoietic
chr9	109314207	109314708	BRCA_112091	109314457	3.71279e-05	0.00012866	1.11402	ER_positive_non_hematopoietic
chr9	109406479	109406980	BRCA_112113	109406729	3.0961e-09	2.49546e-08	1.80359	ER_positive_non_hematopoietic
chr9	109507318	109507819	BRCA_112132	109507568	3.50022e-05	0.000121939	1.30507	ER_positive_non_hematopoietic
chr9	110078589	110079090	BRCA_112177	110078839	6.64646e-14	1.41515e-12	2.35918	ER_positive_non_hematopoietic
chr9	110087511	110088012	BRCA_112178	110087761	6.3369e-06	2.58498e-05	1.27077	ER_positive_non_hematopoietic
chr9	110555957	110556458	BRCA_112212	110556207	1.56936e-07	8.92667e-07	2.19981	ER_positive_non_hematopoietic
chr9	110714265	110714766	BRCA_112216	110714515	2.54844e-12	3.87891e-11	2.53389	ER_positive_non_hematopoietic
chr1	153733900	153734401	BRCA_11222	153734150	8.72537e-08	5.22502e-07	1.37704	ER_positive_non_hematopoietic
chr9	111301214	111301715	BRCA_112233	111301464	6.33791e-09	4.78636e-08	2.08213	ER_positive_non_hematopoietic
chr9	111366849	111367350	BRCA_112236	111367099	5.93192e-10	5.52591e-09	2.00353	ER_positive_non_hematopoietic
chr9	111798753	111799254	BRCA_112260	111799003	8.36295e-06	3.32563e-05	1.42673	ER_positive_non_hematopoietic
chr9	111805672	111806173	BRCA_112261	111805922	2.07573e-05	7.59143e-05	1.23316	ER_positive_non_hematopoietic
chr9	111875854	111876355	BRCA_112270	111876104	2.54727e-11	3.15506e-10	1.59156	ER_positive_non_hematopoietic
chr9	111890369	111890870	BRCA_112271	111890619	1.99473e-17	9.06237e-16	2.39799	ER_positive_non_hematopoietic
chr9	111974320	111974821	BRCA_112284	111974570	1.35322e-06	6.36567e-06	1.16442	ER_positive_non_hematopoietic
chr9	112017898	112018399	BRCA_112292	112018148	6.31138e-17	2.56593e-15	2.30798	ER_positive_non_hematopoietic
chr9	112039604	112040105	BRCA_112296	112039854	4.98626e-05	0.000168288	1.03937	ER_positive_non_hematopoietic
chr9	112065797	112066298	BRCA_112301	112066047	1.74238e-07	9.82325e-07	1.42126	ER_positive_non_hematopoietic
chr9	112245028	112245529	BRCA_112312	112245278	2.81376e-06	1.23712e-05	1.26466	ER_positive_non_hematopoietic
chr9	112352145	112352646	BRCA_112323	112352395	3.51678e-13	6.40327e-12	2.26256	ER_positive_non_hematopoietic
chr9	112396849	112397350	BRCA_112329	112397099	1.20794e-05	4.64396e-05	1.55576	ER_positive_non_hematopoietic
chr9	112403792	112404293	BRCA_112330	112404042	3.84171e-11	4.59276e-10	2.1747	ER_positive_non_hematopoietic
chr9	112439116	112439617	BRCA_112332	112439366	1.51333e-07	8.63703e-07	1.88695	ER_positive_non_hematopoietic
chr9	112550547	112551048	BRCA_112338	112550797	6.27026e-05	0.000207024	1.26629	ER_positive_non_hematopoietic
chr9	112764797	112765298	BRCA_112347	112765047	1.86457e-06	8.51961e-06	1.73224	ER_positive_non_hematopoietic
chr9	112822582	112823083	BRCA_112350	112822832	5.55788e-11	6.4106e-10	1.95487	ER_positive_non_hematopoietic
chr9	112823260	112823761	BRCA_112351	112823510	4.77311e-09	3.69995e-08	1.96655	ER_positive_non_hematopoietic
chr9	112825555	112826056	BRCA_112353	112825805	1.96118e-07	1.09396e-06	1.43867	ER_positive_non_hematopoietic
chr9	113137449	113137950	BRCA_112369	113137699	5.39123e-05	0.000180518	1.16596	ER_positive_non_hematopoietic
chr9	113287437	113287938	BRCA_112387	113287687	4.52061e-08	2.8627e-07	0.682711	ER_positive_non_hematopoietic
chr9	113399883	113400384	BRCA_112412	113400133	8.91086e-08	5.32887e-07	1.0288	ER_positive_non_hematopoietic
chr9	113464937	113465438	BRCA_112420	113465187	4.01233e-08	2.56846e-07	1.25006	ER_positive_non_hematopoietic
chr9	113465455	113465956	BRCA_112421	113465705	1.06173e-13	2.16366e-12	2.23644	ER_positive_non_hematopoietic
chr9	113470016	113470517	BRCA_112422	113470266	5.43018e-17	2.24296e-15	2.45079	ER_positive_non_hematopoietic
chr9	113481414	113481915	BRCA_112423	113481664	1.3821e-18	8.09619e-17	3.17343	ER_positive_non_hematopoietic
chr9	113485355	113485856	BRCA_112424	113485605	2.54247e-05	9.12526e-05	1.00125	ER_positive_non_hematopoietic
chr9	113494283	113494784	BRCA_112426	113494533	3.77733e-10	3.65586e-09	1.92347	ER_positive_non_hematopoietic
chr1	153846011	153846512	BRCA_11243	153846261	1.44682e-05	5.47115e-05	0.979779	ER_positive_non_hematopoietic
chr9	113654739	113655240	BRCA_112466	113654989	9.99217e-06	3.91165e-05	1.08611	ER_positive_non_hematopoietic
chr9	114080780	114081281	BRCA_112498	114081030	1.66485e-12	2.63671e-11	2.25166	ER_positive_non_hematopoietic
chr9	114081902	114082403	BRCA_112499	114082152	1.63952e-08	1.13658e-07	1.46227	ER_positive_non_hematopoietic
chr9	114084188	114084689	BRCA_112502	114084438	1.01954e-10	1.1137e-09	1.97307	ER_positive_non_hematopoietic
chr9	114084732	114085233	BRCA_112503	114084982	9.19208e-05	0.00029281	1.13517	ER_positive_non_hematopoietic
chr9	114456849	114457350	BRCA_112567	114457099	5.11549e-11	5.94292e-10	2.04623	ER_positive_non_hematopoietic
chr9	114624715	114625216	BRCA_112602	114624965	7.67453e-05	0.000248685	1.15134	ER_positive_non_hematopoietic
chr9	115129042	115129543	BRCA_112655	115129292	5.22247e-07	2.67294e-06	1.84766	ER_positive_non_hematopoietic
chr9	115326410	115326911	BRCA_112665	115326660	1.41243e-12	2.27191e-11	2.26381	ER_positive_non_hematopoietic
chr9	115461167	115461668	BRCA_112669	115461417	2.08866e-06	9.44173e-06	1.94703	ER_positive_non_hematopoietic
chr9	115466645	115467146	BRCA_112670	115466895	7.08024e-06	2.85959e-05	1.69498	ER_positive_non_hematopoietic
chr9	115495229	115495730	BRCA_112671	115495479	2.91801e-06	1.27898e-05	1.46541	ER_positive_non_hematopoietic
chr9	115650081	115650582	BRCA_112675	115650331	0.000154044	0.000467317	1.13623	ER_positive_non_hematopoietic
chr9	116208924	116209425	BRCA_112695	116209174	9.09268e-07	4.43349e-06	1.71365	ER_positive_non_hematopoietic
chr9	116370618	116371119	BRCA_112705	116370868	1.64954e-07	9.34435e-07	2.36123	ER_positive_non_hematopoietic
chr9	116418650	116419151	BRCA_112710	116418900	3.47307e-08	2.25313e-07	1.68543	ER_positive_non_hematopoietic
chr9	116422028	116422529	BRCA_112711	116422278	3.48342e-11	4.19973e-10	2.01501	ER_positive_non_hematopoietic
chr9	116606277	116606778	BRCA_112721	116606527	5.04175e-10	4.75646e-09	1.90727	ER_positive_non_hematopoietic
chr9	117021825	117022326	BRCA_112738	117022075	1.82213e-09	1.54034e-08	2.13314	ER_positive_non_hematopoietic
chr9	117219023	117219524	BRCA_112739	117219273	8.42128e-09	6.20141e-08	1.88927	ER_positive_non_hematopoietic
chr9	117294041	117294542	BRCA_112740	117294291	2.59089e-10	2.60241e-09	2.37083	ER_positive_non_hematopoietic
chr9	117302502	117303003	BRCA_112741	117302752	1.06406e-08	7.67502e-08	2.08831	ER_positive_non_hematopoietic
chr9	117327461	117327962	BRCA_112742	117327711	6.38294e-11	7.26758e-10	2.08777	ER_positive_non_hematopoietic
chr9	117365804	117366305	BRCA_112743	117366054	2.46326e-07	1.34815e-06	1.70421	ER_positive_non_hematopoietic
chr9	117390097	117390598	BRCA_112745	117390347	9.06754e-09	6.63796e-08	1.88635	ER_positive_non_hematopoietic
chr9	117400058	117400559	BRCA_112746	117400308	9.97174e-10	8.8701e-09	2.05494	ER_positive_non_hematopoietic
chr9	117401402	117401903	BRCA_112748	117401652	4.5119e-09	3.51366e-08	1.80795	ER_positive_non_hematopoietic
chr9	117403817	117404318	BRCA_112749	117404067	4.33286e-10	4.14282e-09	1.87787	ER_positive_non_hematopoietic
chr9	117405906	117406407	BRCA_112750	117406156	4.33427e-18	2.28109e-16	2.92805	ER_positive_non_hematopoietic
chr9	117466082	117466583	BRCA_112756	117466332	5.49032e-17	2.26471e-15	2.85435	ER_positive_non_hematopoietic
chr9	117516727	117517228	BRCA_112759	117516977	2.84854e-06	1.25099e-05	1.78621	ER_positive_non_hematopoietic
chr9	117929923	117930424	BRCA_112764	117930173	2.47583e-06	1.10164e-05	1.61663	ER_positive_non_hematopoietic
chr9	118058193	118058694	BRCA_112773	118058443	8.16662e-26	2.35806e-23	4.31391	ER_positive_non_hematopoietic
chr9	119012503	119013004	BRCA_112790	119012753	1.00501e-07	5.9509e-07	2.08842	ER_positive_non_hematopoietic
chr9	119422246	119422747	BRCA_112799	119422496	0.000134448	0.000413186	1.48371	ER_positive_non_hematopoietic
chr9	119577854	119578355	BRCA_112802	119578104	5.02246e-06	2.09253e-05	1.85893	ER_positive_non_hematopoietic
chr9	119819509	119820010	BRCA_112804	119819759	1.94308e-08	1.32659e-07	2.32167	ER_positive_non_hematopoietic
chr9	119868692	119869193	BRCA_112807	119868942	2.34405e-17	1.04964e-15	2.72155	ER_positive_non_hematopoietic
chr9	119873806	119874307	BRCA_112808	119874056	3.89354e-20	3.16649e-18	3.03139	ER_positive_non_hematopoietic
chr9	120009803	120010304	BRCA_112811	120010053	1.64858e-05	6.15559e-05	1.39237	ER_positive_non_hematopoietic
chr9	120568248	120568749	BRCA_112846	120568498	1.3586e-05	5.16575e-05	1.3668	ER_positive_non_hematopoietic
chr9	120568774	120569275	BRCA_112847	120569024	2.57429e-08	1.71354e-07	1.79931	ER_positive_non_hematopoietic
chr9	120662313	120662814	BRCA_112856	120662563	4.21201e-08	2.6838e-07	1.73068	ER_positive_non_hematopoietic
chr9	120663902	120664403	BRCA_112857	120664152	3.66775e-11	4.40242e-10	2.02521	ER_positive_non_hematopoietic
chr9	120778713	120779214	BRCA_112874	120778963	9.45731e-07	4.59653e-06	1.56034	ER_positive_non_hematopoietic
chr9	120820083	120820584	BRCA_112877	120820333	8.27501e-08	4.97515e-07	1.63305	ER_positive_non_hematopoietic
chr9	120832651	120833152	BRCA_112878	120832901	1.33084e-05	5.06842e-05	1.46766	ER_positive_non_hematopoietic
chr9	120942229	120942730	BRCA_112907	120942479	8.82019e-08	5.27822e-07	1.47761	ER_positive_non_hematopoietic
chr9	121176978	121177479	BRCA_112917	121177228	3.34692e-06	1.44873e-05	1.2804	ER_positive_non_hematopoietic
chr9	121179298	121179799	BRCA_112918	121179548	1.55218e-13	3.05845e-12	1.73934	ER_positive_non_hematopoietic
chr9	121295203	121295704	BRCA_112944	121295453	3.40221e-06	1.46999e-05	1.32124	ER_positive_non_hematopoietic
chr1	154191122	154191623	BRCA_11298	154191372	7.25467e-18	3.64605e-16	2.23485	ER_positive_non_hematopoietic
chr1	154193016	154193517	BRCA_11299	154193266	4.28821e-11	5.07049e-10	1.47742	ER_positive_non_hematopoietic
chr9	121676011	121676512	BRCA_112994	121676261	0.00014827	0.000451385	1.10169	ER_positive_non_hematopoietic
chr9	121717077	121717578	BRCA_113001	121717327	1.35825e-08	9.57504e-08	1.3601	ER_positive_non_hematopoietic
chr9	121886653	121887154	BRCA_113026	121886903	2.26343e-12	3.47765e-11	2.23022	ER_positive_non_hematopoietic
chr9	121942245	121942746	BRCA_113027	121942495	5.85494e-11	6.71947e-10	2.20163	ER_positive_non_hematopoietic
chr9	121974377	121974878	BRCA_113030	121974627	1.44055e-08	1.00958e-07	1.97506	ER_positive_non_hematopoietic
chr9	122060076	122060577	BRCA_113035	122060326	6.36036e-11	7.24304e-10	1.8178	ER_positive_non_hematopoietic
chr9	122217663	122218164	BRCA_113050	122217913	4.16068e-12	6.0522e-11	2.02593	ER_positive_non_hematopoietic
chr9	123012056	123012557	BRCA_113096	123012306	9.28895e-10	8.31228e-09	2.0137	ER_positive_non_hematopoietic
chr9	123087351	123087852	BRCA_113099	123087601	2.12379e-07	1.17741e-06	1.70982	ER_positive_non_hematopoietic
chr9	123149010	123149511	BRCA_113104	123149260	1.32254e-14	3.28986e-13	2.90079	ER_positive_non_hematopoietic
chr9	123310852	123311353	BRCA_113115	123311102	2.25241e-30	1.78123e-27	3.02047	ER_positive_non_hematopoietic
chr9	123922898	123923399	BRCA_113159	123923148	4.52251e-05	0.00015396	1.394	ER_positive_non_hematopoietic
chr9	124601482	124601983	BRCA_113283	124601732	2.26621e-05	8.21881e-05	1.18277	ER_positive_non_hematopoietic
chr9	124602122	124602623	BRCA_113284	124602372	3.02041e-09	2.44049e-08	1.92118	ER_positive_non_hematopoietic
chr9	124673879	124674380	BRCA_113295	124674129	0.00011356	0.000354479	1.79993	ER_positive_non_hematopoietic
chr9	124708523	124709024	BRCA_113298	124708773	3.00529e-07	1.61679e-06	1.69083	ER_positive_non_hematopoietic
chr9	125308687	125309188	BRCA_113382	125308937	5.39559e-18	2.79319e-16	2.64695	ER_positive_non_hematopoietic
chr9	125329940	125330441	BRCA_113384	125330190	1.93301e-05	7.11481e-05	1.15393	ER_positive_non_hematopoietic
chr9	125340743	125341244	BRCA_113385	125340993	5.00347e-12	7.16745e-11	2.01159	ER_positive_non_hematopoietic
chr9	125341540	125342041	BRCA_113386	125341790	1.63821e-10	1.716e-09	2.14074	ER_positive_non_hematopoietic
chr9	125343447	125343948	BRCA_113387	125343697	1.07459e-05	4.17708e-05	1.32353	ER_positive_non_hematopoietic
chr9	125438836	125439337	BRCA_113394	125439086	1.49175e-08	1.04253e-07	1.88427	ER_positive_non_hematopoietic
chr9	125450790	125451291	BRCA_113396	125451040	5.7168e-21	5.62753e-19	3.12555	ER_positive_non_hematopoietic
chr9	125460263	125460764	BRCA_113397	125460513	1.61702e-05	6.04905e-05	1.31025	ER_positive_non_hematopoietic
chr9	125460784	125461285	BRCA_113398	125461034	1.87127e-06	8.54688e-06	1.71993	ER_positive_non_hematopoietic
chr9	125486500	125487001	BRCA_113402	125486750	2.91642e-05	0.000103351	1.1324	ER_positive_non_hematopoietic
chr9	125500846	125501347	BRCA_113404	125501096	4.23116e-16	1.44194e-14	2.62812	ER_positive_non_hematopoietic
chr9	125550019	125550520	BRCA_113415	125550269	4.82825e-07	2.48752e-06	1.07657	ER_positive_non_hematopoietic
chr9	125589170	125589671	BRCA_113418	125589420	9.55864e-09	6.96572e-08	0.98835	ER_positive_non_hematopoietic
chr9	125894387	125894888	BRCA_113433	125894637	3.5974e-05	0.000125023	1.49004	ER_positive_non_hematopoietic
chr9	125999067	125999568	BRCA_113437	125999317	0.000154276	0.000467942	1.3777	ER_positive_non_hematopoietic
chr9	126058476	126058977	BRCA_113438	126058726	2.8762e-10	2.85931e-09	2.66443	ER_positive_non_hematopoietic
chr9	126393873	126394374	BRCA_113446	126394123	0.000100681	0.000317934	0.907422	ER_positive_non_hematopoietic
chr9	126654187	126654688	BRCA_113492	126654437	0.000130266	0.000401552	1.06526	ER_positive_non_hematopoietic
chr9	126671183	126671684	BRCA_113505	126671433	2.92717e-12	4.39549e-11	1.86403	ER_positive_non_hematopoietic
chr9	126701604	126702105	BRCA_113515	126701854	7.6668e-06	3.07447e-05	1.11707	ER_positive_non_hematopoietic
chr9	126752310	126752811	BRCA_113525	126752560	8.28309e-05	0.000266457	1.05488	ER_positive_non_hematopoietic
chr9	126854184	126854685	BRCA_113541	126854434	2.21713e-07	1.22455e-06	1.44778	ER_positive_non_hematopoietic
chr9	126854708	126855209	BRCA_113542	126854958	0.000106898	0.000335581	0.976428	ER_positive_non_hematopoietic
chr9	126883135	126883636	BRCA_113546	126883385	4.65982e-09	3.61795e-08	1.89912	ER_positive_non_hematopoietic
chr9	126912454	126912955	BRCA_113547	126912704	8.2838e-06	3.29755e-05	1.45422	ER_positive_non_hematopoietic
chr9	126939919	126940420	BRCA_113550	126940169	2.04111e-06	9.24731e-06	1.36035	ER_positive_non_hematopoietic
chr9	126975424	126975925	BRCA_113553	126975674	1.8153e-05	6.71621e-05	1.55619	ER_positive_non_hematopoietic
chr9	126979440	126979941	BRCA_113554	126979690	0.000154755	0.000469274	1.14187	ER_positive_non_hematopoietic
chr9	126989853	126990354	BRCA_113557	126990103	3.91605e-06	1.67048e-05	1.47395	ER_positive_non_hematopoietic
chr9	127011754	127012255	BRCA_113559	127012004	3.48998e-07	1.85225e-06	1.67413	ER_positive_non_hematopoietic
chr9	127089567	127090068	BRCA_113568	127089817	1.77002e-05	6.56185e-05	1.46346	ER_positive_non_hematopoietic
chr9	127109246	127109747	BRCA_113570	127109496	1.85204e-07	1.03876e-06	1.66385	ER_positive_non_hematopoietic
chr9	127133321	127133822	BRCA_113577	127133571	3.76223e-06	1.61034e-05	1.0772	ER_positive_non_hematopoietic
chr9	127237778	127238279	BRCA_113594	127238028	4.315e-08	2.74373e-07	1.53134	ER_positive_non_hematopoietic
chr9	127307744	127308245	BRCA_113598	127307994	5.50843e-05	0.000184085	1.07131	ER_positive_non_hematopoietic
chr1	154539442	154539943	BRCA_11360	154539692	5.0306e-07	2.58292e-06	1.52203	ER_positive_non_hematopoietic
chr9	127496054	127496555	BRCA_113625	127496304	2.03128e-05	7.44328e-05	1.26232	ER_positive_non_hematopoietic
chr9	128001061	128001562	BRCA_113788	128001311	4.64628e-15	1.27621e-13	1.80004	ER_positive_non_hematopoietic
chr9	128002259	128002760	BRCA_113790	128002509	7.41784e-11	8.34726e-10	1.57067	ER_positive_non_hematopoietic
chr9	128002905	128003406	BRCA_113791	128003155	3.0225e-10	2.99086e-09	1.33461	ER_positive_non_hematopoietic
chr1	154686438	154686939	BRCA_11380	154686688	1.12096e-05	4.34022e-05	1.41658	ER_positive_non_hematopoietic
chr9	128050770	128051271	BRCA_113803	128051020	8.0654e-05	0.000260126	1.03904	ER_positive_non_hematopoietic
chr9	128057355	128057856	BRCA_113806	128057605	1.13198e-08	8.11684e-08	1.73593	ER_positive_non_hematopoietic
chr9	128299871	128300372	BRCA_113866	128300121	8.08384e-07	3.97982e-06	1.38565	ER_positive_non_hematopoietic
chr1	154717538	154718039	BRCA_11387	154717788	1.21632e-08	8.6697e-08	1.72881	ER_positive_non_hematopoietic
chr9	128482167	128482668	BRCA_113892	128482417	5.39188e-11	6.23564e-10	1.9953	ER_positive_non_hematopoietic
chr9	128802439	128802940	BRCA_113936	128802689	4.05476e-05	0.000139418	1.30659	ER_positive_non_hematopoietic
chr9	128916198	128916699	BRCA_113966	128916448	4.57327e-06	1.92346e-05	1.06828	ER_positive_non_hematopoietic
chr9	129106539	129107040	BRCA_113999	129106789	3.78318e-05	0.000130881	0.957154	ER_positive_non_hematopoietic
chr1	9505249	9505750	BRCA_1140	9505499	2.40577e-15	7.00088e-14	2.29481	ER_positive_non_hematopoietic
chr1	154835877	154836378	BRCA_11400	154836127	0.000132234	0.000407045	1.1267	ER_positive_non_hematopoietic
chr9	129107242	129107743	BRCA_114000	129107492	6.15006e-11	7.02583e-10	2.08877	ER_positive_non_hematopoietic
chr9	129121420	129121921	BRCA_114007	129121670	1.55484e-05	5.83951e-05	1.1547	ER_positive_non_hematopoietic
chr9	129193594	129194095	BRCA_114036	129193844	1.42268e-15	4.34967e-14	2.33455	ER_positive_non_hematopoietic
chr9	129211638	129212139	BRCA_114039	129211888	2.53333e-07	1.38286e-06	1.65289	ER_positive_non_hematopoietic
chr9	129324802	129325303	BRCA_114055	129325052	5.25641e-06	2.18057e-05	0.993928	ER_positive_non_hematopoietic
chr9	130601015	130601516	BRCA_114252	130601265	5.068e-06	2.10972e-05	1.30488	ER_positive_non_hematopoietic
chr9	132012650	132013151	BRCA_114428	132012900	1.04389e-13	2.1314e-12	2.38735	ER_positive_non_hematopoietic
chr9	132224576	132225077	BRCA_114435	132224826	8.15738e-16	2.62386e-14	2.54323	ER_positive_non_hematopoietic
chr9	132308988	132309489	BRCA_114445	132309238	7.38832e-07	3.66653e-06	1.65574	ER_positive_non_hematopoietic
chr9	132426487	132426988	BRCA_114454	132426737	1.56214e-10	1.64291e-09	2.53581	ER_positive_non_hematopoietic
chr9	132569856	132570357	BRCA_114456	132570106	1.99016e-05	7.30817e-05	1.25403	ER_positive_non_hematopoietic
chr9	132703279	132703780	BRCA_114472	132703529	2.18494e-07	1.20824e-06	1.44971	ER_positive_non_hematopoietic
chr9	133889416	133889917	BRCA_114653	133889666	1.50254e-05	5.66195e-05	1.41214	ER_positive_non_hematopoietic
chr9	133892185	133892686	BRCA_114654	133892435	8.00741e-10	7.26767e-09	1.91239	ER_positive_non_hematopoietic
chr9	134776088	134776589	BRCA_114824	134776338	1.65346e-06	7.63581e-06	1.42541	ER_positive_non_hematopoietic
chr9	134807653	134808154	BRCA_114826	134807903	4.96137e-15	1.35363e-13	2.56479	ER_positive_non_hematopoietic
chr9	135085948	135086449	BRCA_114844	135086198	3.63601e-05	0.000126238	0.873622	ER_positive_non_hematopoietic
chr9	135307914	135308415	BRCA_114859	135308164	1.35292e-07	7.79702e-07	1.6426	ER_positive_non_hematopoietic
chr9	135355325	135355826	BRCA_114861	135355575	0.000127973	0.000395196	1.11335	ER_positive_non_hematopoietic
chr9	135369785	135370286	BRCA_114862	135370035	4.13535e-07	2.15962e-06	1.58175	ER_positive_non_hematopoietic
chr9	135392516	135393017	BRCA_114863	135392766	5.89041e-31	5.40434e-28	4.06988	ER_positive_non_hematopoietic
chr9	135393593	135394094	BRCA_114864	135393843	3.24983e-20	2.68895e-18	3.33117	ER_positive_non_hematopoietic
chr9	135394102	135394603	BRCA_114865	135394352	1.2861e-14	3.21028e-13	2.55877	ER_positive_non_hematopoietic
chr9	135395161	135395662	BRCA_114866	135395411	1.199e-11	1.58573e-10	2.34568	ER_positive_non_hematopoietic
chr9	135397054	135397555	BRCA_114867	135397304	3.70288e-05	0.000128352	1.11388	ER_positive_non_hematopoietic
chr9	135403028	135403529	BRCA_114868	135403278	2.40844e-06	1.07425e-05	1.56952	ER_positive_non_hematopoietic
chr9	135403632	135404133	BRCA_114869	135403882	1.78728e-11	2.28422e-10	2.46611	ER_positive_non_hematopoietic
chr9	135554628	135555129	BRCA_114890	135554878	9.99279e-07	4.83594e-06	1.60076	ER_positive_non_hematopoietic
chr9	136015523	136016024	BRCA_114916	136015773	4.03465e-07	2.11265e-06	1.42178	ER_positive_non_hematopoietic
chr9	136081196	136081697	BRCA_114923	136081446	0.000154642	0.000468937	0.957679	ER_positive_non_hematopoietic
chr1	155040210	155040711	BRCA_11493	155040460	3.80937e-07	2.00594e-06	1.27314	ER_positive_non_hematopoietic
chr9	136297242	136297743	BRCA_114961	136297492	8.24332e-08	4.95877e-07	1.61251	ER_positive_non_hematopoietic
chr9	136774654	136775155	BRCA_115163	136774904	4.91832e-07	2.52992e-06	1.54791	ER_positive_non_hematopoietic
chr1	155117575	155118076	BRCA_11549	155117825	2.32057e-11	2.8973e-10	2.00017	ER_positive_non_hematopoietic
chr1	155119440	155119941	BRCA_11550	155119690	0.000105762	0.0003324	0.87679	ER_positive_non_hematopoietic
chr9	137479566	137480067	BRCA_115530	137479816	3.29625e-05	0.000115433	1.37385	ER_positive_non_hematopoietic
chr9	137485270	137485771	BRCA_115533	137485520	6.10324e-12	8.58675e-11	2.22553	ER_positive_non_hematopoietic
chr9	137514291	137514792	BRCA_115538	137514541	1.10318e-09	9.72649e-09	1.66808	ER_positive_non_hematopoietic
chr9	137664577	137665078	BRCA_115585	137664827	7.22685e-10	6.61932e-09	2.2121	ER_positive_non_hematopoietic
chr9	137665209	137665710	BRCA_115586	137665459	1.62733e-05	6.0833e-05	1.33732	ER_positive_non_hematopoietic
chr9	137795102	137795603	BRCA_115602	137795352	4.76804e-09	3.69616e-08	1.74481	ER_positive_non_hematopoietic
chr10	90092	90593	BRCA_115618	90342	1.17453e-13	2.37051e-12	2.02461	ER_positive_non_hematopoietic
chr10	147902	148403	BRCA_115631	148152	1.93713e-05	7.12886e-05	1.06816	ER_positive_non_hematopoietic
chr10	360617	361118	BRCA_115647	360867	6.56511e-05	0.000215858	1.29726	ER_positive_non_hematopoietic
chr10	361125	361626	BRCA_115648	361375	4.58121e-10	4.35943e-09	2.04887	ER_positive_non_hematopoietic
chr10	443154	443655	BRCA_115661	443404	1.30484e-08	9.23439e-08	1.58397	ER_positive_non_hematopoietic
chr10	673458	673959	BRCA_115695	673708	9.09886e-10	8.15975e-09	1.80483	ER_positive_non_hematopoietic
chr10	1118966	1119467	BRCA_115760	1119216	3.44678e-11	4.16025e-10	1.98395	ER_positive_non_hematopoietic
chr10	1289918	1290419	BRCA_115765	1290168	5.36825e-08	3.35101e-07	1.80008	ER_positive_non_hematopoietic
chr10	1296024	1296525	BRCA_115766	1296274	6.08165e-07	3.06955e-06	1.39998	ER_positive_non_hematopoietic
chr10	1429381	1429882	BRCA_115775	1429631	6.71677e-09	5.04515e-08	2.08836	ER_positive_non_hematopoietic
chr10	1432114	1432615	BRCA_115776	1432364	1.8115e-05	6.70366e-05	1.50273	ER_positive_non_hematopoietic
chr10	1494109	1494610	BRCA_115786	1494359	2.90044e-07	1.56491e-06	1.91399	ER_positive_non_hematopoietic
chr10	1531227	1531728	BRCA_115787	1531477	1.50086e-06	6.9951e-06	1.56339	ER_positive_non_hematopoietic
chr10	2401404	2401905	BRCA_115805	2401654	1.9161e-08	1.3096e-07	1.91281	ER_positive_non_hematopoietic
chr10	3294863	3295364	BRCA_115867	3295113	1.29725e-05	4.95523e-05	1.27404	ER_positive_non_hematopoietic
chr10	3538372	3538873	BRCA_115903	3538622	2.51443e-05	9.03408e-05	1.06515	ER_positive_non_hematopoietic
chr10	3690003	3690504	BRCA_115918	3690253	5.48997e-05	0.000183554	1.40124	ER_positive_non_hematopoietic
chr10	3699778	3700279	BRCA_115919	3700028	5.31493e-16	1.77671e-14	2.14267	ER_positive_non_hematopoietic
chr10	3895177	3895678	BRCA_115966	3895427	0.000105958	0.000332944	0.891915	ER_positive_non_hematopoietic
chr10	3898801	3899302	BRCA_115967	3899051	2.38967e-05	8.62415e-05	1.1942	ER_positive_non_hematopoietic
chr10	3906711	3907212	BRCA_115969	3906961	1.98698e-17	9.02907e-16	2.08027	ER_positive_non_hematopoietic
chr10	3911663	3912164	BRCA_115970	3911913	3.23999e-08	2.11467e-07	1.31802	ER_positive_non_hematopoietic
chr1	155188266	155188767	BRCA_11598	155188516	2.14821e-05	7.82887e-05	1.10346	ER_positive_non_hematopoietic
chr10	4241643	4242144	BRCA_115998	4241893	0.000148371	0.000451654	1.0559	ER_positive_non_hematopoietic
chr10	4280270	4280771	BRCA_116004	4280520	1.28365e-07	7.43479e-07	1.21822	ER_positive_non_hematopoietic
chr10	4280832	4281333	BRCA_116005	4281082	1.23265e-08	8.77484e-08	1.4962	ER_positive_non_hematopoietic
chr10	4525101	4525602	BRCA_116019	4525351	8.9587e-06	3.54259e-05	1.59625	ER_positive_non_hematopoietic
chr10	5656559	5657060	BRCA_116225	5656809	3.99844e-06	1.70206e-05	1.39391	ER_positive_non_hematopoietic
chr10	5668385	5668886	BRCA_116232	5668635	3.81042e-06	1.62886e-05	1.42733	ER_positive_non_hematopoietic
chr10	5762441	5762942	BRCA_116251	5762691	3.34035e-07	1.77948e-06	1.34169	ER_positive_non_hematopoietic
chr10	6153207	6153708	BRCA_116316	6153457	4.4002e-10	4.20209e-09	1.76594	ER_positive_non_hematopoietic
chr10	6255445	6255946	BRCA_116348	6255695	1.68791e-08	1.16723e-07	1.57347	ER_positive_non_hematopoietic
chr10	6297427	6297928	BRCA_116358	6297677	2.38693e-09	1.96971e-08	1.72499	ER_positive_non_hematopoietic
chr10	6334690	6335191	BRCA_116365	6334940	1.21948e-20	1.10972e-18	2.87436	ER_positive_non_hematopoietic
chr10	6365323	6365824	BRCA_116367	6365573	7.70669e-10	7.01909e-09	1.92428	ER_positive_non_hematopoietic
chr10	7633992	7634493	BRCA_116454	7634242	6.40537e-05	0.000211064	1.7103	ER_positive_non_hematopoietic
chr10	7886002	7886503	BRCA_116472	7886252	7.52799e-06	3.02418e-05	1.39608	ER_positive_non_hematopoietic
chr10	7942790	7943291	BRCA_116474	7943040	2.44765e-15	7.11051e-14	2.52313	ER_positive_non_hematopoietic
chr10	7944955	7945456	BRCA_116475	7945205	6.59832e-09	4.96497e-08	1.9159	ER_positive_non_hematopoietic
chr10	7945772	7946273	BRCA_116476	7946022	3.29805e-05	0.000115489	1.38424	ER_positive_non_hematopoietic
chr10	8076099	8076600	BRCA_116521	8076349	4.95429e-13	8.742e-12	2.12451	ER_positive_non_hematopoietic
chr10	8128327	8128828	BRCA_116527	8128577	2.04457e-15	6.04522e-14	2.70369	ER_positive_non_hematopoietic
chr10	8670441	8670942	BRCA_116575	8670691	0.000150182	0.000456675	1.17824	ER_positive_non_hematopoietic
chr10	8725916	8726417	BRCA_116579	8726166	6.91063e-10	6.35385e-09	2.09064	ER_positive_non_hematopoietic
chr10	8790318	8790819	BRCA_116580	8790568	5.87237e-18	3.01643e-16	2.74724	ER_positive_non_hematopoietic
chr10	8856788	8857289	BRCA_116583	8857038	1.69837e-12	2.68519e-11	2.29084	ER_positive_non_hematopoietic
chr10	8861677	8862178	BRCA_116584	8861927	1.24782e-18	7.38511e-17	3.04636	ER_positive_non_hematopoietic
chr10	8907617	8908118	BRCA_116589	8907867	3.95314e-05	0.000136253	0.955609	ER_positive_non_hematopoietic
chr10	8910919	8911420	BRCA_116591	8911169	5.57607e-07	2.83659e-06	1.37889	ER_positive_non_hematopoietic
chr10	8948740	8949241	BRCA_116596	8948990	3.1931e-21	3.33369e-19	3.22239	ER_positive_non_hematopoietic
chr10	8950888	8951389	BRCA_116597	8951138	1.22865e-19	9.02591e-18	2.76473	ER_positive_non_hematopoietic
chr10	8960522	8961023	BRCA_116599	8960772	8.7709e-07	4.29007e-06	1.28839	ER_positive_non_hematopoietic
chr10	8961567	8962068	BRCA_116600	8961817	1.31859e-08	9.31936e-08	1.69412	ER_positive_non_hematopoietic
chr10	8969805	8970306	BRCA_116602	8970055	1.81476e-06	8.31228e-06	1.54948	ER_positive_non_hematopoietic
chr10	8971570	8972071	BRCA_116603	8971820	9.12979e-11	1.00815e-09	2.28602	ER_positive_non_hematopoietic
chr10	8980205	8980706	BRCA_116606	8980455	1.14158e-06	5.46028e-06	1.65671	ER_positive_non_hematopoietic
chr10	9034308	9034809	BRCA_116608	9034558	7.43319e-14	1.56411e-12	2.28382	ER_positive_non_hematopoietic
chr10	9038035	9038536	BRCA_116609	9038285	2.56502e-07	1.39848e-06	1.75077	ER_positive_non_hematopoietic
chr10	9045460	9045961	BRCA_116610	9045710	8.75254e-12	1.19254e-10	2.44455	ER_positive_non_hematopoietic
chr10	9061766	9062267	BRCA_116614	9062016	2.0256e-09	1.69678e-08	2.11418	ER_positive_non_hematopoietic
chr10	9065656	9066157	BRCA_116615	9065906	8.29591e-16	2.66114e-14	2.77714	ER_positive_non_hematopoietic
chr10	9066616	9067117	BRCA_116616	9066866	4.64999e-17	1.95073e-15	2.59834	ER_positive_non_hematopoietic
chr10	9069116	9069617	BRCA_116617	9069366	1.96148e-12	3.05782e-11	2.22205	ER_positive_non_hematopoietic
chr10	9073797	9074298	BRCA_116618	9074047	2.39501e-12	3.66573e-11	2.07254	ER_positive_non_hematopoietic
chr10	9108786	9109287	BRCA_116620	9109036	2.39982e-05	8.65798e-05	1.2872	ER_positive_non_hematopoietic
chr10	9109766	9110267	BRCA_116621	9110016	1.60266e-09	1.36889e-08	2.24915	ER_positive_non_hematopoietic
chr10	9111933	9112434	BRCA_116622	9112183	1.44531e-09	1.24569e-08	1.79978	ER_positive_non_hematopoietic
chr10	9150155	9150656	BRCA_116623	9150405	5.67763e-06	2.33897e-05	1.31206	ER_positive_non_hematopoietic
chr10	9178479	9178980	BRCA_116624	9178729	6.16041e-13	1.06339e-11	2.73596	ER_positive_non_hematopoietic
chr10	9186865	9187366	BRCA_116625	9187115	1.78881e-11	2.2859e-10	2.48066	ER_positive_non_hematopoietic
chr10	9187617	9188118	BRCA_116626	9187867	2.57681e-18	1.42035e-16	2.6013	ER_positive_non_hematopoietic
chr10	9188248	9188749	BRCA_116627	9188498	3.3176e-13	6.08241e-12	2.98595	ER_positive_non_hematopoietic
chr10	9193078	9193579	BRCA_116628	9193328	2.62758e-06	1.16284e-05	1.49586	ER_positive_non_hematopoietic
chr10	10279957	10280458	BRCA_116639	10280207	5.00469e-09	3.86293e-08	1.99067	ER_positive_non_hematopoietic
chr10	10313420	10313921	BRCA_116640	10313670	9.3956e-10	8.39992e-09	2.15775	ER_positive_non_hematopoietic
chr10	10426726	10427227	BRCA_116641	10426976	3.11491e-08	2.03944e-07	1.75241	ER_positive_non_hematopoietic
chr10	10824436	10824937	BRCA_116650	10824686	3.34507e-05	0.000117015	1.4652	ER_positive_non_hematopoietic
chr10	10871948	10872449	BRCA_116654	10872198	7.98052e-06	3.18887e-05	1.35707	ER_positive_non_hematopoietic
chr10	11830676	11831177	BRCA_116726	11830926	2.18384e-06	9.83341e-06	1.43086	ER_positive_non_hematopoietic
chr10	11831599	11832100	BRCA_116727	11831849	1.42348e-09	1.22868e-08	1.76401	ER_positive_non_hematopoietic
chr1	155342074	155342575	BRCA_11673	155342324	1.59895e-05	5.98819e-05	1.2349	ER_positive_non_hematopoietic
chr10	12150105	12150606	BRCA_116757	12150355	8.86182e-12	1.20596e-10	2.29105	ER_positive_non_hematopoietic
chr10	12631724	12632225	BRCA_116817	12631974	6.93906e-05	0.000226914	1.48161	ER_positive_non_hematopoietic
chr10	12872564	12873065	BRCA_116832	12872814	5.97794e-08	3.69565e-07	1.56282	ER_positive_non_hematopoietic
chr10	12873077	12873578	BRCA_116833	12873327	6.95954e-08	4.24617e-07	1.39178	ER_positive_non_hematopoietic
chr10	13816599	13817100	BRCA_116948	13816849	9.4116e-11	1.03603e-09	2.10336	ER_positive_non_hematopoietic
chr10	14192716	14193217	BRCA_116981	14192966	1.58906e-08	1.10442e-07	1.68322	ER_positive_non_hematopoietic
chr10	14260146	14260647	BRCA_116984	14260396	3.35672e-11	4.05991e-10	2.18984	ER_positive_non_hematopoietic
chr10	14296064	14296565	BRCA_116985	14296314	8.22838e-05	0.00026487	1.44816	ER_positive_non_hematopoietic
chr10	14407487	14407988	BRCA_116989	14407737	1.51656e-10	1.59957e-09	2.11365	ER_positive_non_hematopoietic
chr10	14687277	14687778	BRCA_117031	14687527	2.65517e-12	4.02583e-11	1.9767	ER_positive_non_hematopoietic
chr10	15548294	15548795	BRCA_117085	15548544	3.63799e-07	1.9231e-06	1.98438	ER_positive_non_hematopoietic
chr10	15864368	15864869	BRCA_117092	15864618	1.14336e-11	1.51944e-10	0.637107	ER_positive_non_hematopoietic
chr1	155782115	155782616	BRCA_11719	155782365	4.61559e-11	5.415e-10	1.90416	ER_positive_non_hematopoietic
chr1	155794796	155795297	BRCA_11720	155795046	7.90289e-08	4.76887e-07	1.51591	ER_positive_non_hematopoietic
chr10	18185606	18186107	BRCA_117211	18185856	8.69961e-05	0.000278613	1.34115	ER_positive_non_hematopoietic
chr10	18390948	18391449	BRCA_117216	18391198	3.69588e-05	0.000128136	1.50754	ER_positive_non_hematopoietic
chr10	18414053	18414554	BRCA_117222	18414303	7.86886e-12	1.08237e-10	2.21238	ER_positive_non_hematopoietic
chr10	18436926	18437427	BRCA_117223	18437176	1.34518e-10	1.43408e-09	2.57473	ER_positive_non_hematopoietic
chr10	18437476	18437977	BRCA_117224	18437726	4.40175e-07	2.28674e-06	1.85091	ER_positive_non_hematopoietic
chr10	18455239	18455740	BRCA_117225	18455489	6.38146e-05	0.000210348	1.35729	ER_positive_non_hematopoietic
chr10	19154445	19154946	BRCA_117237	19154695	1.24088e-11	1.6353e-10	2.94524	ER_positive_non_hematopoietic
chr10	19169632	19170133	BRCA_117238	19169882	3.56193e-12	5.25153e-11	2.00205	ER_positive_non_hematopoietic
chr10	19178612	19179113	BRCA_117239	19178862	1.38945e-12	2.23733e-11	2.17447	ER_positive_non_hematopoietic
chr10	19204175	19204676	BRCA_117240	19204425	2.4455e-13	4.61444e-12	2.42789	ER_positive_non_hematopoietic
chr10	19221366	19221867	BRCA_117242	19221616	4.73451e-08	2.98771e-07	2.07117	ER_positive_non_hematopoietic
chr10	19245895	19246396	BRCA_117243	19246145	1.65815e-10	1.73476e-09	2.51863	ER_positive_non_hematopoietic
chr10	19341990	19342491	BRCA_117244	19342240	8.59982e-21	8.12948e-19	3.68895	ER_positive_non_hematopoietic
chr10	19352332	19352833	BRCA_117245	19352582	1.07464e-11	1.43587e-10	2.66953	ER_positive_non_hematopoietic
chr10	19613890	19614391	BRCA_117251	19614140	9.59701e-11	1.0543e-09	2.24467	ER_positive_non_hematopoietic
chr10	21138849	21139350	BRCA_117306	21139099	1.02796e-13	2.10355e-12	2.27924	ER_positive_non_hematopoietic
chr10	21163586	21164087	BRCA_117310	21163836	4.02782e-13	7.24474e-12	1.71866	ER_positive_non_hematopoietic
chr10	21166878	21167379	BRCA_117311	21167128	4.40419e-21	4.44695e-19	2.8221	ER_positive_non_hematopoietic
chr10	21257190	21257691	BRCA_117324	21257440	8.14438e-08	4.90398e-07	1.73231	ER_positive_non_hematopoietic
chr10	21965274	21965775	BRCA_117376	21965524	5.11848e-13	9.00922e-12	2.15634	ER_positive_non_hematopoietic
chr10	22049570	22050071	BRCA_117382	22049820	1.94338e-08	1.32671e-07	1.74026	ER_positive_non_hematopoietic
chr10	22079825	22080326	BRCA_117383	22080075	6.19416e-06	2.53159e-05	1.118	ER_positive_non_hematopoietic
chr10	22114160	22114661	BRCA_117390	22114410	2.56278e-14	5.99106e-13	2.73409	ER_positive_non_hematopoietic
chr10	22115079	22115580	BRCA_117391	22115329	0.000116201	0.000361939	1.35464	ER_positive_non_hematopoietic
chr10	22168400	22168901	BRCA_117394	22168650	5.05977e-07	2.5967e-06	1.70328	ER_positive_non_hematopoietic
chr10	22183040	22183541	BRCA_117395	22183290	3.03778e-14	6.99121e-13	2.6227	ER_positive_non_hematopoietic
chr10	22184125	22184626	BRCA_117396	22184375	2.26926e-08	1.52758e-07	1.8664	ER_positive_non_hematopoietic
chr10	22193711	22194212	BRCA_117398	22193961	8.88414e-12	1.20814e-10	2.19012	ER_positive_non_hematopoietic
chr10	22390188	22390689	BRCA_117418	22390438	1.8516e-05	6.8376e-05	1.30068	ER_positive_non_hematopoietic
chr10	22466755	22467256	BRCA_117423	22467005	2.74242e-10	2.73904e-09	2.12546	ER_positive_non_hematopoietic
chr10	22468422	22468923	BRCA_117424	22468672	5.01343e-06	2.08902e-05	1.32712	ER_positive_non_hematopoietic
chr10	22582837	22583338	BRCA_117435	22583087	2.15559e-07	1.19338e-06	1.83286	ER_positive_non_hematopoietic
chr10	23399747	23400248	BRCA_117488	23399997	1.72602e-12	2.72484e-11	2.42471	ER_positive_non_hematopoietic
chr10	23477292	23477793	BRCA_117492	23477542	2.40421e-07	1.31856e-06	1.61032	ER_positive_non_hematopoietic
chr10	23514377	23514878	BRCA_117494	23514627	5.1626e-09	3.9718e-08	2.02926	ER_positive_non_hematopoietic
chr10	23829535	23830036	BRCA_117498	23829785	3.21836e-06	1.39828e-05	1.50991	ER_positive_non_hematopoietic
chr10	23848577	23849078	BRCA_117499	23848827	4.6418e-12	6.6887e-11	2.27184	ER_positive_non_hematopoietic
chr10	23869475	23869976	BRCA_117501	23869725	3.6614e-22	4.75775e-20	3.08825	ER_positive_non_hematopoietic
chr10	23917433	23917934	BRCA_117505	23917683	4.62946e-10	4.40159e-09	1.59569	ER_positive_non_hematopoietic
chr10	23918036	23918537	BRCA_117506	23918286	4.24928e-07	2.21344e-06	1.24586	ER_positive_non_hematopoietic
chr10	24034487	24034988	BRCA_117517	24034737	1.44678e-06	6.76419e-06	1.26764	ER_positive_non_hematopoietic
chr10	24133864	24134365	BRCA_117522	24134114	2.91952e-07	1.57425e-06	1.67342	ER_positive_non_hematopoietic
chr10	24229821	24230322	BRCA_117535	24230071	1.07707e-10	1.17069e-09	1.97838	ER_positive_non_hematopoietic
chr10	24341829	24342330	BRCA_117556	24342079	1.81156e-05	6.70378e-05	1.0011	ER_positive_non_hematopoietic
chr10	25280070	25280571	BRCA_117649	25280320	3.86404e-17	1.65008e-15	2.85341	ER_positive_non_hematopoietic
chr10	25319037	25319538	BRCA_117650	25319287	6.65543e-08	4.07435e-07	1.62598	ER_positive_non_hematopoietic
chr10	25384562	25385063	BRCA_117651	25384812	2.31283e-11	2.88866e-10	2.04115	ER_positive_non_hematopoietic
chr10	26982068	26982569	BRCA_117707	26982318	1.98374e-16	7.2701e-15	2.49237	ER_positive_non_hematopoietic
chr10	26987848	26988349	BRCA_117708	26988098	2.59381e-15	7.49152e-14	2.20054	ER_positive_non_hematopoietic
chr10	27064094	27064595	BRCA_117710	27064344	3.73929e-06	1.60172e-05	1.63471	ER_positive_non_hematopoietic
chr10	27083012	27083513	BRCA_117711	27083262	1.02034e-10	1.11451e-09	1.99537	ER_positive_non_hematopoietic
chr10	27088663	27089164	BRCA_117712	27088913	0.000156948	0.000475244	1.36349	ER_positive_non_hematopoietic
chr10	27440513	27441014	BRCA_117744	27440763	3.45461e-06	1.49062e-05	1.34119	ER_positive_non_hematopoietic
chr10	27537124	27537625	BRCA_117753	27537374	4.28136e-14	9.50836e-13	2.26866	ER_positive_non_hematopoietic
chr10	27699701	27700202	BRCA_117763	27699951	2.14648e-05	7.82335e-05	1.35604	ER_positive_non_hematopoietic
chr10	27908203	27908704	BRCA_117773	27908453	1.46136e-14	3.59718e-13	3.13775	ER_positive_non_hematopoietic
chr10	28256693	28257194	BRCA_117779	28256943	0.000115774	0.000360729	1.28229	ER_positive_non_hematopoietic
chr10	28262473	28262974	BRCA_117780	28262723	6.03167e-09	4.57236e-08	1.74372	ER_positive_non_hematopoietic
chr10	28263406	28263907	BRCA_117781	28263656	0.000102464	0.000322978	1.23914	ER_positive_non_hematopoietic
chr10	28321827	28322328	BRCA_117786	28322077	1.27768e-07	7.40247e-07	1.39782	ER_positive_non_hematopoietic
chr10	28334206	28334707	BRCA_117791	28334456	3.33282e-06	1.44318e-05	1.22741	ER_positive_non_hematopoietic
chr1	156040585	156041086	BRCA_11781	156040835	0.000155699	0.000471801	1.07255	ER_positive_non_hematopoietic
chr10	28543990	28544491	BRCA_117811	28544240	0.000100866	0.000318448	1.10696	ER_positive_non_hematopoietic
chr10	28774024	28774525	BRCA_117833	28774274	2.98005e-07	1.60439e-06	1.61674	ER_positive_non_hematopoietic
chr10	28859706	28860207	BRCA_117841	28859956	6.92093e-05	0.000226391	1.41308	ER_positive_non_hematopoietic
chr10	28883674	28884175	BRCA_117844	28883924	0.000100761	0.000318167	1.11701	ER_positive_non_hematopoietic
chr10	28884220	28884721	BRCA_117845	28884470	4.43911e-07	2.30445e-06	1.80366	ER_positive_non_hematopoietic
chr10	28903642	28904143	BRCA_117851	28903892	1.90207e-06	8.67507e-06	1.50398	ER_positive_non_hematopoietic
chr10	29022486	29022987	BRCA_117874	29022736	9.98728e-13	1.65392e-11	2.11888	ER_positive_non_hematopoietic
chr10	29023595	29024096	BRCA_117875	29023845	2.25823e-05	8.19206e-05	1.19628	ER_positive_non_hematopoietic
chr10	29104362	29104863	BRCA_117883	29104612	1.54169e-06	7.16779e-06	1.39507	ER_positive_non_hematopoietic
chr10	29104963	29105464	BRCA_117884	29105213	1.91873e-06	8.74275e-06	1.74026	ER_positive_non_hematopoietic
chr10	29105488	29105989	BRCA_117885	29105738	9.93182e-05	0.000314005	1.08109	ER_positive_non_hematopoietic
chr10	29106221	29106722	BRCA_117886	29106471	9.20677e-10	8.24606e-09	1.77689	ER_positive_non_hematopoietic
chr10	29107812	29108313	BRCA_117887	29108062	1.4442e-14	3.55949e-13	2.27404	ER_positive_non_hematopoietic
chr10	29108332	29108833	BRCA_117888	29108582	1.14815e-07	6.71978e-07	1.21566	ER_positive_non_hematopoietic
chr10	29124709	29125210	BRCA_117892	29124959	3.70866e-12	5.44891e-11	2.05839	ER_positive_non_hematopoietic
chr10	29279699	29280200	BRCA_117918	29279949	5.23722e-10	4.92792e-09	2.18059	ER_positive_non_hematopoietic
chr10	29488361	29488862	BRCA_117932	29488611	6.75059e-06	2.73867e-05	1.27786	ER_positive_non_hematopoietic
chr10	31104789	31105290	BRCA_118111	31105039	4.63411e-11	5.43492e-10	2.0696	ER_positive_non_hematopoietic
chr10	31105373	31105874	BRCA_118112	31105623	7.35949e-10	6.72976e-09	2.03161	ER_positive_non_hematopoietic
chr10	31401247	31401748	BRCA_118123	31401497	1.7799e-09	1.50723e-08	1.71809	ER_positive_non_hematopoietic
chr10	31936927	31937428	BRCA_118161	31937177	4.53871e-06	1.9101e-05	1.1886	ER_positive_non_hematopoietic
chr10	32048221	32048722	BRCA_118173	32048471	4.22851e-07	2.20349e-06	1.40168	ER_positive_non_hematopoietic
chr10	32360193	32360694	BRCA_118203	32360443	1.79569e-12	2.82493e-11	2.0612	ER_positive_non_hematopoietic
chr10	33945012	33945513	BRCA_118297	33945262	2.59287e-08	1.72504e-07	1.98464	ER_positive_non_hematopoietic
chr10	33945541	33946042	BRCA_118298	33945791	6.73372e-07	3.36762e-06	1.73199	ER_positive_non_hematopoietic
chr10	34152463	34152964	BRCA_118309	34152713	1.30398e-05	4.97763e-05	1.2281	ER_positive_non_hematopoietic
chr10	34401334	34401835	BRCA_118322	34401584	1.12393e-08	8.06515e-08	1.63667	ER_positive_non_hematopoietic
chr10	34792738	34793239	BRCA_118363	34792988	5.83247e-07	2.95461e-06	1.34401	ER_positive_non_hematopoietic
chr10	34862809	34863310	BRCA_118371	34863059	7.04596e-06	2.84732e-05	1.44544	ER_positive_non_hematopoietic
chr10	35034268	35034769	BRCA_118390	35034518	5.87405e-07	2.97383e-06	1.59612	ER_positive_non_hematopoietic
chr10	36886505	36887006	BRCA_118486	36886755	6.16266e-05	0.000203817	0.971432	ER_positive_non_hematopoietic
chr10	36926075	36926576	BRCA_118489	36926325	2.71507e-05	9.68944e-05	1.35281	ER_positive_non_hematopoietic
chr10	36926946	36927447	BRCA_118490	36927196	6.3302e-07	3.18498e-06	1.27912	ER_positive_non_hematopoietic
chr10	36930511	36931012	BRCA_118491	36930761	3.48809e-10	3.40453e-09	1.91764	ER_positive_non_hematopoietic
chr10	36960970	36961471	BRCA_118493	36961220	1.65248e-05	6.16874e-05	1.07022	ER_positive_non_hematopoietic
chr10	37005579	37006080	BRCA_118495	37005829	3.28007e-14	7.492e-13	2.05005	ER_positive_non_hematopoietic
chr10	37058655	37059156	BRCA_118498	37058905	2.66838e-10	2.67188e-09	1.75747	ER_positive_non_hematopoietic
chr10	37129650	37130151	BRCA_118501	37129900	2.51613e-13	4.7355e-12	2.92211	ER_positive_non_hematopoietic
chr10	37137578	37138079	BRCA_118502	37137828	2.13767e-10	2.18571e-09	3.11898	ER_positive_non_hematopoietic
chr10	37138500	37139001	BRCA_118503	37138750	4.08295e-07	2.13557e-06	1.83832	ER_positive_non_hematopoietic
chr10	37140202	37140703	BRCA_118504	37140452	1.98732e-09	1.66781e-08	2.19826	ER_positive_non_hematopoietic
chr10	37143413	37143914	BRCA_118505	37143663	4.43523e-11	5.22597e-10	2.27802	ER_positive_non_hematopoietic
chr10	37145826	37146327	BRCA_118506	37146076	1.13148e-12	1.85334e-11	2.54707	ER_positive_non_hematopoietic
chr10	37146443	37146944	BRCA_118507	37146693	6.40668e-13	1.10078e-11	3.18102	ER_positive_non_hematopoietic
chr10	37148395	37148896	BRCA_118508	37148645	6.29055e-16	2.06635e-14	2.76449	ER_positive_non_hematopoietic
chr10	37149349	37149850	BRCA_118509	37149599	7.40653e-13	1.25699e-11	2.66666	ER_positive_non_hematopoietic
chr10	37152565	37153066	BRCA_118510	37152815	3.39343e-14	7.72001e-13	2.80926	ER_positive_non_hematopoietic
chr10	37159710	37160211	BRCA_118511	37159960	6.34903e-13	1.09203e-11	2.93406	ER_positive_non_hematopoietic
chr10	37160810	37161311	BRCA_118512	37161060	7.33591e-15	1.93138e-13	2.62529	ER_positive_non_hematopoietic
chr10	37161381	37161882	BRCA_118513	37161631	1.31694e-18	7.73586e-17	3.08666	ER_positive_non_hematopoietic
chr10	37162362	37162863	BRCA_118514	37162612	7.18876e-10	6.58671e-09	2.88047	ER_positive_non_hematopoietic
chr10	37165597	37166098	BRCA_118515	37165847	1.17826e-11	1.56162e-10	2.3685	ER_positive_non_hematopoietic
chr10	37171863	37172364	BRCA_118516	37172113	2.48332e-15	7.19985e-14	3.85658	ER_positive_non_hematopoietic
chr10	37178066	37178567	BRCA_118517	37178316	3.69401e-11	4.43218e-10	2.43919	ER_positive_non_hematopoietic
chr10	37182666	37183167	BRCA_118518	37182916	2.39249e-07	1.31295e-06	2.74932	ER_positive_non_hematopoietic
chr10	37183668	37184169	BRCA_118519	37183918	1.71853e-12	2.71362e-11	2.80435	ER_positive_non_hematopoietic
chr10	37194355	37194856	BRCA_118520	37194605	5.61824e-10	5.25866e-09	2.38848	ER_positive_non_hematopoietic
chr10	37195646	37196147	BRCA_118521	37195896	2.19774e-15	6.45309e-14	2.97252	ER_positive_non_hematopoietic
chr10	37196516	37197017	BRCA_118522	37196766	2.34834e-16	8.46865e-15	2.95225	ER_positive_non_hematopoietic
chr10	37197044	37197545	BRCA_118523	37197294	2.20266e-21	2.38909e-19	3.68393	ER_positive_non_hematopoietic
chr10	37200232	37200733	BRCA_118524	37200482	2.87991e-19	1.94569e-17	3.00055	ER_positive_non_hematopoietic
chr10	37203012	37203513	BRCA_118525	37203262	1.6475e-12	2.61197e-11	2.7371	ER_positive_non_hematopoietic
chr10	37203995	37204496	BRCA_118526	37204245	3.11994e-13	5.75486e-12	2.71215	ER_positive_non_hematopoietic
chr10	37204923	37205424	BRCA_118527	37205173	2.55731e-17	1.13649e-15	2.97647	ER_positive_non_hematopoietic
chr10	37206098	37206599	BRCA_118528	37206348	2.23321e-16	8.09783e-15	2.66235	ER_positive_non_hematopoietic
chr10	37208027	37208528	BRCA_118529	37208277	1.80129e-10	1.86991e-09	1.79377	ER_positive_non_hematopoietic
chr10	37209852	37210353	BRCA_118530	37210102	6.34814e-09	4.79306e-08	1.87776	ER_positive_non_hematopoietic
chr10	37217949	37218450	BRCA_118531	37218199	4.34528e-14	9.6324e-13	2.33253	ER_positive_non_hematopoietic
chr10	37226448	37226949	BRCA_118532	37226698	1.44024e-10	1.52689e-09	2.17407	ER_positive_non_hematopoietic
chr10	37228794	37229295	BRCA_118533	37229044	6.22163e-08	3.83403e-07	1.77139	ER_positive_non_hematopoietic
chr10	37248650	37249151	BRCA_118534	37248900	1.46144e-09	1.25838e-08	1.87762	ER_positive_non_hematopoietic
chr10	37255777	37256278	BRCA_118535	37256027	1.51036e-11	1.96081e-10	2.12633	ER_positive_non_hematopoietic
chr10	37264281	37264782	BRCA_118536	37264531	1.37258e-11	1.79581e-10	2.16657	ER_positive_non_hematopoietic
chr10	37265371	37265872	BRCA_118537	37265621	4.39246e-12	6.36315e-11	2.16207	ER_positive_non_hematopoietic
chr10	37269501	37270002	BRCA_118538	37269751	1.30923e-11	1.71876e-10	2.10873	ER_positive_non_hematopoietic
chr10	37275366	37275867	BRCA_118539	37275616	6.58214e-05	0.000216357	1.04461	ER_positive_non_hematopoietic
chr10	37284944	37285445	BRCA_118540	37285194	1.23522e-08	8.79109e-08	1.63495	ER_positive_non_hematopoietic
chr10	37290090	37290591	BRCA_118541	37290340	2.70709e-09	2.20948e-08	1.79486	ER_positive_non_hematopoietic
chr10	37294306	37294807	BRCA_118542	37294556	2.58524e-11	3.19911e-10	1.91298	ER_positive_non_hematopoietic
chr10	37295383	37295884	BRCA_118543	37295633	5.48359e-12	7.79255e-11	2.16508	ER_positive_non_hematopoietic
chr10	37298541	37299042	BRCA_118544	37298791	4.23312e-11	5.01263e-10	1.97367	ER_positive_non_hematopoietic
chr10	37300103	37300604	BRCA_118545	37300353	2.13978e-13	4.08375e-12	2.48038	ER_positive_non_hematopoietic
chr10	37301440	37301941	BRCA_118546	37301690	4.62733e-11	5.42756e-10	2.08786	ER_positive_non_hematopoietic
chr10	37301972	37302473	BRCA_118547	37302222	1.00859e-14	2.57602e-13	2.42535	ER_positive_non_hematopoietic
chr10	37302893	37303394	BRCA_118548	37303143	3.137e-12	4.685e-11	2.25504	ER_positive_non_hematopoietic
chr10	37304841	37305342	BRCA_118549	37305091	3.12285e-12	4.66585e-11	2.30439	ER_positive_non_hematopoietic
chr10	37306398	37306899	BRCA_118551	37306648	4.10997e-16	1.40516e-14	2.66172	ER_positive_non_hematopoietic
chr10	37307467	37307968	BRCA_118552	37307717	3.17469e-12	4.73729e-11	2.23137	ER_positive_non_hematopoietic
chr10	37307969	37308470	BRCA_118553	37308219	4.15822e-10	3.99114e-09	1.99777	ER_positive_non_hematopoietic
chr10	37310193	37310694	BRCA_118554	37310443	3.06731e-14	7.05152e-13	2.65568	ER_positive_non_hematopoietic
chr10	37314805	37315306	BRCA_118555	37315055	1.42515e-13	2.8305e-12	2.23203	ER_positive_non_hematopoietic
chr10	37316143	37316644	BRCA_118556	37316393	4.92531e-13	8.69812e-12	2.24936	ER_positive_non_hematopoietic
chr10	37320937	37321438	BRCA_118557	37321187	1.55665e-11	2.01487e-10	2.26972	ER_positive_non_hematopoietic
chr10	37321514	37322015	BRCA_118558	37321764	6.47734e-17	2.62585e-15	2.59244	ER_positive_non_hematopoietic
chr10	37322307	37322808	BRCA_118559	37322557	6.34542e-11	7.22758e-10	1.89466	ER_positive_non_hematopoietic
chr10	37323371	37323872	BRCA_118560	37323621	9.48936e-14	1.95714e-12	2.35458	ER_positive_non_hematopoietic
chr10	37324260	37324761	BRCA_118561	37324510	4.8105e-15	1.31586e-13	2.65154	ER_positive_non_hematopoietic
chr10	37353865	37354366	BRCA_118562	37354115	0.000111989	0.00035011	1.41344	ER_positive_non_hematopoietic
chr10	37354441	37354942	BRCA_118563	37354691	2.2438e-10	2.28408e-09	2.12436	ER_positive_non_hematopoietic
chr10	37357563	37358064	BRCA_118564	37357813	1.3766e-10	1.46559e-09	2.21313	ER_positive_non_hematopoietic
chr10	37374265	37374766	BRCA_118565	37374515	1.6312e-10	1.70942e-09	2.08963	ER_positive_non_hematopoietic
chr10	37375382	37375883	BRCA_118566	37375632	8.71558e-12	1.18819e-10	2.18767	ER_positive_non_hematopoietic
chr10	37376095	37376596	BRCA_118567	37376345	5.04578e-15	1.37402e-13	2.56583	ER_positive_non_hematopoietic
chr10	37377284	37377785	BRCA_118568	37377534	4.20103e-16	1.43306e-14	2.64526	ER_positive_non_hematopoietic
chr10	37377881	37378382	BRCA_118569	37378131	5.95048e-15	1.59637e-13	2.55995	ER_positive_non_hematopoietic
chr10	37378484	37378985	BRCA_118570	37378734	9.64855e-16	3.05026e-14	2.68339	ER_positive_non_hematopoietic
chr10	37379035	37379536	BRCA_118571	37379285	1.20729e-16	4.63618e-15	2.76623	ER_positive_non_hematopoietic
chr10	37380609	37381110	BRCA_118573	37380859	1.3028e-17	6.15926e-16	2.81601	ER_positive_non_hematopoietic
chr10	37381157	37381658	BRCA_118574	37381407	8.95549e-19	5.46819e-17	3.22355	ER_positive_non_hematopoietic
chr10	37382082	37382583	BRCA_118575	37382332	4.5111e-16	1.53045e-14	2.65553	ER_positive_non_hematopoietic
chr10	37382681	37383182	BRCA_118576	37382931	4.90568e-17	2.04867e-15	2.7535	ER_positive_non_hematopoietic
chr10	37384000	37384501	BRCA_118577	37384250	2.48144e-11	3.08019e-10	2.25808	ER_positive_non_hematopoietic
chr10	37384996	37385497	BRCA_118578	37385246	1.41834e-11	1.84973e-10	2.05582	ER_positive_non_hematopoietic
chr10	37385512	37386013	BRCA_118579	37385762	3.87819e-12	5.67087e-11	2.16559	ER_positive_non_hematopoietic
chr10	37398572	37399073	BRCA_118580	37398822	1.8047e-12	2.83805e-11	2.29108	ER_positive_non_hematopoietic
chr10	37400599	37401100	BRCA_118581	37400849	8.43042e-12	1.15325e-10	2.20563	ER_positive_non_hematopoietic
chr10	37406481	37406982	BRCA_118582	37406731	3.79416e-12	5.55951e-11	2.27789	ER_positive_non_hematopoietic
chr10	37407009	37407510	BRCA_118583	37407259	1.22283e-16	4.68652e-15	2.74296	ER_positive_non_hematopoietic
chr10	37408065	37408566	BRCA_118584	37408315	1.03581e-14	2.63699e-13	2.93714	ER_positive_non_hematopoietic
chr10	37408943	37409444	BRCA_118585	37409193	1.07771e-15	3.37732e-14	2.80821	ER_positive_non_hematopoietic
chr10	37410396	37410897	BRCA_118586	37410646	4.15389e-16	1.41917e-14	2.95987	ER_positive_non_hematopoietic
chr10	37411726	37412227	BRCA_118587	37411976	4.95944e-15	1.35343e-13	3.05899	ER_positive_non_hematopoietic
chr10	37412592	37413093	BRCA_118588	37412842	5.96068e-19	3.76316e-17	3.30599	ER_positive_non_hematopoietic
chr10	37413399	37413900	BRCA_118589	37413649	5.04083e-17	2.09726e-15	3.30792	ER_positive_non_hematopoietic
chr10	37414014	37414515	BRCA_118590	37414264	7.86456e-21	7.51826e-19	3.59358	ER_positive_non_hematopoietic
chr10	37414724	37415225	BRCA_118591	37414974	7.00791e-22	8.64518e-20	3.67034	ER_positive_non_hematopoietic
chr10	37415650	37416151	BRCA_118592	37415900	9.4896e-17	3.70934e-15	3.17311	ER_positive_non_hematopoietic
chr10	37416325	37416826	BRCA_118593	37416575	5.02148e-17	2.08962e-15	3.13291	ER_positive_non_hematopoietic
chr10	37417096	37417597	BRCA_118594	37417346	1.26437e-22	1.83792e-20	3.17378	ER_positive_non_hematopoietic
chr10	37417619	37418120	BRCA_118595	37417869	7.14056e-18	3.59638e-16	2.88776	ER_positive_non_hematopoietic
chr10	37418160	37418661	BRCA_118596	37418410	3.19013e-18	1.72962e-16	3.06947	ER_positive_non_hematopoietic
chr10	37418772	37419273	BRCA_118597	37419022	2.59543e-18	1.43024e-16	2.84055	ER_positive_non_hematopoietic
chr10	37419315	37419816	BRCA_118598	37419565	5.89684e-16	1.95367e-14	2.70423	ER_positive_non_hematopoietic
chr10	37420188	37420689	BRCA_118599	37420438	3.6544e-15	1.02326e-13	2.65095	ER_positive_non_hematopoietic
chr10	37435451	37435952	BRCA_118600	37435701	7.57466e-08	4.58792e-07	1.65218	ER_positive_non_hematopoietic
chr10	37459170	37459671	BRCA_118602	37459420	2.47043e-08	1.65078e-07	1.76192	ER_positive_non_hematopoietic
chr10	37461844	37462345	BRCA_118603	37462094	1.08217e-12	1.77849e-11	2.24552	ER_positive_non_hematopoietic
chr10	37464681	37465182	BRCA_118604	37464931	3.53798e-11	4.25993e-10	1.99261	ER_positive_non_hematopoietic
chr10	37465390	37465891	BRCA_118605	37465640	4.08261e-10	3.92622e-09	2.12208	ER_positive_non_hematopoietic
chr10	37468300	37468801	BRCA_118606	37468550	0.000103227	0.000325149	1.23206	ER_positive_non_hematopoietic
chr10	37469548	37470049	BRCA_118607	37469798	1.88388e-08	1.28949e-07	1.69623	ER_positive_non_hematopoietic
chr10	37470071	37470572	BRCA_118608	37470321	3.04587e-06	1.32988e-05	1.52627	ER_positive_non_hematopoietic
chr10	37475260	37475761	BRCA_118609	37475510	6.73074e-10	6.20372e-09	1.87136	ER_positive_non_hematopoietic
chr10	37478319	37478820	BRCA_118612	37478569	2.33904e-05	8.45913e-05	1.25017	ER_positive_non_hematopoietic
chr10	37479437	37479938	BRCA_118613	37479687	2.61899e-06	1.15931e-05	1.52657	ER_positive_non_hematopoietic
chr10	37480354	37480855	BRCA_118614	37480604	7.69805e-06	3.08584e-05	1.32273	ER_positive_non_hematopoietic
chr10	37481450	37481951	BRCA_118615	37481700	2.68056e-06	1.18379e-05	1.39113	ER_positive_non_hematopoietic
chr10	37493254	37493755	BRCA_118617	37493504	6.06074e-06	2.48194e-05	1.29048	ER_positive_non_hematopoietic
chr10	37493901	37494402	BRCA_118618	37494151	2.56386e-05	9.19518e-05	1.04631	ER_positive_non_hematopoietic
chr10	37495262	37495763	BRCA_118619	37495512	1.59187e-06	7.37968e-06	1.0495	ER_positive_non_hematopoietic
chr10	37942194	37942695	BRCA_118633	37942444	0.000142209	0.000434683	0.996482	ER_positive_non_hematopoietic
chr10	38169094	38169595	BRCA_118646	38169344	8.53439e-05	0.000273794	1.36051	ER_positive_non_hematopoietic
chr10	38175738	38176239	BRCA_118647	38175988	0.000144217	0.000440235	1.16628	ER_positive_non_hematopoietic
chr10	38182371	38182872	BRCA_118648	38182621	1.84217e-25	4.94835e-23	3.936	ER_positive_non_hematopoietic
chr10	38363371	38363872	BRCA_118653	38363621	1.5645e-17	7.2794e-16	3.12968	ER_positive_non_hematopoietic
chr10	43028437	43028938	BRCA_118708	43028687	0.00011206	0.000350322	0.988758	ER_positive_non_hematopoietic
chr10	43675601	43676102	BRCA_118811	43675851	1.24824e-06	5.91767e-06	1.42984	ER_positive_non_hematopoietic
chr10	44032114	44032615	BRCA_118825	44032364	6.08577e-05	0.000201539	1.61215	ER_positive_non_hematopoietic
chr10	44236708	44237209	BRCA_118836	44236958	1.02899e-08	7.4445e-08	2.07855	ER_positive_non_hematopoietic
chr10	44253738	44254239	BRCA_118837	44253988	9.41773e-08	5.60746e-07	1.28602	ER_positive_non_hematopoietic
chr10	44466137	44466638	BRCA_118855	44466387	1.26968e-08	9.01002e-08	1.65889	ER_positive_non_hematopoietic
chr10	44473090	44473591	BRCA_118856	44473340	3.0198e-24	6.29313e-22	2.99006	ER_positive_non_hematopoietic
chr10	44479244	44479745	BRCA_118857	44479494	2.74388e-12	4.14699e-11	1.80639	ER_positive_non_hematopoietic
chr10	44480263	44480764	BRCA_118858	44480513	1.68573e-11	2.16527e-10	2.01076	ER_positive_non_hematopoietic
chr10	44480787	44481288	BRCA_118859	44481037	6.0423e-16	1.99532e-14	2.89499	ER_positive_non_hematopoietic
chr10	44492615	44493116	BRCA_118860	44492865	2.21447e-12	3.41034e-11	2.18533	ER_positive_non_hematopoietic
chr10	44526704	44527205	BRCA_118861	44526954	1.23503e-17	5.86753e-16	2.83725	ER_positive_non_hematopoietic
chr10	44628014	44628515	BRCA_118863	44628264	4.91379e-14	1.07618e-12	1.92973	ER_positive_non_hematopoietic
chr10	44636571	44637072	BRCA_118864	44636821	5.012e-09	3.86787e-08	2.03137	ER_positive_non_hematopoietic
chr10	44641994	44642495	BRCA_118865	44642244	1.16817e-17	5.5824e-16	3.30998	ER_positive_non_hematopoietic
chr10	44827291	44827792	BRCA_118871	44827541	0.000133317	0.000410064	1.31992	ER_positive_non_hematopoietic
chr10	45697706	45698207	BRCA_118956	45697956	1.2775e-19	9.34916e-18	3.52263	ER_positive_non_hematopoietic
chr10	46048210	46048711	BRCA_118974	46048460	4.35928e-08	2.76989e-07	1.80391	ER_positive_non_hematopoietic
chr10	46064399	46064900	BRCA_118977	46064649	4.88727e-05	0.000165241	1.576	ER_positive_non_hematopoietic
chr10	46129282	46129783	BRCA_118980	46129532	1.05443e-11	1.41198e-10	2.48727	ER_positive_non_hematopoietic
chr10	46356159	46356660	BRCA_119013	46356409	7.24853e-11	8.1703e-10	2.24948	ER_positive_non_hematopoietic
chr10	46531696	46532197	BRCA_119024	46531946	3.24959e-16	1.13593e-14	2.15019	ER_positive_non_hematopoietic
chr10	48251538	48252039	BRCA_119088	48251788	6.29086e-05	0.00020763	1.27452	ER_positive_non_hematopoietic
chr10	48291129	48291630	BRCA_119093	48291379	1.88498e-06	8.60285e-06	1.08699	ER_positive_non_hematopoietic
chr10	48295531	48296032	BRCA_119094	48295781	9.25398e-14	1.91194e-12	2.09854	ER_positive_non_hematopoietic
chr10	48299020	48299521	BRCA_119095	48299270	8.28435e-12	1.1351e-10	1.84526	ER_positive_non_hematopoietic
chr10	48788520	48789021	BRCA_119124	48788770	3.21864e-09	2.58498e-08	1.8339	ER_positive_non_hematopoietic
chr10	48814870	48815371	BRCA_119130	48815120	1.91104e-06	8.71219e-06	1.60449	ER_positive_non_hematopoietic
chr10	49413919	49414420	BRCA_119151	49414169	3.57337e-05	0.000124263	1.05223	ER_positive_non_hematopoietic
chr10	49414437	49414938	BRCA_119152	49414687	3.09867e-07	1.66239e-06	1.5122	ER_positive_non_hematopoietic
chr10	49504962	49505463	BRCA_119154	49505212	8.22454e-11	9.17225e-10	2.28775	ER_positive_non_hematopoietic
chr10	50008086	50008587	BRCA_119176	50008336	3.92826e-24	7.94415e-22	3.73887	ER_positive_non_hematopoietic
chr10	50429145	50429646	BRCA_119193	50429395	1.06143e-06	5.11044e-06	1.2365	ER_positive_non_hematopoietic
chr10	50585081	50585582	BRCA_119210	50585331	1.59775e-07	9.07548e-07	1.53827	ER_positive_non_hematopoietic
chr10	50600164	50600665	BRCA_119211	50600414	1.4193e-07	8.14481e-07	1.55769	ER_positive_non_hematopoietic
chr10	51187954	51188455	BRCA_119232	51188204	1.71576e-11	2.20118e-10	1.98619	ER_positive_non_hematopoietic
chr10	51190231	51190732	BRCA_119233	51190481	3.52196e-16	1.21847e-14	2.75265	ER_positive_non_hematopoietic
chr10	51196499	51197000	BRCA_119234	51196749	4.07181e-14	9.08964e-13	2.14322	ER_positive_non_hematopoietic
chr10	51204705	51205206	BRCA_119235	51204955	7.77214e-05	0.000251545	1.10567	ER_positive_non_hematopoietic
chr10	51770731	51771232	BRCA_119248	51770981	9.26678e-10	8.29349e-09	1.90724	ER_positive_non_hematopoietic
chr10	53865228	53865729	BRCA_119311	53865478	2.08429e-08	1.41495e-07	2.14602	ER_positive_non_hematopoietic
chr10	53886589	53887090	BRCA_119312	53886839	6.87494e-06	2.78442e-05	1.57076	ER_positive_non_hematopoietic
chr10	56231379	56231880	BRCA_119324	56231629	5.30783e-07	2.7127e-06	1.57065	ER_positive_non_hematopoietic
chr10	56383771	56384272	BRCA_119328	56384021	4.02039e-23	6.49941e-21	3.15689	ER_positive_non_hematopoietic
chr10	56384327	56384828	BRCA_119329	56384577	1.3101e-17	6.18949e-16	2.554	ER_positive_non_hematopoietic
chr10	56554895	56555396	BRCA_119332	56555145	2.67989e-12	4.05867e-11	2.51623	ER_positive_non_hematopoietic
chr10	56911874	56912375	BRCA_119336	56912124	6.02577e-13	1.0432e-11	2.30542	ER_positive_non_hematopoietic
chr10	56958166	56958667	BRCA_119337	56958416	1.21115e-11	1.60001e-10	2.54175	ER_positive_non_hematopoietic
chr10	57350733	57351234	BRCA_119341	57350983	5.8611e-05	0.000194762	1.14181	ER_positive_non_hematopoietic
chr10	57848918	57849419	BRCA_119345	57849168	1.82126e-07	1.02277e-06	1.69614	ER_positive_non_hematopoietic
chr10	58086077	58086578	BRCA_119349	58086327	3.03201e-07	1.62984e-06	1.60464	ER_positive_non_hematopoietic
chr10	58086664	58087165	BRCA_119350	58086914	5.80156e-09	4.41631e-08	1.83096	ER_positive_non_hematopoietic
chr10	58999269	58999770	BRCA_119403	58999519	2.41741e-06	1.07791e-05	1.7731	ER_positive_non_hematopoietic
chr10	59321350	59321851	BRCA_119413	59321600	2.74976e-06	1.21132e-05	1.40898	ER_positive_non_hematopoietic
chr10	59323096	59323597	BRCA_119414	59323346	1.1984e-14	3.01446e-13	2.62105	ER_positive_non_hematopoietic
chr10	59350499	59351000	BRCA_119416	59350749	4.31992e-15	1.19493e-13	2.37923	ER_positive_non_hematopoietic
chr10	59536679	59537180	BRCA_119424	59536929	4.62098e-10	4.39412e-09	1.78185	ER_positive_non_hematopoietic
chr10	59702262	59702763	BRCA_119432	59702512	4.95169e-06	2.06548e-05	1.69492	ER_positive_non_hematopoietic
chr10	59704527	59705028	BRCA_119433	59704777	8.48127e-08	5.09121e-07	1.77793	ER_positive_non_hematopoietic
chr10	59891286	59891787	BRCA_119454	59891536	0.000100024	0.000316019	1.10679	ER_positive_non_hematopoietic
chr10	59944409	59944910	BRCA_119469	59944659	7.5849e-12	1.04616e-10	2.31119	ER_positive_non_hematopoietic
chr10	59966983	59967484	BRCA_119475	59967233	0.000111285	0.000348141	1.28939	ER_positive_non_hematopoietic
chr10	60067299	60067800	BRCA_119499	60067549	1.94218e-05	7.1462e-05	1.32299	ER_positive_non_hematopoietic
chr10	60086437	60086938	BRCA_119500	60086687	2.91057e-07	1.56982e-06	1.5295	ER_positive_non_hematopoietic
chr10	60117589	60118090	BRCA_119504	60117839	1.29927e-09	1.13081e-08	1.73216	ER_positive_non_hematopoietic
chr10	60186589	60187090	BRCA_119523	60186839	1.59478e-06	7.39204e-06	2.03278	ER_positive_non_hematopoietic
chr10	60281906	60282407	BRCA_119534	60282156	2.31058e-07	1.27221e-06	1.52741	ER_positive_non_hematopoietic
chr10	60295322	60295823	BRCA_119538	60295572	1.26352e-10	1.35604e-09	2.64048	ER_positive_non_hematopoietic
chr10	60375547	60376048	BRCA_119539	60375797	3.1657e-21	3.30834e-19	2.79184	ER_positive_non_hematopoietic
chr10	60376346	60376847	BRCA_119540	60376596	5.90418e-10	5.50249e-09	1.73422	ER_positive_non_hematopoietic
chr10	60684729	60685230	BRCA_119569	60684979	7.09197e-10	6.50477e-09	2.03198	ER_positive_non_hematopoietic
chr10	60686849	60687350	BRCA_119570	60687099	2.25878e-08	1.52105e-07	2.03405	ER_positive_non_hematopoietic
chr10	60848131	60848632	BRCA_119595	60848381	1.89052e-27	7.94985e-25	2.97424	ER_positive_non_hematopoietic
chr10	60848635	60849136	BRCA_119596	60848885	2.00569e-20	1.745e-18	3.03618	ER_positive_non_hematopoietic
chr10	60849707	60850208	BRCA_119597	60849957	1.31296e-10	1.40326e-09	1.96948	ER_positive_non_hematopoietic
chr10	60914585	60915086	BRCA_119599	60914835	1.37757e-05	5.23129e-05	1.44064	ER_positive_non_hematopoietic
chr10	60955831	60956332	BRCA_119603	60956081	9.19162e-11	1.01451e-09	2.27836	ER_positive_non_hematopoietic
chr10	60967177	60967678	BRCA_119605	60967427	5.17545e-11	6.00928e-10	2.39132	ER_positive_non_hematopoietic
chr10	61090230	61090731	BRCA_119614	61090480	3.72381e-16	1.28328e-14	2.33019	ER_positive_non_hematopoietic
chr10	61179648	61180149	BRCA_119621	61179898	7.00753e-08	4.27262e-07	1.97022	ER_positive_non_hematopoietic
chr10	61246542	61247043	BRCA_119623	61246792	2.22775e-08	1.5024e-07	1.93658	ER_positive_non_hematopoietic
chr10	61271394	61271895	BRCA_119624	61271644	9.50321e-11	1.04525e-09	1.83921	ER_positive_non_hematopoietic
chr10	61294429	61294930	BRCA_119627	61294679	1.06004e-21	1.24911e-19	3.30711	ER_positive_non_hematopoietic
chr10	61330620	61331121	BRCA_119628	61330870	5.84219e-13	1.01424e-11	2.29669	ER_positive_non_hematopoietic
chr10	61407597	61408098	BRCA_119629	61407847	4.34739e-15	1.2019e-13	2.2219	ER_positive_non_hematopoietic
chr10	61409520	61410021	BRCA_119630	61409770	3.64519e-18	1.95089e-16	2.91359	ER_positive_non_hematopoietic
chr10	61410268	61410769	BRCA_119631	61410518	3.00888e-15	8.57464e-14	2.55638	ER_positive_non_hematopoietic
chr10	61924463	61924964	BRCA_119679	61924713	5.24592e-07	2.6843e-06	1.27655	ER_positive_non_hematopoietic
chr10	62090040	62090541	BRCA_119722	62090290	0.000107515	0.000337293	1.00048	ER_positive_non_hematopoietic
chr10	62183877	62184378	BRCA_119740	62184127	1.27588e-09	1.11169e-08	1.84933	ER_positive_non_hematopoietic
chr10	62625388	62625889	BRCA_119764	62625638	7.60137e-10	6.93269e-09	1.77235	ER_positive_non_hematopoietic
chr10	63722460	63722961	BRCA_119861	63722710	2.27199e-08	1.52922e-07	1.57586	ER_positive_non_hematopoietic
chr10	65335299	65335800	BRCA_119880	65335549	5.62272e-06	2.31847e-05	1.52395	ER_positive_non_hematopoietic
chr1	156517747	156518248	BRCA_11989	156517997	1.06138e-06	5.11033e-06	1.54935	ER_positive_non_hematopoietic
chr10	66287726	66288227	BRCA_119894	66287976	1.08396e-05	4.21003e-05	1.39286	ER_positive_non_hematopoietic
chr10	66310494	66310995	BRCA_119895	66310744	4.2759e-06	1.80858e-05	1.74198	ER_positive_non_hematopoietic
chr1	156518448	156518949	BRCA_11990	156518698	1.10809e-06	5.31329e-06	1.6186	ER_positive_non_hematopoietic
chr10	66626018	66626519	BRCA_119900	66626268	1.7837e-07	1.00362e-06	1.67752	ER_positive_non_hematopoietic
chr10	66940916	66941417	BRCA_119901	66941166	1.90996e-06	8.70795e-06	1.70423	ER_positive_non_hematopoietic
chr10	67114862	67115363	BRCA_119902	67115112	1.73245e-07	9.77171e-07	1.76037	ER_positive_non_hematopoietic
chr10	67816706	67817207	BRCA_119916	67816956	1.84992e-05	6.83199e-05	1.09042	ER_positive_non_hematopoietic
chr10	67819723	67820224	BRCA_119918	67819973	8.28131e-16	2.65754e-14	2.65633	ER_positive_non_hematopoietic
chr10	67833071	67833572	BRCA_119919	67833321	4.93581e-13	8.71265e-12	2.49356	ER_positive_non_hematopoietic
chr10	67835924	67836425	BRCA_119920	67836174	2.20648e-07	1.21904e-06	1.41201	ER_positive_non_hematopoietic
chr10	67837392	67837893	BRCA_119921	67837642	6.53832e-08	4.00867e-07	1.38197	ER_positive_non_hematopoietic
chr10	68250576	68251077	BRCA_119944	68250826	1.06564e-06	5.1285e-06	1.41216	ER_positive_non_hematopoietic
chr10	68424532	68425033	BRCA_119955	68424782	5.48123e-08	3.4144e-07	1.69761	ER_positive_non_hematopoietic
chr10	68446125	68446626	BRCA_119956	68446375	5.372e-08	3.35315e-07	1.72478	ER_positive_non_hematopoietic
chr10	68633938	68634439	BRCA_119976	68634188	7.26352e-10	6.64745e-09	1.87402	ER_positive_non_hematopoietic
chr10	68796305	68796806	BRCA_119979	68796555	2.31444e-07	1.27424e-06	1.64646	ER_positive_non_hematopoietic
chr10	68837575	68838076	BRCA_119983	68837825	1.42786e-19	1.03282e-17	2.73684	ER_positive_non_hematopoietic
chr10	68932373	68932874	BRCA_119990	68932623	1.03187e-12	1.70387e-11	2.56483	ER_positive_non_hematopoietic
chr1	156577399	156577900	BRCA_12000	156577649	2.08126e-07	1.15564e-06	1.84788	ER_positive_non_hematopoietic
chr10	69366688	69367189	BRCA_120048	69366938	2.07769e-06	9.39557e-06	1.32612	ER_positive_non_hematopoietic
chr10	69452446	69452947	BRCA_120078	69452696	4.08245e-07	2.13536e-06	1.0557	ER_positive_non_hematopoietic
chr10	69457875	69458376	BRCA_120080	69458125	2.14306e-07	1.18713e-06	1.06054	ER_positive_non_hematopoietic
chr10	69459364	69459865	BRCA_120082	69459614	7.80003e-07	3.85335e-06	1.16129	ER_positive_non_hematopoietic
chr10	69462575	69463076	BRCA_120084	69462825	4.87505e-12	6.99674e-11	1.73518	ER_positive_non_hematopoietic
chr10	69475403	69475904	BRCA_120089	69475653	5.55446e-05	0.000185494	1.1109	ER_positive_non_hematopoietic
chr10	69723601	69724102	BRCA_120113	69723851	1.44851e-06	6.77149e-06	1.54551	ER_positive_non_hematopoietic
chr10	69731160	69731661	BRCA_120116	69731410	7.66658e-06	3.07444e-05	1.62569	ER_positive_non_hematopoietic
chr10	69744938	69745439	BRCA_120118	69745188	0.000106186	0.000333599	1.21025	ER_positive_non_hematopoietic
chr10	70319284	70319785	BRCA_120208	70319534	2.17699e-06	9.80526e-06	1.32005	ER_positive_non_hematopoietic
chr10	70528185	70528686	BRCA_120238	70528435	1.63431e-16	6.09566e-15	2.52226	ER_positive_non_hematopoietic
chr10	70844053	70844554	BRCA_120271	70844303	5.46345e-08	3.40492e-07	1.59726	ER_positive_non_hematopoietic
chr10	70873927	70874428	BRCA_120274	70874177	4.77582e-11	5.58535e-10	1.5761	ER_positive_non_hematopoietic
chr10	71074281	71074782	BRCA_120291	71074531	2.65568e-05	9.49555e-05	1.16462	ER_positive_non_hematopoietic
chr10	71125046	71125547	BRCA_120293	71125296	3.59763e-10	3.49952e-09	2.07482	ER_positive_non_hematopoietic
chr10	71126803	71127304	BRCA_120294	71127053	0.000113378	0.000353958	1.25612	ER_positive_non_hematopoietic
chr10	71202289	71202790	BRCA_120296	71202539	4.17193e-11	4.94929e-10	1.9366	ER_positive_non_hematopoietic
chr10	71210450	71210951	BRCA_120298	71210700	1.35236e-14	3.35342e-13	1.91014	ER_positive_non_hematopoietic
chr10	71241299	71241800	BRCA_120306	71241549	5.15436e-07	2.6407e-06	1.20309	ER_positive_non_hematopoietic
chr10	71308984	71309485	BRCA_120321	71309234	1.18228e-15	3.67189e-14	2.78931	ER_positive_non_hematopoietic
chr10	71331512	71332013	BRCA_120327	71331762	4.48066e-06	1.88799e-05	1.23527	ER_positive_non_hematopoietic
chr10	71334061	71334562	BRCA_120329	71334311	5.48614e-16	1.82875e-14	2.47909	ER_positive_non_hematopoietic
chr10	71337014	71337515	BRCA_120330	71337264	9.25574e-05	0.000294581	1.05148	ER_positive_non_hematopoietic
chr10	71347922	71348423	BRCA_120332	71348172	4.19805e-08	2.67611e-07	1.82811	ER_positive_non_hematopoietic
chr10	71580339	71580840	BRCA_120341	71580589	4.37061e-06	1.84577e-05	1.50015	ER_positive_non_hematopoietic
chr10	72098595	72099096	BRCA_120438	72098845	3.03627e-08	1.99171e-07	0.667538	ER_positive_non_hematopoietic
chr10	72449776	72450277	BRCA_120512	72450026	5.1469e-12	7.35305e-11	2.19254	ER_positive_non_hematopoietic
chr10	72450284	72450785	BRCA_120513	72450534	1.47083e-11	1.91324e-10	2.01227	ER_positive_non_hematopoietic
chr10	72452339	72452840	BRCA_120514	72452589	2.72275e-13	5.08956e-12	1.92992	ER_positive_non_hematopoietic
chr10	72453145	72453646	BRCA_120515	72453395	2.16063e-15	6.35382e-14	2.20167	ER_positive_non_hematopoietic
chr10	72816494	72816995	BRCA_120526	72816744	2.36813e-11	2.95181e-10	2.10855	ER_positive_non_hematopoietic
chr10	72952812	72953313	BRCA_120530	72953062	3.49386e-05	0.000121738	1.30202	ER_positive_non_hematopoietic
chr10	73446952	73447453	BRCA_120556	73447202	3.13382e-06	1.36451e-05	1.60946	ER_positive_non_hematopoietic
chr10	73663670	73664171	BRCA_120575	73663920	9.82468e-05	0.000310951	0.949282	ER_positive_non_hematopoietic
chr10	73664577	73665078	BRCA_120576	73664827	8.16019e-05	0.000262883	0.936217	ER_positive_non_hematopoietic
chr10	73676230	73676731	BRCA_120577	73676480	2.49708e-16	8.96688e-15	3.39601	ER_positive_non_hematopoietic
chr10	73715008	73715509	BRCA_120580	73715258	9.51101e-08	5.65902e-07	1.74346	ER_positive_non_hematopoietic
chr10	73715700	73716201	BRCA_120581	73715950	4.25059e-07	2.21407e-06	1.66787	ER_positive_non_hematopoietic
chr10	74643515	74644016	BRCA_120654	74643765	1.23839e-06	5.87676e-06	1.49074	ER_positive_non_hematopoietic
chr10	74704594	74705095	BRCA_120656	74704844	2.14132e-06	9.6602e-06	1.64201	ER_positive_non_hematopoietic
chr10	74745535	74746036	BRCA_120660	74745785	2.14346e-05	7.81289e-05	1.4811	ER_positive_non_hematopoietic
chr10	74820957	74821458	BRCA_120665	74821207	4.04621e-07	2.11792e-06	1.43078	ER_positive_non_hematopoietic
chr10	74875901	74876402	BRCA_120682	74876151	3.27495e-16	1.14309e-14	3.058	ER_positive_non_hematopoietic
chr10	74903783	74904284	BRCA_120689	74904033	1.04515e-06	5.03836e-06	1.40756	ER_positive_non_hematopoietic
chr10	74948700	74949201	BRCA_120699	74948950	6.73246e-05	0.00022076	1.5874	ER_positive_non_hematopoietic
chr10	74994908	74995409	BRCA_120703	74995158	4.86825e-13	8.60954e-12	2.23707	ER_positive_non_hematopoietic
chr10	74995715	74996216	BRCA_120704	74995965	1.29091e-12	2.09201e-11	2.06725	ER_positive_non_hematopoietic
chr10	75048654	75049155	BRCA_120706	75048904	4.87406e-07	2.50886e-06	1.61811	ER_positive_non_hematopoietic
chr10	75272715	75273216	BRCA_120743	75272965	6.46712e-09	4.87716e-08	1.84283	ER_positive_non_hematopoietic
chr10	75737153	75737654	BRCA_120781	75737403	0.000104281	0.000328214	1.33984	ER_positive_non_hematopoietic
chr10	75776560	75777061	BRCA_120785	75776810	8.13435e-19	5.00656e-17	1.55722	ER_positive_non_hematopoietic
chr10	76115194	76115695	BRCA_120798	76115444	7.93827e-07	3.91507e-06	1.68996	ER_positive_non_hematopoietic
chr10	76148098	76148599	BRCA_120800	76148348	4.7715e-05	0.000161688	1.31557	ER_positive_non_hematopoietic
chr10	76175960	76176461	BRCA_120801	76176210	5.64433e-06	2.32656e-05	1.72265	ER_positive_non_hematopoietic
chr10	76870015	76870516	BRCA_120814	76870265	5.96903e-08	3.69071e-07	1.82137	ER_positive_non_hematopoietic
chr10	76927111	76927612	BRCA_120815	76927361	3.27347e-10	3.21295e-09	2.36401	ER_positive_non_hematopoietic
chr10	76939735	76940236	BRCA_120816	76939985	4.56838e-09	3.55399e-08	1.82884	ER_positive_non_hematopoietic
chr10	77124198	77124699	BRCA_120821	77124448	4.04344e-11	4.8087e-10	1.70702	ER_positive_non_hematopoietic
chr10	77162666	77163167	BRCA_120824	77162916	5.20326e-14	1.13302e-12	2.23348	ER_positive_non_hematopoietic
chr10	77228445	77228946	BRCA_120833	77228695	0.000107779	0.00033806	1.34978	ER_positive_non_hematopoietic
chr10	77271800	77272301	BRCA_120838	77272050	7.82663e-14	1.63942e-12	2.13461	ER_positive_non_hematopoietic
chr10	77305530	77306031	BRCA_120839	77305780	3.28813e-12	4.88765e-11	2.36793	ER_positive_non_hematopoietic
chr10	77333919	77334420	BRCA_120843	77334169	9.27374e-11	1.02282e-09	2.0134	ER_positive_non_hematopoietic
chr10	77334423	77334924	BRCA_120844	77334673	3.52693e-10	3.43895e-09	1.87764	ER_positive_non_hematopoietic
chr10	77371876	77372377	BRCA_120846	77372126	2.4483e-07	1.34066e-06	1.85743	ER_positive_non_hematopoietic
chr10	77374241	77374742	BRCA_120847	77374491	1.32145e-09	1.14809e-08	0.673836	ER_positive_non_hematopoietic
chr10	77376953	77377454	BRCA_120848	77377203	2.22553e-11	2.79064e-10	1.77306	ER_positive_non_hematopoietic
chr10	77416765	77417266	BRCA_120857	77417015	5.24172e-09	4.02668e-08	1.52461	ER_positive_non_hematopoietic
chr10	77456402	77456903	BRCA_120862	77456652	4.04384e-16	1.38434e-14	2.21677	ER_positive_non_hematopoietic
chr10	77480022	77480523	BRCA_120863	77480272	3.29613e-06	1.42904e-05	1.15049	ER_positive_non_hematopoietic
chr10	77485757	77486258	BRCA_120864	77486007	2.67215e-11	3.2976e-10	2.0188	ER_positive_non_hematopoietic
chr10	77486277	77486778	BRCA_120865	77486527	6.36576e-12	8.91703e-11	2.03695	ER_positive_non_hematopoietic
chr10	77490460	77490961	BRCA_120866	77490710	1.94895e-12	3.04121e-11	2.1796	ER_positive_non_hematopoietic
chr10	77533783	77534284	BRCA_120872	77534033	1.77801e-05	6.59017e-05	1.33384	ER_positive_non_hematopoietic
chr10	77557136	77557637	BRCA_120876	77557386	3.40528e-11	4.113e-10	1.97185	ER_positive_non_hematopoietic
chr10	77788707	77789208	BRCA_120903	77788957	2.13656e-05	7.79095e-05	1.04178	ER_positive_non_hematopoietic
chr10	77819646	77820147	BRCA_120908	77819896	1.76007e-05	6.52908e-05	1.04079	ER_positive_non_hematopoietic
chr10	77826003	77826504	BRCA_120913	77826253	1.73586e-05	6.44825e-05	1.03995	ER_positive_non_hematopoietic
chr10	77838521	77839022	BRCA_120918	77838771	6.77744e-06	2.74819e-05	0.940886	ER_positive_non_hematopoietic
chr10	77850296	77850797	BRCA_120921	77850546	8.85931e-05	0.000283231	0.959931	ER_positive_non_hematopoietic
chr10	77851651	77852152	BRCA_120923	77851901	2.20362e-05	8.01219e-05	0.941908	ER_positive_non_hematopoietic
chr10	77856200	77856701	BRCA_120926	77856450	8.02796e-12	1.10282e-10	1.52952	ER_positive_non_hematopoietic
chr10	77864186	77864687	BRCA_120929	77864436	1.72827e-07	9.75205e-07	1.0891	ER_positive_non_hematopoietic
chr10	77867179	77867680	BRCA_120933	77867429	3.49872e-05	0.000121893	0.81149	ER_positive_non_hematopoietic
chr10	77887062	77887563	BRCA_120944	77887312	1.81119e-05	6.70275e-05	0.787363	ER_positive_non_hematopoietic
chr10	77892718	77893219	BRCA_120950	77892968	1.28318e-10	1.37426e-09	1.35801	ER_positive_non_hematopoietic
chr10	77908357	77908858	BRCA_120958	77908607	6.56116e-08	4.02117e-07	1.27314	ER_positive_non_hematopoietic
chr1	156852299	156852800	BRCA_12096	156852549	2.97278e-05	0.000105139	1.13612	ER_positive_non_hematopoietic
chr10	77919619	77920120	BRCA_120961	77919869	3.2453e-09	2.60442e-08	1.71854	ER_positive_non_hematopoietic
chr10	77972158	77972659	BRCA_120974	77972408	1.56866e-10	1.64911e-09	1.36846	ER_positive_non_hematopoietic
chr10	77989283	77989784	BRCA_120975	77989533	5.24502e-07	2.68395e-06	1.98097	ER_positive_non_hematopoietic
chr10	78335545	78336046	BRCA_121001	78335795	2.17077e-17	9.78451e-16	2.87223	ER_positive_non_hematopoietic
chr10	78481884	78482385	BRCA_121014	78482134	4.06294e-26	1.27948e-23	3.80125	ER_positive_non_hematopoietic
chr10	78513221	78513722	BRCA_121016	78513471	1.87059e-09	1.57853e-08	1.55354	ER_positive_non_hematopoietic
chr10	78589502	78590003	BRCA_121032	78589752	3.16215e-06	1.376e-05	1.72616	ER_positive_non_hematopoietic
chr10	78634780	78635281	BRCA_121037	78635030	1.99162e-07	1.10977e-06	1.17505	ER_positive_non_hematopoietic
chr10	78681894	78682395	BRCA_121041	78682144	7.88764e-10	7.16971e-09	2.10836	ER_positive_non_hematopoietic
chr10	78691133	78691634	BRCA_121043	78691383	3.49343e-09	2.78436e-08	1.96795	ER_positive_non_hematopoietic
chr10	78691835	78692336	BRCA_121044	78692085	6.12011e-09	4.6341e-08	1.78254	ER_positive_non_hematopoietic
chr10	78775975	78776476	BRCA_121061	78776225	3.13663e-06	1.36559e-05	1.25102	ER_positive_non_hematopoietic
chr10	78931113	78931614	BRCA_121080	78931363	0.000131042	0.000403775	0.976509	ER_positive_non_hematopoietic
chr10	78932788	78933289	BRCA_121081	78933038	1.32016e-14	3.28511e-13	2.38911	ER_positive_non_hematopoietic
chr10	79092956	79093457	BRCA_121136	79093206	8.2218e-07	4.04183e-06	1.10462	ER_positive_non_hematopoietic
chr10	79339148	79339649	BRCA_121243	79339398	1.47769e-11	1.92158e-10	1.822	ER_positive_non_hematopoietic
chr10	79340842	79341343	BRCA_121244	79341092	9.31684e-08	5.55191e-07	1.70797	ER_positive_non_hematopoietic
chr10	79342172	79342673	BRCA_121245	79342422	1.4582e-15	4.448e-14	2.5737	ER_positive_non_hematopoietic
chr10	79342680	79343181	BRCA_121246	79342930	2.2517e-11	2.82142e-10	2.49433	ER_positive_non_hematopoietic
chr10	79408876	79409377	BRCA_121268	79409126	3.27048e-11	3.96488e-10	2.04372	ER_positive_non_hematopoietic
chr10	79411098	79411599	BRCA_121269	79411348	4.47579e-11	5.26995e-10	1.96544	ER_positive_non_hematopoietic
chr10	79424013	79424514	BRCA_121271	79424263	3.581e-07	1.89605e-06	1.45934	ER_positive_non_hematopoietic
chr10	79449779	79450280	BRCA_121284	79450029	5.88865e-05	0.000195603	1.11301	ER_positive_non_hematopoietic
chr10	79484022	79484523	BRCA_121287	79484272	0.000132781	0.000408562	1.1033	ER_positive_non_hematopoietic
chr10	79555861	79556362	BRCA_121293	79556111	2.175e-20	1.87766e-18	2.79115	ER_positive_non_hematopoietic
chr10	80013314	80013815	BRCA_121311	80013564	3.09451e-05	0.000109029	1.31168	ER_positive_non_hematopoietic
chr10	80064038	80064539	BRCA_121314	80064288	7.98198e-05	0.000257667	1.40199	ER_positive_non_hematopoietic
[truncated: 67,883 more rows]
