# Supplementary material for: A framework for clinical cancer subtyping from nucleosome profiling of cell-free DNA
Source: Nat Commun. 2022 Dec 3;13:7475. doi: 10.1038/s41467-022-35076-w (PMC9719521; doi:10.1038/s41467-022-35076-w)
Supplement: Supplementary file 17 — Dataset 14 [file 41467_2022_35076_MOESM17_ESM.xlsx]

## Sheet: Sheet1
sample	patient_id	tumor_fraction	ulp_wgs_coverage	primary_ER	met_ER	ER_switch	ER_status	binary_ER_status	first_sample	median_probability_ER+	median_prediction
MBC_1041_1_ULP	MBC_1041	0.489	0.149816	+	+	same	+	+	1	0.9805	1
MBC_1041_3_ULP	MBC_1041	0.076	0.163681	+	+	same	+	+		0.85671	1
MBC_1041_4_ULP	MBC_1041	0.4467	0.215894	+	+	same	+	+		0.87964	1
MBC_1042_1_ULP	MBC_1042	0.1347	0.106322	+	+	same	+	+		0.79005	1
MBC_1042_2_ULP	MBC_1042	0.7889	0.259052	+	+	same	+	+	1	0.99855	1
MBC_1043_1_ULP	MBC_1043	0.3669	0.146721	+	+	same	+	+	1	0.90104	1
MBC_1052_ULP	MBC_1052	0.4215	0.172992	+	+	same	+	+	1	0.61491	1
MBC_1055_1_ULP	MBC_1055	0.2105	0.236912	+	+	same	+	+	1	0.83285	1
MBC_1055_2_ULP	MBC_1055	0.288	0.120574	+	+	same	+	+		0.94795	1
MBC_1065_5_ULP	MBC_1065	0.07392	0.121361	+	+	same	+	+	1	0.42163	0
MBC_1068_1_ULP	MBC_1068	0.05952	0.167752	+	+	same	+	+	1	0.55271	1
MBC_1077_4_ULP	MBC_1077	0.05028	0.14069	none	+	unknown	+	+	1	0.189355	0
MBC_1082_3_ULP	MBC_1082	0.1926	0.165825	+	none	unknown	+	+		0.52621	1
MBC_1082_4_ULP	MBC_1082	0.07136	0.213677	+	none	unknown	+	+	1	0.59869	1
MBC_1086_ULP	MBC_1086	0.08174	0.141281	-	-	same	-	-	1	0.43899	0
MBC_1087_2_ULP	MBC_1087	0.1734	0.125949	+	+	same	+	+	1	0.8714	1
MBC_1087_3_ULP	MBC_1087	0.3012	0.120301	+	+	same	+	+		0.81115	1
MBC_1088_2_ULP	MBC_1088	0.3833	0.161781	+	+	same	+	+	1	0.78025	1
MBC_1088_3_ULP	MBC_1088	0.2542	0.117409	+	+	same	+	+		0.99396	1
MBC_1090_ULP	MBC_1090	0.06837	0.129653	+	+	same	+	+	1	0.60943	1
MBC_1091_1_ULP	MBC_1091	0.6949	0.155867	+	+	same	+	+	1	0.871275	1
MBC_1091_2_ULP	MBC_1091	0.2645	0.190492	+	+	same	+	+		0.52043	1
MBC_1092_1_ULP	MBC_1092	0.4762	0.111792	+	+	same	+	+		0.81662	1
MBC_1092_3_ULP	MBC_1092	0.1015	0.142963	+	+	same	+	+	1	0.46459	0
MBC_1095_ULP	MBC_1095	0.3949	0.175544	-	-	same	-	-	1	0.02545	0
MBC_1096_1_ULP	MBC_1096	0.06923	0.127031	+	+	same	+	+	1	0.47766	0
MBC_1096_2_ULP	MBC_1096	0.08849	0.166661	+	+	same	+	+		0.55612	1
MBC_1096_5_ULP	MBC_1096	0.2689	0.119979	+	+	same	+	+		0.49989	0
MBC_1098_1_ULP	MBC_1098	0.7381	0.116557	+	low	same	low	+		0.0098	0
MBC_1098_2_ULP	MBC_1098	0.5718	0.215199	+	low	same	low	+	1	0.987325	1
MBC_1099_4_ULP	MBC_1099	0.1669	0.17443	+	-	loss	-	-	1	0.67599	1
MBC_1099_5_ULP	MBC_1099	0.2301	0.132169	+	-	loss	-	-		0.78096	1
MBC_1106_ULP	MBC_1106	0.1319	0.158891	-	-	same	-	-	1	0.06558	0
MBC_1107_2_ULP	MBC_1107	0.07951	0.149757	+	+	same	+	+	1	0.74422	1
MBC_1109_1_ULP	MBC_1109	0.3165	0.196987	-	-	same	-	-		0.04757	0
MBC_1109_2_ULP	MBC_1109	0.2921	0.194411	-	-	same	-	-	1	0.06967	0
MBC_1111_1_ULP	MBC_1111	0.2359	0.151334	+	+	same	+	+	1	0.92305	1
MBC_1111_2_ULP	MBC_1111	0.1966	0.13895	+	+	same	+	+		0.90676	1
MBC_1115_1_ULP	MBC_1115	0.4664	0.147643	+	none	unknown	+	+	1	0.98026	1
MBC_1115_3_ULP	MBC_1115	0.1494	0.105957	+	none	unknown	+	+		0.85392	1
MBC_1115_4_ULP	MBC_1115	0.2652	0.148148	+	none	unknown	+	+		0.53053	1
MBC_1116_1_ULP	MBC_1116	0.1542	0.131592	low	low	same	low	+		0.18597	0
MBC_1116_3_ULP	MBC_1116	0.3978	0.122215	low	low	same	low	+	1	0.00384	0
MBC_1116_4_ULP	MBC_1116	0.6561	0.161566	low	low	same	low	+		0.000735	0
MBC_1117_1_ULP	MBC_1117	0.5145	0.18035	+	+	same	+	+		0.99356	1
MBC_1117_2_ULP	MBC_1117	0.1416	0.142396	+	+	same	+	+	1	0.85252	1
MBC_1119_1_ULP	MBC_1119	0.3863	0.123828	+	+	same	+	+		0.74826	1
MBC_1119_2_ULP	MBC_1119	0.3479	0.286613	+	+	same	+	+		0.87507	1
MBC_1119_3_ULP	MBC_1119	0.4976	0.156185	+	+	same	+	+	1	0.7598	1
MBC_1120_ULP	MBC_1120	0.4116	0.114234	+	+	same	+	+	1	0.990295	1
MBC_1122_11_ULP	MBC_1122	0.3705	0.166765	-	-	same	-	-	1	0.09587	0
MBC_1125_1_ULP	MBC_1125	0.2626	0.142034	+	none	unknown	+	+	1	0.781075	1
MBC_1126_2_ULP	MBC_1126	0.2785	0.127638	+	+	same	+	+	1	0.50003	1
MBC_1127_2_ULP	MBC_1127	0.08475	0.120316	+	low	same	low	+		0.83888	1
MBC_1127_3_ULP	MBC_1127	0.3016	0.154887	+	low	same	low	+	1	0.79081	1
MBC_1128_1_ULP	MBC_1128	0.423	0.155665	-	-	same	-	-		0.015265	0
MBC_1128_2_ULP	MBC_1128	0.5164	0.167735	-	-	same	-	-		0.07912	0
MBC_1128_3_ULP	MBC_1128	0.1435	0.163501	-	-	same	-	-		0.30107	0
MBC_1128_4_ULP	MBC_1128	0.06906	0.173456	-	-	same	-	-	1	0.4337	0
MBC_1130_1_ULP	MBC_1130	0.05271	0.135437	+	+	same	+	+	1	0.54351	1
MBC_1133_2_ULP	MBC_1133	0.1846	0.1173	+	+	same	+	+	1	0.43934	0
MBC_1136_3_ULP	MBC_1136	0.0661	0.128798	+	+	same	+	+	1	0.367655	0
MBC_1139_2_ULP	MBC_1139	0.2317	0.153493	+	+	same	+	+	1	0.734525	1
MBC_1146_ULP	MBC_1146	0.1552	0.134015	-	-	same	-	-	1	0.239435	0
MBC_1147_1_ULP	MBC_1147	0.5237	0.108614	+	+	same	+	+	1	0.966335	1
MBC_1149_4_ULP	MBC_1149	0.3385	0.104532	+	+	same	+	+	1	0.8386	1
MBC_1158_ULP	MBC_1158	0.5622	0.188759	low	-	loss	-	-	1	0.750875	1
MBC_1159_ULP	MBC_1159	0.1999	0.211737	+	+	same	+	+	1	0.50122	1
MBC_1167_1_ULP	MBC_1167	0.3699	0.105901	+	+	same	+	+		0.91788	1
MBC_1167_2_ULP	MBC_1167	0.6827	0.135906	+	+	same	+	+		0.95553	1
MBC_1167_4_ULP	MBC_1167	0.751	0.116514	+	+	same	+	+		0.86971	1
MBC_1167_5_ULP	MBC_1167	0.6084	0.231974	+	+	same	+	+	1	0.90515	1
MBC_1168_ULP	MBC_1168	0.4793	0.106628	-	-	same	-	-	1	0.04543	0
MBC_1172_2_ULP	MBC_1172	0.2889	0.114946	low	+	same	+	+	1	0.95313	1
MBC_1182_1_ULP	MBC_1182	0.09131	0.266268	-	-	same	-	-	1	0.70353	1
MBC_1182_2_ULP	MBC_1182	0.4138	0.144793	-	-	same	-	-		0.282305	0
MBC_1182_5_ULP	MBC_1182	0.5082	0.111475	-	-	same	-	-		0.452325	0
MBC_1190_1_ULP	MBC_1190	0.06821	0.110842	+	+	same	+	+	1	0.63151	1
MBC_1192_2_ULP	MBC_1192	0.1091	0.142628	+	+	same	+	+	1	0.519865	1
MBC_1202_1_ULP	MBC_1202	0.05281	0.156918	none	+	unknown	+	+	1	0.61661	1
MBC_1208_ULP	MBC_1208	0.1302	0.133244	-	-	same	-	-	1	0.09894	0
MBC_1214_1_ULP	MBC_1214	0.2002	0.146186	-	-	same	-	-	1	0.49934	0
MBC_1215_1_ULP	MBC_1215	0.05464	0.286945	+	+	same	+	+	1	0.559675	1
MBC_1216_1_ULP	MBC_1216	0.433	0.174913	+	+	same	+	+		0.960915	1
MBC_1216_2_ULP	MBC_1216	0.4233	0.174679	+	+	same	+	+	1	0.950045	1
MBC_1217_1_ULP	MBC_1217	0.05289	0.159259	+	+	same	+	+		0.74086	1
MBC_1217_2_ULP	MBC_1217	0.08233	0.213508	+	+	same	+	+	1	0.89538	1
MBC_1221_1_ULP	MBC_1221	0.2197	0.164661	-	-	same	-	-		0.47517	0
MBC_1221_2_ULP	MBC_1221	0.3687	0.183387	-	-	same	-	-		0.08686	0
MBC_1221_3_ULP	MBC_1221	0.1866	0.153684	-	-	same	-	-	1	0.354695	0
MBC_1221_4_ULP	MBC_1221	0.1401	0.115743	-	-	same	-	-		0.22466	0
MBC_1228_2_ULP	MBC_1228	0.07684	0.132932	-	-	same	-	-	1	0.21397	0
MBC_1233_1_ULP	MBC_1233	0.1909	0.111725	-	-	same	-	-	1	0.066545	0
MBC_1236_1_ULP	MBC_1236	0.05521	0.153842	+	+	same	+	+	1	0.28439	0
MBC_1253_ULP	MBC_1253	0.185	0.158953	+	none	unknown	+	+	1	0.92521	1
MBC_1255_ULP	MBC_1255	0.2419	0.170018	-	none	unknown	-	-	1	0.16427	0
MBC_1257_ULP	MBC_1257	0.08075	0.16575	+	+	same	+	+	1	0.82177	1
MBC_1261_ULP	MBC_1261	0.2742	0.123764	-	-	same	-	-	1	0.25373	0
MBC_1268_ULP	MBC_1268	0.246	0.133423	-	-	same	-	-	1	0.19199	0
MBC_1270_ULP	MBC_1270	0.4861	0.154571	-	-	same	-	-	1	0.015205	0
MBC_1272_ULP	MBC_1272	0.2666	0.142523	-	-	same	-	-	1	0.04758	0
MBC_1274_ULP	MBC_1274	0.1159	0.104252	-	+	gain	+	+	1	0.6024	1
MBC_1281_1_ULP	MBC_1281	0.08633	0.102322	-	-	same	-	-	1	0.70771	1
MBC_1281_2_ULP	MBC_1281	0.3966	0.124897	-	-	same	-	-		0.04621	0
MBC_1284_ULP	MBC_1284	0.49	0.124086	-	-	same	-	-	1	0.00733	0
MBC_1291_2_ULP	MBC_1291	0.4763	0.168931	-	-	same	-	-	1	0.03642	0
MBC_1292_ULP	MBC_1292	0.276	0.118931	-	-	same	-	-	1	0.183945	0
MBC_1295_2_ULP	MBC_1295	0.1459	0.241048	-	-	same	-	-	1	0.246005	0
MBC_1297_ULP	MBC_1297	0.3161	0.137966	-	-	same	-	-	1	0.08935	0
MBC_1299_ULP	MBC_1299	0.2743	0.167584	-	-	same	-	-	1	0.214465	0
MBC_1300_ULP	MBC_1300	0.2002	0.156431	-	-	same	-	-	1	0.1054	0
MBC_1303_6_ULP	MBC_1303	0.3964	0.151848	-	-	same	-	-	1	0.18271	0
MBC_1306_2_ULP	MBC_1306	0.1369	0.101848	-	-	same	-	-		0.421555	0
MBC_1306_3_ULP	MBC_1306	0.2397	0.140306	-	-	same	-	-		0.224245	0
MBC_1306_4_ULP	MBC_1306	0.1217	0.139495	-	-	same	-	-		0.19625	0
MBC_1306_6_ULP	MBC_1306	0.306	0.130952	-	-	same	-	-	1	0.113815	0
MBC_1306_7_ULP	MBC_1306	0.313	0.132264	-	-	same	-	-		0.157485	0
MBC_1308_1_ULP	MBC_1308	0.2956	0.14723	-	-	same	-	-		0.06204	0
MBC_1308_3_ULP	MBC_1308	0.1773	0.139869	-	-	same	-	-		0.317645	0
MBC_1308_4_ULP	MBC_1308	0.3323	0.129953	-	-	same	-	-		0.06451	0
MBC_1308_5_ULP	MBC_1308	0.3213	0.109302	-	-	same	-	-	1	0.01869	0
MBC_1311_1_ULP	MBC_1311	0.05086	0.13286	-	+	gain	+	+	1	0.74645	1
MBC_1311_2_ULP	MBC_1311	0.05032	0.228268	-	+	gain	+	+		0.50003	1
MBC_1312_2_ULP	MBC_1312	0.09776	0.184587	-	-	same	-	-	1	0.32562	0
MBC_1313_ULP	MBC_1313	0.4311	0.104532	-	none	unknown	-	-	1	0.03046	0
MBC_1314_2_ULP	MBC_1314	0.2788	0.152315	-	-	same	-	-	1	0.00041	0
MBC_1314_3_ULP	MBC_1314	0.2645	0.193369	-	-	same	-	-		0.00119	0
MBC_1316_3_ULP	MBC_1316	0.07206	0.132807	-	-	same	-	-		0.303965	0
MBC_1316_5_ULP	MBC_1316	0.05092	0.147337	-	-	same	-	-	1	0.30334	0
MBC_1321_ULP	MBC_1321	0.6333	0.12815	-	-	same	-	-	1	0.00282	0
MBC_1322_1_ULP	MBC_1322	0.139	0.164997	-	-	same	-	-		0.46023	0
MBC_1322_3_ULP	MBC_1322	0.3791	0.144552	-	-	same	-	-	1	0.00978	0
MBC_1322_4_ULP	MBC_1322	0.2437	0.193258	-	-	same	-	-		0.04401	0
MBC_1322_5_ULP	MBC_1322	0.06458	0.189073	-	-	same	-	-		0.49961	0
MBC_1323_ULP	MBC_1323	0.1143	0.156725	+	+	same	+	+	1	0.56957	1
MBC_1324_ULP	MBC_1324	0.4364	0.129477	-	-	same	-	-	1	0.03069	0
MBC_1329_ULP	MBC_1329	0.3421	0.109886	-	-	same	-	-	1	0.17942	0
MBC_1339_ULP	MBC_1339	0.6397	0.122672	-	-	same	-	-	1	0.2977	0
MBC_1340_ULP	MBC_1340	0.07635	0.15271	-	-	same	-	-	1	0.42231	0
MBC_1347_2_ULP	MBC_1347	0.05427	0.108012	+	+	same	+	+	1	0.610505	1
MBC_1364_1_ULP	MBC_1364	0.05713	0.180697	+	+	same	+	+	1	0.492275	0
MBC_1364_3_ULP	MBC_1364	0.2327	0.119741	+	+	same	+	+		0.940635	1
MBC_1367_ULP	MBC_1367	0.05081	0.131324	+	+	same	+	+	1	0.49981	0
MBC_1368_1_ULP	MBC_1368	0.153	0.22812	+	+	same	+	+		0.58402	1
MBC_1368_3_ULP	MBC_1368	0.1829	0.138754	+	+	same	+	+	1	0.55482	1
MBC_1370_1_ULP	MBC_1370	0.1127	0.14628	-	-	same	-	-	1	0.569615	1
MBC_1377_1_ULP	MBC_1377	0.1504	0.134659	+	-	loss	-	-	1	0.484775	0
MBC_1377_3_ULP	MBC_1377	0.2613	0.103038	+	-	loss	-	-		0.545665	1
MBC_1378_1_ULP	MBC_1378	0.4192	0.205313	+	none	unknown	+	+	1	0.96608	1
MBC_1384_3_ULP	MBC_1384	0.05827	0.125323	+	none	unknown	+	+	1	0.5741	1
MBC_1385_1_ULP	MBC_1385	0.08206	0.124552	+	-	loss	-	-	1	0.12698	0
MBC_1385_2_ULP	MBC_1385	0.4004	0.154476	+	-	loss	-	-		0.15063	0
MBC_1390_2_ULP	MBC_1390	0.2021	0.134388	+	+	same	+	+	1	0.34198	0
MBC_1394_3_ULP	MBC_1394	0.08181	0.117142	-	-	same	-	-	1	0.3833	0
MBC_1394_5_ULP	MBC_1394	0.09547	0.231256	-	-	same	-	-		0.49082	0
MBC_1396_ULP	MBC_1396	0.05272	0.141463	none	+	unknown	+	+	1	0.68725	1
MBC_1399_3_ULP	MBC_1399	0.1308	0.160621	+	low	same	low	+	1	0.11206	0
MBC_1403_1_ULP	MBC_1403	0.1858	0.175377	-	-	same	-	-	1	0.222865	0
MBC_1403_3_ULP	MBC_1403	0.1269	0.125606	-	-	same	-	-		0.449685	0
MBC_1403_4_ULP	MBC_1403	0.1138	0.184492	-	-	same	-	-		0.569765	1
MBC_1404_1_ULP	MBC_1404	0.2463	0.131681	+	-	loss	-	-	1	0.90243	1
MBC_1405_1_ULP	MBC_1405	0.324	0.156286	+	-	loss	-	-		0.09754	0
MBC_1405_3_ULP	MBC_1405	0.06179	0.141356	+	-	loss	-	-		0.69774	1
MBC_1405_4_ULP	MBC_1405	0.2956	0.12178	+	-	loss	-	-	1	0.66077	1
MBC_1405_5_ULP	MBC_1405	0.1409	0.135994	+	-	loss	-	-		0.37581	0
MBC_1405_6_ULP	MBC_1405	0.1664	0.217082	+	-	loss	-	-		0.32657	0
MBC_1406_1_ULP	MBC_1406	0.3239	0.148723	low	-	loss	-	-		0.03291	0
MBC_1406_2_ULP	MBC_1406	0.4224	0.180807	low	-	loss	-	-		0.00213	0
MBC_1406_3_ULP	MBC_1406	0.362	0.192988	low	-	loss	-	-	1	0.02817	0
MBC_1406_5_ULP	MBC_1406	0.4644	0.128245	low	-	loss	-	-		0.00351	0
MBC_1406_6_ULP	MBC_1406	0.3462	0.254264	low	-	loss	-	-		0.04448	0
MBC_1406_7_ULP	MBC_1406	0.4244	0.16503	low	-	loss	-	-		0.00911	0
MBC_1407_1_ULP	MBC_1407	0.1026	0.10701	-	-	same	-	-		0.28527	0
MBC_1407_2_ULP	MBC_1407	0.07658	0.144437	-	-	same	-	-		0.149175	0
MBC_1407_3_ULP	MBC_1407	0.05364	0.162027	-	-	same	-	-	1	0.27724	0
MBC_1408_ULP	MBC_1408	0.2757	0.137911	+	-	loss	-	-	1	0.09669	0
MBC_1409_2_ULP	MBC_1409	0.06882	0.102529	-	-	same	-	-		0.731535	1
MBC_1409_5_ULP	MBC_1409	0.09373	0.145496	-	-	same	-	-	1	0.353045	0
MBC_1410_1_ULP	MBC_1410	0.622	0.21704	-	-	same	-	-		0.32273	0
MBC_1410_2_ULP	MBC_1410	0.2022	0.154611	-	-	same	-	-	1	0.25925	0
MBC_1410_3_ULP	MBC_1410	0.5309	0.222722	-	-	same	-	-		0.49995	0
MBC_1411_1_ULP	MBC_1411	0.4133	0.145306	-	-	same	-	-		0.12853	0
MBC_1411_2_ULP	MBC_1411	0.1572	0.137865	-	-	same	-	-	1	0.4325	0
MBC_1412_1_ULP	MBC_1412	0.1416	0.103827	low	-	loss	-	-	1	0.112485	0
MBC_1413_1_ULP	MBC_1413	0.1734	0.163996	+	low	same	low	+		0.232515	0
MBC_1413_2_ULP	MBC_1413	0.3146	0.217448	+	low	same	low	+	1	0.73652	1
MBC_1413_3_ULP	MBC_1413	0.1229	0.136502	+	low	same	low	+		0.59787	1
MBC_1413_4_ULP	MBC_1413	0.1936	0.224929	+	low	same	low	+		0.457625	0
MBC_1413_8_ULP	MBC_1413	0.2497	0.247121	+	low	same	low	+		0.77836	1
MBC_1413_9_ULP	MBC_1413	0.07401	0.187925	+	low	same	low	+		0.543235	1
MBC_1415_2_ULP	MBC_1415	0.1513	0.135914	-	-	same	-	-	1	0.23257	0
MBC_1415_3_ULP	MBC_1415	0.1074	0.105837	-	-	same	-	-		0.19612	0
MBC_1416_1_ULP	MBC_1416	0.1486	0.219526	-	-	same	-	-		0.42278	0
MBC_1416_2_ULP	MBC_1416	0.2043	0.247331	-	-	same	-	-		0.080295	0
MBC_1416_3_ULP	MBC_1416	0.1505	0.179482	-	-	same	-	-	1	0.27567	0
MBC_1416_4_ULP	MBC_1416	0.07168	0.209361	-	-	same	-	-		0.712055	1
MBC_1418_5_ULP	MBC_1418	0.08748	0.110431	-	-	same	-	-	1	0.51698	1
MBC_1419_1_ULP	MBC_1419	0.1703	0.161751	-	-	same	-	-	1	0.2085	0
MBC_1419_2_ULP	MBC_1419	0.07309	0.253364	-	-	same	-	-		0.49813	0
MBC_1421_2_ULP	MBC_1421	0.1822	0.181337	-	-	same	-	-	1	0.1067	0
MBC_1421_3_ULP	MBC_1421	0.05783	0.146006	-	-	same	-	-		0.312895	0
MBC_1421_5_ULP	MBC_1421	0.06749	0.236095	-	-	same	-	-		0.65149	1
MBC_1421_6_ULP	MBC_1421	0.06468	0.226777	-	-	same	-	-		0.325245	0
MBC_1421_7_ULP	MBC_1421	0.08085	0.118383	-	-	same	-	-		0.4819	0
MBC_1422_3_ULP	MBC_1422	0.4356	0.114902	-	-	same	-	-	1	0.03591	0
MBC_1423_5_ULP	MBC_1423	0.08494	0.11864	+	-	loss	-	-		0.73026	1
MBC_1423_6_ULP	MBC_1423	0.05072	0.162146	+	-	loss	-	-		0.17455	0
MBC_1423_7_ULP	MBC_1423	0.06115	0.164581	+	-	loss	-	-		0.50179	1
MBC_1423_8_ULP	MBC_1423	0.0923	0.190918	+	-	loss	-	-	1	0.68968	1
MBC_1423_9_ULP	MBC_1423	0.0906	0.106091	+	-	loss	-	-		0.73489	1
MBC_191.ctDNA_T2_ULP	MBC_191	0.4469	0.231717	+	+	same	+	+	1	0.958	1
MBC_191_2_ULP	MBC_191	0.4985	0.103393	+	+	same	+	+		0.977395	1
MBC_191_3_ULP	MBC_191	0.5173	0.225691	+	+	same	+	+		0.979795	1
MBC_217_1_ULP	MBC_217	0.115	0.289192	+	+	same	+	+	1	0.87014	1
MBC_217_2_ULP	MBC_217	0.06896	0.203435	+	+	same	+	+		0.43927	0
MBC_217_3_ULP	MBC_217	0.2558	0.154649	+	+	same	+	+		0.50888	1
MBC_217_4_ULP	MBC_217	0.2065	0.189504	+	+	same	+	+		0.88616	1
MBC_284_2_ULP	MBC_284	0.1237	0.152358	+	+	same	+	+	1	0.61929	1
MBC_287.ctDNA_ULP	MBC_287	0.24	0.11387	+	+	same	+	+	1	0.93504	1
MBC_287_2_ULP	MBC_287	0.4675	0.129895	+	+	same	+	+		0.9902	1
MBC_288.ctDNA_T2_ULP	MBC_288	0.768	0.104709	+	none	unknown	+	+	1	0.942845	1
MBC_288.ctDNA_ULP	MBC_288	0.4757	0.202595	+	none	unknown	+	+		0.92289	1
MBC_288_2_ULP	MBC_288	0.2245	0.143389	+	none	unknown	+	+		0.452465	0
MBC_288_3_ULP	MBC_288	0.8527	0.295149	+	none	unknown	+	+		0.987015	1
MBC_288_4_ULP	MBC_288	0.821	0.159935	+	none	unknown	+	+		0.97183	1
MBC_291.ctDNA_ULP	MBC_291	0.3617	0.215313	+	none	unknown	+	+		0.95538	1
MBC_291_1_ULP	MBC_291	0.09693	0.128501	+	none	unknown	+	+	1	0.79183	1
MBC_291_2_ULP	MBC_291	0.09683	0.233189	+	none	unknown	+	+		0.80332	1
MBC_292_1_ULP	MBC_292	0.0671	0.127861	+	+	same	+	+	1	0.7419	1
MBC_295_1_ULP	MBC_295	0.1835	0.133575	+	+	same	+	+	1	0.82049	1
MBC_295_4_ULP	MBC_295	0.2001	0.134213	+	+	same	+	+		0.89736	1
MBC_295_5_ULP	MBC_295	0.1602	0.151376	+	+	same	+	+		0.60976	1
MBC_299.ctDNA_ULP	MBC_299	0.1365	0.131683	none	+	unknown	+	+	1	0.76164	1
MBC_307.ctDNA_T2_ULP	MBC_307	0.5305	0.273422	+	+	same	+	+		0.960985	1
MBC_307.ctDNA_ULP	MBC_307	0.5861	0.112201	+	+	same	+	+	1	0.996135	1
MBC_315_1_ULP	MBC_315	0.0639	0.134624	+	+	same	+	+	1	0.937495	1
MBC_315_2_ULP	MBC_315	0.5359	0.137615	+	+	same	+	+		0.870785	1
MBC_315_4_ULP	MBC_315	0.1821	0.13175	+	+	same	+	+		0.59277	1
MBC_318.ctDNA_T2_ULP	MBC_318	0.7312	0.118159	+	+	same	+	+		0.96425	1
MBC_318.ctDNA_ULP	MBC_318	0.6558	0.11519	+	+	same	+	+	1	0.99682	1
MBC_321.ctDNA_ULP	MBC_321	0.3659	0.191384	-	-	same	-	-	1	0.04429	0
MBC_325.ctDNA_T2_ULP	MBC_325	0.1103	0.225891	+	low	same	low	+	1	0.72413	1
MBC_331.ctDNA_ULP	MBC_331	0.4135	0.15265	+	-	loss	-	-	1	0.88785	1
MBC_333.ctDNA_ULP	MBC_333	0.1337	0.187359	none	+	unknown	+	+		0.630135	1
MBC_333_1_ULP	MBC_333	0.1249	0.210382	none	+	unknown	+	+	1	0.65053	1
MBC_333_3_ULP	MBC_333	0.05962	0.178285	none	+	unknown	+	+		0.551075	1
MBC_335.ctDNA_ULP	MBC_335	0.4842	0.193516	+	+	same	+	+		0.98547	1
MBC_335_1_ULP	MBC_335	0.1466	0.115334	+	+	same	+	+	1	0.871885	1
MBC_335_3_ULP	MBC_335	0.4707	0.148919	+	+	same	+	+		0.98481	1
MBC_339.ctDNA_ULP	MBC_339	0.4323	0.117778	+	none	unknown	+	+	1	0.73563	1
MBC_349.ctDNA_T2_ULP	MBC_349	0.4539	0.149444	+	+	same	+	+		0.90544	1
MBC_349.ctDNA_ULP	MBC_349	0.4532	0.186545	+	+	same	+	+	1	0.85915	1
MBC_349_4_ULP	MBC_349	0.3499	0.126762	+	+	same	+	+		0.91113	1
MBC_349_5_ULP	MBC_349	0.7825	0.143094	+	+	same	+	+		0.98037	1
