# Supplementary material for: A framework for clinical cancer subtyping from nucleosome profiling of cell-free DNA
Source: Nat Commun. 2022 Dec 3;13:7475. doi: 10.1038/s41467-022-35076-w (PMC9719521; doi:10.1038/s41467-022-35076-w)
Supplement: Supplementary file 18 — Dataset 15 [file 41467_2022_35076_MOESM18_ESM.xlsx]

## Sheet: Sheet1
sample	patient_ID	dataset	tumor_fraction	coverage	sample_order	HR status	ER_status	status	probability_ER+	prediction
B-515465_1	B-515465	Independent_MBC_cohort	0.05231	0.195788	1	TNBC		0	0.425102	0
B-515465_2	B-515465	Independent_MBC_cohort	0.04519	0.24778	2	TNBC		0	0.333115	0
B-515465_3	B-515465	Independent_MBC_cohort	0.7865	0.116621	3	TNBC		0	0.0170628	0
B-515465_4	B-515465	Independent_MBC_cohort	0.03258	0.128281	4	TNBC		0	0.755862	1
B-515465_5	B-515465	Independent_MBC_cohort	0.03276	0.286903	5	TNBC		0	0.541909	1
B-515465_6	B-515465	Independent_MBC_cohort	0.3997	0.152961	6	TNBC		0	0.0614185	0
B-515465_7	B-515465	Independent_MBC_cohort	0.5866	0.306052	7	TNBC		0	0.0010196	0
B-515465_8	B-515465	Independent_MBC_cohort	0.5712	0.257625	8	TNBC		0	0.00727253	0
B-518638_1	B-518638	Independent_MBC_cohort	0.01359	0.279134	1	TNBC		0	0.341013	0
B-518638_2	B-518638	Independent_MBC_cohort	0.004262	0.237874	2	TNBC		0	0.695936	1
B-518638_3	B-518638	Independent_MBC_cohort	0.009077	0.243663	3	TNBC		0	0.40895	0
B-518638_4	B-518638	Independent_MBC_cohort	0.0103	0.18886	4	TNBC		0	0.49492	0
B-518638_5	B-518638	Independent_MBC_cohort	0.0411	0.22443	5	TNBC		0	0.617953	1
B-518638_6	B-518638	Independent_MBC_cohort	0.004771	0.221164	6	TNBC		0	0.621233	1
B-518638_7	B-518638	Independent_MBC_cohort	0.008248	0.086952	7	TNBC		0	0.449578	0
B-518705_1	B-518705	Independent_MBC_cohort	0.06844	0.198971	1	HR+/HER2-		1	0.50417	1
B-518705_2	B-518705	Independent_MBC_cohort	0.104	0.34578	2	HR+/HER2-		1	0.543016	1
B-518705_3	B-518705	Independent_MBC_cohort	0.009658	0.272685	3	HR+/HER2-		1	0.352149	0
B-518705_4	B-518705	Independent_MBC_cohort	0.01048	0.251603	4	HR+/HER2-		1	0.406537	0
B-518705_5	B-518705	Independent_MBC_cohort	0.0058	0.219219	5	HR+/HER2-		1	0.589437	1
B-518724_1	B-518724	Independent_MBC_cohort	0.005248	0.207867	1	TNBC		0	0.676273	1
B-518724_2	B-518724	Independent_MBC_cohort	0.01047	0.331504	2	TNBC		0	0.566027	1
B-518724_3	B-518724	Independent_MBC_cohort	0.005562	0.169126	3	TNBC		0	0.416264	0
B-518724_4	B-518724	Independent_MBC_cohort	0.01356	0.245465	4	TNBC		0	0.423211	0
B-518724_5	B-518724	Independent_MBC_cohort	0.006579	0.19046	5	TNBC		0	0.580289	1
B-518724_6	B-518724	Independent_MBC_cohort	0.03037	0.211545	6	TNBC		0	0.373525	0
B-518724_7	B-518724	Independent_MBC_cohort	0.03015	0.245906	7	TNBC		0	0.370534	0
B-518724_8	B-518724	Independent_MBC_cohort	0.006749	0.210152	8	TNBC		0	0.352407	0
B-518728_1	B-518728	Independent_MBC_cohort	0.03388	0.24882	1	TNBC		0	0.72863	1
B-518728_2	B-518728	Independent_MBC_cohort	0.0408	0.241897	2	TNBC		0	0.637977	1
B-518728_3	B-518728	Independent_MBC_cohort	0.01777	0.252425	3	TNBC		0	0.516854	1
B-518728_4	B-518728	Independent_MBC_cohort	0.02508	0.264471	4	TNBC		0	0.610229	1
B-518728_5	B-518728	Independent_MBC_cohort	0.0333	0.206248	5	TNBC		0	0.699131	1
B-518728_6	B-518728	Independent_MBC_cohort	0.02482	0.245255	6	TNBC		0	0.575085	1
B-518728_7	B-518728	Independent_MBC_cohort	0.03852	0.212951	7	TNBC		0	0.365343	0
B-518728_8	B-518728	Independent_MBC_cohort	0.03532	0.235775	8	TNBC		0	0.503084	1
B-518728_9	B-518728	Independent_MBC_cohort	0.02405	0.239893	9	TNBC		0	0.726541	1
B-519743_1	B-519743	Independent_MBC_cohort	0.008053	0.335047	1	TNBC		0	0.493181	0
B-519743_2	B-519743	Independent_MBC_cohort	0.005762	0.239528	2	TNBC		0	0.69104	1
B-519743_3	B-519743	Independent_MBC_cohort	0.009058	0.328426	3	TNBC		0	0.362628	0
B-519743_4	B-519743	Independent_MBC_cohort	0.02073	0.254088	4	TNBC		0	0.549443	1
B-519743_5	B-519743	Independent_MBC_cohort	0.003152	0.211387	5	TNBC		0	0.557992	1
B-519743_6	B-519743	Independent_MBC_cohort	0.01166	0.244538	6	TNBC		0	0.378909	0
B-519743_7	B-519743	Independent_MBC_cohort	0.1109	0.198639	7	TNBC		0	0.538649	1
B-519743_8	B-519743	Independent_MBC_cohort	0.03211	0.222353	8	TNBC		0	0.321665	0
B-521244_1	B-521244	Independent_MBC_cohort	0.2572	0.26751	1	HR+/HER2-		1	0.679245	1
B-521244_2	B-521244	Independent_MBC_cohort	0.07143	0.109191	2	HR+/HER2-		1	0.925901	1
B-521244_3	B-521244	Independent_MBC_cohort	0.02997	0.268978	3	HR+/HER2-		1	0.600673	1
B-521244_4	B-521244	Independent_MBC_cohort	0.01425	0.293614	4	HR+/HER2-		1	0.545408	1
B-521244_5	B-521244	Independent_MBC_cohort	0.01899	0.260998	5	HR+/HER2-		1	0.667025	1
B-521244_6	B-521244	Independent_MBC_cohort	0.04178	0.275216	6	HR+/HER2-		1	0.572224	1
B-521244_7	B-521244	Independent_MBC_cohort	0.06346	0.197403	7	HR+/HER2-		1	0.603771	1
B-521244_8	B-521244	Independent_MBC_cohort	0.3798	0.213296	8	HR+/HER2-		1	0.929122	1
B-523847_1	B-523847	Independent_MBC_cohort	0.05875	0.294573	1	HR+/HER2-		1	0.395765	0
B-523847_2	B-523847	Independent_MBC_cohort	0.007389	0.182486	2	HR+/HER2-		1	0.750806	1
B-523847_3	B-523847	Independent_MBC_cohort	0.01553	0.174061	3	HR+/HER2-		1	0.67121	1
B-523847_4	B-523847	Independent_MBC_cohort	0.04235	0.188903	4	HR+/HER2-		1	0.604676	1
B-525174_1	B-525174	Independent_MBC_cohort	0.1222	0.279735	1	HR+/HER2-		1	0.516995	1
B-525174_2	B-525174	Independent_MBC_cohort	0.4755	0.258938	2	HR+/HER2-		1	0.907778	1
B-525174_3	B-525174	Independent_MBC_cohort	0.4725	0.278034	3	HR+/HER2-		1	0.946248	1
B-5915_1	B-5915	Independent_MBC_cohort	0.07616	0.265524	1	HR+/HER2-		1	0.581787	1
B-5915_2	B-5915	Independent_MBC_cohort	0.2124	0.250727	2	HR+/HER2-		1	0.505769	1
B-5915_3	B-5915	Independent_MBC_cohort	0.3277	0.242738	3	HR+/HER2-		1	0.936701	1
C-155453_1	C-155453	Independent_MBC_cohort	0.01545	0.134916	1	HR+/HER2-		1	0.603816	1
C-155453_2	C-155453	Independent_MBC_cohort	0.01119	0.448713	2	HR+/HER2-		1	0.548243	1
C-515648_1	C-515648	Independent_MBC_cohort	0.8549	0.303805	2	TNBC		0	0.000301316	0
C-515648_2	C-515648	Independent_MBC_cohort	0.01238	0.563887	1	TNBC		0	0.518147	1
C-515686_1	C-515686	Independent_MBC_cohort	0.01117	0.278984	1	HR+/HER2-		1	0.579944	1
C-515686_2	C-515686	Independent_MBC_cohort	0.01446	0.526799	2	HR+/HER2-		1	0.37012	0
C-518690_1	C-518690	Independent_MBC_cohort	0.01159	0.228947	1	HR+/HER2-		1	0.560708	1
C-518690_2	C-518690	Independent_MBC_cohort	0.07707	0.435396	2	HR+/HER2-		1	0.485481	0
C-519349_1	C-519349	Independent_MBC_cohort	0.2196	0.25834	2	TNBC		0	0.380286	0
C-519349_2	C-519349	Independent_MBC_cohort	0.08319	0.598215	1	TNBC		0	0.467565	0
C-519473_1	C-519473	Independent_MBC_cohort	0.482	0.254302	2	TNBC		0	0.0129811	0
C-519473_2	C-519473	Independent_MBC_cohort	0.4225	0.701973	1	TNBC		0	0.0212218	0
C-519584_1	C-519584	Independent_MBC_cohort	0.032	0.22007	2	TNBC		0	0.625074	1
C-519584_2	C-519584	Independent_MBC_cohort	0.01157	0.500486	1	TNBC		0	0.727503	1
C-519813_1	C-519813	Independent_MBC_cohort	0.1839	0.197808	2	HR+/HER2-		1	0.815469	1
C-519813_2	C-519813	Independent_MBC_cohort	0.2912	0.490438	1	HR+/HER2-		1	0.880603	1
C-520636_1	C-520636	Independent_MBC_cohort	0.04364	0.230508	2	TNBC		0	0.434444	0
C-520636_2	C-520636	Independent_MBC_cohort	0.1035	0.575898	1	TNBC		0	0.700393	1
C-520735_1	C-520735	Independent_MBC_cohort	0.005705	0.227768	2	TNBC		0	0.551671	1
C-520735_2	C-520735	Independent_MBC_cohort	0.006344	0.562605	1	TNBC		0	0.628869	1
C-521603_1	C-521603	Independent_MBC_cohort	0.2498	0.239181	1	HR+/HER2-		1	0.878403	1
C-521603_2	C-521603	Independent_MBC_cohort	0.3424	0.632574	2	HR+/HER2-		1	0.909213	1
C-521621_1	C-521621	Independent_MBC_cohort	0.006451	0.169455	1	HR+/HER2-		1	0.352864	0
C-521621_2	C-521621	Independent_MBC_cohort	0	0.448953	2	HR+/HER2-		1	0.676804	1
C-521931_1	C-521931	Independent_MBC_cohort	0.008264	0.17417	2	TNBC		0	0.50071	1
C-521931_2	C-521931	Independent_MBC_cohort	0.01153	0.498871	1	TNBC		0	0.604491	1
C-522112_1	C-522112	Independent_MBC_cohort	0.01807	0.190201	1	HR+/HER2-		1	0.325295	0
C-522112_2	C-522112	Independent_MBC_cohort	0.008883	0.354916	2	HR+/HER2-		1	0.598513	1
C-524513_1	C-524513	Independent_MBC_cohort	0.07936	0.246431	2	TNBC		0	0.625027	1
C-524513_2	C-524513	Independent_MBC_cohort	0.07073	0.471613	1	TNBC		0	0.562908	1
C-525147_1	C-525147	Independent_MBC_cohort	0.104	0.14141	2	HR+/HER2-		1	0.738095	1
C-525147_2	C-525147	Independent_MBC_cohort	0.363	0.594465	1	HR+/HER2-		1	0.952415	1
C-526224_1	C-526224	Independent_MBC_cohort	0.04051	0.291145	1	HR+/HER2-		1	0.507898	1
C-526224_2	C-526224	Independent_MBC_cohort	0.007526	0.432084	2	HR+/HER2-		1	0.571404	1
C-526243_1	C-526243	Independent_MBC_cohort	0.5455	0.263565	1	TNBC		0	0.00415273	0
C-526243_2	C-526243	Independent_MBC_cohort	0.7675	0.554304	2	TNBC		0	0.000406967	0
C-526380_1	C-526380	Independent_MBC_cohort	0.01254	0.223843	2	HR+/HER2-		1	0.535074	1
C-526380_2	C-526380	Independent_MBC_cohort	0.01753	0.546306	1	HR+/HER2-		1	0.451704	0
C-526643_1	C-526643	Independent_MBC_cohort	0.294	0.217042	1	TNBC		0	0.0294685	0
C-526643_2	C-526643	Independent_MBC_cohort	0.3345	0.610857	2	TNBC		0	0.0424703	0
MBCB001_plasma	MBCB001	Bujak_et_al_cohort	0.1072	0.086651			ER+	1	0.505201	1
MBCB007_plasma	MBCB007	Bujak_et_al_cohort	0.1979	0.094742			ER+	1	0.771143	1
MBCB015_plasma	MBCB015	Bujak_et_al_cohort	0.02923	0.098651			ER+	1	0.648696	1
MBCB020_plasma	MBCB020	Bujak_et_al_cohort	0.4075	0.0935			ER+	1	0.901985	1
MBCB023_plasma	MBCB023	Bujak_et_al_cohort	0.7728	0.09911			ER+	1	0.960962	1
MBCB041_plasma	MBCB041	Bujak_et_al_cohort	0.2587	0.096593			ER+	1	0.746983	1
MBCB043_plasma	MBCB043	Bujak_et_al_cohort	0.2673	0.100739			ER+	1	0.849217	1
MBCB053_plasma	MBCB053	Bujak_et_al_cohort	0.4591	0.094757			ER+	1	0.991287	1
MBCB054_plasma	MBCB054	Bujak_et_al_cohort	0.02131	0.098873			ER+	1	0.635113	1
MBCB056_plasma	MBCB056	Bujak_et_al_cohort	0.4085	0.093232			ER+	1	0.991917	1
MBCB061_plasma	MBCB061	Bujak_et_al_cohort	0.02953	0.094453			ER+	1	0.615474	1
MBCB062_plasma	MBCB062	Bujak_et_al_cohort	0.05026	0.094286			ER+	1	0.89802	1
MBCB066_plasma	MBCB066	Bujak_et_al_cohort	0.0377	0.101285			ER+	1	0.67301	1
MBCB068_plasma	MBCB068	Bujak_et_al_cohort	0.2037	0.095653			ER+	1	0.888143	1
MBCB071_plasma	MBCB071	Bujak_et_al_cohort	0.05619	0.10003			ER+	1	0.788509	1
MBCB076_plasma	MBCB076	Bujak_et_al_cohort	0.02447	0.097046			ER+	1	0.354561	0
MBCB077_plasma	MBCB077	Bujak_et_al_cohort	0.008723	0.094022			ER+	1	0.409832	0
MBCB086_plasma	MBCB086	Bujak_et_al_cohort	0.02033	0.096121			ER+	1	0.603356	1
MBCB125_plasma	MBCB125	Bujak_et_al_cohort	0.03756	0.100207			ER+	1	0.590134	1
MBCB129_plasma	MBCB129	Bujak_et_al_cohort	0.1985	0.0973			ER+	1	0.92303	1
MBCB148_plasma	MBCB148	Bujak_et_al_cohort	0.2157	0.094695			ER+	1	0.80384	1
MBCB155_plasma	MBCB155	Bujak_et_al_cohort	0.3621	0.095975			ER+	1	0.91301	1
MBCB166_plasma	MBCB166	Bujak_et_al_cohort	0.03383	0.098345			ER+	1	0.446337	0
MBCB171_plasma	MBCB171	Bujak_et_al_cohort	0.02128	0.097089			ER+	1	0.457244	0
MBCB177_plasma	MBCB177	Bujak_et_al_cohort	0.02924	0.094973			ER+	1	0.741364	1
MBCB234_plasma	MBCB234	Bujak_et_al_cohort	0.01875	0.096796			ER+	1	0.842773	1
MBCB236_plasma	MBCB236	Bujak_et_al_cohort	0	0.099104			ER+	1	0.624627	1
P01_01x	P01	Ahuno_et_al_cohort	0.2427	0.182496			ER-	0	0.0517205	0
P02_01x	P02	Ahuno_et_al_cohort	0.1453	0.179512			ER-	0	0.361624	0
P03_01x	P03	Ahuno_et_al_cohort	0.1167	0.19214			ER-	0	0.161411	0
P04_01x	P04	Ahuno_et_al_cohort	0.08659	0.127817			ER-	0	0.362525	0
P05_01x	P05	Ahuno_et_al_cohort	0.07606	0.165955			ER+	1	0.718515	1
P06_01x	P06	Ahuno_et_al_cohort	0.07066	0.150381			ER+	1	0.720953	1
P07_01x	P07	Ahuno_et_al_cohort	0.056	0.158085			ER+	1	0.782245	1
P08_01x	P08	Ahuno_et_al_cohort	0.03957	0.234442			ER-	0	0.508775	1
P10_01x	P10	Ahuno_et_al_cohort	0.02612	0.171859			ER-	0	0.696963	1
P11_01x	P11	Ahuno_et_al_cohort	0.02283	0.122657			ER+	1	0.565944	1
P12_01x	P12	Ahuno_et_al_cohort	0.0215	0.159877			ER+	1	0.307168	0
P13_01x	P13	Ahuno_et_al_cohort	0.02085	0.216882			ER-	0	0.497452	0
P14_01x	P14	Ahuno_et_al_cohort	0.01991	0.173313			ER+	1	0.5717	1
P15_01x	P15	Ahuno_et_al_cohort	0.01815	0.108634			ER+	1	0.593503	1
