# Supplementary material for: A framework for clinical cancer subtyping from nucleosome profiling of cell-free DNA
Source: Nat Commun. 2022 Dec 3;13:7475. doi: 10.1038/s41467-022-35076-w (PMC9719521; doi:10.1038/s41467-022-35076-w)
Supplement: Supplementary file 19 — Dataset 16 [file 41467_2022_35076_MOESM19_ESM.xlsx]

## Sheet: Sheet1
data_type	patient_id	sample	days_from_primary	days_from_met	months_from_met	tumor_fraction	patient_ER_status_label	median_probability_ER+	biopsy_type	location	ER_status_biopsy	last_before_cfDNA	ER_status_notes	DeathCensor
biopsy	MBC_1099		0	-2703	-90.1				primary	LEFT BREAST CORE NEEDLE BIOPSY FOR A MASS	+	0	POSITIVE (80%, strong)
biopsy	MBC_1099		18	-2685	-89.5				primary	RIGHT BREAST, SKIN SPARING SIMPLE MASTECTOMY	+	0	POSITIVE (80%, strong)
biopsy	MBC_1099		2703	0	0				metastasis	T9 VERTEBRAL BODY, CORE NEEDLE BIOPSY	-	0	NEGATIVE (<1%, weak)(see note)
biopsy	MBC_1099		2913	210	7				metastasis	LIVER CORE NEEDLE BIOPSY FOR A MASS	-	1	NEGATIVE (0%)
cfDNA_sample	MBC_1099	MBC_1099_4_ULP		424	14.1	0.1669	0	0.67599
biopsy	MBC_1099		3378	675	22.5				metastasis	LIVER, CORE NEEDLE BIOPSY FOR A MASS	low	0	POSITIVE-LOW (5%, moderate)
cfDNA_sample	MBC_1099	MBC_1099_5_ULP		727	24.2	0.2301	0	0.78096
death_or_last_follow_up	MBC_1099			901	30									1
biopsy	MBC_1158		-1121	-2832	-94.4				primary	Breast core needle biopsy	low	0	POSITIVE - LOW
biopsy	MBC_1158		-1114	-2825	-94.2				primary	Breast core needle biopsy	low	0	RARE CELLS WEAKLY POSITIVE
biopsy	MBC_1158		-1037	-2748	-91.6				primary	RIGHT BREAST, MASTECTOMY, AND SENTINEL LYMPH NODE BIOPSY	+	0	POSITIVE (heterogeneous)
biopsy	MBC_1158		0	-1711	-57				primary	LEFT BREAST, LOWER OUTER, 9G CORE NEEDLE BIOPSIES	+	0	POSITIVE (80%, MODERATE TO STRONG)
biopsy	MBC_1158		1711	0	0				metastasis	LIVER, CORE NEEDLE BIOPSY FOR A MASS	-	1	Negative (0%)
cfDNA_sample	MBC_1158	MBC_1158_ULP		7	0.2	0.5622	0	0.750875
death_or_last_follow_up	MBC_1158			340	11.3									1
biopsy	MBC_1306		0	-735	-24.5				primary	Breast core biopsy, left, ultrasound guided	-	0	Negative - 0%
biopsy	MBC_1306		167	-568	-18.9				primary	Breast, left, partial mastectomy	-	0	Negative - 0%
biopsy	MBC_1306		735	0	0				metastasis	Parasternal mass, CT guided core biopsy, left	-	1	Negative - 0%
cfDNA_sample	MBC_1306	MBC_1306_6_ULP		544	18.1	0.306	0	0.113815
cfDNA_sample	MBC_1306	MBC_1306_3_ULP		588	19.6	0.2397	0	0.224245
cfDNA_sample	MBC_1306	MBC_1306_4_ULP		609	20.3	0.1217	0	0.19625
cfDNA_sample	MBC_1306	MBC_1306_2_ULP		651	21.7	0.1369	0	0.421555
cfDNA_sample	MBC_1306	MBC_1306_7_ULP		700	23.3	0.313	0	0.157485
death_or_last_follow_up	MBC_1306			827	27.6									1
biopsy	MBC_1308		1	-696	-23.2				primary	RIGHT BREAST CORE NEEDLE BIOPSIES FOR A MASS	-	0	NEGATIVE (0%)
biopsy	MBC_1308		233	-464	-15.5				primary	RIGHT BREAST SIMPLE MASTECTOMY	-	0	NEGATIVE (<1% weak)
biopsy	MBC_1308		729	32	1.1				metastasis	Cell block, pleural fluid, right	-	1	Negative - 0
cfDNA_sample	MBC_1308	MBC_1308_5_ULP		41	1.4	0.3213	0	0.01869
cfDNA_sample	MBC_1308	MBC_1308_3_ULP		49	1.6	0.1773	0	0.317645
cfDNA_sample	MBC_1308	MBC_1308_1_ULP		81	2.7	0.2956	0	0.06204
cfDNA_sample	MBC_1308	MBC_1308_4_ULP		105	3.5	0.3323	0	0.06451
death_or_last_follow_up	MBC_1308			138	4.6									1
biopsy	MBC_1312		291	0	0				metastasis	Breast core needle biopsy	-	0	ER negative (0%)
biopsy	MBC_1312		372	81	2.7				metastasis	Breast, left, total mastectomy	-	0	ER negative
cfDNA_sample	MBC_1312	MBC_1312_2_ULP		256	8.5	0.09776	0	0.32562
death_or_last_follow_up	MBC_1312			411	13.7									1
biopsy	MBC_1322		0	-2626	-87.5				primary	Breast core needle biopsy	-	0	Negative
biopsy	MBC_1322		2626	0	0				metastasis	Lymph node biopsy	-	1	NEGATIVE (0%)
cfDNA_sample	MBC_1322	MBC_1322_3_ULP		211	7	0.3791	0	0.00978
cfDNA_sample	MBC_1322	MBC_1322_4_ULP		232	7.7	0.2437	0	0.04401
cfDNA_sample	MBC_1322	MBC_1322_1_ULP		253	8.4	0.139	0	0.46023
cfDNA_sample	MBC_1322	MBC_1322_5_ULP		274	9.1	0.06458	0	0.49961
death_or_last_follow_up	MBC_1322			310	10.3									1
biopsy	MBC_1377		0	-1361	-45.4				primary	CORE NEEDLE BIOPSIES FOR A MASS	+	0	POSITIVE
biopsy	MBC_1377		1361	0	0				metastasis	FINE NEEDLE ASPIRATION, RIGHT ILIAC BONE	-	1	Negative
cfDNA_sample	MBC_1377	MBC_1377_1_ULP		801	26.7	0.1504	0	0.484775
cfDNA_sample	MBC_1377	MBC_1377_3_ULP		941	31.4	0.2613	0	0.545665
death_or_last_follow_up	MBC_1377			1193	39.8									1
biopsy	MBC_1399		0	-665	-22.2				primary	RIGHT BREAST EXCISION AND SENTINEL NODE BIOPSIES	+	0	ER+ (see notes)
biopsy	MBC_1399		665	0	0				metastasis	Right supraclavicular lymph node	-	0	NEGATIVE
biopsy	MBC_1399		2303	1638	54.6				metastasis	BONE, PROXIMAL RIGHT FEMUR, CORE BIOPSY	+	0	POSITIVE (70%, moderate to strong)
biopsy	MBC_1399		2365	1700	56.7				metastasis	RIGHT SUBPECTORAL MASS, BIOPSY	low	1	POSITIVE-LOW (<10%, weak to moderate)
cfDNA_sample	MBC_1399	MBC_1399_3_ULP		1805	60.2	0.1308	1	0.11206
biopsy	MBC_1399		2934	2269	75.6				metastasis	LEFT AXILLA, ULTRASOUND-GUIDED CORE NEEDLE BIOPSY	+	0	POSITIVE (60%, moderate to strong)
biopsy	MBC_1399		3396	2731	91				metastasis	RIGHT BACK EXCISION	+	0	Positive (50-90%, faint to moderate staining)
death_or_last_follow_up	MBC_1399			2917	97.2									1
biopsy	MBC_1404		0	-3947	-131.6				primary	RIGHT BREAST, UPPER CENTRAL, EXCISION FOR A MASS AND SENTINEL LYMPH NODES	+	0	ER positive (80%, moderate to strong)
biopsy	MBC_1404		3879	-68	-2.3				primary	RIGHT BREAST, LATERAL ASPECT, CORE NEEDLE BIOPSIES	-	0	ER negative (0%)
biopsy	MBC_1404		3947	0	0				metastasis	RIGHT PLEURAL BIOPSY	-	1	ER negative
cfDNA_sample	MBC_1404	MBC_1404_1_ULP		336	11.2	0.2463	0	0.90243
biopsy	MBC_1404		4403	456	15.2				metastasis	RIGHT TUBE AND OVARY	-	0	ER negative (0%)
biopsy	MBC_1404		4909	962	32.1				metastasis	CELL BLOCK, RIGHT	-	0	ER negative
death_or_last_follow_up	MBC_1404			999	33.3									1
biopsy	MBC_1405		0	-1844	-61.5				primary	BREAST FINE NEEDLE ASPIRATION	+	0	Positive (>10% of nuclei staining)
biopsy	MBC_1405		1844	0	0				metastasis	RIGHT CHEST WALL MASS	-	0	Negative
biopsy	MBC_1405		1870	26	0.9				metastasis	LEFT ILIAC BONE BIOPSY FOR A LYTIC LESION	+	0	Positive (25%, MODERATE)
biopsy	MBC_1405		2233	389	13				metastasis	Cell block, fine needle aspiration, presternal cystic lesion	-	1	Negative
cfDNA_sample	MBC_1405	MBC_1405_4_ULP		454	15.1	0.2956	0	0.66077
cfDNA_sample	MBC_1405	MBC_1405_1_ULP		461	15.4	0.324	0	0.09754
cfDNA_sample	MBC_1405	MBC_1405_3_ULP		475	15.8	0.06179	0	0.69774
cfDNA_sample	MBC_1405	MBC_1405_5_ULP		538	17.9	0.1409	0	0.37581
cfDNA_sample	MBC_1405	MBC_1405_6_ULP		559	18.6	0.1664	0	0.32657
biopsy	MBC_1405		2419	575	19.2				metastasis	Pleural fluid, right	-	0	Negative - 0%
death_or_last_follow_up	MBC_1405			643	21.4									1
biopsy	MBC_1406		0	0	0				primary	RIGHT BREAST CORE NEEDLE BIOPSIES	low	0	Borderline Positive (10%, weak)
biopsy	MBC_1406		146	146	4.9				primary	RIGHT MASTECTOMY AXILLARY LYMPH NODE DISSECTION	low	0	Weak Positive
biopsy	MBC_1406		356	356	11.9				metastasis	LEFT NECK, LYMPH NODE, CORE NEEDLE BIOPSY	-	1	Negative
cfDNA_sample	MBC_1406	MBC_1406_3_ULP		533	17.8	0.362	0	0.02817
cfDNA_sample	MBC_1406	MBC_1406_7_ULP		544	18.1	0.4244	0	0.00911
cfDNA_sample	MBC_1406	MBC_1406_1_ULP		580	19.3	0.3239	0	0.03291
cfDNA_sample	MBC_1406	MBC_1406_6_ULP		600	20	0.3462	0	0.04448
cfDNA_sample	MBC_1406	MBC_1406_5_ULP		618	20.6	0.4644	0	0.00351
cfDNA_sample	MBC_1406	MBC_1406_2_ULP		642	21.4	0.4224	0	0.00213
death_or_last_follow_up	MBC_1406			1268	42.3									1
biopsy	MBC_1408		unknown	0	0				metastasis	Left chest wall, needle core biopsy	+	0	ER + (50%, moderate)
biopsy	MBC_1408		unknown	13	0.4				metastasis	Left supraclavicular lymph node	-	1	ER negative
cfDNA_sample	MBC_1408	MBC_1408_ULP		344	11.5	0.2757	0	0.09669
death_or_last_follow_up	MBC_1408			635	21.2									1
biopsy	MBC_1413		0	-754	-25.1				primary	SKIN, RIGHT BREAST, BIOPSY	+	0	Pos
biopsy	MBC_1413		141	-613	-20.4				primary	Breast, mastectomy with regional lymph nodes	+	0	Pos (30%, strong)
biopsy	MBC_1413		754	0	0				metastasis	Right Pleural fluid	-	0	Negative - 0%
biopsy	MBC_1413		932	178	5.9				metastasis	LIVER MASS, CORE BIOPSY	low	1	Positive (5%, weak)
cfDNA_sample	MBC_1413	MBC_1413_2_ULP		196	6.5	0.3146	1	0.73652
cfDNA_sample	MBC_1413	MBC_1413_4_ULP		202	6.7	0.1936	1	0.457625
cfDNA_sample	MBC_1413	MBC_1413_9_ULP		279	9.3	0.07401	1	0.543235
cfDNA_sample	MBC_1413	MBC_1413_3_ULP		300	10	0.1229	1	0.59787
cfDNA_sample	MBC_1413	MBC_1413_1_ULP		343	11.4	0.1734	1	0.232515
biopsy	MBC_1413		1123	369	12.3				metastasis	Right pleural fluid	-	0	Neg (0%)
cfDNA_sample	MBC_1413	MBC_1413_8_ULP		384	12.8	0.2497	1	0.77836
death_or_last_follow_up	MBC_1413			455	15.2									1
biopsy	MBC_331		4635	0	0				metastasis	RIGHT RETROPERITONEAL MASS CORE NEEDLE BIOPSY	low	0	ER positive (low 2-5%, weak)
cfDNA_sample	MBC_331	MBC_331.ctDNA_ULP		287	9.6	0.4135	0	0.88785
biopsy	MBC_331		4922	287	9.6				metastasis	LIVER, CORE NEEDLE BIOPSY FOR LESION	-	1	ER negative (0%)
death_or_last_follow_up	MBC_331			1995	66.5									0
