# Supplementary material for: A framework for clinical cancer subtyping from nucleosome profiling of cell-free DNA
Source: Nat Commun. 2022 Dec 3;13:7475. doi: 10.1038/s41467-022-35076-w (PMC9719521; doi:10.1038/s41467-022-35076-w)
Supplement: Supplementary file 21 — Source Data [file 41467_2022_35076_MOESM21_ESM.xlsx]

## Sheet: 2a_GC_content
	-990	-989	-988	-987	-986	-985	-984	-983	-982	-981	-980	-979	-978	-977	-976	-975	-974	-973	-972	-971	-970	-969	-968	-967	-966	-965	-964	-963	-962	-961	-960	-959	-958	-957	-956	-955	-954	-953	-952	-951	-950	-949	-948	-947	-946	-945	-944	-943	-942
mean_GC_content	0.448727	0.448727	0.448727	0.448727	0.448727	0.448727	0.448727	0.448727	0.448727	0.448727	0.448727	0.448727	0.448727	0.448727	0.448727	0.448727	0.448727	0.448727	0.448727	0.448727	0.448727	0.448727	0.448727	0.448727	0.448727	0.448727	0.448727	0.448727	0.448727	0.448727	0.448727	0.448727	0.448727	0.448727	0.448727	0.448727	0.448727	0.448727	0.448727	0.448727	0.448727	0.448727	0.448727	0.448727	0.448727	0.448727	0.448727	0.448727	0.448727
25th_percentile	0.37	0.37	0.37	0.37	0.37	0.37	0.37	0.37	0.37	0.37	0.37	0.37	0.37	0.37	0.37	0.37	0.37	0.37	0.37	0.37	0.37	0.37	0.37	0.37	0.37	0.37	0.37	0.37	0.37	0.37	0.37	0.37	0.37	0.37	0.37	0.37	0.37	0.37	0.37	0.37	0.37	0.37	0.37	0.37	0.37	0.37	0.37	0.37	0.37
75th_percentile	0.52	0.52	0.52	0.52	0.52	0.52	0.52	0.52	0.52	0.52	0.52	0.52	0.52	0.52	0.52	0.52	0.52	0.52	0.52	0.52	0.52	0.52	0.52	0.52	0.52	0.52	0.52	0.52	0.52	0.52	0.52	0.52	0.52	0.52	0.52	0.52	0.52	0.52	0.52	0.52	0.52	0.52	0.52	0.52	0.52	0.52	0.52	0.52	0.52
[truncated: 1,931 more columns]

## Sheet: 2b_GC_bias
sample	length	GC_content	smoothed_GC_bias
MBC_315.ctDNA_deepWGS	100	0	0.259564
MBC_315.ctDNA_deepWGS	100	0.01	0.259564
MBC_315.ctDNA_deepWGS	100	0.02	0.259564
MBC_315.ctDNA_deepWGS	100	0.03	0.24784
MBC_315.ctDNA_deepWGS	100	0.04	0.249515
MBC_315.ctDNA_deepWGS	100	0.05	0.242716
MBC_315.ctDNA_deepWGS	100	0.06	0.246675
MBC_315.ctDNA_deepWGS	100	0.07	0.25348
MBC_315.ctDNA_deepWGS	100	0.08	0.263783
MBC_315.ctDNA_deepWGS	100	0.09	0.27023
MBC_315.ctDNA_deepWGS	100	0.1	0.274778
MBC_315.ctDNA_deepWGS	100	0.11	0.276721
MBC_315.ctDNA_deepWGS	100	0.12	0.29045
MBC_315.ctDNA_deepWGS	100	0.13	0.297849
MBC_315.ctDNA_deepWGS	100	0.14	0.31622
MBC_315.ctDNA_deepWGS	100	0.15	0.330702
MBC_315.ctDNA_deepWGS	100	0.16	0.338499
MBC_315.ctDNA_deepWGS	100	0.17	0.365178
MBC_315.ctDNA_deepWGS	100	0.18	0.374553
MBC_315.ctDNA_deepWGS	100	0.19	0.384759
MBC_315.ctDNA_deepWGS	100	0.2	0.391266
MBC_315.ctDNA_deepWGS	100	0.21	0.402303
MBC_315.ctDNA_deepWGS	100	0.22	0.420998
MBC_315.ctDNA_deepWGS	100	0.23	0.444862
MBC_315.ctDNA_deepWGS	100	0.24	0.471765
MBC_315.ctDNA_deepWGS	100	0.25	0.506305
MBC_315.ctDNA_deepWGS	100	0.26	0.536836
MBC_315.ctDNA_deepWGS	100	0.27	0.571581
MBC_315.ctDNA_deepWGS	100	0.28	0.611758
MBC_315.ctDNA_deepWGS	100	0.29	0.661137
MBC_315.ctDNA_deepWGS	100	0.3	0.703715
MBC_315.ctDNA_deepWGS	100	0.31	0.761422
MBC_315.ctDNA_deepWGS	100	0.32	0.811556
MBC_315.ctDNA_deepWGS	100	0.33	0.870982
MBC_315.ctDNA_deepWGS	100	0.34	0.929333
MBC_315.ctDNA_deepWGS	100	0.35	0.988272
MBC_315.ctDNA_deepWGS	100	0.36	1.04883
MBC_315.ctDNA_deepWGS	100	0.37	1.11363
MBC_315.ctDNA_deepWGS	100	0.38	1.17486
MBC_315.ctDNA_deepWGS	100	0.39	1.23022
MBC_315.ctDNA_deepWGS	100	0.4	1.29232
MBC_315.ctDNA_deepWGS	100	0.41	1.34031
MBC_315.ctDNA_deepWGS	100	0.42	1.39923
MBC_315.ctDNA_deepWGS	100	0.43	1.45859
MBC_315.ctDNA_deepWGS	100	0.44	1.50258
MBC_315.ctDNA_deepWGS	100	0.45	1.55043
MBC_315.ctDNA_deepWGS	100	0.46	1.59569
MBC_315.ctDNA_deepWGS	100	0.47	1.64813
MBC_315.ctDNA_deepWGS	100	0.48	1.70085
MBC_315.ctDNA_deepWGS	100	0.49	1.7493
MBC_315.ctDNA_deepWGS	100	0.5	1.78271
MBC_315.ctDNA_deepWGS	100	0.51	1.82558
MBC_315.ctDNA_deepWGS	100	0.52	1.86855
MBC_315.ctDNA_deepWGS	100	0.53	1.89126
MBC_315.ctDNA_deepWGS	100	0.54	1.9161
MBC_315.ctDNA_deepWGS	100	0.55	1.94106
MBC_315.ctDNA_deepWGS	100	0.56	1.96684
MBC_315.ctDNA_deepWGS	100	0.57	1.98972
MBC_315.ctDNA_deepWGS	100	0.58	2.00884
MBC_315.ctDNA_deepWGS	100	0.59	2.01973
MBC_315.ctDNA_deepWGS	100	0.6	2.03026
MBC_315.ctDNA_deepWGS	100	0.61	2.03308
MBC_315.ctDNA_deepWGS	100	0.62	2.02178
MBC_315.ctDNA_deepWGS	100	0.63	2.00625
MBC_315.ctDNA_deepWGS	100	0.64	1.98934
MBC_315.ctDNA_deepWGS	100	0.65	1.95423
MBC_315.ctDNA_deepWGS	100	0.66	1.94073
MBC_315.ctDNA_deepWGS	100	0.67	1.91749
MBC_315.ctDNA_deepWGS	100	0.68	1.8671
MBC_315.ctDNA_deepWGS	100	0.69	1.83186
MBC_315.ctDNA_deepWGS	100	0.7	1.77839
MBC_315.ctDNA_deepWGS	100	0.71	1.73362
MBC_315.ctDNA_deepWGS	100	0.72	1.69154
MBC_315.ctDNA_deepWGS	100	0.73	1.61174
MBC_315.ctDNA_deepWGS	100	0.74	1.5267
MBC_315.ctDNA_deepWGS	100	0.75	1.45422
MBC_315.ctDNA_deepWGS	100	0.76	1.41525
MBC_315.ctDNA_deepWGS	100	0.77	1.37465
MBC_315.ctDNA_deepWGS	100	0.78	1.30346
MBC_315.ctDNA_deepWGS	100	0.79	1.22995
MBC_315.ctDNA_deepWGS	100	0.8	1.17812
MBC_315.ctDNA_deepWGS	100	0.81	1.13467
MBC_315.ctDNA_deepWGS	100	0.82	1.09027
MBC_315.ctDNA_deepWGS	100	0.83	1.08687
MBC_315.ctDNA_deepWGS	100	0.84	1.05172
MBC_315.ctDNA_deepWGS	100	0.85	1.01345
MBC_315.ctDNA_deepWGS	100	0.86	0.982694
MBC_315.ctDNA_deepWGS	100	0.87	0.944555
MBC_315.ctDNA_deepWGS	100	0.88	0.923612
MBC_315.ctDNA_deepWGS	100	0.89	0.781383
MBC_315.ctDNA_deepWGS	100	0.9	0.691776
MBC_315.ctDNA_deepWGS	100	0.91	0.507181
MBC_315.ctDNA_deepWGS	120	0	0.143593
MBC_315.ctDNA_deepWGS	120	0.00833333	0.143593
MBC_315.ctDNA_deepWGS	120	0.0166667	0.143593
MBC_315.ctDNA_deepWGS	120	0.025	0.139402
MBC_315.ctDNA_deepWGS	120	0.0333333	0.150884
MBC_315.ctDNA_deepWGS	120	0.0416667	0.14252
MBC_315.ctDNA_deepWGS	120	0.05	0.150604
MBC_315.ctDNA_deepWGS	120	0.0583333	0.169833
MBC_315.ctDNA_deepWGS	120	0.0666667	0.180208
MBC_315.ctDNA_deepWGS	120	0.075	0.191948
MBC_315.ctDNA_deepWGS	120	0.0833333	0.191948
MBC_315.ctDNA_deepWGS	120	0.0916667	0.204852
MBC_315.ctDNA_deepWGS	120	0.1	0.207754
MBC_315.ctDNA_deepWGS	120	0.108333	0.213619
MBC_315.ctDNA_deepWGS	120	0.116667	0.227112
MBC_315.ctDNA_deepWGS	120	0.125	0.249443
MBC_315.ctDNA_deepWGS	120	0.133333	0.280213
MBC_315.ctDNA_deepWGS	120	0.141667	0.310659
MBC_315.ctDNA_deepWGS	120	0.15	0.32702
MBC_315.ctDNA_deepWGS	120	0.158333	0.344423
MBC_315.ctDNA_deepWGS	120	0.166667	0.35922
MBC_315.ctDNA_deepWGS	120	0.175	0.377989
MBC_315.ctDNA_deepWGS	120	0.183333	0.397655
MBC_315.ctDNA_deepWGS	120	0.191667	0.409035
MBC_315.ctDNA_deepWGS	120	0.2	0.425546
MBC_315.ctDNA_deepWGS	120	0.208333	0.440115
MBC_315.ctDNA_deepWGS	120	0.216667	0.458566
MBC_315.ctDNA_deepWGS	120	0.225	0.480638
MBC_315.ctDNA_deepWGS	120	0.233333	0.511366
MBC_315.ctDNA_deepWGS	120	0.241667	0.534177
MBC_315.ctDNA_deepWGS	120	0.25	0.56232
MBC_315.ctDNA_deepWGS	120	0.258333	0.59733
MBC_315.ctDNA_deepWGS	120	0.266667	0.628993
MBC_315.ctDNA_deepWGS	120	0.275	0.669102
MBC_315.ctDNA_deepWGS	120	0.283333	0.702918
MBC_315.ctDNA_deepWGS	120	0.291667	0.748644
MBC_315.ctDNA_deepWGS	120	0.3	0.798416
MBC_315.ctDNA_deepWGS	120	0.308333	0.834898
MBC_315.ctDNA_deepWGS	120	0.316667	0.88657
MBC_315.ctDNA_deepWGS	120	0.325	0.936907
MBC_315.ctDNA_deepWGS	120	0.333333	0.992334
MBC_315.ctDNA_deepWGS	120	0.341667	1.04682
MBC_315.ctDNA_deepWGS	120	0.35	1.0981
MBC_315.ctDNA_deepWGS	120	0.358333	1.15332
MBC_315.ctDNA_deepWGS	120	0.366667	1.20671
MBC_315.ctDNA_deepWGS	120	0.375	1.26091
MBC_315.ctDNA_deepWGS	120	0.383333	1.31197
MBC_315.ctDNA_deepWGS	120	0.391667	1.36006
MBC_315.ctDNA_deepWGS	120	0.4	1.42348
MBC_315.ctDNA_deepWGS	120	0.408333	1.4645
MBC_315.ctDNA_deepWGS	120	0.416667	1.50934
MBC_315.ctDNA_deepWGS	120	0.425	1.55628
MBC_315.ctDNA_deepWGS	120	0.433333	1.61269
MBC_315.ctDNA_deepWGS	120	0.441667	1.65183
MBC_315.ctDNA_deepWGS	120	0.45	1.70133
MBC_315.ctDNA_deepWGS	120	0.458333	1.74027
MBC_315.ctDNA_deepWGS	120	0.466667	1.77713
MBC_315.ctDNA_deepWGS	120	0.475	1.81067
MBC_315.ctDNA_deepWGS	120	0.483333	1.84596
MBC_315.ctDNA_deepWGS	120	0.491667	1.87283
MBC_315.ctDNA_deepWGS	120	0.5	1.90898
MBC_315.ctDNA_deepWGS	120	0.508333	1.93332
MBC_315.ctDNA_deepWGS	120	0.516667	1.94598
MBC_315.ctDNA_deepWGS	120	0.525	1.9737
MBC_315.ctDNA_deepWGS	120	0.533333	1.9868
MBC_315.ctDNA_deepWGS	120	0.541667	1.99698
MBC_315.ctDNA_deepWGS	120	0.55	2.01073
MBC_315.ctDNA_deepWGS	120	0.558333	2.01513
MBC_315.ctDNA_deepWGS	120	0.566667	2.02377
MBC_315.ctDNA_deepWGS	120	0.575	2.0335
MBC_315.ctDNA_deepWGS	120	0.583333	2.04417
MBC_315.ctDNA_deepWGS	120	0.591667	2.05381
MBC_315.ctDNA_deepWGS	120	0.6	2.05868
MBC_315.ctDNA_deepWGS	120	0.608333	2.06089
MBC_315.ctDNA_deepWGS	120	0.616667	2.06225
MBC_315.ctDNA_deepWGS	120	0.625	2.05924
MBC_315.ctDNA_deepWGS	120	0.633333	2.05085
MBC_315.ctDNA_deepWGS	120	0.641667	2.04027
MBC_315.ctDNA_deepWGS	120	0.65	2.02446
MBC_315.ctDNA_deepWGS	120	0.658333	1.99438
MBC_315.ctDNA_deepWGS	120	0.666667	1.97168
MBC_315.ctDNA_deepWGS	120	0.675	1.94316
MBC_315.ctDNA_deepWGS	120	0.683333	1.91277
MBC_315.ctDNA_deepWGS	120	0.691667	1.86328
MBC_315.ctDNA_deepWGS	120	0.7	1.80613
MBC_315.ctDNA_deepWGS	120	0.708333	1.75141
MBC_315.ctDNA_deepWGS	120	0.716667	1.6915
MBC_315.ctDNA_deepWGS	120	0.725	1.61675
MBC_315.ctDNA_deepWGS	120	0.733333	1.51001
MBC_315.ctDNA_deepWGS	120	0.741667	1.46619
MBC_315.ctDNA_deepWGS	120	0.75	1.41418
MBC_315.ctDNA_deepWGS	120	0.758333	1.32896
MBC_315.ctDNA_deepWGS	120	0.766667	1.27478
MBC_315.ctDNA_deepWGS	120	0.775	1.20594
MBC_315.ctDNA_deepWGS	120	0.783333	1.15287
MBC_315.ctDNA_deepWGS	120	0.791667	1.1219
MBC_315.ctDNA_deepWGS	120	0.8	1.06358
MBC_315.ctDNA_deepWGS	120	0.808333	1.03183
MBC_315.ctDNA_deepWGS	120	0.816667	0.994174
MBC_315.ctDNA_deepWGS	120	0.825	0.95167
MBC_315.ctDNA_deepWGS	120	0.833333	0.932279
MBC_315.ctDNA_deepWGS	120	0.841667	0.876373
MBC_315.ctDNA_deepWGS	120	0.85	0.85183
MBC_315.ctDNA_deepWGS	120	0.858333	0.773089
MBC_315.ctDNA_deepWGS	120	0.866667	0.71951
MBC_315.ctDNA_deepWGS	120	0.875	0.643706
MBC_315.ctDNA_deepWGS	120	0.883333	0.588033
MBC_315.ctDNA_deepWGS	120	0.891667	0.547499
MBC_315.ctDNA_deepWGS	120	0.9	0.44686
MBC_315.ctDNA_deepWGS	140	0	0.0537782
MBC_315.ctDNA_deepWGS	140	0.00714286	0.0537782
MBC_315.ctDNA_deepWGS	140	0.0142857	0.0537782
MBC_315.ctDNA_deepWGS	140	0.0214286	0.0537782
MBC_315.ctDNA_deepWGS	140	0.0285714	0.0595426
MBC_315.ctDNA_deepWGS	140	0.0357143	0.0645108
MBC_315.ctDNA_deepWGS	140	0.0428571	0.0685458
MBC_315.ctDNA_deepWGS	140	0.05	0.0761866
MBC_315.ctDNA_deepWGS	140	0.0571429	0.0814018
MBC_315.ctDNA_deepWGS	140	0.0642857	0.0823941
MBC_315.ctDNA_deepWGS	140	0.0714286	0.0846292
MBC_315.ctDNA_deepWGS	140	0.0785714	0.0897365
MBC_315.ctDNA_deepWGS	140	0.0857143	0.0965989
MBC_315.ctDNA_deepWGS	140	0.0928571	0.101927
MBC_315.ctDNA_deepWGS	140	0.1	0.105587
MBC_315.ctDNA_deepWGS	140	0.107143	0.121987
MBC_315.ctDNA_deepWGS	140	0.114286	0.132883
MBC_315.ctDNA_deepWGS	140	0.121429	0.148217
MBC_315.ctDNA_deepWGS	140	0.128571	0.163826
MBC_315.ctDNA_deepWGS	140	0.135714	0.177556
MBC_315.ctDNA_deepWGS	140	0.142857	0.197675
MBC_315.ctDNA_deepWGS	140	0.15	0.22108
MBC_315.ctDNA_deepWGS	140	0.157143	0.243815
MBC_315.ctDNA_deepWGS	140	0.164286	0.272659
MBC_315.ctDNA_deepWGS	140	0.171429	0.292539
MBC_315.ctDNA_deepWGS	140	0.178571	0.322126
MBC_315.ctDNA_deepWGS	140	0.185714	0.343706
MBC_315.ctDNA_deepWGS	140	0.192857	0.362027
MBC_315.ctDNA_deepWGS	140	0.2	0.394613
MBC_315.ctDNA_deepWGS	140	0.207143	0.41784
MBC_315.ctDNA_deepWGS	140	0.214286	0.43741
MBC_315.ctDNA_deepWGS	140	0.221429	0.466964
MBC_315.ctDNA_deepWGS	140	0.228571	0.495424
MBC_315.ctDNA_deepWGS	140	0.235714	0.528057
MBC_315.ctDNA_deepWGS	140	0.242857	0.562
MBC_315.ctDNA_deepWGS	140	0.25	0.598189
MBC_315.ctDNA_deepWGS	140	0.257143	0.627884
MBC_315.ctDNA_deepWGS	140	0.264286	0.670832
MBC_315.ctDNA_deepWGS	140	0.271429	0.71174
MBC_315.ctDNA_deepWGS	140	0.278571	0.753543
MBC_315.ctDNA_deepWGS	140	0.285714	0.795513
MBC_315.ctDNA_deepWGS	140	0.292857	0.844412
MBC_315.ctDNA_deepWGS	140	0.3	0.88863
MBC_315.ctDNA_deepWGS	140	0.307143	0.938851
MBC_315.ctDNA_deepWGS	140	0.314286	0.986592
MBC_315.ctDNA_deepWGS	140	0.321429	1.0389
MBC_315.ctDNA_deepWGS	140	0.328571	1.08912
MBC_315.ctDNA_deepWGS	140	0.335714	1.14662
MBC_315.ctDNA_deepWGS	140	0.342857	1.20012
MBC_315.ctDNA_deepWGS	140	0.35	1.24655
MBC_315.ctDNA_deepWGS	140	0.357143	1.2991
MBC_315.ctDNA_deepWGS	140	0.364286	1.35105
MBC_315.ctDNA_deepWGS	140	0.371429	1.40329
MBC_315.ctDNA_deepWGS	140	0.378571	1.45408
MBC_315.ctDNA_deepWGS	140	0.385714	1.49764
MBC_315.ctDNA_deepWGS	140	0.392857	1.54932
MBC_315.ctDNA_deepWGS	140	0.4	1.59442
MBC_315.ctDNA_deepWGS	140	0.407143	1.64092
MBC_315.ctDNA_deepWGS	140	0.414286	1.68295
MBC_315.ctDNA_deepWGS	140	0.421429	1.73018
MBC_315.ctDNA_deepWGS	140	0.428571	1.76705
MBC_315.ctDNA_deepWGS	140	0.435714	1.81376
MBC_315.ctDNA_deepWGS	140	0.442857	1.84923
MBC_315.ctDNA_deepWGS	140	0.45	1.88776
MBC_315.ctDNA_deepWGS	140	0.457143	1.9216
MBC_315.ctDNA_deepWGS	140	0.464286	1.95602
MBC_315.ctDNA_deepWGS	140	0.471429	1.98125
MBC_315.ctDNA_deepWGS	140	0.478571	2.0044
MBC_315.ctDNA_deepWGS	140	0.485714	2.03765
MBC_315.ctDNA_deepWGS	140	0.492857	2.05258
MBC_315.ctDNA_deepWGS	140	0.5	2.07553
MBC_315.ctDNA_deepWGS	140	0.507143	2.09452
MBC_315.ctDNA_deepWGS	140	0.514286	2.10998
MBC_315.ctDNA_deepWGS	140	0.521429	2.12411
MBC_315.ctDNA_deepWGS	140	0.528571	2.1304
MBC_315.ctDNA_deepWGS	140	0.535714	2.13739
MBC_315.ctDNA_deepWGS	140	0.542857	2.14686
MBC_315.ctDNA_deepWGS	140	0.55	2.15078
MBC_315.ctDNA_deepWGS	140	0.557143	2.15492
MBC_315.ctDNA_deepWGS	140	0.564286	2.15582
MBC_315.ctDNA_deepWGS	140	0.571429	2.15681
MBC_315.ctDNA_deepWGS	140	0.578571	2.15786
MBC_315.ctDNA_deepWGS	140	0.585714	2.15948
MBC_315.ctDNA_deepWGS	140	0.592857	2.16848
MBC_315.ctDNA_deepWGS	140	0.6	2.16
MBC_315.ctDNA_deepWGS	140	0.607143	2.15948
MBC_315.ctDNA_deepWGS	140	0.614286	2.15747
MBC_315.ctDNA_deepWGS	140	0.621429	2.14121
MBC_315.ctDNA_deepWGS	140	0.628571	2.13147
MBC_315.ctDNA_deepWGS	140	0.635714	2.12087
MBC_315.ctDNA_deepWGS	140	0.642857	2.0983
MBC_315.ctDNA_deepWGS	140	0.65	2.07712
MBC_315.ctDNA_deepWGS	140	0.657143	2.04813
MBC_315.ctDNA_deepWGS	140	0.664286	2.00824
MBC_315.ctDNA_deepWGS	140	0.671429	1.97596
MBC_315.ctDNA_deepWGS	140	0.678571	1.9245
MBC_315.ctDNA_deepWGS	140	0.685714	1.87196
MBC_315.ctDNA_deepWGS	140	0.692857	1.81133
MBC_315.ctDNA_deepWGS	140	0.7	1.74382
MBC_315.ctDNA_deepWGS	140	0.707143	1.66118
MBC_315.ctDNA_deepWGS	140	0.714286	1.59749
MBC_315.ctDNA_deepWGS	140	0.721429	1.50476
MBC_315.ctDNA_deepWGS	140	0.728571	1.44346
MBC_315.ctDNA_deepWGS	140	0.735714	1.37032
MBC_315.ctDNA_deepWGS	140	0.742857	1.29486
MBC_315.ctDNA_deepWGS	140	0.75	1.23971
MBC_315.ctDNA_deepWGS	140	0.757143	1.17574
MBC_315.ctDNA_deepWGS	140	0.764286	1.1244
MBC_315.ctDNA_deepWGS	140	0.771429	1.0804
MBC_315.ctDNA_deepWGS	140	0.778571	1.0282
MBC_315.ctDNA_deepWGS	140	0.785714	0.978356
MBC_315.ctDNA_deepWGS	140	0.792857	0.930583
MBC_315.ctDNA_deepWGS	140	0.8	0.904241
MBC_315.ctDNA_deepWGS	140	0.807143	0.866497
MBC_315.ctDNA_deepWGS	140	0.814286	0.820112
MBC_315.ctDNA_deepWGS	140	0.821429	0.786459
MBC_315.ctDNA_deepWGS	140	0.828571	0.748048
MBC_315.ctDNA_deepWGS	140	0.835714	0.720204
MBC_315.ctDNA_deepWGS	140	0.842857	0.699118
MBC_315.ctDNA_deepWGS	140	0.85	0.651655
MBC_315.ctDNA_deepWGS	140	0.857143	0.598907
MBC_315.ctDNA_deepWGS	140	0.864286	0.533795
MBC_315.ctDNA_deepWGS	140	0.871429	0.473141
MBC_315.ctDNA_deepWGS	140	0.878571	0.346503
MBC_315.ctDNA_deepWGS	140	0.885714	0.281863
MBC_315.ctDNA_deepWGS	140	0.892857	0.228093
MBC_315.ctDNA_deepWGS	140	0.9	0.118725
MBC_315.ctDNA_deepWGS	160	0	0.0193335
MBC_315.ctDNA_deepWGS	160	0.00625	0.0193335
MBC_315.ctDNA_deepWGS	160	0.0125	0.0193335
MBC_315.ctDNA_deepWGS	160	0.01875	0.0193335
MBC_315.ctDNA_deepWGS	160	0.025	0.0183236
MBC_315.ctDNA_deepWGS	160	0.03125	0.0231661
MBC_315.ctDNA_deepWGS	160	0.0375	0.0277828
MBC_315.ctDNA_deepWGS	160	0.04375	0.0309211
MBC_315.ctDNA_deepWGS	160	0.05	0.0316951
MBC_315.ctDNA_deepWGS	160	0.05625	0.0336271
MBC_315.ctDNA_deepWGS	160	0.0625	0.035286
MBC_315.ctDNA_deepWGS	160	0.06875	0.041201
MBC_315.ctDNA_deepWGS	160	0.075	0.0439228
MBC_315.ctDNA_deepWGS	160	0.08125	0.0465166
MBC_315.ctDNA_deepWGS	160	0.0875	0.0512415
MBC_315.ctDNA_deepWGS	160	0.09375	0.0568642
MBC_315.ctDNA_deepWGS	160	0.1	0.0651843
MBC_315.ctDNA_deepWGS	160	0.10625	0.0711666
MBC_315.ctDNA_deepWGS	160	0.1125	0.0786582
MBC_315.ctDNA_deepWGS	160	0.11875	0.0877255
MBC_315.ctDNA_deepWGS	160	0.125	0.0949363
MBC_315.ctDNA_deepWGS	160	0.13125	0.103867
MBC_315.ctDNA_deepWGS	160	0.1375	0.121394
MBC_315.ctDNA_deepWGS	160	0.14375	0.138064
MBC_315.ctDNA_deepWGS	160	0.15	0.162766
MBC_315.ctDNA_deepWGS	160	0.15625	0.177449
MBC_315.ctDNA_deepWGS	160	0.1625	0.194751
MBC_315.ctDNA_deepWGS	160	0.16875	0.225715
MBC_315.ctDNA_deepWGS	160	0.175	0.245106
MBC_315.ctDNA_deepWGS	160	0.18125	0.268085
MBC_315.ctDNA_deepWGS	160	0.1875	0.289353
MBC_315.ctDNA_deepWGS	160	0.19375	0.308838
MBC_315.ctDNA_deepWGS	160	0.2	0.345299
MBC_315.ctDNA_deepWGS	160	0.20625	0.369414
MBC_315.ctDNA_deepWGS	160	0.2125	0.398912
MBC_315.ctDNA_deepWGS	160	0.21875	0.422754
MBC_315.ctDNA_deepWGS	160	0.225	0.452657
MBC_315.ctDNA_deepWGS	160	0.23125	0.488145
MBC_315.ctDNA_deepWGS	160	0.2375	0.519119
MBC_315.ctDNA_deepWGS	160	0.24375	0.554499
MBC_315.ctDNA_deepWGS	160	0.25	0.583898
MBC_315.ctDNA_deepWGS	160	0.25625	0.624635
MBC_315.ctDNA_deepWGS	160	0.2625	0.659497
MBC_315.ctDNA_deepWGS	160	0.26875	0.696058
MBC_315.ctDNA_deepWGS	160	0.275	0.73378
MBC_315.ctDNA_deepWGS	160	0.28125	0.780836
MBC_315.ctDNA_deepWGS	160	0.2875	0.820795
MBC_315.ctDNA_deepWGS	160	0.29375	0.865713
MBC_315.ctDNA_deepWGS	160	0.3	0.908028
MBC_315.ctDNA_deepWGS	160	0.30625	0.959711
MBC_315.ctDNA_deepWGS	160	0.3125	1.00672
MBC_315.ctDNA_deepWGS	160	0.31875	1.055
MBC_315.ctDNA_deepWGS	160	0.325	1.10202
MBC_315.ctDNA_deepWGS	160	0.33125	1.15522
MBC_315.ctDNA_deepWGS	160	0.3375	1.20273
MBC_315.ctDNA_deepWGS	160	0.34375	1.25451
MBC_315.ctDNA_deepWGS	160	0.35	1.30115
MBC_315.ctDNA_deepWGS	160	0.35625	1.35216
MBC_315.ctDNA_deepWGS	160	0.3625	1.39869
MBC_315.ctDNA_deepWGS	160	0.36875	1.45181
MBC_315.ctDNA_deepWGS	160	0.375	1.49828
MBC_315.ctDNA_deepWGS	160	0.38125	1.54849
MBC_315.ctDNA_deepWGS	160	0.3875	1.59273
MBC_315.ctDNA_deepWGS	160	0.39375	1.63902
MBC_315.ctDNA_deepWGS	160	0.4	1.68056
MBC_315.ctDNA_deepWGS	160	0.40625	1.72951
MBC_315.ctDNA_deepWGS	160	0.4125	1.76664
MBC_315.ctDNA_deepWGS	160	0.41875	1.80798
MBC_315.ctDNA_deepWGS	160	0.425	1.84812
MBC_315.ctDNA_deepWGS	160	0.43125	1.88984
MBC_315.ctDNA_deepWGS	160	0.4375	1.92057
MBC_315.ctDNA_deepWGS	160	0.44375	1.95837
MBC_315.ctDNA_deepWGS	160	0.45	1.99023
MBC_315.ctDNA_deepWGS	160	0.45625	2.02425
MBC_315.ctDNA_deepWGS	160	0.4625	2.0527
MBC_315.ctDNA_deepWGS	160	0.46875	2.07252
MBC_315.ctDNA_deepWGS	160	0.475	2.09734
MBC_315.ctDNA_deepWGS	160	0.48125	2.11434
MBC_315.ctDNA_deepWGS	160	0.4875	2.12964
MBC_315.ctDNA_deepWGS	160	0.49375	2.14328
MBC_315.ctDNA_deepWGS	160	0.5	2.15374
MBC_315.ctDNA_deepWGS	160	0.50625	2.16276
MBC_315.ctDNA_deepWGS	160	0.5125	2.17043
MBC_315.ctDNA_deepWGS	160	0.51875	2.17992
MBC_315.ctDNA_deepWGS	160	0.525	2.19017
MBC_315.ctDNA_deepWGS	160	0.53125	2.20376
MBC_315.ctDNA_deepWGS	160	0.5375	2.21739
MBC_315.ctDNA_deepWGS	160	0.54375	2.22796
MBC_315.ctDNA_deepWGS	160	0.55	2.24501
MBC_315.ctDNA_deepWGS	160	0.55625	2.26307
MBC_315.ctDNA_deepWGS	160	0.5625	2.28025
MBC_315.ctDNA_deepWGS	160	0.56875	2.30007
MBC_315.ctDNA_deepWGS	160	0.575	2.30604
MBC_315.ctDNA_deepWGS	160	0.58125	2.31763
MBC_315.ctDNA_deepWGS	160	0.5875	2.32541
MBC_315.ctDNA_deepWGS	160	0.59375	2.3195
MBC_315.ctDNA_deepWGS	160	0.6	2.31086
MBC_315.ctDNA_deepWGS	160	0.60625	2.30467
MBC_315.ctDNA_deepWGS	160	0.6125	2.29413
MBC_315.ctDNA_deepWGS	160	0.61875	2.27646
MBC_315.ctDNA_deepWGS	160	0.625	2.25705
MBC_315.ctDNA_deepWGS	160	0.63125	2.22532
MBC_315.ctDNA_deepWGS	160	0.6375	2.20608
MBC_315.ctDNA_deepWGS	160	0.64375	2.18131
MBC_315.ctDNA_deepWGS	160	0.65	2.14257
MBC_315.ctDNA_deepWGS	160	0.65625	2.11657
MBC_315.ctDNA_deepWGS	160	0.6625	2.07622
MBC_315.ctDNA_deepWGS	160	0.66875	2.03129
MBC_315.ctDNA_deepWGS	160	0.675	1.97537
MBC_315.ctDNA_deepWGS	160	0.68125	1.92682
MBC_315.ctDNA_deepWGS	160	0.6875	1.84187
MBC_315.ctDNA_deepWGS	160	0.69375	1.77962
MBC_315.ctDNA_deepWGS	160	0.7	1.6962
MBC_315.ctDNA_deepWGS	160	0.70625	1.60537
MBC_315.ctDNA_deepWGS	160	0.7125	1.52898
MBC_315.ctDNA_deepWGS	160	0.71875	1.44638
MBC_315.ctDNA_deepWGS	160	0.725	1.37089
MBC_315.ctDNA_deepWGS	160	0.73125	1.32114
MBC_315.ctDNA_deepWGS	160	0.7375	1.24111
MBC_315.ctDNA_deepWGS	160	0.74375	1.18604
MBC_315.ctDNA_deepWGS	160	0.75	1.13768
MBC_315.ctDNA_deepWGS	160	0.75625	1.08399
MBC_315.ctDNA_deepWGS	160	0.7625	1.04556
MBC_315.ctDNA_deepWGS	160	0.76875	0.999337
MBC_315.ctDNA_deepWGS	160	0.775	0.959656
MBC_315.ctDNA_deepWGS	160	0.78125	0.89625
MBC_315.ctDNA_deepWGS	160	0.7875	0.868202
MBC_315.ctDNA_deepWGS	160	0.79375	0.85112
MBC_315.ctDNA_deepWGS	160	0.8	0.814558
MBC_315.ctDNA_deepWGS	160	0.80625	0.78001
MBC_315.ctDNA_deepWGS	160	0.8125	0.738661
MBC_315.ctDNA_deepWGS	160	0.81875	0.714623
MBC_315.ctDNA_deepWGS	160	0.825	0.670362
MBC_315.ctDNA_deepWGS	160	0.83125	0.648477
MBC_315.ctDNA_deepWGS	160	0.8375	0.6016
MBC_315.ctDNA_deepWGS	160	0.84375	0.564944
MBC_315.ctDNA_deepWGS	160	0.85	0.511904
MBC_315.ctDNA_deepWGS	160	0.85625	0.452756
MBC_315.ctDNA_deepWGS	160	0.8625	0.403212
MBC_315.ctDNA_deepWGS	160	0.86875	0.330969
MBC_315.ctDNA_deepWGS	160	0.875	0.263422
MBC_315.ctDNA_deepWGS	160	0.88125	0.168321
MBC_315.ctDNA_deepWGS	160	0.8875	0.117219
MBC_315.ctDNA_deepWGS	160	0.89375	0.0525965
MBC_315.ctDNA_deepWGS	180	0.0277778	0.00828622
MBC_315.ctDNA_deepWGS	180	0.0333333	0.00990072
MBC_315.ctDNA_deepWGS	180	0.0388889	0.0147571
MBC_315.ctDNA_deepWGS	180	0.0444444	0.0159585
MBC_315.ctDNA_deepWGS	180	0.05	0.0159585
MBC_315.ctDNA_deepWGS	180	0.0555556	0.0161413
MBC_315.ctDNA_deepWGS	180	0.0611111	0.017798
MBC_315.ctDNA_deepWGS	180	0.0666667	0.0186284
MBC_315.ctDNA_deepWGS	180	0.0722222	0.0222229
MBC_315.ctDNA_deepWGS	180	0.0777778	0.024931
MBC_315.ctDNA_deepWGS	180	0.0833333	0.0271904
MBC_315.ctDNA_deepWGS	180	0.0888889	0.0316839
MBC_315.ctDNA_deepWGS	180	0.0944444	0.0364249
MBC_315.ctDNA_deepWGS	180	0.1	0.0408349
MBC_315.ctDNA_deepWGS	180	0.105556	0.0438829
MBC_315.ctDNA_deepWGS	180	0.111111	0.0504064
MBC_315.ctDNA_deepWGS	180	0.116667	0.0553406
MBC_315.ctDNA_deepWGS	180	0.122222	0.0602912
MBC_315.ctDNA_deepWGS	180	0.127778	0.0679529
MBC_315.ctDNA_deepWGS	180	0.133333	0.0798167
MBC_315.ctDNA_deepWGS	180	0.138889	0.0874165
MBC_315.ctDNA_deepWGS	180	0.144444	0.0976206
MBC_315.ctDNA_deepWGS	180	0.15	0.108301
MBC_315.ctDNA_deepWGS	180	0.155556	0.122105
MBC_315.ctDNA_deepWGS	180	0.161111	0.13666
MBC_315.ctDNA_deepWGS	180	0.166667	0.158991
MBC_315.ctDNA_deepWGS	180	0.172222	0.178064
MBC_315.ctDNA_deepWGS	180	0.177778	0.195409
MBC_315.ctDNA_deepWGS	180	0.183333	0.216403
MBC_315.ctDNA_deepWGS	180	0.188889	0.239388
MBC_315.ctDNA_deepWGS	180	0.194444	0.255363
MBC_315.ctDNA_deepWGS	180	0.2	0.279676
MBC_315.ctDNA_deepWGS	180	0.205556	0.296084
MBC_315.ctDNA_deepWGS	180	0.211111	0.324495
MBC_315.ctDNA_deepWGS	180	0.216667	0.34967
MBC_315.ctDNA_deepWGS	180	0.222222	0.374222
MBC_315.ctDNA_deepWGS	180	0.227778	0.396168
MBC_315.ctDNA_deepWGS	180	0.233333	0.428824
MBC_315.ctDNA_deepWGS	180	0.238889	0.455734
MBC_315.ctDNA_deepWGS	180	0.244444	0.486328
MBC_315.ctDNA_deepWGS	180	0.25	0.515
MBC_315.ctDNA_deepWGS	180	0.255556	0.544035
MBC_315.ctDNA_deepWGS	180	0.261111	0.581423
MBC_315.ctDNA_deepWGS	180	0.266667	0.621163
MBC_315.ctDNA_deepWGS	180	0.272222	0.652377
MBC_315.ctDNA_deepWGS	180	0.277778	0.690231
MBC_315.ctDNA_deepWGS	180	0.283333	0.728386
MBC_315.ctDNA_deepWGS	180	0.288889	0.769554
MBC_315.ctDNA_deepWGS	180	0.294444	0.808601
MBC_315.ctDNA_deepWGS	180	0.3	0.852897
MBC_315.ctDNA_deepWGS	180	0.305556	0.897442
MBC_315.ctDNA_deepWGS	180	0.311111	0.945703
MBC_315.ctDNA_deepWGS	180	0.316667	0.993333
MBC_315.ctDNA_deepWGS	180	0.322222	1.03281
MBC_315.ctDNA_deepWGS	180	0.327778	1.08469
MBC_315.ctDNA_deepWGS	180	0.333333	1.12684
MBC_315.ctDNA_deepWGS	180	0.338889	1.174
MBC_315.ctDNA_deepWGS	180	0.344444	1.2241
MBC_315.ctDNA_deepWGS	180	0.35	1.26779
MBC_315.ctDNA_deepWGS	180	0.355556	1.31188
MBC_315.ctDNA_deepWGS	180	0.361111	1.35326
MBC_315.ctDNA_deepWGS	180	0.366667	1.40501
MBC_315.ctDNA_deepWGS	180	0.372222	1.44234
MBC_315.ctDNA_deepWGS	180	0.377778	1.48896
MBC_315.ctDNA_deepWGS	180	0.383333	1.53213
MBC_315.ctDNA_deepWGS	180	0.388889	1.5794
MBC_315.ctDNA_deepWGS	180	0.394444	1.61739
MBC_315.ctDNA_deepWGS	180	0.4	1.66727
MBC_315.ctDNA_deepWGS	180	0.405556	1.69904
MBC_315.ctDNA_deepWGS	180	0.411111	1.74231
MBC_315.ctDNA_deepWGS	180	0.416667	1.7743
MBC_315.ctDNA_deepWGS	180	0.422222	1.81175
MBC_315.ctDNA_deepWGS	180	0.427778	1.84808
MBC_315.ctDNA_deepWGS	180	0.433333	1.87943
MBC_315.ctDNA_deepWGS	180	0.438889	1.90626
MBC_315.ctDNA_deepWGS	180	0.444444	1.93475
MBC_315.ctDNA_deepWGS	180	0.45	1.96849
MBC_315.ctDNA_deepWGS	180	0.455556	1.98491
MBC_315.ctDNA_deepWGS	180	0.461111	2.01131
MBC_315.ctDNA_deepWGS	180	0.466667	2.02933
MBC_315.ctDNA_deepWGS	180	0.472222	2.04664
MBC_315.ctDNA_deepWGS	180	0.477778	2.0585
MBC_315.ctDNA_deepWGS	180	0.483333	2.07552
MBC_315.ctDNA_deepWGS	180	0.488889	2.08926
MBC_315.ctDNA_deepWGS	180	0.494444	2.0988
MBC_315.ctDNA_deepWGS	180	0.5	2.1095
MBC_315.ctDNA_deepWGS	180	0.505556	2.11855
MBC_315.ctDNA_deepWGS	180	0.511111	2.13581
MBC_315.ctDNA_deepWGS	180	0.516667	2.15813
MBC_315.ctDNA_deepWGS	180	0.522222	2.17468
MBC_315.ctDNA_deepWGS	180	0.527778	2.19412
MBC_315.ctDNA_deepWGS	180	0.533333	2.21435
MBC_315.ctDNA_deepWGS	180	0.538889	2.24407
MBC_315.ctDNA_deepWGS	180	0.544444	2.26076
MBC_315.ctDNA_deepWGS	180	0.55	2.27955
MBC_315.ctDNA_deepWGS	180	0.555556	2.29325
MBC_315.ctDNA_deepWGS	180	0.561111	2.30906
MBC_315.ctDNA_deepWGS	180	0.566667	2.3235
MBC_315.ctDNA_deepWGS	180	0.572222	2.33184
MBC_315.ctDNA_deepWGS	180	0.577778	2.33515
MBC_315.ctDNA_deepWGS	180	0.583333	2.33883
MBC_315.ctDNA_deepWGS	180	0.588889	2.3378
MBC_315.ctDNA_deepWGS	180	0.594444	2.32955
MBC_315.ctDNA_deepWGS	180	0.6	2.32264
MBC_315.ctDNA_deepWGS	180	0.605556	2.3061
MBC_315.ctDNA_deepWGS	180	0.611111	2.295
MBC_315.ctDNA_deepWGS	180	0.616667	2.27818
MBC_315.ctDNA_deepWGS	180	0.622222	2.26176
MBC_315.ctDNA_deepWGS	180	0.627778	2.24271
MBC_315.ctDNA_deepWGS	180	0.633333	2.22401
MBC_315.ctDNA_deepWGS	180	0.638889	2.19911
MBC_315.ctDNA_deepWGS	180	0.644444	2.17156
MBC_315.ctDNA_deepWGS	180	0.65	2.14434
MBC_315.ctDNA_deepWGS	180	0.655556	2.11175
MBC_315.ctDNA_deepWGS	180	0.661111	2.08
MBC_315.ctDNA_deepWGS	180	0.666667	2.0254
MBC_315.ctDNA_deepWGS	180	0.672222	1.98834
MBC_315.ctDNA_deepWGS	180	0.677778	1.92558
MBC_315.ctDNA_deepWGS	180	0.683333	1.88191
MBC_315.ctDNA_deepWGS	180	0.688889	1.84002
MBC_315.ctDNA_deepWGS	180	0.694444	1.79821
MBC_315.ctDNA_deepWGS	180	0.7	1.70864
MBC_315.ctDNA_deepWGS	180	0.705556	1.6187
MBC_315.ctDNA_deepWGS	180	0.711111	1.56746
MBC_315.ctDNA_deepWGS	180	0.716667	1.50871
MBC_315.ctDNA_deepWGS	180	0.722222	1.45621
MBC_315.ctDNA_deepWGS	180	0.727778	1.41387
MBC_315.ctDNA_deepWGS	180	0.733333	1.36112
MBC_315.ctDNA_deepWGS	180	0.738889	1.31852
MBC_315.ctDNA_deepWGS	180	0.744444	1.28185
MBC_315.ctDNA_deepWGS	180	0.75	1.22661
MBC_315.ctDNA_deepWGS	180	0.755556	1.18908
MBC_315.ctDNA_deepWGS	180	0.761111	1.14558
MBC_315.ctDNA_deepWGS	180	0.766667	1.10523
MBC_315.ctDNA_deepWGS	180	0.772222	1.06202
MBC_315.ctDNA_deepWGS	180	0.777778	1.03765
MBC_315.ctDNA_deepWGS	180	0.783333	1.00757
MBC_315.ctDNA_deepWGS	180	0.788889	0.971278
MBC_315.ctDNA_deepWGS	180	0.794444	0.93409
MBC_315.ctDNA_deepWGS	180	0.8	0.889827
MBC_315.ctDNA_deepWGS	180	0.805556	0.855462
MBC_315.ctDNA_deepWGS	180	0.811111	0.835241
MBC_315.ctDNA_deepWGS	180	0.816667	0.811923
MBC_315.ctDNA_deepWGS	180	0.822222	0.780618
MBC_315.ctDNA_deepWGS	180	0.827778	0.751696
MBC_315.ctDNA_deepWGS	180	0.833333	0.700478
MBC_315.ctDNA_deepWGS	180	0.838889	0.662546
MBC_315.ctDNA_deepWGS	180	0.844444	0.595631
MBC_315.ctDNA_deepWGS	180	0.85	0.516133
MBC_315.ctDNA_deepWGS	180	0.855556	0.437368
MBC_315.ctDNA_deepWGS	180	0.861111	0.366223
MBC_315.ctDNA_deepWGS	180	0.866667	0.266209
MBC_315.ctDNA_deepWGS	180	0.872222	0.194606
MBC_315.ctDNA_deepWGS	180	0.877778	0.124694
MBC_315.ctDNA_deepWGS	200	0.115	0.0291175
MBC_315.ctDNA_deepWGS	200	0.12	0.0483319
MBC_315.ctDNA_deepWGS	200	0.125	0.0628595
MBC_315.ctDNA_deepWGS	200	0.13	0.0681672
MBC_315.ctDNA_deepWGS	200	0.135	0.0758931
MBC_315.ctDNA_deepWGS	200	0.14	0.0895815
MBC_315.ctDNA_deepWGS	200	0.145	0.103555
MBC_315.ctDNA_deepWGS	200	0.15	0.117439
MBC_315.ctDNA_deepWGS	200	0.155	0.129704
MBC_315.ctDNA_deepWGS	200	0.16	0.140317
MBC_315.ctDNA_deepWGS	200	0.165	0.151495
MBC_315.ctDNA_deepWGS	200	0.17	0.166495
MBC_315.ctDNA_deepWGS	200	0.175	0.182154
MBC_315.ctDNA_deepWGS	200	0.18	0.198331
MBC_315.ctDNA_deepWGS	200	0.185	0.211149
MBC_315.ctDNA_deepWGS	200	0.19	0.225732
MBC_315.ctDNA_deepWGS	200	0.195	0.246402
MBC_315.ctDNA_deepWGS	200	0.2	0.257145
MBC_315.ctDNA_deepWGS	200	0.205	0.274004
MBC_315.ctDNA_deepWGS	200	0.21	0.292771
MBC_315.ctDNA_deepWGS	200	0.215	0.31268
MBC_315.ctDNA_deepWGS	200	0.22	0.334606
MBC_315.ctDNA_deepWGS	200	0.225	0.362668
MBC_315.ctDNA_deepWGS	200	0.23	0.378887
MBC_315.ctDNA_deepWGS	200	0.235	0.409047
MBC_315.ctDNA_deepWGS	200	0.24	0.430828
MBC_315.ctDNA_deepWGS	200	0.245	0.449246
MBC_315.ctDNA_deepWGS	200	0.25	0.490632
MBC_315.ctDNA_deepWGS	200	0.255	0.510364
MBC_315.ctDNA_deepWGS	200	0.26	0.534038
MBC_315.ctDNA_deepWGS	200	0.265	0.566458
MBC_315.ctDNA_deepWGS	200	0.27	0.610214
MBC_315.ctDNA_deepWGS	200	0.275	0.645761
MBC_315.ctDNA_deepWGS	200	0.28	0.681
MBC_315.ctDNA_deepWGS	200	0.285	0.714572
MBC_315.ctDNA_deepWGS	200	0.29	0.746572
MBC_315.ctDNA_deepWGS	200	0.295	0.789837
MBC_315.ctDNA_deepWGS	200	0.3	0.817711
MBC_315.ctDNA_deepWGS	200	0.305	0.865515
MBC_315.ctDNA_deepWGS	200	0.31	0.908867
MBC_315.ctDNA_deepWGS	200	0.315	0.945258
MBC_315.ctDNA_deepWGS	200	0.32	0.985966
MBC_315.ctDNA_deepWGS	200	0.325	1.02063
MBC_315.ctDNA_deepWGS	200	0.33	1.06487
MBC_315.ctDNA_deepWGS	200	0.335	1.11686
MBC_315.ctDNA_deepWGS	200	0.34	1.15723
MBC_315.ctDNA_deepWGS	200	0.345	1.20063
MBC_315.ctDNA_deepWGS	200	0.35	1.24578
MBC_315.ctDNA_deepWGS	200	0.355	1.28351
MBC_315.ctDNA_deepWGS	200	0.36	1.32294
MBC_315.ctDNA_deepWGS	200	0.365	1.37118
MBC_315.ctDNA_deepWGS	200	0.37	1.40471
MBC_315.ctDNA_deepWGS	200	0.375	1.44414
MBC_315.ctDNA_deepWGS	200	0.38	1.48382
MBC_315.ctDNA_deepWGS	200	0.385	1.52377
MBC_315.ctDNA_deepWGS	200	0.39	1.5596
MBC_315.ctDNA_deepWGS	200	0.395	1.59769
MBC_315.ctDNA_deepWGS	200	0.4	1.63536
MBC_315.ctDNA_deepWGS	200	0.405	1.68045
MBC_315.ctDNA_deepWGS	200	0.41	1.70341
MBC_315.ctDNA_deepWGS	200	0.415	1.74114
MBC_315.ctDNA_deepWGS	200	0.42	1.77345
MBC_315.ctDNA_deepWGS	200	0.425	1.79985
MBC_315.ctDNA_deepWGS	200	0.43	1.82885
MBC_315.ctDNA_deepWGS	200	0.435	1.84608
MBC_315.ctDNA_deepWGS	200	0.44	1.8723
MBC_315.ctDNA_deepWGS	200	0.445	1.89889
MBC_315.ctDNA_deepWGS	200	0.45	1.91634
MBC_315.ctDNA_deepWGS	200	0.455	1.9417
MBC_315.ctDNA_deepWGS	200	0.46	1.95674
MBC_315.ctDNA_deepWGS	200	0.465	1.97777
MBC_315.ctDNA_deepWGS	200	0.47	1.99354
MBC_315.ctDNA_deepWGS	200	0.475	2.00628
MBC_315.ctDNA_deepWGS	200	0.48	2.01738
MBC_315.ctDNA_deepWGS	200	0.485	2.03278
MBC_315.ctDNA_deepWGS	200	0.49	2.04368
MBC_315.ctDNA_deepWGS	200	0.495	2.05412
MBC_315.ctDNA_deepWGS	200	0.5	2.06442
MBC_315.ctDNA_deepWGS	200	0.505	2.07147
MBC_315.ctDNA_deepWGS	200	0.51	2.07759
MBC_315.ctDNA_deepWGS	200	0.515	2.0851
MBC_315.ctDNA_deepWGS	200	0.52	2.09345
MBC_315.ctDNA_deepWGS	200	0.525	2.10532
MBC_315.ctDNA_deepWGS	200	0.53	2.11424
MBC_315.ctDNA_deepWGS	200	0.535	2.12165
MBC_315.ctDNA_deepWGS	200	0.54	2.13753
MBC_315.ctDNA_deepWGS	200	0.545	2.15556
MBC_315.ctDNA_deepWGS	200	0.55	2.16766
MBC_315.ctDNA_deepWGS	200	0.555	2.18265
MBC_315.ctDNA_deepWGS	200	0.56	2.19698
MBC_315.ctDNA_deepWGS	200	0.565	2.20331
MBC_315.ctDNA_deepWGS	200	0.57	2.21346
MBC_315.ctDNA_deepWGS	200	0.575	2.21625
MBC_315.ctDNA_deepWGS	200	0.58	2.21821
MBC_315.ctDNA_deepWGS	200	0.585	2.2197
MBC_315.ctDNA_deepWGS	200	0.59	2.21797
MBC_315.ctDNA_deepWGS	200	0.595	2.21539
MBC_315.ctDNA_deepWGS	200	0.6	2.21378
MBC_315.ctDNA_deepWGS	200	0.605	2.19948
MBC_315.ctDNA_deepWGS	200	0.61	2.19159
MBC_315.ctDNA_deepWGS	200	0.615	2.17776
MBC_315.ctDNA_deepWGS	200	0.62	2.16464
MBC_315.ctDNA_deepWGS	200	0.625	2.14897
MBC_315.ctDNA_deepWGS	200	0.63	2.13195
MBC_315.ctDNA_deepWGS	200	0.635	2.10799
MBC_315.ctDNA_deepWGS	200	0.64	2.09067
MBC_315.ctDNA_deepWGS	200	0.645	2.06006
MBC_315.ctDNA_deepWGS	200	0.65	2.02797
MBC_315.ctDNA_deepWGS	200	0.655	2.00094
MBC_315.ctDNA_deepWGS	200	0.66	1.97237
MBC_315.ctDNA_deepWGS	200	0.665	1.93587
MBC_315.ctDNA_deepWGS	200	0.67	1.90817
MBC_315.ctDNA_deepWGS	200	0.675	1.87744
MBC_315.ctDNA_deepWGS	200	0.68	1.84306
MBC_315.ctDNA_deepWGS	200	0.685	1.80242
MBC_315.ctDNA_deepWGS	200	0.69	1.76388
MBC_315.ctDNA_deepWGS	200	0.695	1.72832
MBC_315.ctDNA_deepWGS	200	0.7	1.68992
MBC_315.ctDNA_deepWGS	200	0.705	1.64764
MBC_315.ctDNA_deepWGS	200	0.71	1.61803
MBC_315.ctDNA_deepWGS	200	0.715	1.592
MBC_315.ctDNA_deepWGS	200	0.72	1.5677
MBC_315.ctDNA_deepWGS	200	0.725	1.53475
MBC_315.ctDNA_deepWGS	200	0.73	1.51187
MBC_315.ctDNA_deepWGS	200	0.735	1.48148
MBC_315.ctDNA_deepWGS	200	0.74	1.46665
MBC_315.ctDNA_deepWGS	200	0.745	1.4354
MBC_315.ctDNA_deepWGS	200	0.75	1.3871
MBC_315.ctDNA_deepWGS	200	0.755	1.3568
MBC_315.ctDNA_deepWGS	200	0.76	1.33139
MBC_315.ctDNA_deepWGS	200	0.765	1.3099
MBC_315.ctDNA_deepWGS	200	0.77	1.28958
MBC_315.ctDNA_deepWGS	200	0.775	1.27464
MBC_315.ctDNA_deepWGS	200	0.78	1.23612
MBC_315.ctDNA_deepWGS	200	0.785	1.21022
MBC_315.ctDNA_deepWGS	200	0.79	1.185
MBC_315.ctDNA_deepWGS	200	0.795	1.14528
MBC_315.ctDNA_deepWGS	200	0.8	1.09267
MBC_315.ctDNA_deepWGS	200	0.805	1.0793
MBC_315.ctDNA_deepWGS	200	0.81	1.06034
MBC_315.ctDNA_deepWGS	200	0.815	1.02227
MBC_315.ctDNA_deepWGS	200	0.82	0.988415
MBC_315.ctDNA_deepWGS	200	0.825	0.949829
MBC_315.ctDNA_deepWGS	200	0.83	0.910815
MBC_315.ctDNA_deepWGS	200	0.835	0.849171
MBC_315.ctDNA_deepWGS	200	0.84	0.797018
MBC_315.ctDNA_deepWGS	200	0.845	0.717646
MBC_315.ctDNA_deepWGS	200	0.85	0.625544
MBC_315.ctDNA_deepWGS	200	0.855	0.507387
MBC_315.ctDNA_deepWGS	200	0.86	0.388132
MBC_315.ctDNA_deepWGS	200	0.865	0.235892
HD46.ctDNA.WGS.FC19269448	100	0	1.43554
HD46.ctDNA.WGS.FC19269448	100	0.01	1.43554
HD46.ctDNA.WGS.FC19269448	100	0.02	1.43554
HD46.ctDNA.WGS.FC19269448	100	0.03	1.24425
HD46.ctDNA.WGS.FC19269448	100	0.04	1.03063
HD46.ctDNA.WGS.FC19269448	100	0.05	0.838799
HD46.ctDNA.WGS.FC19269448	100	0.06	0.802294
HD46.ctDNA.WGS.FC19269448	100	0.07	0.802294
HD46.ctDNA.WGS.FC19269448	100	0.08	0.769954
HD46.ctDNA.WGS.FC19269448	100	0.09	0.700913
HD46.ctDNA.WGS.FC19269448	100	0.1	0.664145
HD46.ctDNA.WGS.FC19269448	100	0.11	0.610034
HD46.ctDNA.WGS.FC19269448	100	0.12	0.563076
HD46.ctDNA.WGS.FC19269448	100	0.13	0.528554
HD46.ctDNA.WGS.FC19269448	100	0.14	0.509338
HD46.ctDNA.WGS.FC19269448	100	0.15	0.507182
HD46.ctDNA.WGS.FC19269448	100	0.16	0.522782
HD46.ctDNA.WGS.FC19269448	100	0.17	0.543065
HD46.ctDNA.WGS.FC19269448	100	0.18	0.574463
HD46.ctDNA.WGS.FC19269448	100	0.19	0.593264
HD46.ctDNA.WGS.FC19269448	100	0.2	0.622453
HD46.ctDNA.WGS.FC19269448	100	0.21	0.652959
HD46.ctDNA.WGS.FC19269448	100	0.22	0.706352
HD46.ctDNA.WGS.FC19269448	100	0.23	0.731472
HD46.ctDNA.WGS.FC19269448	100	0.24	0.77345
HD46.ctDNA.WGS.FC19269448	100	0.25	0.823759
HD46.ctDNA.WGS.FC19269448	100	0.26	0.85075
HD46.ctDNA.WGS.FC19269448	100	0.27	0.900927
HD46.ctDNA.WGS.FC19269448	100	0.28	0.940101
HD46.ctDNA.WGS.FC19269448	100	0.29	0.98059
HD46.ctDNA.WGS.FC19269448	100	0.3	1.03083
HD46.ctDNA.WGS.FC19269448	100	0.31	1.06819
HD46.ctDNA.WGS.FC19269448	100	0.32	1.11988
HD46.ctDNA.WGS.FC19269448	100	0.33	1.16052
HD46.ctDNA.WGS.FC19269448	100	0.34	1.20557
HD46.ctDNA.WGS.FC19269448	100	0.35	1.24405
HD46.ctDNA.WGS.FC19269448	100	0.36	1.28997
HD46.ctDNA.WGS.FC19269448	100	0.37	1.30598
HD46.ctDNA.WGS.FC19269448	100	0.38	1.35897
HD46.ctDNA.WGS.FC19269448	100	0.39	1.39012
HD46.ctDNA.WGS.FC19269448	100	0.4	1.42488
HD46.ctDNA.WGS.FC19269448	100	0.41	1.45503
HD46.ctDNA.WGS.FC19269448	100	0.42	1.47311
HD46.ctDNA.WGS.FC19269448	100	0.43	1.48698
HD46.ctDNA.WGS.FC19269448	100	0.44	1.50192
HD46.ctDNA.WGS.FC19269448	100	0.45	1.5169
HD46.ctDNA.WGS.FC19269448	100	0.46	1.53316
HD46.ctDNA.WGS.FC19269448	100	0.47	1.54411
HD46.ctDNA.WGS.FC19269448	100	0.48	1.57999
HD46.ctDNA.WGS.FC19269448	100	0.49	1.59804
HD46.ctDNA.WGS.FC19269448	100	0.5	1.6136
HD46.ctDNA.WGS.FC19269448	100	0.51	1.61791
HD46.ctDNA.WGS.FC19269448	100	0.52	1.6241
HD46.ctDNA.WGS.FC19269448	100	0.53	1.6129
HD46.ctDNA.WGS.FC19269448	100	0.54	1.60937
HD46.ctDNA.WGS.FC19269448	100	0.55	1.60598
HD46.ctDNA.WGS.FC19269448	100	0.56	1.59328
HD46.ctDNA.WGS.FC19269448	100	0.57	1.58669
HD46.ctDNA.WGS.FC19269448	100	0.58	1.58138
HD46.ctDNA.WGS.FC19269448	100	0.59	1.58291
HD46.ctDNA.WGS.FC19269448	100	0.6	1.56855
HD46.ctDNA.WGS.FC19269448	100	0.61	1.56242
HD46.ctDNA.WGS.FC19269448	100	0.62	1.55322
HD46.ctDNA.WGS.FC19269448	100	0.63	1.53306
HD46.ctDNA.WGS.FC19269448	100	0.64	1.50297
HD46.ctDNA.WGS.FC19269448	100	0.65	1.46034
HD46.ctDNA.WGS.FC19269448	100	0.66	1.4194
HD46.ctDNA.WGS.FC19269448	100	0.67	1.39006
HD46.ctDNA.WGS.FC19269448	100	0.68	1.37506
HD46.ctDNA.WGS.FC19269448	100	0.69	1.34085
HD46.ctDNA.WGS.FC19269448	100	0.7	1.32588
HD46.ctDNA.WGS.FC19269448	100	0.71	1.31422
HD46.ctDNA.WGS.FC19269448	100	0.72	1.27121
HD46.ctDNA.WGS.FC19269448	100	0.73	1.23689
HD46.ctDNA.WGS.FC19269448	100	0.74	1.21475
HD46.ctDNA.WGS.FC19269448	100	0.75	1.14568
HD46.ctDNA.WGS.FC19269448	100	0.76	1.09782
HD46.ctDNA.WGS.FC19269448	100	0.77	1.05817
HD46.ctDNA.WGS.FC19269448	100	0.78	1.04338
HD46.ctDNA.WGS.FC19269448	100	0.79	1.01849
HD46.ctDNA.WGS.FC19269448	100	0.8	1.00704
HD46.ctDNA.WGS.FC19269448	100	0.81	0.939283
HD46.ctDNA.WGS.FC19269448	100	0.82	0.933586
HD46.ctDNA.WGS.FC19269448	100	0.83	0.863064
HD46.ctDNA.WGS.FC19269448	100	0.84	0.833295
HD46.ctDNA.WGS.FC19269448	100	0.85	0.765045
HD46.ctDNA.WGS.FC19269448	100	0.86	0.707035
HD46.ctDNA.WGS.FC19269448	100	0.87	0.650357
HD46.ctDNA.WGS.FC19269448	100	0.88	0.458101
HD46.ctDNA.WGS.FC19269448	120	0	0.60255
HD46.ctDNA.WGS.FC19269448	120	0.00833333	0.60255
HD46.ctDNA.WGS.FC19269448	120	0.0166667	0.60255
HD46.ctDNA.WGS.FC19269448	120	0.025	0.562552
HD46.ctDNA.WGS.FC19269448	120	0.0333333	0.531924
HD46.ctDNA.WGS.FC19269448	120	0.0416667	0.496017
HD46.ctDNA.WGS.FC19269448	120	0.05	0.470397
HD46.ctDNA.WGS.FC19269448	120	0.0583333	0.422759
HD46.ctDNA.WGS.FC19269448	120	0.0666667	0.403155
HD46.ctDNA.WGS.FC19269448	120	0.075	0.464168
HD46.ctDNA.WGS.FC19269448	120	0.0833333	0.477134
HD46.ctDNA.WGS.FC19269448	120	0.0916667	0.5294
HD46.ctDNA.WGS.FC19269448	120	0.1	0.556049
HD46.ctDNA.WGS.FC19269448	120	0.108333	0.562824
HD46.ctDNA.WGS.FC19269448	120	0.116667	0.57739
HD46.ctDNA.WGS.FC19269448	120	0.125	0.543337
HD46.ctDNA.WGS.FC19269448	120	0.133333	0.543337
HD46.ctDNA.WGS.FC19269448	120	0.141667	0.54353
HD46.ctDNA.WGS.FC19269448	120	0.15	0.54598
HD46.ctDNA.WGS.FC19269448	120	0.158333	0.567135
HD46.ctDNA.WGS.FC19269448	120	0.166667	0.585984
HD46.ctDNA.WGS.FC19269448	120	0.175	0.613669
HD46.ctDNA.WGS.FC19269448	120	0.183333	0.640242
HD46.ctDNA.WGS.FC19269448	120	0.191667	0.670332
HD46.ctDNA.WGS.FC19269448	120	0.2	0.692492
HD46.ctDNA.WGS.FC19269448	120	0.208333	0.720008
HD46.ctDNA.WGS.FC19269448	120	0.216667	0.755374
HD46.ctDNA.WGS.FC19269448	120	0.225	0.781486
HD46.ctDNA.WGS.FC19269448	120	0.233333	0.804163
HD46.ctDNA.WGS.FC19269448	120	0.241667	0.827167
HD46.ctDNA.WGS.FC19269448	120	0.25	0.884771
HD46.ctDNA.WGS.FC19269448	120	0.258333	0.915207
HD46.ctDNA.WGS.FC19269448	120	0.266667	0.954796
HD46.ctDNA.WGS.FC19269448	120	0.275	0.994198
HD46.ctDNA.WGS.FC19269448	120	0.283333	1.02555
HD46.ctDNA.WGS.FC19269448	120	0.291667	1.06709
HD46.ctDNA.WGS.FC19269448	120	0.3	1.10969
HD46.ctDNA.WGS.FC19269448	120	0.308333	1.13852
HD46.ctDNA.WGS.FC19269448	120	0.316667	1.18444
HD46.ctDNA.WGS.FC19269448	120	0.325	1.21861
HD46.ctDNA.WGS.FC19269448	120	0.333333	1.26625
HD46.ctDNA.WGS.FC19269448	120	0.341667	1.28677
HD46.ctDNA.WGS.FC19269448	120	0.35	1.3312
HD46.ctDNA.WGS.FC19269448	120	0.358333	1.36607
HD46.ctDNA.WGS.FC19269448	120	0.366667	1.39836
HD46.ctDNA.WGS.FC19269448	120	0.375	1.43966
HD46.ctDNA.WGS.FC19269448	120	0.383333	1.46593
HD46.ctDNA.WGS.FC19269448	120	0.391667	1.49237
HD46.ctDNA.WGS.FC19269448	120	0.4	1.52214
HD46.ctDNA.WGS.FC19269448	120	0.408333	1.54981
HD46.ctDNA.WGS.FC19269448	120	0.416667	1.5768
HD46.ctDNA.WGS.FC19269448	120	0.425	1.5979
HD46.ctDNA.WGS.FC19269448	120	0.433333	1.61532
HD46.ctDNA.WGS.FC19269448	120	0.441667	1.645
HD46.ctDNA.WGS.FC19269448	120	0.45	1.66619
HD46.ctDNA.WGS.FC19269448	120	0.458333	1.68784
HD46.ctDNA.WGS.FC19269448	120	0.466667	1.70277
HD46.ctDNA.WGS.FC19269448	120	0.475	1.718
HD46.ctDNA.WGS.FC19269448	120	0.483333	1.74022
HD46.ctDNA.WGS.FC19269448	120	0.491667	1.7567
HD46.ctDNA.WGS.FC19269448	120	0.5	1.76251
HD46.ctDNA.WGS.FC19269448	120	0.508333	1.77107
HD46.ctDNA.WGS.FC19269448	120	0.516667	1.7778
HD46.ctDNA.WGS.FC19269448	120	0.525	1.77977
HD46.ctDNA.WGS.FC19269448	120	0.533333	1.77433
HD46.ctDNA.WGS.FC19269448	120	0.541667	1.76966
HD46.ctDNA.WGS.FC19269448	120	0.55	1.76473
HD46.ctDNA.WGS.FC19269448	120	0.558333	1.759
HD46.ctDNA.WGS.FC19269448	120	0.566667	1.75157
HD46.ctDNA.WGS.FC19269448	120	0.575	1.74543
HD46.ctDNA.WGS.FC19269448	120	0.583333	1.74094
HD46.ctDNA.WGS.FC19269448	120	0.591667	1.72602
HD46.ctDNA.WGS.FC19269448	120	0.6	1.7155
HD46.ctDNA.WGS.FC19269448	120	0.608333	1.7068
HD46.ctDNA.WGS.FC19269448	120	0.616667	1.68644
HD46.ctDNA.WGS.FC19269448	120	0.625	1.6721
HD46.ctDNA.WGS.FC19269448	120	0.633333	1.65853
HD46.ctDNA.WGS.FC19269448	120	0.641667	1.6398
HD46.ctDNA.WGS.FC19269448	120	0.65	1.62022
HD46.ctDNA.WGS.FC19269448	120	0.658333	1.6131
HD46.ctDNA.WGS.FC19269448	120	0.666667	1.60217
HD46.ctDNA.WGS.FC19269448	120	0.675	1.58043
HD46.ctDNA.WGS.FC19269448	120	0.683333	1.54493
HD46.ctDNA.WGS.FC19269448	120	0.691667	1.51122
HD46.ctDNA.WGS.FC19269448	120	0.7	1.44209
HD46.ctDNA.WGS.FC19269448	120	0.708333	1.38838
HD46.ctDNA.WGS.FC19269448	120	0.716667	1.34318
HD46.ctDNA.WGS.FC19269448	120	0.725	1.299
HD46.ctDNA.WGS.FC19269448	120	0.733333	1.24503
HD46.ctDNA.WGS.FC19269448	120	0.741667	1.18227
HD46.ctDNA.WGS.FC19269448	120	0.75	1.12079
HD46.ctDNA.WGS.FC19269448	120	0.758333	1.10052
HD46.ctDNA.WGS.FC19269448	120	0.766667	1.04601
HD46.ctDNA.WGS.FC19269448	120	0.775	0.993786
HD46.ctDNA.WGS.FC19269448	120	0.783333	0.966658
HD46.ctDNA.WGS.FC19269448	120	0.791667	0.886142
HD46.ctDNA.WGS.FC19269448	120	0.8	0.866005
HD46.ctDNA.WGS.FC19269448	120	0.808333	0.838347
HD46.ctDNA.WGS.FC19269448	120	0.816667	0.824061
HD46.ctDNA.WGS.FC19269448	120	0.825	0.808299
HD46.ctDNA.WGS.FC19269448	120	0.833333	0.78143
HD46.ctDNA.WGS.FC19269448	120	0.841667	0.720232
HD46.ctDNA.WGS.FC19269448	120	0.85	0.640244
HD46.ctDNA.WGS.FC19269448	120	0.858333	0.604103
HD46.ctDNA.WGS.FC19269448	120	0.866667	0.550791
HD46.ctDNA.WGS.FC19269448	120	0.875	0.434546
HD46.ctDNA.WGS.FC19269448	120	0.883333	0.230229
HD46.ctDNA.WGS.FC19269448	140	0	0.181556
HD46.ctDNA.WGS.FC19269448	140	0.00714286	0.181556
HD46.ctDNA.WGS.FC19269448	140	0.0142857	0.181556
HD46.ctDNA.WGS.FC19269448	140	0.0214286	0.181556
HD46.ctDNA.WGS.FC19269448	140	0.0285714	0.197416
HD46.ctDNA.WGS.FC19269448	140	0.0357143	0.211858
HD46.ctDNA.WGS.FC19269448	140	0.0428571	0.22205
HD46.ctDNA.WGS.FC19269448	140	0.05	0.220782
HD46.ctDNA.WGS.FC19269448	140	0.0571429	0.237159
HD46.ctDNA.WGS.FC19269448	140	0.0642857	0.252419
HD46.ctDNA.WGS.FC19269448	140	0.0714286	0.260577
HD46.ctDNA.WGS.FC19269448	140	0.0785714	0.289265
HD46.ctDNA.WGS.FC19269448	140	0.0857143	0.297669
HD46.ctDNA.WGS.FC19269448	140	0.0928571	0.324297
HD46.ctDNA.WGS.FC19269448	140	0.1	0.342344
HD46.ctDNA.WGS.FC19269448	140	0.107143	0.357514
HD46.ctDNA.WGS.FC19269448	140	0.114286	0.380093
HD46.ctDNA.WGS.FC19269448	140	0.121429	0.408217
HD46.ctDNA.WGS.FC19269448	140	0.128571	0.436513
HD46.ctDNA.WGS.FC19269448	140	0.135714	0.469121
HD46.ctDNA.WGS.FC19269448	140	0.142857	0.512255
HD46.ctDNA.WGS.FC19269448	140	0.15	0.550481
HD46.ctDNA.WGS.FC19269448	140	0.157143	0.580037
HD46.ctDNA.WGS.FC19269448	140	0.164286	0.613575
HD46.ctDNA.WGS.FC19269448	140	0.171429	0.642098
HD46.ctDNA.WGS.FC19269448	140	0.178571	0.654827
HD46.ctDNA.WGS.FC19269448	140	0.185714	0.683233
HD46.ctDNA.WGS.FC19269448	140	0.192857	0.706659
HD46.ctDNA.WGS.FC19269448	140	0.2	0.736003
HD46.ctDNA.WGS.FC19269448	140	0.207143	0.770118
HD46.ctDNA.WGS.FC19269448	140	0.214286	0.793934
HD46.ctDNA.WGS.FC19269448	140	0.221429	0.824921
HD46.ctDNA.WGS.FC19269448	140	0.228571	0.848621
HD46.ctDNA.WGS.FC19269448	140	0.235714	0.888481
HD46.ctDNA.WGS.FC19269448	140	0.242857	0.917522
HD46.ctDNA.WGS.FC19269448	140	0.25	0.951996
HD46.ctDNA.WGS.FC19269448	140	0.257143	0.97262
HD46.ctDNA.WGS.FC19269448	140	0.264286	1.00945
HD46.ctDNA.WGS.FC19269448	140	0.271429	1.04227
HD46.ctDNA.WGS.FC19269448	140	0.278571	1.07112
HD46.ctDNA.WGS.FC19269448	140	0.285714	1.1104
HD46.ctDNA.WGS.FC19269448	140	0.292857	1.14048
HD46.ctDNA.WGS.FC19269448	140	0.3	1.17741
HD46.ctDNA.WGS.FC19269448	140	0.307143	1.20583
HD46.ctDNA.WGS.FC19269448	140	0.314286	1.24456
HD46.ctDNA.WGS.FC19269448	140	0.321429	1.27337
HD46.ctDNA.WGS.FC19269448	140	0.328571	1.314
HD46.ctDNA.WGS.FC19269448	140	0.335714	1.34477
HD46.ctDNA.WGS.FC19269448	140	0.342857	1.37726
HD46.ctDNA.WGS.FC19269448	140	0.35	1.41138
HD46.ctDNA.WGS.FC19269448	140	0.357143	1.44568
HD46.ctDNA.WGS.FC19269448	140	0.364286	1.47431
HD46.ctDNA.WGS.FC19269448	140	0.371429	1.50645
HD46.ctDNA.WGS.FC19269448	140	0.378571	1.53576
HD46.ctDNA.WGS.FC19269448	140	0.385714	1.56869
HD46.ctDNA.WGS.FC19269448	140	0.392857	1.5972
HD46.ctDNA.WGS.FC19269448	140	0.4	1.62285
HD46.ctDNA.WGS.FC19269448	140	0.407143	1.65505
HD46.ctDNA.WGS.FC19269448	140	0.414286	1.68106
HD46.ctDNA.WGS.FC19269448	140	0.421429	1.70862
HD46.ctDNA.WGS.FC19269448	140	0.428571	1.73126
HD46.ctDNA.WGS.FC19269448	140	0.435714	1.75986
HD46.ctDNA.WGS.FC19269448	140	0.442857	1.77796
HD46.ctDNA.WGS.FC19269448	140	0.45	1.80129
HD46.ctDNA.WGS.FC19269448	140	0.457143	1.82589
HD46.ctDNA.WGS.FC19269448	140	0.464286	1.83823
HD46.ctDNA.WGS.FC19269448	140	0.471429	1.85889
HD46.ctDNA.WGS.FC19269448	140	0.478571	1.87224
HD46.ctDNA.WGS.FC19269448	140	0.485714	1.88814
HD46.ctDNA.WGS.FC19269448	140	0.492857	1.90427
HD46.ctDNA.WGS.FC19269448	140	0.5	1.91475
HD46.ctDNA.WGS.FC19269448	140	0.507143	1.93331
HD46.ctDNA.WGS.FC19269448	140	0.514286	1.94493
HD46.ctDNA.WGS.FC19269448	140	0.521429	1.95386
HD46.ctDNA.WGS.FC19269448	140	0.528571	1.95684
HD46.ctDNA.WGS.FC19269448	140	0.535714	1.95832
HD46.ctDNA.WGS.FC19269448	140	0.542857	1.95353
HD46.ctDNA.WGS.FC19269448	140	0.55	1.95295
HD46.ctDNA.WGS.FC19269448	140	0.557143	1.93997
HD46.ctDNA.WGS.FC19269448	140	0.564286	1.93039
HD46.ctDNA.WGS.FC19269448	140	0.571429	1.92566
HD46.ctDNA.WGS.FC19269448	140	0.578571	1.9217
HD46.ctDNA.WGS.FC19269448	140	0.585714	1.91973
HD46.ctDNA.WGS.FC19269448	140	0.592857	1.90091
HD46.ctDNA.WGS.FC19269448	140	0.6	1.89231
HD46.ctDNA.WGS.FC19269448	140	0.607143	1.87755
HD46.ctDNA.WGS.FC19269448	140	0.614286	1.86809
HD46.ctDNA.WGS.FC19269448	140	0.621429	1.86044
HD46.ctDNA.WGS.FC19269448	140	0.628571	1.84174
HD46.ctDNA.WGS.FC19269448	140	0.635714	1.82171
HD46.ctDNA.WGS.FC19269448	140	0.642857	1.80338
HD46.ctDNA.WGS.FC19269448	140	0.65	1.78049
HD46.ctDNA.WGS.FC19269448	140	0.657143	1.74902
HD46.ctDNA.WGS.FC19269448	140	0.664286	1.728
HD46.ctDNA.WGS.FC19269448	140	0.671429	1.68705
HD46.ctDNA.WGS.FC19269448	140	0.678571	1.63839
HD46.ctDNA.WGS.FC19269448	140	0.685714	1.5849
HD46.ctDNA.WGS.FC19269448	140	0.692857	1.53592
HD46.ctDNA.WGS.FC19269448	140	0.7	1.4735
HD46.ctDNA.WGS.FC19269448	140	0.707143	1.40135
HD46.ctDNA.WGS.FC19269448	140	0.714286	1.33108
HD46.ctDNA.WGS.FC19269448	140	0.721429	1.25023
HD46.ctDNA.WGS.FC19269448	140	0.728571	1.18964
HD46.ctDNA.WGS.FC19269448	140	0.735714	1.11713
HD46.ctDNA.WGS.FC19269448	140	0.742857	1.0505
HD46.ctDNA.WGS.FC19269448	140	0.75	1.00117
HD46.ctDNA.WGS.FC19269448	140	0.757143	0.950443
HD46.ctDNA.WGS.FC19269448	140	0.764286	0.89595
HD46.ctDNA.WGS.FC19269448	140	0.771429	0.842886
HD46.ctDNA.WGS.FC19269448	140	0.778571	0.811434
HD46.ctDNA.WGS.FC19269448	140	0.785714	0.786027
HD46.ctDNA.WGS.FC19269448	140	0.792857	0.751317
HD46.ctDNA.WGS.FC19269448	140	0.8	0.721572
HD46.ctDNA.WGS.FC19269448	140	0.807143	0.695913
HD46.ctDNA.WGS.FC19269448	140	0.814286	0.671977
HD46.ctDNA.WGS.FC19269448	140	0.821429	0.645016
HD46.ctDNA.WGS.FC19269448	140	0.828571	0.619672
HD46.ctDNA.WGS.FC19269448	140	0.835714	0.587438
HD46.ctDNA.WGS.FC19269448	140	0.842857	0.550263
HD46.ctDNA.WGS.FC19269448	140	0.85	0.492789
HD46.ctDNA.WGS.FC19269448	140	0.857143	0.455453
HD46.ctDNA.WGS.FC19269448	140	0.864286	0.343962
HD46.ctDNA.WGS.FC19269448	140	0.871429	0.288086
HD46.ctDNA.WGS.FC19269448	140	0.878571	0.208971
HD46.ctDNA.WGS.FC19269448	140	0.885714	0.0335031
HD46.ctDNA.WGS.FC19269448	160	0	0.0623976
HD46.ctDNA.WGS.FC19269448	160	0.00625	0.0623976
HD46.ctDNA.WGS.FC19269448	160	0.0125	0.0623976
HD46.ctDNA.WGS.FC19269448	160	0.01875	0.0623976
HD46.ctDNA.WGS.FC19269448	160	0.025	0.0697406
HD46.ctDNA.WGS.FC19269448	160	0.03125	0.0809327
HD46.ctDNA.WGS.FC19269448	160	0.0375	0.0918471
HD46.ctDNA.WGS.FC19269448	160	0.04375	0.104869
HD46.ctDNA.WGS.FC19269448	160	0.05	0.126171
HD46.ctDNA.WGS.FC19269448	160	0.05625	0.136282
HD46.ctDNA.WGS.FC19269448	160	0.0625	0.148531
HD46.ctDNA.WGS.FC19269448	160	0.06875	0.161288
HD46.ctDNA.WGS.FC19269448	160	0.075	0.171809
HD46.ctDNA.WGS.FC19269448	160	0.08125	0.185725
HD46.ctDNA.WGS.FC19269448	160	0.0875	0.203014
HD46.ctDNA.WGS.FC19269448	160	0.09375	0.22769
HD46.ctDNA.WGS.FC19269448	160	0.1	0.254851
HD46.ctDNA.WGS.FC19269448	160	0.10625	0.274452
HD46.ctDNA.WGS.FC19269448	160	0.1125	0.296505
HD46.ctDNA.WGS.FC19269448	160	0.11875	0.318884
HD46.ctDNA.WGS.FC19269448	160	0.125	0.34872
HD46.ctDNA.WGS.FC19269448	160	0.13125	0.373788
HD46.ctDNA.WGS.FC19269448	160	0.1375	0.409904
HD46.ctDNA.WGS.FC19269448	160	0.14375	0.443452
HD46.ctDNA.WGS.FC19269448	160	0.15	0.475601
HD46.ctDNA.WGS.FC19269448	160	0.15625	0.504938
HD46.ctDNA.WGS.FC19269448	160	0.1625	0.538264
HD46.ctDNA.WGS.FC19269448	160	0.16875	0.568573
HD46.ctDNA.WGS.FC19269448	160	0.175	0.613669
HD46.ctDNA.WGS.FC19269448	160	0.18125	0.642704
HD46.ctDNA.WGS.FC19269448	160	0.1875	0.683873
HD46.ctDNA.WGS.FC19269448	160	0.19375	0.705202
HD46.ctDNA.WGS.FC19269448	160	0.2	0.7359
HD46.ctDNA.WGS.FC19269448	160	0.20625	0.775283
HD46.ctDNA.WGS.FC19269448	160	0.2125	0.796848
HD46.ctDNA.WGS.FC19269448	160	0.21875	0.830532
HD46.ctDNA.WGS.FC19269448	160	0.225	0.85984
HD46.ctDNA.WGS.FC19269448	160	0.23125	0.887929
HD46.ctDNA.WGS.FC19269448	160	0.2375	0.92022
HD46.ctDNA.WGS.FC19269448	160	0.24375	0.942939
HD46.ctDNA.WGS.FC19269448	160	0.25	0.977948
HD46.ctDNA.WGS.FC19269448	160	0.25625	1.0115
HD46.ctDNA.WGS.FC19269448	160	0.2625	1.03793
HD46.ctDNA.WGS.FC19269448	160	0.26875	1.07183
HD46.ctDNA.WGS.FC19269448	160	0.275	1.10573
HD46.ctDNA.WGS.FC19269448	160	0.28125	1.13579
HD46.ctDNA.WGS.FC19269448	160	0.2875	1.16641
HD46.ctDNA.WGS.FC19269448	160	0.29375	1.19943
HD46.ctDNA.WGS.FC19269448	160	0.3	1.23386
HD46.ctDNA.WGS.FC19269448	160	0.30625	1.26791
HD46.ctDNA.WGS.FC19269448	160	0.3125	1.29883
HD46.ctDNA.WGS.FC19269448	160	0.31875	1.33235
HD46.ctDNA.WGS.FC19269448	160	0.325	1.36473
HD46.ctDNA.WGS.FC19269448	160	0.33125	1.39672
HD46.ctDNA.WGS.FC19269448	160	0.3375	1.43086
HD46.ctDNA.WGS.FC19269448	160	0.34375	1.45954
HD46.ctDNA.WGS.FC19269448	160	0.35	1.49477
HD46.ctDNA.WGS.FC19269448	160	0.35625	1.52416
HD46.ctDNA.WGS.FC19269448	160	0.3625	1.5534
HD46.ctDNA.WGS.FC19269448	160	0.36875	1.58432
HD46.ctDNA.WGS.FC19269448	160	0.375	1.61819
HD46.ctDNA.WGS.FC19269448	160	0.38125	1.64482
HD46.ctDNA.WGS.FC19269448	160	0.3875	1.67354
HD46.ctDNA.WGS.FC19269448	160	0.39375	1.70236
HD46.ctDNA.WGS.FC19269448	160	0.4	1.72782
HD46.ctDNA.WGS.FC19269448	160	0.40625	1.75164
HD46.ctDNA.WGS.FC19269448	160	0.4125	1.77877
HD46.ctDNA.WGS.FC19269448	160	0.41875	1.8005
HD46.ctDNA.WGS.FC19269448	160	0.425	1.82491
HD46.ctDNA.WGS.FC19269448	160	0.43125	1.84243
HD46.ctDNA.WGS.FC19269448	160	0.4375	1.8614
HD46.ctDNA.WGS.FC19269448	160	0.44375	1.88085
HD46.ctDNA.WGS.FC19269448	160	0.45	1.89932
HD46.ctDNA.WGS.FC19269448	160	0.45625	1.9142
HD46.ctDNA.WGS.FC19269448	160	0.4625	1.9238
HD46.ctDNA.WGS.FC19269448	160	0.46875	1.94023
HD46.ctDNA.WGS.FC19269448	160	0.475	1.94816
HD46.ctDNA.WGS.FC19269448	160	0.48125	1.95695
HD46.ctDNA.WGS.FC19269448	160	0.4875	1.96241
HD46.ctDNA.WGS.FC19269448	160	0.49375	1.96722
HD46.ctDNA.WGS.FC19269448	160	0.5	1.97296
HD46.ctDNA.WGS.FC19269448	160	0.50625	1.98063
HD46.ctDNA.WGS.FC19269448	160	0.5125	1.98801
HD46.ctDNA.WGS.FC19269448	160	0.51875	1.99606
HD46.ctDNA.WGS.FC19269448	160	0.525	2.00588
HD46.ctDNA.WGS.FC19269448	160	0.53125	2.01621
HD46.ctDNA.WGS.FC19269448	160	0.5375	2.02247
HD46.ctDNA.WGS.FC19269448	160	0.54375	2.02876
HD46.ctDNA.WGS.FC19269448	160	0.55	2.0354
HD46.ctDNA.WGS.FC19269448	160	0.55625	2.04111
HD46.ctDNA.WGS.FC19269448	160	0.5625	2.04445
HD46.ctDNA.WGS.FC19269448	160	0.56875	2.04479
HD46.ctDNA.WGS.FC19269448	160	0.575	2.0445
HD46.ctDNA.WGS.FC19269448	160	0.58125	2.04265
HD46.ctDNA.WGS.FC19269448	160	0.5875	2.04074
HD46.ctDNA.WGS.FC19269448	160	0.59375	2.0305
HD46.ctDNA.WGS.FC19269448	160	0.6	2.01863
HD46.ctDNA.WGS.FC19269448	160	0.60625	2.00317
HD46.ctDNA.WGS.FC19269448	160	0.6125	1.99189
HD46.ctDNA.WGS.FC19269448	160	0.61875	1.97241
HD46.ctDNA.WGS.FC19269448	160	0.625	1.95135
HD46.ctDNA.WGS.FC19269448	160	0.63125	1.92962
HD46.ctDNA.WGS.FC19269448	160	0.6375	1.89611
HD46.ctDNA.WGS.FC19269448	160	0.64375	1.86255
HD46.ctDNA.WGS.FC19269448	160	0.65	1.83349
HD46.ctDNA.WGS.FC19269448	160	0.65625	1.80068
HD46.ctDNA.WGS.FC19269448	160	0.6625	1.76979
HD46.ctDNA.WGS.FC19269448	160	0.66875	1.72282
HD46.ctDNA.WGS.FC19269448	160	0.675	1.67097
HD46.ctDNA.WGS.FC19269448	160	0.68125	1.61167
HD46.ctDNA.WGS.FC19269448	160	0.6875	1.5538
HD46.ctDNA.WGS.FC19269448	160	0.69375	1.47057
HD46.ctDNA.WGS.FC19269448	160	0.7	1.41083
HD46.ctDNA.WGS.FC19269448	160	0.70625	1.35083
HD46.ctDNA.WGS.FC19269448	160	0.7125	1.26529
HD46.ctDNA.WGS.FC19269448	160	0.71875	1.19594
HD46.ctDNA.WGS.FC19269448	160	0.725	1.13221
HD46.ctDNA.WGS.FC19269448	160	0.73125	1.0662
HD46.ctDNA.WGS.FC19269448	160	0.7375	1.01161
HD46.ctDNA.WGS.FC19269448	160	0.74375	0.95707
HD46.ctDNA.WGS.FC19269448	160	0.75	0.90755
HD46.ctDNA.WGS.FC19269448	160	0.75625	0.856337
HD46.ctDNA.WGS.FC19269448	160	0.7625	0.822578
HD46.ctDNA.WGS.FC19269448	160	0.76875	0.785527
HD46.ctDNA.WGS.FC19269448	160	0.775	0.748824
HD46.ctDNA.WGS.FC19269448	160	0.78125	0.717631
HD46.ctDNA.WGS.FC19269448	160	0.7875	0.688918
HD46.ctDNA.WGS.FC19269448	160	0.79375	0.656607
HD46.ctDNA.WGS.FC19269448	160	0.8	0.63813
HD46.ctDNA.WGS.FC19269448	160	0.80625	0.61377
HD46.ctDNA.WGS.FC19269448	160	0.8125	0.594348
HD46.ctDNA.WGS.FC19269448	160	0.81875	0.572359
HD46.ctDNA.WGS.FC19269448	160	0.825	0.540355
HD46.ctDNA.WGS.FC19269448	160	0.83125	0.50901
HD46.ctDNA.WGS.FC19269448	160	0.8375	0.467884
HD46.ctDNA.WGS.FC19269448	160	0.84375	0.419967
HD46.ctDNA.WGS.FC19269448	160	0.85	0.359873
HD46.ctDNA.WGS.FC19269448	160	0.85625	0.315329
HD46.ctDNA.WGS.FC19269448	160	0.8625	0.230792
HD46.ctDNA.WGS.FC19269448	160	0.86875	0.15651
HD46.ctDNA.WGS.FC19269448	160	0.875	0.113207
HD46.ctDNA.WGS.FC19269448	160	0.88125	0.071972
HD46.ctDNA.WGS.FC19269448	180	0	0.0524756
HD46.ctDNA.WGS.FC19269448	180	0.00555556	0.0524756
HD46.ctDNA.WGS.FC19269448	180	0.0111111	0.0524756
HD46.ctDNA.WGS.FC19269448	180	0.0166667	0.0524756
HD46.ctDNA.WGS.FC19269448	180	0.0222222	0.0524756
HD46.ctDNA.WGS.FC19269448	180	0.0277778	0.0561535
HD46.ctDNA.WGS.FC19269448	180	0.0333333	0.0609836
HD46.ctDNA.WGS.FC19269448	180	0.0388889	0.0648968
HD46.ctDNA.WGS.FC19269448	180	0.0444444	0.072398
HD46.ctDNA.WGS.FC19269448	180	0.05	0.0829902
HD46.ctDNA.WGS.FC19269448	180	0.0555556	0.0910878
HD46.ctDNA.WGS.FC19269448	180	0.0611111	0.106561
HD46.ctDNA.WGS.FC19269448	180	0.0666667	0.123001
HD46.ctDNA.WGS.FC19269448	180	0.0722222	0.132056
HD46.ctDNA.WGS.FC19269448	180	0.0777778	0.141616
HD46.ctDNA.WGS.FC19269448	180	0.0833333	0.156651
HD46.ctDNA.WGS.FC19269448	180	0.0888889	0.173594
HD46.ctDNA.WGS.FC19269448	180	0.0944444	0.188279
HD46.ctDNA.WGS.FC19269448	180	0.1	0.207181
HD46.ctDNA.WGS.FC19269448	180	0.105556	0.226442
HD46.ctDNA.WGS.FC19269448	180	0.111111	0.243486
HD46.ctDNA.WGS.FC19269448	180	0.116667	0.266803
HD46.ctDNA.WGS.FC19269448	180	0.122222	0.284032
HD46.ctDNA.WGS.FC19269448	180	0.127778	0.302387
HD46.ctDNA.WGS.FC19269448	180	0.133333	0.319115
HD46.ctDNA.WGS.FC19269448	180	0.138889	0.336148
HD46.ctDNA.WGS.FC19269448	180	0.144444	0.355655
HD46.ctDNA.WGS.FC19269448	180	0.15	0.384708
HD46.ctDNA.WGS.FC19269448	180	0.155556	0.4143
HD46.ctDNA.WGS.FC19269448	180	0.161111	0.443016
HD46.ctDNA.WGS.FC19269448	180	0.166667	0.474917
HD46.ctDNA.WGS.FC19269448	180	0.172222	0.508135
HD46.ctDNA.WGS.FC19269448	180	0.177778	0.554118
HD46.ctDNA.WGS.FC19269448	180	0.183333	0.585584
HD46.ctDNA.WGS.FC19269448	180	0.188889	0.613428
HD46.ctDNA.WGS.FC19269448	180	0.194444	0.646782
HD46.ctDNA.WGS.FC19269448	180	0.2	0.666627
HD46.ctDNA.WGS.FC19269448	180	0.205556	0.699882
HD46.ctDNA.WGS.FC19269448	180	0.211111	0.730311
HD46.ctDNA.WGS.FC19269448	180	0.216667	0.761968
HD46.ctDNA.WGS.FC19269448	180	0.222222	0.786863
HD46.ctDNA.WGS.FC19269448	180	0.227778	0.81603
HD46.ctDNA.WGS.FC19269448	180	0.233333	0.844729
HD46.ctDNA.WGS.FC19269448	180	0.238889	0.872393
HD46.ctDNA.WGS.FC19269448	180	0.244444	0.90644
HD46.ctDNA.WGS.FC19269448	180	0.25	0.936025
HD46.ctDNA.WGS.FC19269448	180	0.255556	0.966525
HD46.ctDNA.WGS.FC19269448	180	0.261111	0.993889
HD46.ctDNA.WGS.FC19269448	180	0.266667	1.02447
HD46.ctDNA.WGS.FC19269448	180	0.272222	1.05011
HD46.ctDNA.WGS.FC19269448	180	0.277778	1.09017
HD46.ctDNA.WGS.FC19269448	180	0.283333	1.12162
HD46.ctDNA.WGS.FC19269448	180	0.288889	1.14872
HD46.ctDNA.WGS.FC19269448	180	0.294444	1.18187
HD46.ctDNA.WGS.FC19269448	180	0.3	1.21377
HD46.ctDNA.WGS.FC19269448	180	0.305556	1.24743
HD46.ctDNA.WGS.FC19269448	180	0.311111	1.28258
HD46.ctDNA.WGS.FC19269448	180	0.316667	1.3109
HD46.ctDNA.WGS.FC19269448	180	0.322222	1.34734
HD46.ctDNA.WGS.FC19269448	180	0.327778	1.37725
HD46.ctDNA.WGS.FC19269448	180	0.333333	1.40764
HD46.ctDNA.WGS.FC19269448	180	0.338889	1.43953
HD46.ctDNA.WGS.FC19269448	180	0.344444	1.4717
HD46.ctDNA.WGS.FC19269448	180	0.35	1.4999
HD46.ctDNA.WGS.FC19269448	180	0.355556	1.5315
HD46.ctDNA.WGS.FC19269448	180	0.361111	1.56107
HD46.ctDNA.WGS.FC19269448	180	0.366667	1.5942
HD46.ctDNA.WGS.FC19269448	180	0.372222	1.61931
HD46.ctDNA.WGS.FC19269448	180	0.377778	1.64991
HD46.ctDNA.WGS.FC19269448	180	0.383333	1.67016
HD46.ctDNA.WGS.FC19269448	180	0.388889	1.7043
HD46.ctDNA.WGS.FC19269448	180	0.394444	1.7258
HD46.ctDNA.WGS.FC19269448	180	0.4	1.75332
HD46.ctDNA.WGS.FC19269448	180	0.405556	1.77369
HD46.ctDNA.WGS.FC19269448	180	0.411111	1.79505
HD46.ctDNA.WGS.FC19269448	180	0.416667	1.81605
HD46.ctDNA.WGS.FC19269448	180	0.422222	1.83261
HD46.ctDNA.WGS.FC19269448	180	0.427778	1.85374
HD46.ctDNA.WGS.FC19269448	180	0.433333	1.86839
HD46.ctDNA.WGS.FC19269448	180	0.438889	1.88563
HD46.ctDNA.WGS.FC19269448	180	0.444444	1.90218
HD46.ctDNA.WGS.FC19269448	180	0.45	1.91202
HD46.ctDNA.WGS.FC19269448	180	0.455556	1.91873
HD46.ctDNA.WGS.FC19269448	180	0.461111	1.92988
HD46.ctDNA.WGS.FC19269448	180	0.466667	1.93833
HD46.ctDNA.WGS.FC19269448	180	0.472222	1.94371
HD46.ctDNA.WGS.FC19269448	180	0.477778	1.95202
HD46.ctDNA.WGS.FC19269448	180	0.483333	1.95561
HD46.ctDNA.WGS.FC19269448	180	0.488889	1.95846
HD46.ctDNA.WGS.FC19269448	180	0.494444	1.96196
HD46.ctDNA.WGS.FC19269448	180	0.5	1.96436
HD46.ctDNA.WGS.FC19269448	180	0.505556	1.97228
HD46.ctDNA.WGS.FC19269448	180	0.511111	1.97878
HD46.ctDNA.WGS.FC19269448	180	0.516667	1.99008
HD46.ctDNA.WGS.FC19269448	180	0.522222	2.00162
HD46.ctDNA.WGS.FC19269448	180	0.527778	2.01739
HD46.ctDNA.WGS.FC19269448	180	0.533333	2.03032
HD46.ctDNA.WGS.FC19269448	180	0.538889	2.03866
HD46.ctDNA.WGS.FC19269448	180	0.544444	2.05012
HD46.ctDNA.WGS.FC19269448	180	0.55	2.06027
HD46.ctDNA.WGS.FC19269448	180	0.555556	2.06921
HD46.ctDNA.WGS.FC19269448	180	0.561111	2.07977
HD46.ctDNA.WGS.FC19269448	180	0.566667	2.07993
HD46.ctDNA.WGS.FC19269448	180	0.572222	2.07896
HD46.ctDNA.WGS.FC19269448	180	0.577778	2.07414
HD46.ctDNA.WGS.FC19269448	180	0.583333	2.06747
HD46.ctDNA.WGS.FC19269448	180	0.588889	2.05783
HD46.ctDNA.WGS.FC19269448	180	0.594444	2.04954
HD46.ctDNA.WGS.FC19269448	180	0.6	2.03879
HD46.ctDNA.WGS.FC19269448	180	0.605556	2.02164
HD46.ctDNA.WGS.FC19269448	180	0.611111	2.00076
HD46.ctDNA.WGS.FC19269448	180	0.616667	1.98457
HD46.ctDNA.WGS.FC19269448	180	0.622222	1.96862
HD46.ctDNA.WGS.FC19269448	180	0.627778	1.93717
HD46.ctDNA.WGS.FC19269448	180	0.633333	1.91342
HD46.ctDNA.WGS.FC19269448	180	0.638889	1.88688
HD46.ctDNA.WGS.FC19269448	180	0.644444	1.85799
HD46.ctDNA.WGS.FC19269448	180	0.65	1.82725
HD46.ctDNA.WGS.FC19269448	180	0.655556	1.79206
HD46.ctDNA.WGS.FC19269448	180	0.661111	1.75313
HD46.ctDNA.WGS.FC19269448	180	0.666667	1.70201
HD46.ctDNA.WGS.FC19269448	180	0.672222	1.6617
HD46.ctDNA.WGS.FC19269448	180	0.677778	1.60504
HD46.ctDNA.WGS.FC19269448	180	0.683333	1.56097
HD46.ctDNA.WGS.FC19269448	180	0.688889	1.50803
HD46.ctDNA.WGS.FC19269448	180	0.694444	1.45127
HD46.ctDNA.WGS.FC19269448	180	0.7	1.39015
HD46.ctDNA.WGS.FC19269448	180	0.705556	1.32104
HD46.ctDNA.WGS.FC19269448	180	0.711111	1.26682
HD46.ctDNA.WGS.FC19269448	180	0.716667	1.21271
HD46.ctDNA.WGS.FC19269448	180	0.722222	1.1518
HD46.ctDNA.WGS.FC19269448	180	0.727778	1.11487
HD46.ctDNA.WGS.FC19269448	180	0.733333	1.06941
HD46.ctDNA.WGS.FC19269448	180	0.738889	1.02808
HD46.ctDNA.WGS.FC19269448	180	0.744444	0.977991
HD46.ctDNA.WGS.FC19269448	180	0.75	0.946851
HD46.ctDNA.WGS.FC19269448	180	0.755556	0.897463
HD46.ctDNA.WGS.FC19269448	180	0.761111	0.864608
HD46.ctDNA.WGS.FC19269448	180	0.766667	0.832499
HD46.ctDNA.WGS.FC19269448	180	0.772222	0.808406
HD46.ctDNA.WGS.FC19269448	180	0.777778	0.770989
HD46.ctDNA.WGS.FC19269448	180	0.783333	0.745932
HD46.ctDNA.WGS.FC19269448	180	0.788889	0.718704
HD46.ctDNA.WGS.FC19269448	180	0.794444	0.699726
HD46.ctDNA.WGS.FC19269448	180	0.8	0.682992
HD46.ctDNA.WGS.FC19269448	180	0.805556	0.655316
HD46.ctDNA.WGS.FC19269448	180	0.811111	0.637002
HD46.ctDNA.WGS.FC19269448	180	0.816667	0.610013
HD46.ctDNA.WGS.FC19269448	180	0.822222	0.580687
HD46.ctDNA.WGS.FC19269448	180	0.827778	0.547345
HD46.ctDNA.WGS.FC19269448	180	0.833333	0.508136
HD46.ctDNA.WGS.FC19269448	180	0.838889	0.459098
HD46.ctDNA.WGS.FC19269448	180	0.844444	0.383845
HD46.ctDNA.WGS.FC19269448	180	0.85	0.300056
HD46.ctDNA.WGS.FC19269448	180	0.855556	0.228399
HD46.ctDNA.WGS.FC19269448	180	0.861111	0.176027
HD46.ctDNA.WGS.FC19269448	180	0.866667	0.130495
HD46.ctDNA.WGS.FC19269448	180	0.872222	0.0673251
HD46.ctDNA.WGS.FC19269448	200	0	0.0664045
HD46.ctDNA.WGS.FC19269448	200	0.005	0.0664045
HD46.ctDNA.WGS.FC19269448	200	0.01	0.0664045
HD46.ctDNA.WGS.FC19269448	200	0.015	0.0664045
HD46.ctDNA.WGS.FC19269448	200	0.02	0.0664045
HD46.ctDNA.WGS.FC19269448	200	0.025	0.0734528
HD46.ctDNA.WGS.FC19269448	200	0.03	0.0784168
HD46.ctDNA.WGS.FC19269448	200	0.035	0.0906473
HD46.ctDNA.WGS.FC19269448	200	0.04	0.0997258
HD46.ctDNA.WGS.FC19269448	200	0.045	0.09784
HD46.ctDNA.WGS.FC19269448	200	0.05	0.111648
HD46.ctDNA.WGS.FC19269448	200	0.055	0.12786
HD46.ctDNA.WGS.FC19269448	200	0.06	0.12869
HD46.ctDNA.WGS.FC19269448	200	0.065	0.13193
HD46.ctDNA.WGS.FC19269448	200	0.07	0.135317
HD46.ctDNA.WGS.FC19269448	200	0.075	0.143749
HD46.ctDNA.WGS.FC19269448	200	0.08	0.147569
HD46.ctDNA.WGS.FC19269448	200	0.085	0.157778
HD46.ctDNA.WGS.FC19269448	200	0.09	0.162437
HD46.ctDNA.WGS.FC19269448	200	0.095	0.172479
HD46.ctDNA.WGS.FC19269448	200	0.1	0.185476
HD46.ctDNA.WGS.FC19269448	200	0.105	0.200931
HD46.ctDNA.WGS.FC19269448	200	0.11	0.21902
HD46.ctDNA.WGS.FC19269448	200	0.115	0.23667
HD46.ctDNA.WGS.FC19269448	200	0.12	0.248092
HD46.ctDNA.WGS.FC19269448	200	0.125	0.260683
HD46.ctDNA.WGS.FC19269448	200	0.13	0.281402
HD46.ctDNA.WGS.FC19269448	200	0.135	0.297443
HD46.ctDNA.WGS.FC19269448	200	0.14	0.318575
HD46.ctDNA.WGS.FC19269448	200	0.145	0.348723
HD46.ctDNA.WGS.FC19269448	200	0.15	0.371091
HD46.ctDNA.WGS.FC19269448	200	0.155	0.401865
HD46.ctDNA.WGS.FC19269448	200	0.16	0.424699
HD46.ctDNA.WGS.FC19269448	200	0.165	0.452056
HD46.ctDNA.WGS.FC19269448	200	0.17	0.481179
HD46.ctDNA.WGS.FC19269448	200	0.175	0.519136
HD46.ctDNA.WGS.FC19269448	200	0.18	0.551846
HD46.ctDNA.WGS.FC19269448	200	0.185	0.570583
HD46.ctDNA.WGS.FC19269448	200	0.19	0.599467
HD46.ctDNA.WGS.FC19269448	200	0.195	0.621417
HD46.ctDNA.WGS.FC19269448	200	0.2	0.642366
HD46.ctDNA.WGS.FC19269448	200	0.205	0.677049
HD46.ctDNA.WGS.FC19269448	200	0.21	0.707072
HD46.ctDNA.WGS.FC19269448	200	0.215	0.740231
HD46.ctDNA.WGS.FC19269448	200	0.22	0.758734
HD46.ctDNA.WGS.FC19269448	200	0.225	0.788382
HD46.ctDNA.WGS.FC19269448	200	0.23	0.819429
HD46.ctDNA.WGS.FC19269448	200	0.235	0.848172
HD46.ctDNA.WGS.FC19269448	200	0.24	0.867346
HD46.ctDNA.WGS.FC19269448	200	0.245	0.905789
HD46.ctDNA.WGS.FC19269448	200	0.25	0.92946
HD46.ctDNA.WGS.FC19269448	200	0.255	0.965039
HD46.ctDNA.WGS.FC19269448	200	0.26	0.99629
HD46.ctDNA.WGS.FC19269448	200	0.265	1.02185
HD46.ctDNA.WGS.FC19269448	200	0.27	1.04705
HD46.ctDNA.WGS.FC19269448	200	0.275	1.08311
HD46.ctDNA.WGS.FC19269448	200	0.28	1.11921
HD46.ctDNA.WGS.FC19269448	200	0.285	1.14655
HD46.ctDNA.WGS.FC19269448	200	0.29	1.18318
HD46.ctDNA.WGS.FC19269448	200	0.295	1.21483
HD46.ctDNA.WGS.FC19269448	200	0.3	1.24448
HD46.ctDNA.WGS.FC19269448	200	0.305	1.27773
HD46.ctDNA.WGS.FC19269448	200	0.31	1.30679
HD46.ctDNA.WGS.FC19269448	200	0.315	1.34032
HD46.ctDNA.WGS.FC19269448	200	0.32	1.37843
HD46.ctDNA.WGS.FC19269448	200	0.325	1.41547
HD46.ctDNA.WGS.FC19269448	200	0.33	1.44054
HD46.ctDNA.WGS.FC19269448	200	0.335	1.4725
HD46.ctDNA.WGS.FC19269448	200	0.34	1.5019
HD46.ctDNA.WGS.FC19269448	200	0.345	1.53042
HD46.ctDNA.WGS.FC19269448	200	0.35	1.56133
HD46.ctDNA.WGS.FC19269448	200	0.355	1.59351
HD46.ctDNA.WGS.FC19269448	200	0.36	1.62358
HD46.ctDNA.WGS.FC19269448	200	0.365	1.64318
HD46.ctDNA.WGS.FC19269448	200	0.37	1.6745
HD46.ctDNA.WGS.FC19269448	200	0.375	1.70114
HD46.ctDNA.WGS.FC19269448	200	0.38	1.7206
HD46.ctDNA.WGS.FC19269448	200	0.385	1.74727
HD46.ctDNA.WGS.FC19269448	200	0.39	1.77326
HD46.ctDNA.WGS.FC19269448	200	0.395	1.7936
HD46.ctDNA.WGS.FC19269448	200	0.4	1.80991
HD46.ctDNA.WGS.FC19269448	200	0.405	1.83217
HD46.ctDNA.WGS.FC19269448	200	0.41	1.85234
HD46.ctDNA.WGS.FC19269448	200	0.415	1.86438
HD46.ctDNA.WGS.FC19269448	200	0.42	1.88005
HD46.ctDNA.WGS.FC19269448	200	0.425	1.8939
HD46.ctDNA.WGS.FC19269448	200	0.43	1.90539
HD46.ctDNA.WGS.FC19269448	200	0.435	1.91686
HD46.ctDNA.WGS.FC19269448	200	0.44	1.92623
HD46.ctDNA.WGS.FC19269448	200	0.445	1.9369
HD46.ctDNA.WGS.FC19269448	200	0.45	1.94233
HD46.ctDNA.WGS.FC19269448	200	0.455	1.95092
HD46.ctDNA.WGS.FC19269448	200	0.46	1.95599
HD46.ctDNA.WGS.FC19269448	200	0.465	1.96172
HD46.ctDNA.WGS.FC19269448	200	0.47	1.96528
HD46.ctDNA.WGS.FC19269448	200	0.475	1.97007
HD46.ctDNA.WGS.FC19269448	200	0.48	1.97176
HD46.ctDNA.WGS.FC19269448	200	0.485	1.97258
HD46.ctDNA.WGS.FC19269448	200	0.49	1.97362
HD46.ctDNA.WGS.FC19269448	200	0.495	1.97256
HD46.ctDNA.WGS.FC19269448	200	0.5	1.97196
HD46.ctDNA.WGS.FC19269448	200	0.505	1.96915
HD46.ctDNA.WGS.FC19269448	200	0.51	1.9661
HD46.ctDNA.WGS.FC19269448	200	0.515	1.96532
HD46.ctDNA.WGS.FC19269448	200	0.52	1.96312
HD46.ctDNA.WGS.FC19269448	200	0.525	1.9609
HD46.ctDNA.WGS.FC19269448	200	0.53	1.96484
HD46.ctDNA.WGS.FC19269448	200	0.535	1.96484
HD46.ctDNA.WGS.FC19269448	200	0.54	1.9661
HD46.ctDNA.WGS.FC19269448	200	0.545	1.96982
HD46.ctDNA.WGS.FC19269448	200	0.55	1.97606
HD46.ctDNA.WGS.FC19269448	200	0.555	1.97767
HD46.ctDNA.WGS.FC19269448	200	0.56	1.98036
HD46.ctDNA.WGS.FC19269448	200	0.565	1.98054
HD46.ctDNA.WGS.FC19269448	200	0.57	1.98054
HD46.ctDNA.WGS.FC19269448	200	0.575	1.97838
HD46.ctDNA.WGS.FC19269448	200	0.58	1.97468
HD46.ctDNA.WGS.FC19269448	200	0.585	1.95795
HD46.ctDNA.WGS.FC19269448	200	0.59	1.94732
HD46.ctDNA.WGS.FC19269448	200	0.595	1.93521
HD46.ctDNA.WGS.FC19269448	200	0.6	1.92159
HD46.ctDNA.WGS.FC19269448	200	0.605	1.90527
HD46.ctDNA.WGS.FC19269448	200	0.61	1.88517
HD46.ctDNA.WGS.FC19269448	200	0.615	1.86784
HD46.ctDNA.WGS.FC19269448	200	0.62	1.84345
HD46.ctDNA.WGS.FC19269448	200	0.625	1.81965
HD46.ctDNA.WGS.FC19269448	200	0.63	1.79921
HD46.ctDNA.WGS.FC19269448	200	0.635	1.76683
HD46.ctDNA.WGS.FC19269448	200	0.64	1.74067
HD46.ctDNA.WGS.FC19269448	200	0.645	1.71714
HD46.ctDNA.WGS.FC19269448	200	0.65	1.67479
HD46.ctDNA.WGS.FC19269448	200	0.655	1.6382
HD46.ctDNA.WGS.FC19269448	200	0.66	1.61017
HD46.ctDNA.WGS.FC19269448	200	0.665	1.57817
HD46.ctDNA.WGS.FC19269448	200	0.67	1.54969
HD46.ctDNA.WGS.FC19269448	200	0.675	1.50234
HD46.ctDNA.WGS.FC19269448	200	0.68	1.46046
HD46.ctDNA.WGS.FC19269448	200	0.685	1.42515
HD46.ctDNA.WGS.FC19269448	200	0.69	1.373
HD46.ctDNA.WGS.FC19269448	200	0.695	1.33994
HD46.ctDNA.WGS.FC19269448	200	0.7	1.29366
HD46.ctDNA.WGS.FC19269448	200	0.705	1.25808
HD46.ctDNA.WGS.FC19269448	200	0.71	1.22593
HD46.ctDNA.WGS.FC19269448	200	0.715	1.1934
HD46.ctDNA.WGS.FC19269448	200	0.72	1.16784
HD46.ctDNA.WGS.FC19269448	200	0.725	1.13872
HD46.ctDNA.WGS.FC19269448	200	0.73	1.08484
HD46.ctDNA.WGS.FC19269448	200	0.735	1.06367
HD46.ctDNA.WGS.FC19269448	200	0.74	1.02762
HD46.ctDNA.WGS.FC19269448	200	0.745	0.992775
HD46.ctDNA.WGS.FC19269448	200	0.75	0.978588
HD46.ctDNA.WGS.FC19269448	200	0.755	0.952352
HD46.ctDNA.WGS.FC19269448	200	0.76	0.930946
HD46.ctDNA.WGS.FC19269448	200	0.765	0.912259
HD46.ctDNA.WGS.FC19269448	200	0.77	0.886999
HD46.ctDNA.WGS.FC19269448	200	0.775	0.863656
HD46.ctDNA.WGS.FC19269448	200	0.78	0.83964
HD46.ctDNA.WGS.FC19269448	200	0.785	0.818925
HD46.ctDNA.WGS.FC19269448	200	0.79	0.800751
HD46.ctDNA.WGS.FC19269448	200	0.795	0.770908
HD46.ctDNA.WGS.FC19269448	200	0.8	0.759042
HD46.ctDNA.WGS.FC19269448	200	0.805	0.728002
HD46.ctDNA.WGS.FC19269448	200	0.81	0.701719
HD46.ctDNA.WGS.FC19269448	200	0.815	0.671248
HD46.ctDNA.WGS.FC19269448	200	0.82	0.635797
HD46.ctDNA.WGS.FC19269448	200	0.825	0.611473
HD46.ctDNA.WGS.FC19269448	200	0.83	0.56228
HD46.ctDNA.WGS.FC19269448	200	0.835	0.49672
HD46.ctDNA.WGS.FC19269448	200	0.84	0.430683
HD46.ctDNA.WGS.FC19269448	200	0.845	0.359243
HD46.ctDNA.WGS.FC19269448	200	0.85	0.288609
HD46.ctDNA.WGS.FC19269448	200	0.855	0.218963
HD46.ctDNA.WGS.FC19269448	200	0.86	0.126552

## Sheet: 2c_GRHL2
sample	site_name	correction	-990	-975	-960	-945	-930	-915	-900	-885	-870	-855	-840	-825	-810	-795	-780	-765	-750	-735	-720	-705	-690	-675	-660	-645	-630	-615	-600	-585	-570	-555	-540	-525	-510	-495	-480	-465	-450	-435	-420	-405	-390	-375	-360	-345	-330	-315	-300
MBC_315.ctDNA_deepWGS	GRHL2.hg38.10000	uncorrected	0.98497	0.98127	0.98076	0.97717	0.97966	0.98267	0.98609	0.98897	0.9943	0.99397	0.99121	0.98553	0.98038	0.97071	0.96626	0.96599	0.97223	0.97895	0.98904	0.99232	0.99686	0.99647	0.99313	0.98267	0.97212	0.96464	0.95942	0.95476	0.95762	0.96289	0.97636	0.99195	1.00407	1.00779	1.00575	0.99572	0.97763	0.95848	0.94629	0.93854	0.94057	0.9568	0.97713	0.99666	1.0125	1.01565	1.01318
MBC_315.ctDNA_deepWGS	GRHL2.hg38.10000	GC_corrected	0.97903	0.97451	0.97317	0.96915	0.97205	0.97567	0.98036	0.98367	0.9882	0.987	0.98444	0.97827	0.97307	0.9624	0.9582	0.95747	0.96318	0.96967	0.9797	0.98332	0.98812	0.98804	0.98645	0.9753	0.96509	0.95824	0.95263	0.94873	0.95114	0.95572	0.96788	0.98366	0.9971	0.99983	0.99811	0.98756	0.96835	0.94925	0.93634	0.92796	0.93031	0.94604	0.96598	0.98382	0.99949	1.00113	0.9975
HD46.ctDNA.WGS.FC19269448	GRHL2.hg38.10000	uncorrected	0.99155	0.99183	0.99352	0.99288	0.99236	0.9924	0.9911	0.98959	0.9873	0.98745	0.98508	0.98625	0.98273	0.98283	0.98474	0.986	0.99071	0.99422	0.9925	0.99308	0.99418	0.99534	0.99151	0.98933	0.98821	0.98578	0.98283	0.97997	0.97431	0.97392	0.97866	0.98053	0.98337	0.98294	0.98482	0.98463	0.98257	0.98112	0.97671	0.97593	0.97645	0.97667	0.98248	0.98834	0.99592	1.00279	1.00421
HD46.ctDNA.WGS.FC19269448	GRHL2.hg38.10000	GC_corrected	0.98871	0.98875	0.98987	0.98975	0.98989	0.99006	0.98802	0.9869	0.98487	0.98492	0.98359	0.98501	0.98116	0.98045	0.98191	0.98269	0.98702	0.99099	0.98908	0.98991	0.99136	0.99237	0.98857	0.98555	0.98406	0.98158	0.9793	0.97779	0.97219	0.97256	0.97763	0.98021	0.98327	0.98265	0.98404	0.98361	0.981	0.97932	0.97356	0.97182	0.97148	0.97084	0.97592	0.98141	0.988	0.99503	0.99709
[truncated: 85 more columns]

## Sheet: 2d_LYL1
sample	patient_id	sample_type	tumor_fraction	site_name	correction	-990	-975	-960	-945	-930	-915	-900	-885	-870	-855	-840	-825	-810	-795	-780	-765	-750	-735	-720	-705	-690	-675	-660	-645	-630	-615	-600	-585	-570	-555	-540	-525	-510	-495	-480	-465	-450	-435	-420	-405	-390	-375	-360	-345
MBC_315.ctDNA_deepWGS		deep_WGS	0.27	LYL1.hg38.10000	uncorrected	0.99072	0.98041	0.96828	0.96311	0.9646	0.9725	0.98227	0.99291	0.99909	1.0046	1.00348	0.99549	0.98183	0.96984	0.96216	0.9586	0.96005	0.97023	0.98287	1.00332	1.01566	1.01668	1.0107	0.99631	0.9793	0.95701	0.94078	0.9341	0.94158	0.95878	0.97853	0.99799	1.01446	1.0181	1.00933	0.98989	0.96693	0.94674	0.93398	0.92481	0.93088	0.94799	0.97353	0.99769
HD46.ctDNA.WGS.FC19269448		deep_WGS	0	LYL1.hg38.10000	uncorrected	0.9771	0.95812	0.94332	0.93694	0.94339	0.95355	0.97087	0.98989	1.00481	1.01311	1.01188	0.99722	0.97429	0.95137	0.93313	0.91861	0.91895	0.93377	0.95913	0.98795	1.01036	1.0187	1.01186	0.99061	0.96033	0.92627	0.9015	0.89098	0.89725	0.91935	0.95093	0.98055	1.00433	1.01373	1.00378	0.97642	0.94377	0.90687	0.87958	0.86844	0.87588	0.89678	0.93024	0.96608
MBC_288.ctDNA_T2_deepWGS		deep_WGS	0.77	LYL1.hg38.10000	uncorrected	0.99145	0.98444	0.97695	0.97532	0.98333	0.98731	0.98681	0.99206	0.99449	1.00152	1.0015	0.99859	0.99128	0.98643	0.98684	0.98364	0.98054	0.98233	0.9855	0.99662	1.00277	1.00444	1.00461	1.00264	1.00059	0.99264	0.9864	0.98234	0.98176	0.98946	0.99591	0.99819	1.00407	1.00868	1.00504	0.99715	0.98907	0.98232	0.97789	0.97896	0.98136	0.9832	0.98851	1.00365
HD45.ctDNA.WGS.FC19269447		deep_WGS	0	LYL1.hg38.10000	uncorrected	0.98045	0.96896	0.9557	0.94952	0.95206	0.96224	0.97767	0.99679	1.0122	1.01929	1.01536	0.99884	0.97337	0.94868	0.9279	0.91596	0.91925	0.94114	0.96998	1.0013	1.01912	1.02542	1.01612	0.99015	0.95981	0.92553	0.90239	0.89517	0.90358	0.92999	0.95951	0.99055	1.00969	1.01374	1.00319	0.97313	0.93627	0.89843	0.8717	0.86292	0.86742	0.89352	0.92802	0.96119
MBC_315.ctDNA_deepWGS		deep_WGS	0.27	LYL1.hg38.10000	GC_corrected	0.98795	0.97692	0.9652	0.95916	0.96095	0.96934	0.97906	0.98824	0.99395	0.99725	0.99477	0.98465	0.96963	0.956	0.94806	0.94305	0.94481	0.95713	0.97178	0.99366	1.00642	1.0071	1.00058	0.98482	0.96603	0.94075	0.92507	0.91895	0.92593	0.94383	0.96338	0.98398	1.00214	1.00706	0.99977	0.98007	0.95714	0.93532	0.92003	0.9099	0.91329	0.92946	0.95466	0.9784
HD46.ctDNA.WGS.FC19269448		deep_WGS	0	LYL1.hg38.10000	GC_corrected	0.97514	0.9562	0.94151	0.93443	0.94092	0.95084	0.96764	0.98601	1.00097	1.00851	1.00735	0.99226	0.96871	0.94378	0.9251	0.911	0.91163	0.92748	0.95436	0.98382	1.00594	1.01425	1.00621	0.98341	0.95273	0.91858	0.89306	0.88308	0.88904	0.91132	0.94259	0.97382	0.99795	1.00757	0.99752	0.96963	0.93607	0.89903	0.87064	0.85892	0.8666	0.88755	0.92121	0.95658
MBC_288.ctDNA_T2_deepWGS		deep_WGS	0.77	LYL1.hg38.10000	GC_corrected	0.98986	0.98327	0.975	0.97303	0.98078	0.98478	0.98384	0.98844	0.99074	0.99853	0.99902	0.99328	0.98274	0.97482	0.97331	0.97001	0.96754	0.97075	0.97553	0.98921	0.99417	0.99504	0.99384	0.99119	0.9896	0.98266	0.97671	0.9726	0.97105	0.97921	0.98236	0.98436	0.99098	0.99654	0.99238	0.98573	0.97737	0.96979	0.9651	0.96469	0.96468	0.96532	0.96931	0.98344
HD45.ctDNA.WGS.FC19269447		deep_WGS	0	LYL1.hg38.10000	GC_corrected	0.97861	0.96672	0.95387	0.94824	0.9501	0.96027	0.97561	0.99473	1.00905	1.01495	1.0096	0.99179	0.96555	0.93993	0.91828	0.9069	0.91105	0.9342	0.96299	0.99416	1.01185	1.01746	1.00778	0.98143	0.95116	0.91761	0.89487	0.88779	0.89544	0.92147	0.95101	0.98258	1.00225	1.00688	0.99659	0.96737	0.92986	0.89124	0.86333	0.85365	0.8578	0.88407	0.91779	0.94985
MBC_291.ctDNA_ULP	MBC_291	ULP_WGS	0.3617	LYL1.hg38.10000	uncorrected	0.90002	0.90763	0.8996	0.90373	0.91423	0.95453	0.96416	0.99829	1.03812	1.02559	1.00115	1.00909	0.97758	0.95399	0.9699	0.97378	0.98184	1.02791	1.0455	1.05153	1.0328	1.04355	1.01918	1.0179	1.03488	1.01059	1.01512	1.01622	0.98141	0.99676	0.99008	1.00232	1.01804	1.03794	1.04194	1.04071	1.04153	0.97481	0.92069	0.89627	0.88442	0.90124	0.94967	0.98133
MBC_1368_3_ULP	MBC_1368	ULP_WGS	0.1829	LYL1.hg38.10000	uncorrected	0.87583	0.88665	0.86106	0.88058	0.92568	0.9267	0.95232	0.9388	0.95179	0.96669	0.96893	0.93255	0.87171	0.81186	0.83504	0.81983	0.85976	0.87522	0.93437	0.99134	1.02481	1.0557	1.05254	1.00185	1.05951	1.03596	1.00029	0.98142	0.96134	0.95534	0.94101	0.96071	0.92707	0.94298	1.00186	0.9757	0.95879	0.93474	0.93308	0.89258	0.87306	0.87674	0.8995	0.96411
MBC_1299_ULP	MBC_1299	ULP_WGS	0.2743	LYL1.hg38.10000	uncorrected	0.98182	1.00293	1.02087	1.02411	1.00863	1.01452	1.0027	0.98814	0.97688	0.97016	0.97608	0.99238	0.96593	0.94321	0.91162	0.93065	0.93936	0.96492	0.97654	1.02109	0.99523	1.00873	0.99714	0.99524	0.97958	0.98761	0.98688	0.96977	0.96626	0.98113	0.96865	0.96639	0.97588	0.97342	0.98667	0.98426	0.97607	0.92903	0.93191	0.93328	0.91627	0.89905	0.9296	0.96712
MBC_1098_1_ULP	MBC_1098	ULP_WGS	0.7381	LYL1.hg38.10000	uncorrected	0.98496	0.95806	1.00087	1.05197	1.07266	1.04065	1.04607	1.03644	1.05193	1.04243	1.03355	1.00042	1.02375	1.01699	1.00208	0.97248	0.96262	0.98857	1.03231	1.02419	0.99389	0.96741	0.97855	0.95968	0.96582	0.94022	0.9305	0.95511	0.97193	0.91863	0.89936	0.92453	0.99711	1.044	1.09094	1.08814	1.10244	1.08139	1.02203	0.956	0.91122	0.87071	0.86498	0.93662
MBC_1413_8_ULP	MBC_1413	ULP_WGS	0.2497	LYL1.hg38.10000	uncorrected	0.98869	0.98098	0.9587	0.95662	0.95605	0.95802	0.98681	1.02973	1.02127	1.01927	1.00452	0.97872	0.95274	0.98713	1.01524	1.00671	1.00586	1.04209	1.04496	1.04099	1.01159	1.00125	0.99896	0.99942	0.97993	0.9338	0.91645	0.9225	0.93897	0.97273	0.99483	1.02711	1.04969	1.06263	1.04169	1.00987	0.98045	0.96096	0.96182	0.96761	0.95804	0.95853	0.96914	0.98348
MBC_1088_3_ULP	MBC_1088	ULP_WGS	0.2542	LYL1.hg38.10000	uncorrected	0.96715	1.00069	1.02386	1.00718	0.97179	0.96409	1.03438	1.01648	1.03126	1.03672	1.08453	1.11427	1.09622	1.04928	0.95888	0.94702	0.97029	0.95945	1.00635	1.00475	1.01714	1.03408	1.04638	1.06692	1.04788	1.02565	1.01647	1.0388	1.02657	0.98168	0.96206	0.97527	1.00289	1.04479	1.01676	1.00675	0.94832	0.94649	0.89261	0.8764	0.89941	0.94093	0.96932	1.03182
MBC_287.ctDNA_ULP	MBC_287	ULP_WGS	0.24	LYL1.hg38.10000	uncorrected	0.96528	0.99563	1.01224	1.01383	1.04434	1.00914	1.00077	0.97139	0.95541	0.95789	0.98792	0.99477	0.97332	0.98985	1.01931	1.01203	1.00126	0.97962	1.00488	0.9919	1.02075	0.99169	0.94469	0.95625	0.96588	0.9446	0.9137	0.94257	0.97439	0.98691	1.02564	1.00864	1.00298	0.97681	0.96644	0.90624	0.87607	0.87886	0.8985	0.90917	0.9134	0.91706	0.93393	0.92441
MBC_1404_1_ULP	MBC_1404	ULP_WGS	0.2463	LYL1.hg38.10000	uncorrected	0.98952	0.97456	0.96806	0.96502	0.97252	0.95513	0.93936	0.94984	0.975	0.96557	0.98214	0.97477	0.99154	1.00287	0.98853	0.94538	0.91161	0.90776	0.95378	0.96572	0.99368	1.02746	1.08628	1.10601	1.07883	0.99725	0.93816	0.91543	0.90035	0.85836	0.86795	0.91492	0.93864	0.96481	0.97022	0.95322	0.94038	0.94837	0.94267	0.92391	0.96837	1.03666	1.05861	1.10359
MBC_1410_3_ULP	MBC_1410	ULP_WGS	0.5309	LYL1.hg38.10000	uncorrected	0.95293	0.97673	0.98592	0.99586	1.02246	1.04698	1.05519	1.0559	1.04924	1.05136	1.01877	1.0039	0.96906	0.94904	0.98115	0.98699	0.98897	0.96489	0.96412	0.9823	0.95457	0.95559	0.94467	0.9661	0.96761	0.94378	0.9488	0.97412	0.98986	1.02681	1.02941	1.06265	1.05348	1.03501	0.98974	0.95456	0.94939	0.96196	0.91996	0.92075	0.93252	0.96031	0.9649	0.98598
MBC_1422_3_ULP	MBC_1422	ULP_WGS	0.4356	LYL1.hg38.10000	uncorrected	0.96142	0.94934	0.91951	0.92337	0.93464	0.96029	0.99392	1.04067	1.04645	1.04571	1.07668	1.09899	1.10012	1.09648	1.10144	1.10422	1.09446	1.06525	1.03182	0.99181	0.99484	0.98271	0.98393	0.95423	0.92518	0.925	0.90485	0.89416	0.9033	0.92657	1.03095	1.07645	1.08755	1.06933	1.03915	1.0293	0.97936	0.91992	0.92327	0.89292	0.92984	0.91941	0.91893	0.95382
MBC_1253_ULP	MBC_1253	ULP_WGS	0.185	LYL1.hg38.10000	uncorrected	0.94021	0.92231	0.90702	0.90263	0.89173	0.93497	0.98267	1.0209	1.06368	1.09965	1.11442	1.07425	1.03034	0.98794	0.94995	0.91513	0.90069	0.89388	0.91705	0.99289	1.0367	1.04877	1.06925	1.08636	1.06239	1.00906	0.95304	0.93129	0.9444	0.96757	0.96573	0.99551	1.00937	1.04015	0.98867	0.98498	0.9786	0.95287	0.93409	0.89613	0.89928	0.92699	0.93813	0.99802
MBC_1147_1_ULP	MBC_1147	ULP_WGS	0.5237	LYL1.hg38.10000	uncorrected	0.96232	0.98061	0.98147	1.01379	1.05394	1.09938	1.12806	1.08434	1.06226	0.98494	0.89075	0.84793	0.80226	0.8061	0.87482	0.94167	1.00271	1.01246	1.06664	0.99745	0.95951	0.97237	0.93328	0.9129	0.95915	0.98226	0.94777	0.90491	0.91244	0.86702	0.86885	0.89496	0.91206	0.92821	0.97448	0.98389	0.92814	0.92123	0.9076	0.87823	0.88805	0.92128	0.97349	1.00317
MBC_295_1_ULP	MBC_295	ULP_WGS	0.1835	LYL1.hg38.10000	uncorrected	0.92744	0.93354	0.93716	0.94709	0.95554	0.97901	1.0318	1.04812	1.08568	1.10277	1.08499	1.08135	1.08215	1.02512	0.99839	0.98066	0.96189	0.928	0.95543	0.98709	0.98574	0.99199	1.00177	0.98046	0.96508	0.97213	0.96683	0.91684	0.93038	0.91588	0.92208	0.9187	0.93875	0.93526	0.899	0.89663	0.92069	0.92168	0.90822	0.92567	0.98094	1.00818	1.01999	0.98681
MBC_1091_1_ULP	MBC_1091	ULP_WGS	0.6949	LYL1.hg38.10000	uncorrected	0.97506	0.97771	0.98196	1.00992	0.9705	0.98821	0.96616	0.94501	0.9338	0.92714	0.95897	0.96671	0.97637	0.97172	0.94033	0.94811	0.93299	0.93889	0.98213	1.01789	1.01058	1.07188	1.09391	1.05427	1.01998	1.01222	1.02551	1.03318	1.07415	1.07791	1.05851	1.09468	1.02639	0.97831	0.99069	1.00303	0.99599	0.97448	0.97768	0.96029	0.95811	0.98003	0.95309	1.0051
MBC_1377_1_ULP	MBC_1377	ULP_WGS	0.1504	LYL1.hg38.10000	uncorrected	0.99208	0.96216	0.9817	0.99377	0.97888	0.99774	1.0249	1.05591	1.05895	1.10398	1.06089	1.03917	0.99608	0.94633	0.93076	0.91582	0.8975	0.94817	0.98702	0.98311	0.99227	1.02407	0.98889	0.98787	1.0056	0.98351	0.97614	0.99497	1.00534	0.96627	0.98314	1.02236	1.02656	1.05657	1.04462	1.03651	0.99089	0.96186	0.98607	1.00038	1.00576	1.05949	1.07808	1.07212
MBC_1167_2_ULP	MBC_1167	ULP_WGS	0.6827	LYL1.hg38.10000	uncorrected	1.04431	1.0277	1.02715	0.98778	1.01331	0.99501	0.99015	0.98391	1.04984	1.03099	1.03385	1.03015	1.02591	1.01868	1.0263	1.01668	0.99727	1.03728	1.06174	1.04192	1.06977	1.05005	1.0522	1.03432	0.95411	0.9602	0.93173	0.99075	0.98472	0.97615	0.99561	0.98519	0.98966	0.98669	0.95648	0.98478	1.00215	1.02653	1.00916	0.97628	0.96372	1.01222	1.02112	1.0518
MBC_1377_3_ULP	MBC_1377	ULP_WGS	0.2613	LYL1.hg38.10000	uncorrected	1.00418	1.00769	1.0023	0.96675	0.98244	1.00961	1.03001	1.02526	1.04634	1.08232	1.0798	1.02032	0.99763	0.99815	0.99118	0.95612	0.93268	0.91429	0.92219	0.96393	0.97824	0.96985	1.00263	1.01102	1.00321	0.93462	0.88217	0.85823	0.87479	0.91133	0.92569	0.92779	0.95405	1.02248	1.04429	1.04986	1.0442	1.02732	1.01226	0.98829	0.96818	0.93788	0.92331	0.93098
MBC_1308_3_ULP	MBC_1308	ULP_WGS	0.1773	LYL1.hg38.10000	uncorrected	0.91963	0.90366	0.87078	0.90096	0.89425	0.89872	0.91651	0.91813	0.95463	0.97551	1.01663	1.04251	1.0312	1.04967	1.03309	1.00378	0.97906	0.96817	1.01028	1.03422	1.0351	1.05728	1.04768	1.02244	0.98849	0.96594	0.95228	0.96001	0.95518	0.99146	1.0188	1.0604	1.08947	1.06113	1.05418	1.02251	0.98078	0.9264	0.88946	0.90039	0.93459	0.93329	1.00185	0.99087
MBC_1270_ULP	MBC_1270	ULP_WGS	0.4861	LYL1.hg38.10000	uncorrected	0.90755	0.88818	0.92745	0.96766	0.97235	1.00097	1.00512	0.98927	0.98692	0.9859	0.97151	0.93751	0.93994	0.95636	0.95542	0.99786	0.98574	0.96857	0.98793	0.99627	1.00166	0.97812	0.98517	1.00933	1.00566	1.00148	0.96196	0.92028	0.9312	0.93185	0.95061	0.97559	0.99482	1.01595	1.01235	1.01661	0.97485	0.96284	0.93595	0.89702	0.92841	0.96837	0.98661	1.01162
MBC_1413_3_ULP	MBC_1413	ULP_WGS	0.1229	LYL1.hg38.10000	uncorrected	0.94796	0.91784	0.89348	0.88465	0.90066	0.91937	0.94112	0.95155	0.99136	0.97953	0.95334	0.94588	0.93784	0.91012	0.91007	0.92445	0.95179	0.99401	1.03127	1.04626	1.05221	1.0709	1.0564	1.05288	1.05233	1.05762	1.08046	1.05784	1.0243	1.03156	1.02544	1.02329	0.98867	0.97383	0.94194	0.93862	0.97152	0.94297	0.94666	0.96186	0.95704	0.98883	1.00898	0.98801
MBC_307.ctDNA_T2_ULP	MBC_307	ULP_WGS	0.5305	LYL1.hg38.10000	uncorrected	0.98496	1.01399	1.02323	1.07227	1.10589	1.09959	1.08303	1.07698	1.03708	0.986	0.98442	0.99589	0.98111	1.00415	1.02305	1.03317	1.0389	1.03971	1.02461	1.02117	1.02109	0.9992	0.96488	0.94585	0.92864	0.93655	0.96252	0.95091	0.97107	0.98751	1.00542	1.0395	1.05646	1.06342	1.06622	1.04299	1.02006	0.98042	0.96893	0.9303	0.94162	0.95588	0.9716	0.99632
MBC_1115_3_ULP	MBC_1115	ULP_WGS	0.1494	LYL1.hg38.10000	uncorrected	1.04981	0.96522	0.91998	0.88519	0.88765	0.94975	1.02991	1.06892	1.10303	1.13125	1.08345	1.07238	1.03491	0.94768	0.92737	0.91849	0.89361	0.87012	0.89321	0.93859	0.933	0.95437	0.95362	0.93437	0.94629	0.92478	0.87788	0.88381	0.8946	0.90956	0.88262	0.88533	0.88483	0.89363	0.86656	0.85368	0.82084	0.85	0.86719	0.86835	0.85448	0.89798	0.9388	1.00025
MBC_1098_2_ULP	MBC_1098	ULP_WGS	0.5718	LYL1.hg38.10000	uncorrected	0.93262	0.95322	0.96145	0.96565	0.99629	1.02557	1.01852	1.02905	1.04403	1.04721	1.02767	1.03602	1.01299	0.99928	0.99135	0.98256	0.98317	0.99455	1.01524	1.00107	0.98498	1.00405	1.00425	0.99683	0.9798	0.96561	0.94434	0.90485	0.89129	0.87167	0.90412	0.95319	0.99864	0.99906	1.00395	0.98336	0.9559	0.90747	0.89666	0.89745	0.92	0.94074	0.97639	0.98283
MBC_295_4_ULP	MBC_295	ULP_WGS	0.2001	LYL1.hg38.10000	uncorrected	0.9427	0.94775	0.92864	0.88826	0.88218	0.87876	0.88878	0.91031	0.91983	0.96518	0.98816	1.00222	1.02457	1.04396	1.03033	1.02796	1.04388	1.02413	0.97734	1.01163	1.00709	1.0276	1.02036	1.00936	0.97097	0.98126	0.95274	0.90449	0.89755	0.94687	0.92934	1.01468	1.02483	1.03503	1.05284	1.05501	1.01851	1.0057	0.97756	0.9567	0.94219	0.96881	0.95728	0.97824
MBC_1167_4_ULP	MBC_1167	ULP_WGS	0.751	LYL1.hg38.10000	uncorrected	0.93143	0.96761	1.01118	1.06481	1.10633	1.12385	1.11711	1.02745	1.00475	0.99604	0.95936	0.99334	1.00437	1.04197	1.02714	1.05136	1.03957	0.99749	0.98539	0.98985	0.93758	0.96933	0.96023	0.97318	0.97296	1.03746	1.03422	1.02142	1.01619	1.05816	1.07019	1.06613	1.04434	1.03454	1.02756	1.01541	0.98555	0.96759	0.97668	1.00408	1.03462	0.9849	0.98621	1.00416
MBC_1149_4_ULP	MBC_1149	ULP_WGS	0.3385	LYL1.hg38.10000	uncorrected	0.99131	0.99064	0.91665	0.89919	0.89199	0.90225	0.92062	0.94964	0.97095	0.99477	0.95979	0.9311	0.86384	0.85448	0.79171	0.86905	0.91564	0.99706	1.01	1.01291	1.01852	0.99948	0.95493	0.88969	0.88427	0.88454	0.8671	0.85258	0.86598	0.92309	0.98095	1.01722	1.06188	1.06513	1.07462	1.0147	0.98519	0.97012	0.99676	1.01974	0.99591	0.98698	0.99422	0.95902
MBC_1421_2_ULP	MBC_1421	ULP_WGS	0.1822	LYL1.hg38.10000	uncorrected	1.03648	1.03379	0.99603	0.97397	0.96167	0.91125	0.92125	0.94442	0.98071	0.99277	0.99092	0.98625	0.93822	0.94386	0.91759	0.90899	0.93061	0.9374	0.95564	0.99814	1.00025	1.00004	0.96215	0.95135	0.90482	0.90671	0.86793	0.87794	0.91373	0.99734	1.02475	1.04817	0.99953	0.98539	0.93651	0.93332	0.89165	0.90033	0.90929	0.96822	1.01369	1.02836	0.99308	1.00323
MBC_1106_ULP	MBC_1106	ULP_WGS	0.1319	LYL1.hg38.10000	uncorrected	0.94491	0.91993	0.88837	0.92481	0.9258	0.9539	0.95253	0.94909	0.94826	0.95507	0.97982	0.95791	0.94143	0.97017	0.94783	0.93313	0.92559	0.92586	0.93827	0.95419	0.97845	0.97304	1.01722	1.00017	0.97663	0.92564	0.90768	0.88693	0.87578	0.87537	0.89303	0.9336	0.97301	0.94818	0.91334	0.88114	0.88576	0.89403	0.88788	0.90052	0.9139	0.96277	0.93616	0.93062
MBC_1125_1_ULP	MBC_1125	ULP_WGS	0.2626	LYL1.hg38.10000	uncorrected	1.01732	1.04896	1.01902	0.98186	0.94933	0.94387	0.89806	0.90728	0.93541	0.9844	0.99874	1.0096	0.99605	0.97447	0.99079	1.00456	0.98459	1.01044	1.01392	1.0215	0.9837	0.94901	0.93692	0.93323	0.94645	0.9679	0.98014	1.01042	1.00867	1.00881	1.01192	1.02304	1.06278	1.08451	1.07476	1.08906	1.06988	1.02156	0.95942	0.97992	0.97138	0.95809	0.99104	1.03954
MBC_1419_1_ULP	MBC_1419	ULP_WGS	0.1703	LYL1.hg38.10000	uncorrected	1.04613	0.99429	0.95046	0.94464	0.93252	0.90405	0.9118	0.94274	0.96918	0.99131	1.00112	1.00636	0.99403	1.03692	1.06278	1.04376	1.02438	1.01063	0.98038	0.96182	0.98529	0.98999	0.98521	1.02231	1.01968	1.01234	0.9744	0.94748	0.92585	0.91669	0.95957	0.98696	1.00316	0.99185	1.00521	0.98814	0.94668	0.89354	0.87927	0.88869	0.92025	0.97585	1.005	1.0175
MBC_1109_2_ULP	MBC_1109	ULP_WGS	0.2921	LYL1.hg38.10000	uncorrected	0.95436	0.91974	0.89363	0.89997	0.90953	0.95751	1.00082	1.00716	1.01387	1.06492	1.05692	1.02353	0.99725	1.00754	1.00642	0.9993	0.98968	0.9609	0.9849	1.01294	1.00612	0.96621	0.99518	0.98813	0.9484	0.94139	0.96124	0.96173	0.96793	0.98843	1.01821	1.01275	1.04736	1.04426	1.03226	1.01667	1.02238	0.97476	0.94861	0.93201	0.92951	0.94499	0.96998	0.98994
MBC_1126_2_ULP	MBC_1126	ULP_WGS	0.2785	LYL1.hg38.10000	uncorrected	1.00735	0.98156	0.91744	0.93403	0.9366	0.98015	0.96796	0.91033	0.88065	0.84031	0.83477	0.85663	0.8815	0.95495	0.99784	1.02589	0.99452	0.94696	0.93584	0.92853	0.96645	0.98168	0.99157	0.97481	0.97422	0.94079	0.9043	0.89753	0.90405	0.92042	1.00893	1.04721	1.05644	1.07474	1.09317	1.09244	1.08141	1.0635	0.9821	0.94234	1.00849	0.9956	0.97984	0.9689
MBC_1119_3_ULP	MBC_1119	ULP_WGS	0.4976	LYL1.hg38.10000	uncorrected	1.0754	1.01415	1.02143	1.00369	1.01331	1.06293	1.04842	1.02352	1.05089	1.06566	1.0832	1.0552	1.06635	1.05095	1.07542	1.04888	1.00148	1.01117	1.05942	1.06016	1.07809	1.04201	1.01458	0.99264	0.97241	0.93349	0.92082	0.94003	0.97223	0.97007	0.99468	0.97108	0.96957	0.95696	0.94777	0.95036	0.9522	0.95085	0.94947	0.96479	0.95481	0.9488	0.98751	0.99358
MBC_1322_1_ULP	MBC_1322	ULP_WGS	0.139	LYL1.hg38.10000	uncorrected	0.96881	0.96411	0.99141	1.03619	1.00251	0.98999	0.97167	0.98379	0.9745	0.96443	0.94546	0.94066	0.92984	0.91566	0.88975	0.88785	0.91624	0.94642	0.96166	1.02104	1.05828	1.08206	1.05995	1.03628	1.01903	0.95397	0.92014	0.85483	0.85183	0.89957	0.95648	0.988	0.99766	1.01502	1.0054	0.99381	0.9888	0.94195	0.88459	0.88153	0.90187	0.93366	0.97092	0.99301
MBC_1167_5_ULP	MBC_1167	ULP_WGS	0.6084	LYL1.hg38.10000	uncorrected	1.031	1.02977	1.04743	0.99863	0.97296	0.93232	0.9493	0.96418	0.95654	0.97455	0.99986	1.05819	1.07683	1.05717	1.03705	1.02698	1.01213	0.99725	0.95965	0.99048	1.01499	1.01983	1.00039	1.02102	1.01033	1.00036	0.97488	0.96181	0.96523	0.97553	0.99873	1.01338	1.0379	1.06889	1.05162	1.05892	1.0172	0.99439	0.95924	0.92839	0.94087	0.96313	0.98268	1.00709
MBC_1308_5_ULP	MBC_1308	ULP_WGS	0.3213	LYL1.hg38.10000	uncorrected	0.9326	0.96119	0.97578	1.01468	0.98842	0.99576	1.02001	1.02734	1.02173	1.00126	0.97233	0.94353	0.90669	0.92577	0.88035	0.89823	0.91712	0.9266	0.98224	1.00239	1.02317	0.99797	0.97822	0.9849	0.94028	0.92253	0.90482	0.91405	0.97989	0.99053	1.00113	0.9734	0.96739	0.97215	0.95738	0.9625	0.94155	0.94931	0.95873	0.93555	0.92295	0.909	0.92545	0.96289
MBC_1116_3_ULP	MBC_1116	ULP_WGS	0.3978	LYL1.hg38.10000	uncorrected	0.9992	0.97078	0.94192	0.95714	1.01099	1.03038	1.03449	1.05378	1.04518	1.04984	1.03628	0.98483	0.99595	1.02164	1.02594	1.00903	1.0044	0.99421	1.01601	1.00872	0.99076	0.98081	0.99175	1.00132	1.01026	1.01022	1.00646	1.01353	1.00897	0.97504	0.94826	0.96573	0.96074	1.009	1.03492	1.01814	1.00157	1.01316	0.97268	0.95644	0.97088	1.01899	1.04766	1.11824
MBC_335_3_ULP	MBC_335	ULP_WGS	0.4707	LYL1.hg38.10000	uncorrected	1.01014	1.04259	1.02511	1.03674	1.04742	1.04926	1.04626	1.05159	1.05703	1.07089	1.09367	1.04849	1.00497	0.98727	0.97272	0.95569	0.94263	0.96559	0.98621	0.98124	0.96709	0.96784	0.98178	0.99551	1.00561	1.02007	1.03185	1.07629	1.08509	1.08591	1.08495	1.08076	1.07762	1.05408	1.04721	1.01852	0.99225	0.98453	0.97369	0.99935	0.99786	1.03723	1.08765	1.12229
MBC_1378_1_ULP	MBC_1378	ULP_WGS	0.4192	LYL1.hg38.10000	uncorrected	0.97507	0.96475	0.96399	1.02467	1.02614	1.03406	1.04335	1.05094	1.02122	1.01784	1.01403	0.99855	0.9531	0.96095	0.96872	0.98568	0.98895	0.99943	1.00674	1.01216	1.00666	0.96213	0.93073	0.9215	0.93516	0.94179	0.94263	0.94095	0.94934	0.96383	0.97781	0.95208	0.984	0.99255	1.04441	1.04308	1.03439	1.01672	0.98337	0.95714	0.93271	0.91234	0.94743	0.95266
MBC_1308_4_ULP	MBC_1308	ULP_WGS	0.3323	LYL1.hg38.10000	uncorrected	1.02563	1.00904	0.99775	0.96417	0.95815	0.98058	0.94596	0.94428	0.97517	0.99109	0.99284	0.98044	0.92543	0.89753	0.88481	0.87723	0.89887	0.9351	1.00339	1.00986	1.03046	0.99093	0.95272	0.92824	0.90647	0.88583	0.90423	0.91953	0.90754	0.88672	0.8918	0.88641	0.90126	0.90991	0.9178	0.91603	0.94636	0.92685	0.90352	0.92555	0.97722	1.00964	1.02688	1.03997
MBC_1368_1_ULP	MBC_1368	ULP_WGS	0.153	LYL1.hg38.10000	uncorrected	1.00502	0.97819	0.92371	0.93794	0.92857	0.9474	0.9582	0.97457	1.00596	1.01273	1.00658	1.01146	1.00821	1.02898	0.99742	0.97435	0.96125	0.95135	0.94699	0.92346	0.91759	0.94391	0.9452	0.94586	0.92018	0.88797	0.87207	0.88987	0.90279	0.91927	0.94009	0.95369	0.97224	0.997	0.97919	0.94439	0.91729	0.92389	0.90228	0.90365	0.91811	0.92747	0.94426	0.96119
MBC_1055_1_ULP	MBC_1055	ULP_WGS	0.2105	LYL1.hg38.10000	uncorrected	0.96772	0.98368	0.97539	0.98823	0.99827	0.98184	0.99198	1.01763	1.0016	0.99138	1.00128	0.99814	0.9875	0.99961	0.97432	0.94955	0.93304	0.92949	0.9501	1.0026	1.05577	1.0745	1.07561	1.06325	1.00273	0.95348	0.93308	0.91349	0.91282	0.9472	0.98699	1.00854	1.00334	1.00316	0.98121	0.97243	0.95303	0.94024	0.92239	0.91885	0.95467	0.98413	1.00793	1.0282
MBC_1399_3_ULP	MBC_1399	ULP_WGS	0.1308	LYL1.hg38.10000	uncorrected	0.98053	0.98698	0.98228	0.98298	0.99639	1.00895	0.99748	0.97113	0.98434	0.98331	0.95655	0.96715	0.95711	0.97806	0.97578	0.97994	0.94964	0.95428	0.98283	0.97273	0.93719	0.97899	0.99218	0.99374	0.95049	0.95073	0.92492	0.96103	0.97993	0.98302	0.976	1.01064	1.0127	1.02104	0.99465	0.98507	0.95482	0.93777	0.90437	0.89729	0.89151	0.9191	0.93128	1.00092
MBC_1292_ULP	MBC_1292	ULP_WGS	0.276	LYL1.hg38.10000	uncorrected	0.96156	0.95644	0.95062	0.96411	0.94728	0.93264	0.94757	0.96832	0.96944	0.96945	1.00568	1.00819	1.01291	1.01966	1.00503	0.99817	1.02005	0.99088	0.97213	0.9985	0.99101	0.96059	0.95455	0.95278	0.95836	0.99611	0.97898	0.94601	0.93564	0.92214	0.88512	0.89214	0.93057	0.949	0.98481	1.01102	0.97941	0.96946	0.94489	0.91287	0.90695	0.93573	0.92825	0.94839
MBC_1407_1_ULP	MBC_1407	ULP_WGS	0.1026	LYL1.hg38.10000	uncorrected	1.05319	1.01497	0.9841	0.95008	0.91778	0.87966	0.87766	0.9026	0.96987	1.04197	1.06292	1.02776	0.99417	0.95474	0.92799	0.87735	0.89619	0.95757	1.0126	1.0456	1.07775	1.07007	1.02776	1.05303	1.04471	0.98605	1.02	1.02844	0.99273	0.97762	0.95922	0.91757	0.88561	0.95488	0.94418	0.95158	0.97239	0.97264	0.95047	0.9098	0.91044	0.89977	0.92323	0.95506
MBC_1406_3_ULP	MBC_1406	ULP_WGS	0.362	LYL1.hg38.10000	uncorrected	0.94024	0.90512	0.89812	0.92451	0.94299	0.96511	0.96007	0.94202	0.95404	0.95247	0.97039	0.96453	0.97498	0.96683	0.94615	0.94614	0.94275	0.93513	0.97172	1.00537	1.01378	0.99263	0.98457	0.99025	0.95988	0.9572	0.94726	0.96486	0.95421	0.96859	0.93554	0.92476	0.91383	0.96168	0.95816	0.99423	1.02827	1.06569	1.04639	1.02793	1.00989	0.97581	0.94814	0.97269
MBC_1321_ULP	MBC_1321	ULP_WGS	0.6333	LYL1.hg38.10000	uncorrected	0.91456	0.95263	0.95026	0.93975	0.93437	0.96291	0.94725	0.92941	0.90598	0.90944	0.88132	0.90557	0.90854	0.90464	0.89525	0.91752	0.94768	0.96176	0.99018	0.99541	0.96893	0.93228	0.96455	0.9549	0.96363	0.96874	0.98338	0.97679	0.97739	0.96994	0.97071	0.95128	1.00052	0.99915	0.99397	0.98528	1.00061	1.00524	1.00142	1.02717	1.02163	0.99969	1.0133	1.00631
MBC_1324_ULP	MBC_1324	ULP_WGS	0.4364	LYL1.hg38.10000	uncorrected	1.02813	0.99381	0.96149	0.91754	0.91793	0.93329	0.93232	0.97539	1.01357	1.02541	0.99244	0.99354	1.00789	0.99581	0.94693	0.92002	0.89727	0.9422	0.97885	0.98936	0.98858	1.05044	1.06254	1.04611	1.02123	1.02805	0.98693	1.0177	1.01214	0.99644	1.00265	1.01636	1.02155	1.05955	1.07439	1.09246	1.05413	1.05235	1.05236	1.02856	1.03225	0.99149	1.00401	1.0289
MBC_1313_ULP	MBC_1313	ULP_WGS	0.4311	LYL1.hg38.10000	uncorrected	1.00731	0.982	0.99357	0.97528	0.91333	0.85885	0.84533	0.87549	0.9094	0.93048	0.96159	0.95243	0.99699	1.01655	1.00738	1.01646	1.05163	1.07399	1.08234	1.10204	1.08158	1.04467	1.02823	0.99538	0.94807	0.93423	0.89406	0.89847	0.88323	0.92586	0.92649	0.94155	0.94617	0.95209	0.96377	0.9665	0.96619	0.99492	0.98273	1.00024	0.99377	0.96723	0.95572	0.96002
MBC_287_2_ULP	MBC_287	ULP_WGS	0.4675	LYL1.hg38.10000	uncorrected	1.00067	0.96257	0.9368	0.95801	1.0091	1.02264	1.04395	1.07274	1.11014	1.09252	1.099	1.05221	1.03198	1.01836	1.02979	0.96432	0.9229	0.91226	0.90912	0.89911	0.89656	0.95009	0.98689	0.9931	1.04815	1.05718	1.03029	1.04153	1.02147	0.98944	0.94947	0.96191	0.8848	0.85113	0.87558	0.90381	0.90947	0.96983	0.97017	1.00192	0.99849	0.95886	0.93093	0.95384
MBC_217_1_ULP	MBC_217	ULP_WGS	0.115	LYL1.hg38.10000	uncorrected	0.96298	0.92871	0.92813	0.93878	0.95869	0.95606	0.98035	1.01361	1.00562	1.00621	0.99974	0.97175	0.97037	0.96825	0.95575	0.96526	0.98998	1.03108	1.05243	1.0669	1.0373	1.03374	1.0338	1.01968	1.00628	0.99571	0.99928	1.00036	0.99371	0.97529	0.9697	0.97776	1.00365	1.01071	0.99961	0.98333	0.96464	0.93378	0.90316	0.91394	0.92263	0.94617	0.9983	1.03916
MBC_1415_2_ULP	MBC_1415	ULP_WGS	0.1513	LYL1.hg38.10000	uncorrected	0.88765	0.85863	0.89226	0.88472	0.9294	0.95621	0.99115	1.05057	1.08381	1.03688	1.02683	1.00288	1.01583	0.97214	0.94621	0.93865	0.96355	0.96377	0.99064	0.99568	1.00728	1.0298	1.04688	1.03012	0.98453	0.95514	0.92603	0.90031	0.94959	0.99458	1.04494	1.09729	1.1476	1.15744	1.13237	1.07762	1.03291	1.00343	0.97758	0.94727	0.90935	0.87712	0.89625	0.88653
MBC_1082_3_ULP	MBC_1082	ULP_WGS	0.1926	LYL1.hg38.10000	uncorrected	0.94254	0.94649	0.9284	0.91747	0.93831	0.95973	0.96229	0.9611	0.95691	0.96629	0.97309	0.98522	0.96749	0.94162	0.93718	0.9491	0.93583	0.93105	0.95056	0.9595	0.96336	0.99288	0.99567	0.99373	0.99778	0.95067	0.92354	0.92247	0.93718	0.93789	0.92832	0.94627	0.9683	0.97909	0.98278	0.942	0.96298	0.98148	0.95123	0.9289	0.92619	0.94644	0.9714	0.96803
MBC_1127_3_ULP	MBC_1127	ULP_WGS	0.3016	LYL1.hg38.10000	uncorrected	1.03163	1.0818	1.09527	1.07403	1.07653	1.06872	1.07434	1.06707	1.03404	1.02355	1.00958	0.99658	0.94857	0.91906	0.93692	0.95856	0.95522	0.95063	0.98565	0.98333	0.97654	0.98183	0.99148	1.02118	1.04617	1.03286	0.99332	0.99015	0.9715	0.96339	0.96663	0.97954	0.97264	0.98589	0.99046	0.95941	0.95614	0.91872	0.86912	0.91858	0.93481	0.95146	0.94121	0.99423
MBC_1172_2_ULP	MBC_1172	ULP_WGS	0.2889	LYL1.hg38.10000	uncorrected	0.97168	0.94823	0.95464	0.93338	0.95364	0.93027	0.94231	0.94826	0.95575	0.93627	0.98748	1.03731	1.03516	1.00671	0.99255	0.93774	0.92299	0.90189	0.86597	0.89334	0.96525	0.9805	0.98066	1.01718	1.04018	0.99924	0.95873	0.92662	0.90313	0.98016	0.99817	1.02161	1.03352	1.09213	1.12093	1.07251	1.03642	1.0072	0.97128	0.98403	0.96933	0.97792	0.95904	0.93652
MBC_1119_1_ULP	MBC_1119	ULP_WGS	0.3863	LYL1.hg38.10000	uncorrected	0.97611	0.90739	0.93441	0.92447	0.90707	0.89806	0.88431	0.93686	0.95734	0.99279	1.00973	1.00473	1.04091	1.05454	0.99966	0.96326	0.92696	0.92116	0.87889	0.86761	0.88991	0.91806	0.93024	0.9434	0.89564	0.92631	0.92111	0.94039	0.94869	0.98526	1.0007	1.03779	1.03085	0.991	0.94827	0.98488	0.97569	0.97563	0.97553	0.95341	0.96593	0.97199	0.96896	0.96072
MBC_1214_1_ULP	MBC_1214	ULP_WGS	0.2002	LYL1.hg38.10000	uncorrected	0.99283	0.95533	0.94409	0.9506	0.92914	0.94025	0.988	1.03799	1.0372	1.03721	1.03733	0.99298	0.94847	0.92427	0.91414	0.91085	0.9476	0.98153	1.02721	1.11013	1.13722	1.10312	1.07668	1.05321	1.01943	0.97631	0.94746	0.94322	0.95019	1.00769	1.03818	1.03792	1.05476	1.06495	1.03263	0.99032	0.95115	0.91192	0.89267	0.89989	0.93436	0.96086	1.00361	1.0256
MBC_1274_ULP	MBC_1274	ULP_WGS	0.1159	LYL1.hg38.10000	uncorrected	0.98875	1.00562	0.98217	0.97887	0.99499	0.94465	0.93645	0.98057	1.0104	1.01685	0.9931	0.95604	0.89661	0.84966	0.77762	0.79342	0.86579	0.92925	1.01576	1.06822	1.08434	1.1129	1.09066	1.06819	1.02766	1.04271	0.99862	0.9229	0.90245	0.90407	0.90442	0.92747	0.91276	0.90549	0.91146	0.89889	0.88678	0.87475	0.86018	0.89179	0.94031	0.96312	0.97464	0.97003
MBC_1314_2_ULP	MBC_1314	ULP_WGS	0.2788	LYL1.hg38.10000	uncorrected	1.0334	0.99867	0.97034	0.95521	0.92702	0.9409	0.96596	0.9717	0.97727	0.94466	0.96825	0.97766	0.98411	0.97241	0.9667	0.96221	0.96884	0.9431	0.95016	0.92669	0.94698	0.94812	0.93009	0.92412	0.90661	0.88138	0.87974	0.91125	0.95811	0.95077	0.98102	1.00152	1.03766	1.02742	1.03174	1.0023	1.01856	1.03275	1.00118	0.98173	0.96897	0.95924	0.96196	0.93002
MBC_1087_3_ULP	MBC_1087	ULP_WGS	0.3012	LYL1.hg38.10000	uncorrected	0.95899	0.98529	0.92851	0.90734	0.93497	0.94841	1.01109	1.03717	1.0326	1.06359	1.06258	1.06312	1.01253	1.02045	1.02856	1.00887	1.00965	0.96515	0.98294	0.98372	0.99327	0.98016	0.98157	0.98356	0.97789	0.97814	0.93979	0.93416	0.96117	0.95398	1.00859	1.04355	1.06659	1.12748	1.18545	1.18521	1.11383	1.07484	1.03729	0.98523	0.94468	0.9246	0.92431	0.99404
MBC_325.ctDNA_T2_ULP	MBC_325	ULP_WGS	0.1103	LYL1.hg38.10000	uncorrected	0.98906	0.96709	0.9628	0.97003	0.97189	0.98535	0.99928	1.00675	0.98491	0.98095	0.95151	0.92621	0.92463	0.94366	0.98129	0.97702	1.00131	1.02599	1.04298	1.06572	1.05699	1.05708	1.04898	1.01631	0.97792	0.92973	0.92478	0.91725	0.93719	0.9792	1.00956	1.05042	1.06182	1.04306	1.02284	0.98658	0.96853	0.93733	0.89941	0.89385	0.912	0.92298	0.94639	0.95842
MBC_1221_3_ULP	MBC_1221	ULP_WGS	0.1866	LYL1.hg38.10000	uncorrected	1.01493	1.00022	0.98167	0.9869	0.98828	1.0097	1.02216	1.06041	1.07836	1.05609	1.05092	1.03267	0.99469	0.94175	0.90214	0.88007	0.9027	0.95948	0.99913	1.02747	1.07689	1.11706	1.09891	1.08191	1.04436	0.96992	0.94168	0.91379	0.87685	0.91916	0.97178	1.01139	1.04732	1.09163	1.08897	1.04423	0.98124	0.93094	0.88095	0.88468	0.86366	0.8783	0.92072	0.98113
MBC_1146_ULP	MBC_1146	ULP_WGS	0.1552	LYL1.hg38.10000	uncorrected	0.94628	0.95017	0.93316	0.91591	0.97081	0.984	1.00001	0.98427	0.97726	0.9495	0.93426	0.9337	0.90928	0.89052	0.9546	0.94534	0.92588	0.94731	0.97757	0.96781	1.01311	1.02288	1.02184	0.99731	1.01233	0.97034	0.9272	0.95366	0.97491	0.9921	0.99576	1.04867	1.09488	1.11215	1.15099	1.13308	1.10821	1.08914	1.03023	0.99093	0.96554	1.02375	1.02487	1.05232
MBC_1095_ULP	MBC_1095	ULP_WGS	0.3949	LYL1.hg38.10000	uncorrected	0.96726	0.95396	0.92468	0.92087	0.9596	0.96391	1.00868	1.03595	1.08141	1.08286	1.0993	1.04772	0.98457	0.9551	0.92207	0.91948	0.93659	0.92588	0.95657	0.96751	1.0283	1.02392	1.01789	1.00406	1.02325	1.02243	0.98831	0.95751	0.95519	0.9638	0.98241	0.97684	0.99156	0.99891	1.00725	0.98393	0.9408	0.92177	0.91946	0.90708	0.91352	0.921	0.95155	0.99046
MBC_1192_2_ULP	MBC_1192	ULP_WGS	0.1091	LYL1.hg38.10000	uncorrected	0.93585	0.93701	0.95634	0.95782	0.98269	0.98955	1.03111	1.04339	1.03286	1.00297	0.97274	0.95906	0.95754	0.95452	0.94331	0.92776	0.9521	0.97325	0.96135	0.97731	0.9937	1.0354	1.0636	1.05876	1.06933	1.05979	1.04644	1.02592	0.96891	0.95996	0.97553	1.02271	1.00978	1.04815	1.05959	1.05379	1.01553	0.98266	0.93513	0.94694	0.97294	0.9714	0.9772	1.01736
MBC_307.ctDNA_ULP	MBC_307	ULP_WGS	0.5861	LYL1.hg38.10000	uncorrected	0.98961	1.00161	1.0155	0.9957	1.00241	0.99715	1.01244	1.01192	1.07461	1.07138	1.07929	1.04518	0.99068	0.96807	0.97549	0.9817	0.95779	0.98002	0.9999	1.00809	1.02223	0.99431	0.95648	0.99039	1.00744	1.00894	0.96744	1.00296	0.95197	0.97599	0.9938	1.03087	1.03501	1.08725	1.05634	1.05337	1.05345	1.05436	1.00379	0.98566	0.93525	0.97596	0.96654	0.97643
MBC_1411_2_ULP	MBC_1411	ULP_WGS	0.1572	LYL1.hg38.10000	uncorrected	0.95519	0.91221	0.93272	0.94066	0.94831	0.98821	1.05526	1.10477	1.1376	1.11187	1.07438	1.06392	1.05126	1.01113	0.96799	0.99163	0.99391	1.01316	0.99419	0.9825	0.99907	1.0255	1.05488	1.04927	1.018	0.99821	0.95658	0.95047	0.95013	0.93144	0.9542	0.98643	1.02196	1.01943	0.99725	0.95842	0.94795	0.92889	0.90917	0.8679	0.87025	0.85576	0.89586	0.92956
MBC_1281_2_ULP	MBC_1281	ULP_WGS	0.3966	LYL1.hg38.10000	uncorrected	0.96464	0.92944	0.93254	0.9622	0.99646	1.00586	1.01025	0.98166	0.97555	0.98623	0.96803	0.97288	0.92103	0.92061	0.87646	0.89585	0.88992	0.9094	0.96805	1.01065	1.02005	1.02732	1.01134	1.01083	1.01472	0.99498	0.97117	0.93948	0.95617	0.98212	1.00988	1.03679	1.05023	1.07666	1.08114	1.03452	1.0058	0.95446	0.94748	0.92172	0.94492	0.99259	0.99601	1.01445
MBC_295_5_ULP	MBC_295	ULP_WGS	0.1602	LYL1.hg38.10000	uncorrected	0.94773	0.91071	0.92849	0.91352	0.92533	0.92189	0.9261	0.96533	1.00148	1.00542	0.98317	0.97833	0.94978	0.9077	0.93095	0.94001	0.98714	1.02959	1.05799	1.08263	1.07026	1.05934	0.99884	0.96288	0.94931	0.91054	0.90801	0.8936	0.92032	0.95377	0.95717	0.96961	0.97998	0.96727	0.97496	0.95241	0.94275	0.91961	0.90685	0.86864	0.88613	0.92261	0.9505	0.96061
MBC_1159_ULP	MBC_1159	ULP_WGS	0.1999	LYL1.hg38.10000	uncorrected	0.99474	0.9877	0.9789	0.97142	1.00338	1.02873	1.02003	1.02737	1.01653	1.01511	1.00034	0.96589	0.97108	0.99589	1.00726	1.02557	1.02154	1.06331	1.0784	1.08645	1.08173	1.03219	1.00866	0.99101	0.95314	0.97163	0.97283	0.99257	1.0107	1.04219	1.04125	1.01199	1.00137	0.9739	0.95277	0.95845	0.94963	0.95664	1.00214	1.03241	1.03681	1.03194	1.0282	1.00513
MBC_1099_4_ULP	MBC_1099	ULP_WGS	0.1669	LYL1.hg38.10000	uncorrected	0.95442	0.96529	0.95434	0.98816	1.03232	1.04273	0.98725	1.01879	1.02163	1.03158	1.03854	0.97208	0.91737	0.91554	0.8957	0.87882	0.89143	0.94618	0.99685	1.0513	1.06694	1.05255	1.01325	0.95244	0.90625	0.90149	0.91419	0.92729	0.99137	1.00792	1.03688	1.07757	1.06978	1.04195	1.04627	1.0539	0.9938	0.95699	0.95104	0.88863	0.89289	0.92953	0.93644	0.96048
MBC_1295_2_ULP	MBC_1295	ULP_WGS	0.1459	LYL1.hg38.10000	uncorrected	1.00044	0.98058	0.94988	0.93766	0.94503	0.95084	0.97019	1.00209	1.00896	1.02215	1.03591	1.00278	0.95857	0.94332	0.94073	0.94256	0.93158	0.95465	0.98151	1.01735	1.03606	1.02714	1.02044	1.0033	0.95813	0.92313	0.90801	0.9078	0.93444	0.9594	0.96122	0.98337	0.98885	0.98555	0.94616	0.93054	0.92341	0.89942	0.89013	0.87125	0.86777	0.89336	0.9108	0.97025
MBC_1042_2_ULP	MBC_1042	ULP_WGS	0.7889	LYL1.hg38.10000	uncorrected	1.00472	0.99306	0.99676	0.98775	0.9881	0.99887	1.01294	1.01769	1.02578	1.01184	0.98649	0.96835	0.94922	0.93662	0.94668	0.95102	0.94737	0.94814	0.97385	1.00468	1.04478	1.05843	1.07628	1.0765	1.07562	1.0406	1.01412	1.02645	1.03464	1.02551	1.0412	1.01592	0.99903	0.98577	0.98625	0.97311	0.96857	0.99385	0.97119	0.97522	0.96755	0.96029	0.94191	0.96293
MBC_1297_ULP	MBC_1297	ULP_WGS	0.3161	LYL1.hg38.10000	uncorrected	0.94685	0.96896	0.97327	0.9712	0.96146	0.99301	0.96075	0.96138	0.99254	0.97441	0.99547	1.00435	0.99131	0.97778	0.9889	1.00028	0.97209	0.92548	0.94895	0.95654	0.9829	0.96849	0.97214	0.97257	0.97156	0.99713	0.99182	0.96945	1.00651	1.03521	1.05381	1.04934	1.04243	1.01759	0.97529	0.96658	0.9448	0.89435	0.87481	0.89545	0.90245	0.94105	0.9611	0.98918
MBC_1041_4_ULP	MBC_1041	ULP_WGS	0.4467	LYL1.hg38.10000	uncorrected	0.99267	0.99566	0.98478	0.99756	1.00123	0.97554	0.97481	0.98287	0.9544	0.97273	0.99806	1.01703	1.02684	1.01876	1.02371	1.03703	1.04239	1.04826	1.00167	0.99606	1.03782	1.05933	1.03308	1.01975	1.02168	1.01372	0.98741	0.95146	0.92262	0.93414	0.9651	0.98153	0.97267	0.9841	1.00394	0.99626	0.98466	0.97204	0.98037	0.96548	0.97478	0.9832	0.97922	0.98814
MBC_1406_1_ULP	MBC_1406	ULP_WGS	0.3239	LYL1.hg38.10000	uncorrected	0.96764	0.96758	0.96758	0.98438	0.99492	1.00394	0.99903	0.9667	0.9573	0.96097	0.98404	0.97123	0.94528	0.97536	0.99365	1.01807	1.04644	1.06149	1.08287	1.09526	1.10814	1.08963	1.01717	0.98905	0.96494	0.94651	0.96089	0.9686	0.9746	0.98256	0.99758	1.00105	0.96786	0.94862	0.95727	0.96224	0.95444	0.93609	0.97107	0.98246	0.99842	1.02426	1.04029	1.05579
MBC_1091_2_ULP	MBC_1091	ULP_WGS	0.2645	LYL1.hg38.10000	uncorrected	0.95302	0.93593	0.93876	0.98559	1.02455	1.01175	1.03051	1.05491	1.06646	1.06102	1.05335	1.02686	1.02064	0.99947	1.0007	0.95514	0.9392	0.94603	0.93331	0.9154	0.90528	0.89635	0.92893	0.96523	1.00629	0.99363	0.99902	1.00849	0.99905	0.9808	0.98767	0.98938	1.00263	1.02891	1.00726	0.98033	0.96959	0.97072	0.97829	0.93891	0.92678	0.92868	0.95836	0.98752
MBC_1216_2_ULP	MBC_1216	ULP_WGS	0.4233	LYL1.hg38.10000	uncorrected	0.97566	1.0056	1.00214	0.99465	0.98147	1.00361	1.03437	1.04733	1.01928	1.00965	1.02668	1.05373	1.04462	1.08223	1.05897	1.04646	1.07272	1.02965	1.02875	1.00805	1.0127	1.00199	0.98535	0.96974	0.9494	0.919	0.9166	0.91148	0.96625	0.94691	1.0088	1.03861	1.04966	1.04973	1.06387	1.02929	0.9844	0.95639	0.94164	0.90978	0.93226	0.93342	0.93357	0.92634
MBC_1403_1_ULP	MBC_1403	ULP_WGS	0.1858	LYL1.hg38.10000	uncorrected	0.94455	0.95933	0.95825	0.97175	0.9435	0.92796	0.96053	0.96994	0.95992	0.95932	0.97104	0.97816	0.95677	0.92599	0.91413	0.92567	0.94128	0.97589	1.00019	1.00869	1.02169	1.00578	0.9806	0.97031	0.94132	0.92094	0.9205	0.93933	0.9597	0.98706	1.02261	1.02454	0.99802	1.0151	0.97	0.95602	0.95902	0.95347	0.926	0.92372	0.91846	0.8957	0.9061	0.94019
MBC_1415_3_ULP	MBC_1415	ULP_WGS	0.1074	LYL1.hg38.10000	uncorrected	1.05071	1.0638	0.9875	0.9877	1.03617	1.03511	1.0603	1.04759	1.03349	1.0368	1.00828	0.99132	0.91791	0.95008	0.95607	0.93718	0.94708	0.96856	0.99047	1.01573	1.02687	1.0264	1.01324	1.01493	0.96041	0.94404	0.91552	0.93106	0.92923	0.94627	0.96787	0.98161	1.01165	1.05294	1.01041	0.98998	0.98043	0.99377	1.00933	1.02681	1.03802	1.05986	1.06955	1.12257
MBC_321.ctDNA_ULP	MBC_321	ULP_WGS	0.3659	LYL1.hg38.10000	uncorrected	0.96009	0.94128	0.91373	0.90626	0.86663	0.91258	0.98886	1.01453	1.02008	1.033	1.00692	0.99622	0.96002	0.93871	0.89551	0.90156	0.93118	0.97168	0.98538	0.99855	1.01613	1.0447	1.03733	1.0272	1.00697	0.9974	0.98929	0.98555	0.94884	0.93308	0.95263	0.93174	0.91505	0.91648	0.94546	0.98546	0.97405	0.97576	0.96056	0.9509	0.93244	0.90658	0.93488	0.94482
MBC_1406_5_ULP	MBC_1406	ULP_WGS	0.4644	LYL1.hg38.10000	uncorrected	0.96783	0.98421	0.96715	0.95368	0.98031	1.01642	1.04064	1.02074	1.01359	1.00437	1.01498	1.03241	1.01827	1.0693	1.08609	1.08952	1.06236	0.98133	1.01426	0.98756	0.98834	0.98019	0.98005	1.04664	1.04902	1.02082	1.01589	0.95219	0.95249	0.89525	0.8913	0.91617	0.9403	1.01348	1.03325	1.07746	1.10189	1.06759	1.01202	0.94843	0.9622	0.94748	0.94334	0.96554
MBC_191_2_ULP	MBC_191	ULP_WGS	0.4985	LYL1.hg38.10000	uncorrected	1.01256	1.00285	0.9989	1.02308	1.06305	1.05132	1.04104	1.03463	1.01422	0.9962	0.96545	0.94662	0.96525	0.98546	0.98509	0.9803	0.99206	1.01002	0.99217	1.01076	0.99853	0.99014	1.02441	0.99918	0.99709	1.03343	1.04661	1.04786	1.00647	1.06009	1.04794	1.03794	1.04886	1.0352	1.05653	1.02848	1.01783	0.97	0.93895	0.9326	0.92384	0.93592	0.96522	1.02909
MBC_333.ctDNA_ULP	MBC_333	ULP_WGS	0.1337	LYL1.hg38.10000	uncorrected	0.94011	0.89939	0.8997	0.88862	0.892	0.89086	0.88804	0.90457	0.94775	0.96018	0.98076	0.99374	0.99659	0.99326	0.98902	0.96355	0.96553	0.95925	0.99268	1.02362	1.03183	1.0367	1.00518	1.00161	0.95344	0.92046	0.90924	0.8702	0.88704	0.92759	0.93216	0.93956	0.95888	0.98237	0.99506	0.99908	1.01172	1.00268	0.9896	0.96445	0.92443	0.91347	0.92359	0.95227
MBC_1111_2_ULP	MBC_1111	ULP_WGS	0.1966	LYL1.hg38.10000	uncorrected	0.99224	0.95671	0.97717	0.9714	0.98176	0.99526	1.03861	1.09146	1.10901	1.08542	1.07447	1.06051	1.04738	1.02464	1.0186	0.98826	0.97521	0.97692	0.979	0.96241	1.02042	1.06025	1.06768	1.09654	1.076	1.03041	0.9969	0.96939	0.95373	0.9429	0.96819	0.96869	0.96178	1.00983	0.98456	0.9743	0.97657	0.98076	0.97092	0.96828	1.00992	1.00524	1.05394	1.10664
MBC_1139_2_ULP	MBC_1139	ULP_WGS	0.2317	LYL1.hg38.10000	uncorrected	1.03122	1.01326	0.96382	0.9382	0.94398	0.92842	0.9175	0.92667	0.93184	0.94336	0.96183	0.98021	0.97761	1.00324	1.03508	1.04988	1.0688	1.05348	1.02317	0.99165	0.97987	0.95136	0.95178	0.96435	0.95976	0.99327	1.00175	1.02475	1.01041	0.97553	0.97842	0.96967	1.00531	0.96919	0.96897	0.98491	0.98932	1.0008	0.9552	0.96877	0.97561	0.97415	1.00829	0.98716
MBC_1221_4_ULP	MBC_1221	ULP_WGS	0.1401	LYL1.hg38.10000	uncorrected	0.91154	0.92129	0.93041	0.94628	0.98147	1.00947	1.02305	1.03329	1.05717	1.08277	1.04518	1.00896	0.95843	0.91175	0.90407	0.86526	0.8938	0.93998	0.9905	1.04505	1.03552	1.05159	1.01669	0.98052	0.98284	0.95233	0.9613	0.99337	1.00775	1.04375	1.05905	1.08575	1.02379	0.984	0.95504	0.91113	0.87359	0.88756	0.92951	0.9638	0.98859	0.9973	1.00134	1.01323
MBC_1370_1_ULP	MBC_1370	ULP_WGS	0.1127	LYL1.hg38.10000	uncorrected	0.94423	0.97235	0.99832	1.01699	0.99931	1.01302	0.99517	0.99815	0.99746	1.00744	1.02235	1.00759	0.98894	0.96927	0.95151	0.95777	0.97684	1.00726	1.03879	1.05997	1.05746	1.05159	1.04963	1.04381	0.99194	0.96606	0.96211	0.97846	0.9736	0.97966	1.01653	1.06243	1.07478	1.08975	1.06564	1.06641	1.05215	1.04293	1.00929	0.99643	0.97626	0.96894	0.97298	1.01347
MBC_1385_2_ULP	MBC_1385	ULP_WGS	0.4004	LYL1.hg38.10000	uncorrected	0.91618	0.92486	0.92791	0.95104	0.98536	1.02429	1.04239	1.01544	1.02559	1.01507	0.98233	0.9616	0.93629	0.91196	0.92008	0.92949	0.91932	0.92803	0.9385	0.9255	0.91932	0.92595	0.91201	0.91976	0.95403	0.96647	0.97505	1.0116	1.02287	1.0003	0.97674	0.9394	0.91192	0.92541	0.92531	0.93672	0.94495	1.00379	1.02641	1.00168	0.95876	0.92746	0.94523	0.97979
MBC_1405_5_ULP	MBC_1405	ULP_WGS	0.1409	LYL1.hg38.10000	uncorrected	0.89182	0.86883	0.86522	0.87731	0.93492	0.96948	0.98525	0.97914	0.99078	0.98323	0.97172	0.96061	0.94144	0.93356	0.92601	0.88943	0.90814	0.9075	0.88895	0.84213	0.87749	0.89744	0.93506	0.96409	0.97629	0.98683	1.03683	1.03633	0.99579	0.96005	0.99933	0.99979	1.02547	1.03632	1.03199	1.01956	0.99957	0.95611	0.92732	0.91338	0.96002	0.98812	1.00281	1.02962
MBC_1115_1_ULP	MBC_1115	ULP_WGS	0.4664	LYL1.hg38.10000	uncorrected	0.96897	0.96545	0.99004	1.02509	1.03545	1.02209	1.00663	1.04507	1.01292	1.0072	1.04083	1.0307	1.02286	1.04239	1.00909	0.97294	0.93361	0.93445	0.90948	0.89034	0.91443	0.91963	0.95613	1.01223	1.00201	0.99637	0.98048	0.98712	0.99003	0.94623	0.93808	0.94772	0.96596	0.97778	0.97527	0.99356	0.99066	0.96874	0.96679	0.92782	0.93604	0.94488	0.96018	0.98666
MBC_1410_2_ULP	MBC_1410	ULP_WGS	0.2022	LYL1.hg38.10000	uncorrected	0.89672	0.89862	0.94202	0.97045	0.96699	0.9472	0.98449	0.96647	0.99004	0.97399	0.96157	0.96316	0.94172	0.92475	0.87349	0.84024	0.89988	0.92248	0.9482	0.99976	1.00495	1.00943	1.01442	1.01748	0.99373	0.97052	0.99703	0.97549	0.97557	0.98809	0.9809	1.00628	1.00845	0.99183	0.98229	0.98428	0.97412	0.95428	0.95659	0.96046	0.94918	0.96839	0.93596	0.98776
MBC_1099_5_ULP	MBC_1099	ULP_WGS	0.2301	LYL1.hg38.10000	uncorrected	0.86406	0.84798	0.85517	0.91152	0.95717	0.97863	1.01456	1.0039	0.97672	0.95931	0.9229	0.92695	0.94101	0.97088	0.99625	0.96057	1.0026	0.98378	0.95252	0.96489	0.98609	1.00544	1.00057	0.97802	0.95205	0.92552	0.91476	0.86305	0.86028	0.86184	0.91714	0.9544	0.99401	1.01314	1.01061	0.99358	0.95457	0.87428	0.86433	0.8405	0.88201	0.89807	0.95461	0.99929
MBC_1416_3_ULP	MBC_1416	ULP_WGS	0.1505	LYL1.hg38.10000	uncorrected	0.98456	0.98196	0.95138	0.93379	0.91382	0.93171	0.94363	0.933	0.93831	0.97924	1.0249	1.04302	1.02154	1.02787	1.03248	1.02485	1.00406	1.01851	0.98677	1.01149	1.02229	1.03607	0.97825	0.96752	0.93698	0.91408	0.92205	0.92118	0.90521	0.91492	0.94321	0.99264	0.98783	0.98451	0.99549	0.99009	0.96519	0.92899	0.85942	0.82344	0.84638	0.89343	0.89982	0.92165
MBC_1092_1_ULP	MBC_1092	ULP_WGS	0.4762	LYL1.hg38.10000	uncorrected	1.06134	1.04561	1.00646	0.99446	0.98422	0.97387	0.99248	1.05553	1.08384	1.11288	1.16428	1.10598	1.05843	1.01605	0.93789	0.89793	0.90225	0.92253	0.96554	1.00453	1.04589	1.03702	1.03443	1.01315	0.96625	0.9591	0.95104	0.92109	0.93754	0.91892	0.90104	0.92435	0.95478	0.97224	0.95089	0.98405	1.00455	1.02123	1.00792	0.97393	0.93977	0.95601	1.00837	1.0306
MBC_191_3_ULP	MBC_191	ULP_WGS	0.5173	LYL1.hg38.10000	uncorrected	0.95938	0.94377	0.9072	0.9469	1.00429	1.03447	1.0562	1.05124	1.03606	1.05722	1.0208	0.97077	0.91827	0.92338	0.93045	0.94931	0.96793	1.00053	0.99253	1.02877	1.02246	1.01244	0.98395	0.98192	0.93709	0.92233	0.92803	0.93611	0.92002	0.95663	0.99666	1.02966	1.0365	1.05713	1.03971	1.03427	1.02533	0.99675	0.95231	0.93143	0.9066	0.90416	0.91291	0.95522
MBC_1255_ULP	MBC_1255	ULP_WGS	0.2419	LYL1.hg38.10000	uncorrected	1.01665	1.01107	1.01846	1.01515	1.0065	1.00206	0.96787	0.95329	0.95842	0.95602	0.94335	0.92754	0.91521	0.94983	0.9772	0.97412	0.94456	0.98826	1.04511	1.02678	0.99909	0.99622	0.9784	1.02012	0.99009	0.93887	0.90096	0.93293	0.96507	0.94664	0.97874	1.02604	1.03728	1.07073	1.03599	1.00408	0.96969	0.93239	0.91781	0.88517	0.90263	0.90356	0.91366	0.96823
MBC_1128_1_ULP	MBC_1128	ULP_WGS	0.423	LYL1.hg38.10000	uncorrected	0.99087	0.9772	0.94398	0.93502	0.91211	0.92226	0.93838	0.96013	0.96037	0.99869	1.00628	1.00408	0.97001	0.93077	0.92745	0.94486	0.95335	1.00553	1.0297	1.11527	1.1275	1.13348	1.09396	1.05841	1.01254	0.96427	0.93902	0.94063	0.93475	0.92658	0.93166	0.96117	0.97793	1.00843	0.97609	0.98258	0.98291	0.97578	0.95657	0.93618	0.96063	1.00963	1.05925	1.03904
MBC_1088_2_ULP	MBC_1088	ULP_WGS	0.3833	LYL1.hg38.10000	uncorrected	0.95624	0.90456	0.88597	0.92893	0.99668	1.00082	1.01639	1.05052	1.06287	1.05452	1.04544	1.00694	0.94614	0.94051	0.91188	0.87656	0.91359	0.92116	0.9254	0.94711	1.02116	1.03975	1.01437	0.99562	0.95121	0.9569	0.99262	0.99729	1.02999	1.06669	1.12535	1.08857	1.04594	0.98585	0.9712	0.94582	0.95898	0.97389	0.96741	0.96471	0.9691	0.94906	0.93856	0.93483
MBC_1405_6_ULP	MBC_1405	ULP_WGS	0.1664	LYL1.hg38.10000	uncorrected	0.95532	1.01171	0.99792	0.97805	0.97799	0.98051	0.96046	0.9911	1.0038	1.03941	1.02654	1.00891	0.95999	0.95844	0.95493	0.97176	0.98347	1.0033	1.00733	1.0386	1.04304	1.05197	1.04594	1.05434	1.02594	1.00679	0.95877	0.90533	0.9239	0.9757	1.01064	1.03149	1.01924	1.01851	1.02446	1.00587	0.97123	0.95078	0.96324	0.94662	0.93189	0.91761	0.92895	0.94922
MBC_1300_ULP	MBC_1300	ULP_WGS	0.2002	LYL1.hg38.10000	uncorrected	1.05395	1.01612	1.00819	0.98664	0.94217	0.96478	0.94034	0.98293	0.97441	0.93748	0.94976	0.96227	0.97678	0.99836	0.97129	0.98203	1.00026	1.00643	1.01261	1.00538	1.03507	1.03214	1.01568	0.97285	0.90984	0.89185	0.85832	0.835	0.89016	0.94703	1.00391	1.06344	1.09368	1.11777	1.08168	1.07693	1.00489	0.96596	0.94498	0.96786	0.93293	0.96229	0.97364	1.01598
MBC_1261_ULP	MBC_1261	ULP_WGS	0.2742	LYL1.hg38.10000	uncorrected	0.96547	0.96584	0.9003	0.88564	0.89076	0.93863	0.97998	1.01181	1.06092	1.07117	1.01311	0.99164	0.91773	0.88772	0.87255	0.89372	0.96009	1.02523	1.10352	1.13593	1.13341	1.12021	1.06706	1.01961	0.96503	0.94399	0.94513	0.93184	0.93368	0.96216	1.01788	1.03944	1.02875	1.02101	1.00453	0.98434	0.9403	0.91465	0.919	0.94095	1.00362	1.06586	1.08305	1.11739
MBC_1182_5_ULP	MBC_1182	ULP_WGS	0.5082	LYL1.hg38.10000	uncorrected	1.01661	0.99484	0.94318	0.92467	0.92695	0.91876	0.88726	0.92754	0.97956	1.00804	1.06339	1.06463	1.05229	1.06847	1.06594	1.01718	0.98066	0.98262	0.99153	1.00998	1.01474	1.00161	1.01793	0.99126	0.95699	0.92622	0.95314	0.95412	0.96761	0.97621	0.95224	0.97184	0.99687	0.97245	0.95369	0.9525	0.94065	0.94965	0.97126	0.99601	1.00562	1.04296	1.03164	1.01882
MBC_1272_ULP	MBC_1272	ULP_WGS	0.2666	LYL1.hg38.10000	uncorrected	0.92808	0.90823	0.90919	0.92601	0.96702	0.98057	1.02668	1.0698	1.04093	1.06562	1.03456	1.01734	0.98233	0.93534	0.91463	0.88618	0.88629	0.8805	0.90179	0.96344	1.02232	1.0502	1.06841	1.02546	0.99791	0.98223	0.94466	0.92827	0.95574	0.96884	1.03453	1.04428	1.08427	1.06241	1.01825	1.01964	0.99828	0.99147	0.95855	0.93257	0.95265	0.94417	0.99206	0.99344
MBC_1221_2_ULP	MBC_1221	ULP_WGS	0.3687	LYL1.hg38.10000	uncorrected	0.97274	0.97344	0.99357	1.01236	0.99797	1.01155	1.00063	1.01121	1.0406	1.04299	1.04133	1.036	1.03223	0.99351	0.95445	0.93546	0.96652	0.97766	0.97164	0.97386	0.95503	0.96138	0.96975	0.94705	0.94002	0.95196	0.97219	0.9456	0.93487	0.96719	0.97887	1.00374	0.99333	0.99745	0.9826	0.98533	0.94277	0.93574	0.93831	0.97141	0.97199	0.99529	1.00527	1.00937
MBC_1329_ULP	MBC_1329	ULP_WGS	0.3421	LYL1.hg38.10000	uncorrected	1.03049	1.07159	1.06523	1.065	1.03214	1.0328	0.9793	0.95394	0.97851	0.9719	0.9611	0.98387	0.96869	0.93839	0.92308	0.93745	0.95278	0.97258	0.97413	0.97963	1.02427	1.02352	1.01816	0.9768	0.94488	0.91745	0.9218	0.89026	0.93249	0.95223	0.98115	1.00189	1.06053	1.03329	1.01982	1.04376	1.03903	0.98141	0.99185	0.9437	0.90731	0.9206	0.8909	0.83371
MBC_1052_ULP	MBC_1052	ULP_WGS	0.4215	LYL1.hg38.10000	uncorrected	0.91089	0.90538	0.90578	0.92175	0.8976	0.92803	0.97434	0.96551	0.97034	0.95739	0.95001	0.96733	0.95619	0.92917	0.90391	0.91361	0.91417	0.89228	0.87679	0.89142	0.92269	0.93908	0.9524	0.9553	0.95515	0.9783	0.93545	0.91392	0.93242	0.95296	0.95038	0.94146	0.96698	0.95946	0.95556	0.92838	0.88101	0.9273	0.94003	0.92841	0.94121	0.93187	0.98231	0.97953
MBC_349.ctDNA_ULP	MBC_349	ULP_WGS	0.4532	LYL1.hg38.10000	uncorrected	0.97623	0.97343	0.96795	0.93528	0.94668	0.98246	0.99342	0.99832	0.99121	0.97859	0.99933	1.01953	1.02144	1.0225	1.03367	1.07786	1.06674	1.03552	1.01562	1.01648	1.02498	1.01373	0.97266	0.93539	0.91842	0.94904	0.94989	0.95413	1.01219	1.03607	1.06138	1.0674	1.04721	1.01634	1.01016	0.97714	0.945	0.91584	0.89368	0.87321	0.87566	0.89847	0.93175	0.9683
MBC_1413_1_ULP	MBC_1413	ULP_WGS	0.1734	LYL1.hg38.10000	uncorrected	1.00189	0.99128	0.96884	0.98739	0.96891	0.98439	0.99985	1.01744	1.02834	1.03669	1.01211	1.02198	1.03039	1.03647	0.98983	0.97995	0.97724	0.9775	0.95364	0.97996	0.97708	1.00402	1.02744	1.02441	0.97064	0.95143	0.91832	0.89312	0.88482	0.91897	0.92393	0.95304	0.99038	0.99958	0.95147	0.92122	0.89268	0.8658	0.8871	0.89179	0.88841	0.91786	0.93937	0.99089
MBC_1306_7_ULP	MBC_1306	ULP_WGS	0.313	LYL1.hg38.10000	uncorrected	1.07719	1.03607	0.98801	0.95405	0.93258	0.93435	0.94773	0.96991	1.0002	1.01994	1.02228	1.016	0.99558	1.00551	0.99031	0.97495	0.99623	1.01077	1.00712	1.0101	0.97614	0.9737	0.96823	0.96932	0.93454	0.90764	0.89485	0.87666	0.88434	0.88373	0.89802	0.938	0.98969	1.03789	1.0487	1.01695	1.01753	1.02501	1.03187	1.02492	1.03967	1.07586	1.10117	1.1517
MBC_1087_2_ULP	MBC_1087	ULP_WGS	0.1734	LYL1.hg38.10000	uncorrected	0.99105	0.9542	0.94567	0.97337	0.99643	1.02165	1.04546	1.00602	1.00991	1.01026	1.00241	0.97103	0.96814	0.97457	0.94888	0.95956	0.96057	0.98105	0.97607	1.00472	1.0031	1.00309	1.02867	1.02605	0.95957	0.9574	0.961	0.96517	0.9576	0.98496	1.03334	1.08658	1.11283	1.10062	1.05082	1.01409	0.98271	0.9205	0.8809	0.87888	0.9136	0.94297	0.95737	0.99096
MBC_1115_4_ULP	MBC_1115	ULP_WGS	0.2652	LYL1.hg38.10000	uncorrected	0.95254	0.9345	0.90986	0.88009	0.89418	0.93131	0.977	0.98342	1.0047	1.0106	0.99093	0.97117	0.96073	0.92051	0.90526	0.9039	0.97055	0.96976	1.00767	1.0127	1.00369	0.98587	0.9654	0.92729	0.89447	0.88917	0.92051	0.92325	0.93388	0.9721	0.98542	0.96669	1.01613	1.04479	1.01996	0.9988	0.94708	0.94636	0.94523	0.96669	0.97382	0.9686	1.00411	1.00006
MBC_288.ctDNA_ULP	MBC_288	ULP_WGS	0.4757	LYL1.hg38.10000	uncorrected	0.94503	0.94393	0.95752	0.97128	0.99928	1.01751	1.02619	1.03339	1.04193	1.01634	0.99953	0.98824	0.98275	0.96752	0.98597	0.96167	0.96309	0.97866	0.99721	0.99715	1.01042	1.01532	0.98737	0.95201	0.92667	0.91092	0.91472	0.92924	0.92432	0.93132	0.98322	1.00227	0.99364	1.00388	1.00268	0.9826	0.97143	0.94652	0.91528	0.90616	0.92599	0.95446	0.98167	1.00737
MBC_1406_6_ULP	MBC_1406	ULP_WGS	0.3462	LYL1.hg38.10000	uncorrected	0.96695	0.97027	1.00517	1.0029	1.0414	1.02896	1.01687	1.04071	1.01252	1.00104	1.02058	1.03045	1.03216	1.002	0.99215	0.93462	0.9353	0.94255	0.92535	0.93443	0.95946	0.98768	1.00607	1.01251	1.03314	1.03537	1.04349	1.04581	1.051	1.02901	1.01862	1.02575	1.02668	1.0348	1.03748	1.03136	1.01161	1.01292	0.98248	0.95567	0.94204	0.94683	0.9555	0.98188
MBC_1306_6_ULP	MBC_1306	ULP_WGS	0.306	LYL1.hg38.10000	uncorrected	1.09448	1.04239	1.01622	0.93409	0.95957	0.94158	0.95709	0.97196	1.01433	1.05375	1.05804	1.04948	1.01338	0.99038	0.9669	0.93513	0.94088	0.95517	0.98226	1.01221	1.05846	1.10019	1.06677	1.02537	1.00942	1.00898	1.04352	1.04169	1.03656	1.02486	1.05819	1.07426	0.99346	0.93431	0.94069	0.93821	0.92713	0.88617	0.92615	0.90907	0.9294	0.94762	0.93448	0.98498
MBC_1413_2_ULP	MBC_1413	ULP_WGS	0.3146	LYL1.hg38.10000	uncorrected	1.08747	1.06873	1.0316	0.9887	0.98571	1.02178	0.9908	0.96877	0.99263	1.01508	1.02159	0.9993	0.98502	0.96528	0.94961	0.95095	0.91655	0.94636	0.96998	1.01884	1.02821	1.00767	0.99445	0.95799	0.91814	0.8886	0.86016	0.89271	0.93561	0.98004	1.00433	1.00202	1.01243	1.00854	1.02532	1.03158	1.00818	1.02285	1.03835	1.03037	1.00995	1.01069	0.99656	1.0274
MBC_1413_4_ULP	MBC_1413	ULP_WGS	0.1936	LYL1.hg38.10000	uncorrected	0.94689	0.94021	0.92962	0.91792	0.91283	0.9337	0.96809	0.97927	1.00844	1.04357	1.03852	1.01599	0.991	0.95953	0.88938	0.89058	0.89482	0.90482	0.93179	0.97664	0.99864	1.0322	1.05096	1.02252	0.95722	0.94229	0.91626	0.8772	0.86744	0.88618	0.94129	1.00388	1.04709	1.0756	1.09061	1.0848	1.04263	0.97974	0.9409	0.90709	0.8946	0.8847	0.9042	0.949
MBC_284_2_ULP	MBC_284	ULP_WGS	0.1237	LYL1.hg38.10000	uncorrected	0.93198	0.90478	0.90785	0.93108	0.97886	0.97133	1.00483	1.06849	1.11152	1.08157	1.05786	1.0234	0.97808	0.92868	0.88121	0.86325	0.86493	0.96086	1.00156	0.98718	1.02055	1.03405	0.9982	0.97963	0.94528	0.959	0.92875	0.91616	0.92461	0.93671	0.97186	1.01226	1.01281	1.0204	0.99407	0.94821	0.90907	0.87982	0.88172	0.90249	0.92762	0.97634	1.01389	1.03968
MBC_1406_7_ULP	MBC_1406	ULP_WGS	0.4244	LYL1.hg38.10000	uncorrected	0.96082	0.97505	0.99734	1.01606	1.02486	1.03742	1.05687	1.07517	1.09689	1.09098	1.11127	1.08438	1.05429	1.00612	0.95182	0.93436	0.92689	0.93625	0.95137	0.95853	1.01227	1.01544	1.03455	1.0232	0.9988	0.97112	0.9719	0.97417	0.95909	0.97629	1.0147	1.00294	1.03209	1.04928	1.0093	0.97613	0.99587	0.99282	0.97509	0.98444	1.00679	1.01627	1.0522	1.08486
MBC_1364_3_ULP	MBC_1364	ULP_WGS	0.2327	LYL1.hg38.10000	uncorrected	0.98172	0.99441	0.97377	0.93118	0.94551	0.97037	0.9985	0.99599	1.04815	1.0548	1.03368	0.99916	1.01303	0.9854	0.98792	0.98055	0.98282	0.96525	1.00534	1.0044	1.00011	1.00696	0.99594	0.93552	0.9023	0.85183	0.83303	0.87128	0.95627	1.01108	1.09002	1.1479	1.11608	1.09859	1.05768	1.01524	0.96446	0.95311	0.9372	0.93524	0.96634	0.98049	1.01947	1.08728
MBC_315_2_ULP	MBC_315	ULP_WGS	0.5359	LYL1.hg38.10000	uncorrected	0.91431	0.92105	0.93953	0.94684	0.96989	0.97507	0.94502	0.9933	0.99773	1.00122	0.99927	0.97775	1.00707	0.97619	0.94652	0.92209	0.92003	0.93213	0.93553	0.97246	1.03231	1.07428	1.11596	1.09344	1.05469	1.00552	0.96731	0.93807	0.95426	1.00738	1.06752	1.07095	1.06235	1.02648	1.01658	0.97439	1.00656	0.98617	0.96863	0.98886	0.97178	0.93106	0.93099	0.90633
MBC_1042_1_ULP	MBC_1042	ULP_WGS	0.1347	LYL1.hg38.10000	uncorrected	0.96942	0.94517	0.96317	0.95015	0.95938	0.97038	0.96706	0.97309	0.95577	0.94632	0.92557	0.93475	0.91827	0.92096	0.93808	0.96713	0.99879	0.98772	0.98412	1.01835	1.02808	1.0342	0.99908	0.99796	0.98274	0.94388	0.94986	0.94475	0.97756	1.03349	1.09112	1.12202	1.10784	1.10555	1.02338	0.9308	0.88301	0.87333	0.84828	0.89524	0.95129	0.98829	1.02299	1.05667
MBC_1119_2_ULP	MBC_1119	ULP_WGS	0.3479	LYL1.hg38.10000	uncorrected	1.00071	0.95798	0.91667	0.92016	0.95879	0.98181	0.99267	0.98486	0.97939	0.99167	0.9795	0.95772	0.92249	0.94294	0.97686	0.97534	0.99667	1.00472	1.03694	1.06192	1.06947	1.05538	1.0215	1.01683	1.01053	0.97968	0.96084	0.95504	0.98783	1.01391	0.99457	1.00269	1.03432	1.06501	1.03293	1.00735	0.97174	0.93118	0.90957	0.88692	0.86257	0.90311	0.95425	0.97973
MBC_331.ctDNA_ULP	MBC_331	ULP_WGS	0.4135	LYL1.hg38.10000	uncorrected	0.94751	0.96322	0.96504	0.96559	1.02949	1.03746	1.01204	1.00935	1.00624	1.00911	1.04597	1.02896	0.98127	0.97722	0.9856	0.98812	0.9854	0.99246	1.01066	1.00818	1.01137	0.97631	0.94488	0.91292	0.90164	0.91461	0.92999	0.93899	0.94775	0.96211	0.97639	1.00342	0.99406	0.99518	1.01855	0.9839	0.96594	0.93996	0.93093	0.93343	0.95855	1.0089	1.02541	1.03458
MBC_1410_1_ULP	MBC_1410	ULP_WGS	0.622	LYL1.hg38.10000	uncorrected	0.9728	0.9617	0.93934	0.92521	0.90352	0.92082	0.95588	1.02124	1.05582	1.04909	1.07647	1.04004	0.95622	0.89837	0.85275	0.86432	0.87357	0.91591	0.93012	0.94446	0.97602	0.97949	0.94045	0.9438	0.95227	0.96445	0.95162	0.96021	0.97651	0.97444	1.01248	1.04848	1.02843	1.06504	1.05105	1.04739	1.01706	0.99508	0.95965	0.92315	0.91273	0.91569	0.9071	0.9549
MBC_339.ctDNA_ULP	MBC_339	ULP_WGS	0.4323	LYL1.hg38.10000	uncorrected	0.93304	0.89466	0.91935	0.93759	0.96873	0.99144	1.03449	1.07822	1.09329	1.05737	1.04894	1.05853	1.05841	1.09998	1.10127	1.1124	1.09443	1.05867	1.03696	1.00273	0.95481	0.93453	0.9159	0.91346	0.87029	0.858	0.85715	0.86267	0.91503	0.95156	0.96726	0.95819	0.95227	0.91767	0.88126	0.90523	0.93495	0.91453	0.94194	0.94931	0.99227	1.00179	1.03233	1.04546
MBC_1314_3_ULP	MBC_1314	ULP_WGS	0.2645	LYL1.hg38.10000	uncorrected	1.02821	1.01505	1.00449	0.95241	0.94671	0.94092	0.94827	0.94395	0.97903	0.99063	1.00968	1.03012	1.03044	1.04442	1.06303	1.08808	1.11862	1.08755	1.10921	1.05526	1.00972	0.98394	0.95104	0.95853	0.94662	0.9553	0.96516	0.9679	0.98763	0.97823	1.00917	1.01412	0.99944	0.98453	0.9595	0.95204	0.95027	0.97196	0.96497	0.97232	1.00951	1.01182	1.01354	1.00084
MBC_1116_4_ULP	MBC_1116	ULP_WGS	0.6561	LYL1.hg38.10000	uncorrected	1.01109	0.99071	0.97149	0.93506	0.91879	0.91145	0.94251	0.96988	1.03443	1.04276	1.05165	0.99173	0.9771	0.94705	0.92697	0.93202	0.92273	0.9546	0.96723	0.96574	0.96125	0.95448	0.99445	1.02017	1.05172	1.05019	1.02767	0.98762	0.96881	0.9529	0.90663	0.92425	0.94024	0.94989	0.95579	0.97315	0.94868	0.9173	0.95285	0.96645	0.95845	0.95879	0.96027	0.93423
MBC_1405_1_ULP	MBC_1405	ULP_WGS	0.324	LYL1.hg38.10000	uncorrected	0.95394	0.93674	0.88749	0.90555	0.91973	0.90894	0.91585	0.93727	1.00292	1.0459	1.02646	1.00782	0.96745	0.99458	0.98437	0.96201	0.96021	0.97399	1.02015	1.02128	0.99818	0.99865	0.98246	0.95979	0.95623	0.96126	0.98478	0.96565	0.9709	0.96115	0.95306	0.98124	0.95102	0.93554	0.92754	0.92323	0.93344	0.90553	0.90737	0.90129	0.94057	0.96131	0.96159	0.98785
MBC_1306_3_ULP	MBC_1306	ULP_WGS	0.2397	LYL1.hg38.10000	uncorrected	0.96813	0.96586	0.9604	0.92868	0.94535	0.90826	0.90694	0.92812	0.90965	0.92406	0.92872	0.96254	0.93616	0.94075	0.96833	0.9527	0.95605	0.94536	0.97671	1.03202	1.06555	1.06649	1.05493	1.05619	1.03993	1.0214	0.97991	0.96722	1.0004	0.99072	0.99312	0.98757	1.03221	1.01281	1.01044	0.99516	0.95067	0.92457	0.88715	0.8658	0.87277	0.9121	0.99844	1.0562
MBC_349_4_ULP	MBC_349	ULP_WGS	0.3499	LYL1.hg38.10000	uncorrected	0.97806	0.95613	0.95259	0.9677	0.98943	0.97066	0.97193	0.98368	0.96593	0.97701	0.97452	0.9511	0.95608	0.96217	1.03047	1.01732	1.01232	1.03416	1.00708	1.02999	1.02955	1.00525	0.99173	0.98519	1.04083	0.9917	0.95849	0.95781	0.94764	1.0051	0.98717	1.00138	1.02402	1.04281	1.078	1.03448	1.01132	0.98209	0.98429	0.96993	0.96984	0.99178	1.00922	1.0129
MBC_217_4_ULP	MBC_217	ULP_WGS	0.2065	LYL1.hg38.10000	uncorrected	0.98977	0.99097	1.00076	0.99267	1.00095	0.98817	0.98004	1.00696	1.02802	1.04023	1.07697	1.06683	1.05488	1.04987	1.02558	0.98017	0.93976	0.97069	0.98996	0.99286	1.0224	1.02723	0.99974	1.01806	0.98778	0.94068	0.94945	0.96697	0.96699	0.98061	1.00129	0.99391	0.98311	0.99685	0.98465	0.96377	0.983	0.94496	0.93642	0.93211	0.93748	0.95631	1.00928	1.02326
MBC_1133_2_ULP	MBC_1133	ULP_WGS	0.1846	LYL1.hg38.10000	uncorrected	0.95626	0.93155	0.92961	0.92539	0.97599	0.9831	0.99293	1.04469	1.04495	1.0468	1.02312	0.97016	0.90355	0.89476	0.90963	0.92081	0.93979	1.00659	1.00511	1.00376	1.01383	0.97762	0.94001	0.93898	0.91072	0.90567	0.87988	0.90227	0.87116	0.86386	0.89751	0.89751	0.88164	0.8721	0.85083	0.86486	0.85172	0.88725	0.88568	0.89323	0.92346	0.88928	0.91271	0.94702
MBC_1167_1_ULP	MBC_1167	ULP_WGS	0.3699	LYL1.hg38.10000	uncorrected	0.94125	0.93912	0.89867	0.9085	0.9136	0.99007	1.0216	1.02117	1.06243	1.05489	0.99559	0.96363	0.93566	0.88103	0.86194	0.92362	1.01777	1.07024	1.08429	1.05915	1.06798	1.08517	1.0838	1.01301	0.96774	0.95815	0.98342	0.92929	0.86347	0.87464	0.94631	0.9809	1.00638	1.02926	1.03071	1.00431	0.96539	0.97202	0.93811	0.89853	0.9318	0.95362	1.01267	1.05649
MBC_315_4_ULP	MBC_315	ULP_WGS	0.1821	LYL1.hg38.10000	uncorrected	0.94543	0.97292	0.91337	0.93152	0.93977	0.98061	1.01406	1.02281	1.0054	0.98299	0.97471	1.01024	0.98682	0.95178	0.99385	1.05103	1.06848	1.03554	1.04477	1.02474	1.01654	1.03065	0.99748	0.93636	0.97496	0.95284	0.95404	0.93574	0.94683	0.93702	0.97289	0.99945	0.99415	0.98889	0.98659	0.96324	0.9426	0.89885	0.85496	0.81735	0.8335	0.84952	0.89551	0.95649
MBC_1403_3_ULP	MBC_1403	ULP_WGS	0.1269	LYL1.hg38.10000	uncorrected	0.99035	0.97299	0.94993	0.94193	0.94882	0.94396	0.989	1.02596	1.04021	1.06225	1.05677	1.07577	1.02465	1.00181	0.97741	0.92646	0.90803	0.88421	0.90142	0.95382	1.00141	1.08832	1.12593	1.13305	1.10247	1.05823	0.97928	0.92758	0.89412	0.86813	0.92595	0.95788	0.96736	0.96265	0.96847	0.9518	0.93517	0.93432	0.91317	0.88528	0.92192	0.89044	0.93288	0.98176
MBC_217_3_ULP	MBC_217	ULP_WGS	0.2558	LYL1.hg38.10000	uncorrected	0.98821	0.97951	0.94758	0.95307	0.95553	0.9767	0.97915	0.98925	1.00057	1.00694	1.02874	0.98882	0.9747	0.99151	0.98457	0.97366	0.96941	0.99561	1.01245	1.01658	1.04385	1.01861	1.05724	1.03916	1.01319	0.9494	0.94446	0.95493	0.93513	0.94563	0.96381	0.97715	1.01103	0.99994	0.99041	0.9821	0.97301	0.96968	0.9056	0.9096	0.88854	0.89526	0.90897	0.91117
MBC_318.ctDNA_T2_ULP	MBC_318	ULP_WGS	0.7312	LYL1.hg38.10000	uncorrected	0.88868	0.86763	0.89209	0.8894	0.90987	0.94816	0.93025	0.96805	0.98049	0.96667	0.98994	0.97088	0.98064	0.94632	0.91011	0.91601	0.9137	0.93134	0.95072	1.01517	1.0537	1.10696	1.13185	1.1477	1.11539	1.05189	1.03074	0.96603	0.96312	0.9806	0.98024	1.02232	1.07509	1.11919	1.13333	1.11627	1.11581	1.05941	1.02102	0.98873	0.95839	0.9641	0.99227	0.98985
MBC_1303_6_ULP	MBC_1303	ULP_WGS	0.3964	LYL1.hg38.10000	uncorrected	1.08276	1.07743	1.05107	1.0716	1.06217	1.0315	1.02015	1.01396	0.99266	1.00486	1.03927	1.0164	0.97551	0.97783	0.98112	0.93551	0.95049	0.96962	0.96143	1.00855	1.06526	1.09094	1.0861	1.09002	1.04066	0.97034	0.9541	0.95067	0.92544	0.98661	1.02162	1.05988	1.05716	1.05512	1.0105	0.98517	0.9511	0.93077	0.90283	0.93764	0.92786	0.98122	1.00971	1.05085
MBC_1403_4_ULP	MBC_1403	ULP_WGS	0.1138	LYL1.hg38.10000	uncorrected	0.98522	0.97349	0.98794	0.95171	0.99859	1.00335	1.02897	1.02874	1.03205	0.99478	0.9696	0.96478	0.98375	0.97855	0.99881	0.98162	0.97686	0.97805	1.00668	1.01282	1.0264	1.07034	1.06902	1.05093	1.01284	0.95959	0.91485	0.87323	0.8876	0.86673	0.91137	0.98863	1.02505	1.05757	1.0604	1.03825	1.00325	0.94789	0.92715	0.87614	0.88711	0.9097	0.94084	1.00127
MBC_1158_ULP	MBC_1158	ULP_WGS	0.5622	LYL1.hg38.10000	uncorrected	0.99783	0.96575	0.96183	0.95785	0.99964	0.96209	0.97682	0.99457	1.0138	1.00374	0.97376	0.96275	0.95601	0.95352	0.97165	0.94915	0.95916	0.99109	0.98231	0.97499	0.96995	1.00075	1.00288	1.00606	1.03143	1.00244	1.01525	0.99308	0.96554	0.98802	0.98244	1.004	0.98619	0.99605	1.02823	1.04533	1.08493	1.04827	1.04428	1.02482	0.97956	0.98746	0.98695	0.9878
MBC_288_4_ULP	MBC_288	ULP_WGS	0.821	LYL1.hg38.10000	uncorrected	0.94947	0.98742	1.01542	1.04773	1.05941	1.08969	1.05297	1.02483	0.96209	0.95203	0.96674	0.9771	0.98875	0.99635	1.01031	1.02507	1.01521	0.98907	0.96459	0.96239	0.96409	0.93392	0.92286	0.90679	0.89941	0.88911	0.91614	0.93798	0.99748	0.99309	1.01246	0.98412	0.9886	1.00011	0.97715	0.96988	0.98281	1.01882	1.03538	1.00298	0.97578	0.95439	0.95768	0.97291
MBC_1322_3_ULP	MBC_1322	ULP_WGS	0.3791	LYL1.hg38.10000	uncorrected	0.97925	1.00155	0.99389	0.95559	0.93792	0.94509	0.98262	0.99923	0.98364	1.03386	1.04874	1.06816	1.05101	1.00699	0.94881	0.94178	0.91271	0.88864	0.89949	0.94739	0.98758	1.02954	1.03536	1.03159	1.00602	0.99572	0.96204	0.97492	0.98091	1.00901	1.02669	1.02857	1.00658	1.02778	1.01716	1.00269	0.9884	0.98858	0.97968	0.98964	0.95512	0.9312	0.94511	0.97243
MBC_1412_1_ULP	MBC_1412	ULP_WGS	0.1416	LYL1.hg38.10000	uncorrected	1.06091	1.01342	1.00483	1.02368	1.01023	0.95673	0.98296	0.98007	1.01019	1.02027	1.03077	1.02802	1.01383	0.99584	1.02023	1.00178	1.02442	0.99937	0.98373	0.98125	1.0514	1.04705	1.03168	1.03015	1.05603	1.00157	0.9741	0.91018	0.87168	0.87213	0.89945	0.88855	0.87761	0.88563	0.89444	0.86993	0.85083	0.82037	0.83572	0.88785	0.90717	0.94357	0.95663	0.96467
MBC_1416_1_ULP	MBC_1416	ULP_WGS	0.1486	LYL1.hg38.10000	uncorrected	0.93248	0.91356	0.89996	0.92102	0.94742	0.98675	0.99924	1.01065	1.02698	1.02551	1.0413	1.04759	0.99677	0.98589	0.93391	0.89509	0.90325	0.90471	0.93835	0.98566	1.01881	1.03759	1.03305	1.05317	1.00807	0.98808	0.9562	0.93222	0.94506	0.93342	0.93757	0.94805	0.96273	0.97131	0.96925	0.95945	0.9346	0.97117	1.00205	1.00535	1.02625	1.02741	1.03484	1.0715
MBC_1092_3_ULP	MBC_1092	ULP_WGS	0.1015	LYL1.hg38.10000	uncorrected	1.00635	1.00984	0.99128	0.95764	0.95611	0.97151	1.00648	0.97571	0.97175	1.01343	1.00213	0.99923	0.94838	0.90083	0.90298	0.91689	0.91489	0.9259	0.99277	1.05558	1.06857	1.08971	1.07396	1.03827	0.99638	0.93608	0.87765	0.88265	0.91718	0.95735	0.99761	1.03132	1.04747	1.0438	0.99714	0.92498	0.87797	0.84949	0.83752	0.83771	0.85893	0.88951	0.93979	0.99073
MBC_1117_2_ULP	MBC_1117	ULP_WGS	0.1416	LYL1.hg38.10000	uncorrected	1.01	1.01887	1.0079	0.98779	0.94341	0.93633	0.97293	0.93503	0.95149	0.97226	0.96799	0.92816	0.91553	0.9186	0.89276	0.94067	0.98863	0.99306	1.0175	1.03059	1.04964	1.00912	0.97687	0.94464	0.90499	0.91158	0.90447	0.86522	0.86592	0.93569	1.02547	1.0752	1.11126	1.15083	1.14378	1.09816	1.05328	0.96453	0.93006	0.91994	0.89383	0.90211	0.92586	0.98376
MBC_333_1_ULP	MBC_333	ULP_WGS	0.1249	LYL1.hg38.10000	uncorrected	0.96727	0.95354	0.94903	0.94467	0.98266	1.00649	1.00892	1.01931	1.01726	1.03634	1.02364	1.01337	0.98297	0.93386	0.91026	0.89164	0.89315	0.92287	0.96559	1.03438	1.07264	1.0876	1.06328	1.0218	0.95473	0.91707	0.8737	0.84187	0.84032	0.86757	0.91604	0.94555	0.97722	0.98993	0.99063	1.01415	1.01582	0.98234	0.96563	0.95199	0.95544	0.97922	0.99074	0.99204
MBC_1216_1_ULP	MBC_1216	ULP_WGS	0.433	LYL1.hg38.10000	uncorrected	0.92663	0.94771	0.96548	1.00181	1.01863	1.05206	1.05165	1.04456	1.05295	1.04295	1.01818	1.01724	0.99972	0.97728	0.98471	0.98048	0.98791	0.995	1.01113	1.02108	1.01074	1.02027	0.986	0.93412	0.92023	0.86856	0.88843	0.93034	0.9592	0.99545	1.04248	1.07815	1.10106	1.08199	1.04531	0.99855	1.0023	0.99275	0.96638	0.93707	0.93593	0.9372	0.99116	1.00486
MBC_288_2_ULP	MBC_288	ULP_WGS	0.2245	LYL1.hg38.10000	uncorrected	0.98015	1.00886	1.04753	1.06533	1.02086	0.98616	0.99316	0.98781	0.99983	1.02397	1.03731	1.02121	0.99026	0.96632	0.90195	0.89568	0.89117	0.90207	0.96378	1.00226	1.0132	1.03482	1.04261	1.0128	0.98779	0.95539	0.91692	0.88103	0.87997	0.88532	0.90655	0.93785	0.93705	0.908	0.89976	0.8494	0.83069	0.78024	0.81037	0.85242	0.88176	0.92024	0.9426	0.96664
MBC_1117_1_ULP	MBC_1117	ULP_WGS	0.5145	LYL1.hg38.10000	uncorrected	0.99408	0.96966	0.98076	0.9934	0.99782	1.00667	1.0378	1.06028	1.05069	1.02409	1.00635	0.99704	0.95365	0.93897	0.9243	0.91016	0.97185	0.99099	0.99763	1.01909	1.00357	0.99573	0.97196	0.965	0.95465	0.94489	1.00067	0.97588	1.0118	1.03871	1.00722	1.01129	1.00826	0.99961	0.97494	0.96965	0.97183	0.94372	0.97788	0.96055	0.95965	0.97886	0.99874	1.00414
MBC_1208_ULP	MBC_1208	ULP_WGS	0.1302	LYL1.hg38.10000	uncorrected	0.94041	0.93497	0.96334	0.98287	1.02421	1.02723	1.04324	1.07202	1.07106	1.06744	1.03777	1.01569	1.00847	0.98663	1.00682	0.97987	0.97003	1.00432	1.01711	1.02572	1.00291	1.01687	1.03198	1.02913	1.02485	0.98222	0.96392	0.927	0.92139	0.93149	0.95697	1.01681	1.0455	1.08338	1.08882	1.06702	1.04485	0.96054	0.9232	0.88542	0.90353	0.90835	0.9098	0.97716
MBC_349.ctDNA_T2_ULP	MBC_349	ULP_WGS	0.4539	LYL1.hg38.10000	uncorrected	0.99282	0.99735	0.99323	0.98669	0.99058	0.99611	1.01062	1.03855	0.99436	1.0222	1.01827	1.02685	1.00065	0.97288	0.96433	0.95767	0.97466	0.97312	0.97445	0.99521	1.00933	0.98606	0.96313	0.94616	0.94997	0.91649	0.93307	0.93885	0.91952	0.89423	0.91605	0.91309	0.96555	0.99186	1.01549	1.02114	1.05506	1.03612	0.98438	0.92198	0.90257	0.91573	0.95421	0.99103
MBC_1411_1_ULP	MBC_1411	ULP_WGS	0.4133	LYL1.hg38.10000	uncorrected	0.98557	0.95201	0.95416	0.96099	0.95499	0.9651	0.9784	0.95877	0.94373	0.96016	0.98041	1.02179	1.00328	1.00165	0.9921	0.99591	0.99902	0.94854	0.96715	0.99899	1.0175	1.03245	1.03757	1.04775	1.0563	1.03227	1.01919	1.03344	1.05762	1.0796	1.10569	1.11364	1.10735	1.10267	1.05527	1.0141	0.97945	0.98578	0.93528	0.92446	0.9488	0.96977	0.99708	1.0068
MBC_1233_1_ULP	MBC_1233	ULP_WGS	0.1909	LYL1.hg38.10000	uncorrected	1.00099	0.94339	0.92845	0.94374	0.96489	0.96992	0.96798	0.96265	0.99012	0.99188	0.99278	0.9778	0.95773	0.98216	0.9652	0.9254	0.91812	0.93396	0.95977	0.96437	0.96306	0.94514	0.95275	0.93858	0.95319	0.93349	0.91688	0.92711	0.937	0.89749	0.88275	0.8771	0.89596	0.90459	0.92196	0.89763	0.91559	0.93356	0.94266	0.92336	0.91815	0.93768	0.95041	0.95907
MBC_1308_1_ULP	MBC_1308	ULP_WGS	0.2956	LYL1.hg38.10000	uncorrected	0.97802	0.94231	0.93314	0.93921	0.94006	0.95548	0.93421	0.93249	0.94845	0.99098	1.05031	1.06456	1.07537	1.07772	1.04201	1.00948	0.98288	0.95805	0.92909	0.92913	0.97457	1.00021	1.02617	1.04122	1.01585	0.9809	0.94991	0.90097	0.87059	0.86338	0.87128	0.89645	0.93386	0.96177	0.98602	0.98953	0.99453	0.96212	0.92738	0.8922	0.87458	0.93043	0.96252	1.01723
MBC_1041_1_ULP	MBC_1041	ULP_WGS	0.489	LYL1.hg38.10000	uncorrected	1.02759	1.02744	1.06531	1.06308	1.04011	1.03101	0.99717	1.01465	1.00501	0.98372	0.96911	0.98271	1.00087	1.01273	1.00602	1.0081	1.02869	1.03524	1.06382	1.05612	1.02182	1.02538	1.02008	1.02492	0.9876	0.95977	0.94354	0.92649	0.93184	0.9231	0.93225	0.98958	1.02719	1.02813	1.01357	0.99739	0.96076	0.93072	0.91673	0.91497	0.91167	0.93334	0.93969	0.95312
MBC_191.ctDNA_T2_ULP	MBC_191	ULP_WGS	0.4469	LYL1.hg38.10000	uncorrected	0.99165	0.96905	0.96438	0.96337	0.98882	0.99891	0.99759	0.98978	0.99878	1.00491	0.9968	1.00308	1.02861	1.04087	1.02079	0.98315	0.95443	0.93292	0.94165	0.95053	0.96276	0.99528	1.01976	1.0218	0.99587	0.97569	0.94925	0.91781	0.89568	0.90243	0.94768	1.00312	1.04335	1.08634	1.10495	1.08775	1.06601	1.01757	0.98928	0.98297	0.97977	0.96796	0.98251	1.00347
MBC_1306_2_ULP	MBC_1306	ULP_WGS	0.1369	LYL1.hg38.10000	uncorrected	0.8645	0.92595	0.98539	0.9719	0.97503	0.98187	0.97165	0.98202	0.99155	1.02823	1.02687	1.02072	1.0187	0.9621	0.98619	0.96873	0.97133	0.96459	0.98414	1.02487	1.04162	1.02613	1.03948	1.00415	1.03802	1.00225	0.9531	0.94946	0.97905	0.97452	0.97573	0.96779	0.97838	0.98011	1.01308	0.955	0.93872	0.95505	0.9805	0.96663	0.93036	0.95585	0.95496	0.97532
MBC_1109_1_ULP	MBC_1109	ULP_WGS	0.3165	LYL1.hg38.10000	uncorrected	0.99337	0.98193	0.94014	0.94967	0.97525	1.00563	1.0199	1.05158	1.05618	1.05221	1.0142	1.03162	1.06929	1.04748	1.02357	1.02523	1.02953	1.04071	1.03317	1.02636	1.01675	1.04395	1.07518	1.02822	1.03897	1.03969	1.05144	1.04316	1.03719	1.02565	1.02698	1.03569	1.04043	1.02049	1.0172	0.99903	0.9744	0.91709	0.91137	0.8959	0.88417	0.89788	0.92115	0.93906
MBC_1405_4_ULP	MBC_1405	ULP_WGS	0.2956	LYL1.hg38.10000	uncorrected	0.94921	0.94322	0.94436	0.97444	0.97605	1.01189	1.02356	1.00934	1.01535	1.02133	0.98662	0.9656	0.94434	0.95362	0.9548	0.95625	0.96117	0.94493	0.97342	0.99998	1.01099	1.02574	1.01702	0.98815	0.97133	0.94191	0.91146	0.909	0.91794	0.96795	0.99751	1.01533	1.04411	1.02527	1.04278	1.05393	1.02464	0.99958	0.95022	0.95182	0.94426	0.9309	0.93757	0.9681
MBC_1043_1_ULP	MBC_1043	ULP_WGS	0.3669	LYL1.hg38.10000	uncorrected	0.91102	0.91661	0.91764	0.90941	0.95535	0.9771	0.99015	1.01715	1.00503	1.01594	0.99128	0.99754	0.98821	0.9845	1.01523	0.99298	1.00453	0.97842	0.97396	0.99989	1.00026	1.02738	0.98464	0.95329	0.92895	0.89448	0.90854	0.90022	0.95525	1.02645	1.05284	1.06439	1.0671	1.01276	0.99104	0.97602	0.94424	0.88749	0.88706	0.88216	0.87145	0.91706	1.00625	1.03265
MBC_1268_ULP	MBC_1268	ULP_WGS	0.246	LYL1.hg38.10000	uncorrected	1.01005	1.00917	0.99326	0.96297	0.97811	0.98621	1.01214	1.02292	1.05256	1.0571	1.05966	1.03448	1.02296	1.00111	1.01877	1.01931	1.02007	1.03079	1.04905	1.08885	1.13985	1.13258	1.13268	1.08136	1.03616	0.99448	0.93808	0.90519	0.89583	0.94305	0.97965	1.00751	1.02099	1.0246	1.02608	1.02389	0.99388	0.97722	0.97117	0.953	0.95562	0.96803	0.96114	1.00621
MBC_1116_1_ULP	MBC_1116	ULP_WGS	0.1542	LYL1.hg38.10000	uncorrected	1.01526	1.01757	1.0018	1.01899	1.0116	0.99513	0.98274	0.98613	1.01729	1.00478	1.04458	1.04856	1.04225	1.04026	1.03399	0.98717	0.96934	0.95913	0.9883	0.98409	1.02501	1.06704	1.07421	1.08329	1.06629	1.00442	0.97445	0.93997	0.9091	0.88813	0.92774	0.96945	0.99656	1.01138	1.00949	0.97608	0.95893	0.8989	0.87915	0.91602	0.94494	1.00556	1.0768	1.12211
MBC_1168_ULP	MBC_1168	ULP_WGS	0.4793	LYL1.hg38.10000	uncorrected	0.92207	0.94701	0.96386	0.94576	0.95352	0.899	0.92742	0.93605	0.96823	0.93868	0.96347	1.05336	1.03608	1.02546	1.04911	1.0052	1.02715	1.00093	0.94293	0.89774	0.95444	0.96587	0.94337	0.96865	1.03614	1.02082	1.00699	0.97979	0.90516	0.90937	0.94719	0.97479	1.01402	1.04712	1.08683	1.06535	0.99522	0.94665	0.87458	0.86795	0.85593	0.90165	0.92813	0.96427
MBC_1055_2_ULP	MBC_1055	ULP_WGS	0.288	LYL1.hg38.10000	uncorrected	0.98483	0.98914	0.97383	1.00503	0.99096	1.0341	1.07265	1.09357	1.07711	1.1028	1.0995	1.08698	1.09109	1.03184	0.98285	1.00197	1.01863	0.97518	0.96597	0.99854	1.00869	1.0293	1.01633	0.97858	0.98095	1.00746	1.03909	1.05479	1.08566	1.0669	1.04295	1.02472	0.99939	0.97504	0.95104	0.95753	0.96478	0.94793	0.93951	0.89509	0.87665	0.88706	0.95431	0.98892
MBC_1284_ULP	MBC_1284	ULP_WGS	0.49	LYL1.hg38.10000	uncorrected	1.02129	1.00223	0.9641	0.95816	0.92923	0.92937	0.91698	0.97025	1.00233	0.99432	0.98911	0.98602	0.97868	0.96938	0.94272	0.9496	0.92121	0.92999	0.95894	0.97271	1.01389	1.0266	1.03383	1.0095	0.98441	0.94353	0.89967	0.88794	0.93155	0.98034	1.04042	1.0619	1.04267	1.01802	0.96688	0.92549	0.89492	0.89884	0.95888	0.97889	1.0038	1.01718	0.99886	1.01794
MBC_1322_4_ULP	MBC_1322	ULP_WGS	0.2437	LYL1.hg38.10000	uncorrected	0.96994	0.93691	0.8953	0.86717	0.8563	0.89442	0.89543	0.94865	0.97536	1.02698	1.0086	1.00454	1.00826	1.00769	0.97462	0.94793	0.93865	0.99023	1.00582	1.04177	1.0644	1.10064	1.10368	1.06975	0.99809	0.94002	0.922	0.91911	0.90249	0.92955	0.96077	0.99331	1.02323	1.03142	1.03481	1.01853	0.98514	0.94048	0.88171	0.85411	0.85193	0.85668	0.88642	0.90907
MBC_1128_3_ULP	MBC_1128	ULP_WGS	0.1435	LYL1.hg38.10000	uncorrected	0.97588	0.95367	0.95942	0.9372	0.93686	0.94438	0.96587	0.96912	0.96946	0.9548	0.94136	0.92107	0.9134	0.91819	0.93722	0.95541	0.95566	0.96438	0.97746	0.99325	1.00265	0.99398	0.9957	0.95653	0.92487	0.88503	0.87057	0.88769	0.88878	0.90243	0.94059	0.98919	0.99672	0.98563	0.97289	0.96924	0.98987	0.98293	0.95253	0.9507	0.97029	0.9936	1.0051	1.01916
MBC_1339_ULP	MBC_1339	ULP_WGS	0.6397	LYL1.hg38.10000	uncorrected	0.97212	1.0012	0.98942	0.99862	0.97041	0.9686	0.99117	1.00058	1.01447	1.02595	1.0382	1.02686	1.00363	0.97015	0.93716	0.94896	1.00319	1.02678	1.05367	1.09979	1.0629	1.04252	1.00853	1.00802	0.95917	0.98591	0.9874	0.9828	0.98561	1.04981	1.01844	1.05888	1.03947	1.03606	1.0063	1.06968	1.05971	1.05375	1.03361	1.05478	1.02727	1.01254	1.02115	0.99106
MBC_288_3_ULP	MBC_288	ULP_WGS	0.8527	LYL1.hg38.10000	uncorrected	0.9639	0.93875	0.94783	0.9568	0.95025	0.95819	0.9626	0.99746	1.01146	1.01949	1.01496	0.98423	0.96589	0.95676	0.95246	0.94849	0.96027	0.98525	1.01693	1.02955	1.05027	1.04477	1.02034	1.01292	1.00359	0.99956	1.02184	1.03039	1.04442	1.03384	1.02867	0.98626	0.96524	0.97795	0.95808	0.94877	0.96904	0.96868	0.97004	0.96069	0.98303	1.01397	1.05331	1.07811
MBC_1323_ULP	MBC_1323	ULP_WGS	0.1143	LYL1.hg38.10000	uncorrected	0.99747	1.03702	1.0393	1.04824	1.03998	1.0286	0.99658	0.98962	0.95796	0.96469	0.96188	0.95845	0.972	0.95736	0.92106	0.90278	0.89561	0.88812	0.93152	0.97329	1.01103	1.02104	1.07343	1.03485	0.97364	0.94849	0.90596	0.86679	0.88153	0.91478	0.95536	0.99755	1.02747	1.02269	0.99099	0.95231	0.90773	0.88598	0.87309	0.88175	0.88976	0.89874	0.9355	0.98778
MBC_1416_2_ULP	MBC_1416	ULP_WGS	0.2043	LYL1.hg38.10000	uncorrected	1.00122	0.98942	0.96741	0.95662	0.96005	0.97509	0.97734	1.01283	1.00187	1.00301	1.01828	0.99926	0.95814	0.93339	0.92393	0.89854	0.90278	0.91092	0.88299	0.88854	0.92788	0.94536	0.9402	0.93206	0.92898	0.91327	0.93086	0.93574	0.94642	0.96618	0.99423	0.99609	1.01282	0.99289	0.97378	0.96397	0.97256	0.96022	0.96492	0.96008	0.95723	0.95481	0.96718	0.99292
MBC_1128_2_ULP	MBC_1128	ULP_WGS	0.5164	LYL1.hg38.10000	uncorrected	0.95599	0.96894	0.97133	0.94182	1.00188	1.00502	1.02836	1.00707	1.01333	1.01868	1.02994	1.0311	1.01919	1.01572	1.03996	1.02894	1.01193	0.98429	1.01549	1.01711	1.03201	1.03028	1.03233	1.02175	1.0091	0.97429	0.92725	0.91309	0.93031	0.9423	0.95227	0.94547	0.97189	1.00335	1.02551	0.99194	0.97444	0.96928	0.94774	0.92312	0.89001	0.92962	0.96448	0.98566
MBC_335.ctDNA_ULP	MBC_335	ULP_WGS	0.4842	LYL1.hg38.10000	uncorrected	0.98187	0.98415	0.9516	0.95599	0.98184	0.98828	0.9802	1.03124	1.03599	1.04172	1.03963	1.00621	0.95263	0.90978	0.88395	0.89744	0.88455	0.90077	0.89346	0.92694	0.95748	0.97946	0.96111	0.9524	0.96818	0.96938	0.95229	0.97319	0.95727	0.97393	1.02254	1.06936	1.07986	1.06352	1.04625	1.01399	0.99084	0.98133	0.93768	0.94909	0.98053	0.97493	0.97406	0.96502
MBC_1096_5_ULP	MBC_1096	ULP_WGS	0.2689	LYL1.hg38.10000	uncorrected	1.06322	1.02528	1.00408	0.95634	0.93646	0.92344	0.87756	0.88607	0.89365	0.94133	0.92752	0.94853	0.93933	0.91986	0.96434	0.99062	0.95612	0.91765	0.90823	0.92425	0.93595	0.95976	0.98085	1.02175	1.10872	1.11302	1.07195	1.04306	1.02351	0.99845	0.98218	0.97525	0.97338	0.98331	1.01171	1.02239	1.01959	1.01358	1.01093	0.9774	0.98877	0.96721	0.97603	0.97343
MBC_1182_2_ULP	MBC_1182	ULP_WGS	0.4138	LYL1.hg38.10000	uncorrected	1.01478	1.03325	1.01929	1.04458	1.0464	1.03921	1.01391	0.99157	1.00851	0.97914	0.92689	0.90372	0.87194	0.91415	0.92428	0.94582	0.94831	0.97035	0.98505	0.97705	0.96447	0.97363	0.97425	1.00394	0.982	0.97724	0.99132	1.01773	1.00797	1.01894	0.99124	1.02742	1.03684	1.03023	0.99851	0.98653	0.98236	0.97454	0.94942	0.95554	0.95378	0.98422	1.02052	1.05429
MBC_1406_2_ULP	MBC_1406	ULP_WGS	0.4224	LYL1.hg38.10000	uncorrected	0.99293	0.97267	0.97553	0.9925	0.9752	0.96792	0.94756	0.94815	0.94009	0.94854	0.95199	0.96955	0.9953	1.04139	1.06199	1.05707	1.01865	1.0222	0.98694	0.99124	0.96709	0.98194	1.00489	1.01315	1.02484	1.0077	0.97968	0.96484	0.94383	0.9462	0.96023	0.98032	0.98765	0.99033	0.98007	0.97163	0.98232	0.98215	1.00318	1.0128	1.02054	1.00798	1.01105	1.01699
MBC_1390_2_ULP	MBC_1390	ULP_WGS	0.2021	LYL1.hg38.10000	uncorrected	1.07811	1.06454	1.00873	0.95522	0.87545	0.85469	0.87208	0.9065	0.90766	0.94471	0.98187	0.97935	0.96766	0.95375	0.89936	0.88757	0.91925	0.94336	0.95681	1.0123	0.97887	0.96123	0.94394	0.9285	0.90263	0.94839	0.99054	1.00357	1.02714	1.01755	0.98565	0.97497	0.9883	0.98469	0.99965	1.01433	1.01323	1.00146	0.99003	0.9734	0.96074	0.95818	0.96029	0.96805
MBC_288.ctDNA_T2_ULP	MBC_288	ULP_WGS	0.768	LYL1.hg38.10000	uncorrected	0.9096	0.90208	0.89855	0.92028	0.91049	0.99828	1.00675	1.01552	0.97872	0.95927	0.95582	0.94753	0.9452	0.96166	0.93562	0.98953	0.98454	0.97721	0.98735	0.96957	0.98808	0.97868	0.93765	0.90815	0.89249	0.89928	0.90567	0.90396	0.91898	0.9489	0.96295	0.98543	1.00523	1.05121	1.04866	1.05791	1.05356	1.03048	1.00265	0.96422	0.90086	0.93855	0.94112	0.96855
MBC_1291_2_ULP	MBC_1291	ULP_WGS	0.4763	LYL1.hg38.10000	uncorrected	0.98459	0.99565	0.95548	0.97266	0.98456	0.9565	0.96854	0.9735	1.02636	1.04364	1.06982	1.07122	1.03944	1.07141	1.0571	1.02901	1.00871	0.99986	0.99141	0.95933	0.97112	0.95725	0.92573	0.93718	0.9418	0.95027	0.93762	0.95906	0.97142	0.97491	0.99184	0.99111	1.02063	1.03792	1.01999	1.01879	0.99782	0.97544	0.96044	0.9031	0.88173	0.89131	0.95522	0.97694
MBC_299.ctDNA_ULP	MBC_299	ULP_WGS	0.1365	LYL1.hg38.10000	uncorrected	0.97452	0.96096	0.97529	0.91533	0.92004	0.92932	0.92484	0.93841	0.98387	0.98292	0.98726	1.00344	0.99766	0.94184	0.97365	0.98695	0.99448	1.04378	1.05112	1.04233	1.05083	1.06796	1.05137	1.05081	1.02816	1.01351	0.99454	0.96948	0.96993	0.95603	0.94353	0.97173	0.96649	0.96705	0.93387	0.95491	0.92319	0.93992	0.9659	0.94363	0.93203	0.9468	0.94099	0.95
MBC_1306_4_ULP	MBC_1306	ULP_WGS	0.1217	LYL1.hg38.10000	uncorrected	1.01431	1.01474	1.00819	0.98563	0.96786	0.98505	1.00101	0.9936	1.00733	1.04289	1.05514	1.02839	0.96978	0.92681	0.91956	0.92215	0.93409	0.96209	0.96242	0.98865	1.01047	1.00602	1.01376	1.003	0.97686	0.96795	0.96184	0.93148	0.8739	0.90059	0.92073	0.93186	0.96177	0.96828	0.95217	0.97426	0.94982	0.90733	0.85308	0.89575	0.88476	0.92862	0.94658	0.97922
MBC_1120_ULP	MBC_1120	ULP_WGS	0.4116	LYL1.hg38.10000	uncorrected	1.07953	1.03922	1.03576	1.02999	1.02092	1.01503	1.00481	1.04769	1.08097	1.09931	1.10387	1.09726	1.05573	1.01242	0.96812	0.94256	0.92889	0.95845	0.97158	0.98813	1.01816	1.00841	0.99421	0.99344	0.97159	0.95691	0.95855	0.94328	0.93515	0.95679	1.00449	1.03491	1.07056	1.05449	1.04339	1.02373	1.00729	0.96392	0.94172	0.94238	0.97607	0.9834	0.99395	0.99235
MBC_1122_11_ULP	MBC_1122	ULP_WGS	0.3705	LYL1.hg38.10000	uncorrected	0.9245	0.90238	0.88359	0.86299	0.87848	0.92791	0.98022	0.99671	1.05518	1.04385	1.06935	1.05526	1.02357	0.99201	0.95777	0.94907	0.95725	0.94921	0.97098	0.97296	0.99173	1.01551	1.0176	1.01625	1.01352	1.00736	0.99194	0.93925	0.94207	0.95619	0.96431	1.00437	1.04225	1.06406	1.07338	1.05514	1.00766	0.9823	0.98474	0.96683	0.98043	0.98723	0.9786	0.97512
MBC_318.ctDNA_ULP	MBC_318	ULP_WGS	0.6558	LYL1.hg38.10000	uncorrected	0.94622	0.9676	0.91677	0.94936	0.96396	0.93291	0.90923	0.90591	0.92218	0.90298	0.9392	1.00888	1.01406	1.06458	1.07608	1.05361	1.06201	1.00466	1.00699	0.9869	1.01478	1.05881	1.03415	1.04408	1.00817	1.0163	1.01157	0.9697	1.01451	1.01315	1.01618	1.0171	0.96854	0.94717	0.8901	0.89591	0.91976	0.96635	1.02472	0.99797	1.01503	1.02653	0.9871	0.96943
MBC_1408_ULP	MBC_1408	ULP_WGS	0.2757	LYL1.hg38.10000	uncorrected	0.9205	0.91164	0.93125	0.90758	0.99064	0.98796	1.01214	1.00945	1.01749	1.01978	0.9699	0.94781	0.91479	0.90346	0.9667	0.95416	0.97645	0.99078	1.01307	0.98854	0.97988	0.96621	0.93008	0.91985	0.93446	0.90678	0.88676	0.8924	0.90791	0.88569	0.93084	0.96214	0.982	1.02368	1.03695	1.0133	1.0182	0.997	0.98956	0.96755	0.95679	0.96136	0.96409	0.99344
MBC_1111_1_ULP	MBC_1111	ULP_WGS	0.2359	LYL1.hg38.10000	uncorrected	0.93729	0.91479	0.90251	0.90269	0.91489	0.96308	0.95098	0.97137	0.98269	1.00217	0.99786	1.02229	1.01885	1.01831	1.01161	1.0175	1.01074	1.00904	0.9969	0.98371	0.98021	1.00034	1.01209	1.01317	1.0406	1.02906	1.05164	1.02772	0.98361	0.98148	0.98211	0.96522	0.9463	0.95766	0.98999	0.95619	0.95017	0.96283	0.96643	1.01559	1.02444	1.03152	1.04276	1.0411
MBC_349_5_ULP	MBC_349	ULP_WGS	0.7825	LYL1.hg38.10000	uncorrected	1.02026	1.00199	1.00519	0.97771	0.98471	0.98525	0.9982	0.97991	0.99701	1.02111	0.974	0.99895	1.03159	1.01178	1.0273	1.04401	1.05088	1.04197	1.04683	1.01986	0.96705	0.98478	1.01278	1.02462	1.03647	1.04551	1.01787	1.00484	0.97728	0.92958	0.89214	0.91345	0.94322	0.94428	0.95521	0.98894	0.97821	0.99065	0.98886	0.98355	0.99586	1.05464	1.08674	1.0922
MBC_335_1_ULP	MBC_335	ULP_WGS	0.1466	LYL1.hg38.10000	uncorrected	0.96063	0.95765	0.9905	0.98167	0.99296	0.98129	0.96023	0.99325	1.05483	1.04213	1.04157	1.01642	1.01073	1.00075	0.94339	0.92243	0.89879	0.95699	1.01803	1.01809	1.04026	1.06513	1.08872	1.0636	1.03244	1.02394	1.00026	0.98827	0.96919	0.95081	0.94334	1.00759	1.01063	1.02259	1.04423	1.02599	1.01615	0.99887	0.94958	0.93253	0.91903	0.9801	0.97931	0.98403
MBC_1221_1_ULP	MBC_1221	ULP_WGS	0.2197	LYL1.hg38.10000	uncorrected	0.9998	0.99003	0.98481	0.99041	1.00148	0.98322	0.98564	1.00799	1.01045	0.97034	0.96236	0.95044	0.97164	0.97486	0.96387	0.96392	0.96828	1.00022	1.01045	0.99094	1.02197	1.01288	1.01721	0.98124	0.9574	0.93438	0.93569	0.91957	0.92332	0.92435	0.97243	0.9955	0.99287	0.98118	0.97353	0.95226	0.95302	0.92923	0.93722	0.91297	0.9369	0.96912	0.98522	1.02503
MBC_291.ctDNA_ULP	MBC_291	ULP_WGS	0.3617	LYL1.hg38.10000	GC_corrected	0.89352	0.91217	0.9155	0.92257	0.93645	0.98781	0.99427	1.02465	1.04653	1.01815	0.98262	0.99384	0.96346	0.94111	0.95855	0.96926	0.97793	1.028	1.04333	1.04569	1.02202	1.03448	1.01234	1.00613	1.02559	1.00784	1.01656	1.01761	0.9865	0.99778	0.98564	0.98951	1.00512	1.01976	1.02912	1.02837	1.02414	0.95597	0.91098	0.88373	0.87013	0.87769	0.92097	0.95274
MBC_1368_3_ULP	MBC_1368	ULP_WGS	0.1829	LYL1.hg38.10000	GC_corrected	0.88319	0.89207	0.86743	0.88304	0.92777	0.9265	0.95321	0.93864	0.95575	0.97171	0.97671	0.94163	0.87825	0.81832	0.84044	0.81907	0.85557	0.86934	0.92823	0.98621	1.0182	1.0493	1.04463	0.99546	1.05026	1.02394	0.98857	0.97891	0.9662	0.96378	0.94762	0.97071	0.94254	0.9552	1.00891	0.97657	0.95287	0.93099	0.92296	0.87534	0.85185	0.86128	0.89096	0.95375
MBC_1299_ULP	MBC_1299	ULP_WGS	0.2743	LYL1.hg38.10000	GC_corrected	0.98109	1.00155	1.02313	1.02908	1.01019	1.02015	1.00583	0.98869	0.97983	0.9672	0.97396	0.99311	0.97247	0.95128	0.90958	0.92803	0.93393	0.95391	0.95943	1.00146	0.97815	1.00255	0.99847	0.99764	0.98399	0.99459	0.99579	0.97129	0.9626	0.97512	0.95862	0.96067	0.96362	0.9546	0.96727	0.96153	0.95658	0.91471	0.92052	0.92763	0.91661	0.897	0.92229	0.9569
MBC_1098_1_ULP	MBC_1098	ULP_WGS	0.7381	LYL1.hg38.10000	GC_corrected	0.95532	0.92971	0.97267	1.03102	1.05961	1.03393	1.05367	1.06043	1.07575	1.07452	1.05702	1.02085	1.03366	1.02023	0.99438	0.9551	0.94032	0.96994	1.01267	1.0153	0.9867	0.96759	0.97645	0.9584	0.96385	0.9288	0.91009	0.93699	0.95822	0.90726	0.8947	0.9199	0.98331	1.0316	1.09547	1.09888	1.11718	1.09911	1.03729	0.96055	0.90432	0.85807	0.83736	0.91305
MBC_1413_8_ULP	MBC_1413	ULP_WGS	0.2497	LYL1.hg38.10000	GC_corrected	1.0171	1.017	0.99221	0.98312	0.96942	0.96606	0.99037	1.02526	1.00787	1.0135	0.98741	0.95652	0.92578	0.94301	0.97957	0.96468	0.95887	1.00857	1.02563	1.028	1.00911	0.99155	0.99449	0.98424	0.97223	0.9101	0.89589	0.90415	0.92094	0.95513	0.97676	1.00192	1.03933	1.04736	1.0304	1.00406	0.97905	0.96151	0.95919	0.95804	0.94044	0.94494	0.95294	0.9553
MBC_1088_3_ULP	MBC_1088	ULP_WGS	0.2542	LYL1.hg38.10000	GC_corrected	0.97318	1.01204	1.03271	1.00861	0.97081	0.96199	1.02649	1.00738	1.01948	1.02308	1.07457	1.10927	1.09268	1.04756	0.95953	0.94968	0.97302	0.96042	1.00484	1.00202	1.01445	1.03256	1.04415	1.06772	1.05002	1.03088	1.02353	1.04602	1.03492	0.99095	0.97002	0.98072	1.00648	1.04468	1.01371	0.99952	0.93984	0.93652	0.88331	0.87061	0.89481	0.93411	0.96284	1.02563
MBC_287.ctDNA_ULP	MBC_287	ULP_WGS	0.24	LYL1.hg38.10000	GC_corrected	0.93958	0.96322	0.94838	0.9594	1.00006	0.96695	0.97814	0.94708	0.94429	0.97786	1.02291	1.02254	0.99723	1.00706	1.03877	1.0184	1.01287	0.9689	1.00751	0.99742	1.02087	0.99307	0.95891	0.95532	0.97276	0.94651	0.91106	0.92572	0.95302	0.94714	0.97293	0.96929	0.95256	0.91164	0.91082	0.87232	0.85185	0.86292	0.88812	0.91537	0.91158	0.91881	0.91985	0.89841
MBC_1404_1_ULP	MBC_1404	ULP_WGS	0.2463	LYL1.hg38.10000	GC_corrected	0.98788	0.96289	0.9443	0.94086	0.95328	0.93941	0.92129	0.94237	0.9667	0.94371	0.9527	0.9469	0.96001	0.97839	0.9777	0.94014	0.90903	0.90964	0.95019	0.94867	0.96775	1.00876	1.06369	1.08008	1.06481	0.98249	0.93186	0.90808	0.88799	0.84255	0.84474	0.89368	0.91648	0.93591	0.94338	0.93012	0.92575	0.92547	0.91286	0.89827	0.93135	0.99542	1.02589	1.07317
MBC_1410_3_ULP	MBC_1410	ULP_WGS	0.5309	LYL1.hg38.10000	GC_corrected	0.96692	0.99558	1.00935	1.02103	1.04292	1.05962	1.05875	1.05825	1.04974	1.05183	1.02433	1.00987	0.97943	0.9612	0.98906	0.99229	0.98919	0.95954	0.95966	0.98495	0.95664	0.96143	0.95321	0.97181	0.97024	0.94472	0.9468	0.97037	0.98657	1.02557	1.02463	1.05705	1.04171	1.02342	0.97884	0.94751	0.94731	0.96013	0.9236	0.93272	0.94192	0.96644	0.96427	0.98261
MBC_1422_3_ULP	MBC_1422	ULP_WGS	0.4356	LYL1.hg38.10000	GC_corrected	0.9677	0.95799	0.92062	0.9162	0.92872	0.95859	0.97961	1.02963	1.03696	1.02585	1.06038	1.0738	1.06172	1.04984	1.05386	1.06288	1.05807	1.03276	1.01303	0.9746	0.9844	0.97818	0.98001	0.94195	0.90057	0.90604	0.89172	0.87386	0.89299	0.91678	1.02868	1.08084	1.08988	1.05877	1.01673	1.00854	0.95626	0.90058	0.90973	0.88313	0.91749	0.89608	0.89734	0.93027
MBC_1253_ULP	MBC_1253	ULP_WGS	0.185	LYL1.hg38.10000	GC_corrected	0.93604	0.91163	0.89404	0.8779	0.86312	0.90154	0.95656	1.0029	1.05119	1.08716	1.09407	1.04232	1.00977	0.97431	0.94946	0.91681	0.91697	0.90147	0.92181	0.97993	0.99327	1.01492	1.05891	1.0879	1.08856	1.05652	1.00163	0.96751	0.9646	0.95768	0.93736	0.96881	0.96368	0.9915	0.95869	0.93062	0.95827	0.96558	0.96339	0.94593	0.96239	0.98598	0.98456	1.02371
MBC_1147_1_ULP	MBC_1147	ULP_WGS	0.5237	LYL1.hg38.10000	GC_corrected	0.95778	0.98147	0.96947	1.00055	1.0377	1.0854	1.11127	1.06742	1.044	0.97527	0.86785	0.8341	0.78486	0.79924	0.86649	0.94057	1.00547	1.02362	1.08135	1.01771	0.96002	0.97561	0.93205	0.90257	0.93449	0.95197	0.92386	0.89471	0.9142	0.87362	0.86328	0.89164	0.90833	0.90108	0.93933	0.9533	0.91046	0.91817	0.90481	0.87664	0.88404	0.92171	0.9648	0.97628
MBC_295_1_ULP	MBC_295	ULP_WGS	0.1835	LYL1.hg38.10000	GC_corrected	0.92736	0.92281	0.92136	0.93507	0.94591	0.96913	1.01185	1.04457	1.07714	1.10295	1.08595	1.08425	1.09495	1.0376	1.00119	0.97346	0.94558	0.92208	0.94214	0.97541	0.96699	0.98546	0.99116	0.97256	0.95258	0.96131	0.95381	0.92326	0.94282	0.92494	0.93543	0.93667	0.9443	0.93185	0.88961	0.89659	0.92022	0.93097	0.91089	0.92438	0.98038	1.00097	1.00732	0.9587
MBC_1091_1_ULP	MBC_1091	ULP_WGS	0.6949	LYL1.hg38.10000	GC_corrected	0.95464	0.95097	0.95938	0.98395	0.94417	0.95862	0.94814	0.93227	0.92308	0.91088	0.94904	0.96099	0.97428	0.96474	0.93272	0.94405	0.93395	0.93279	0.97199	0.99676	0.99253	1.05646	1.08003	1.03319	1.00299	1.00235	1.01825	1.02704	1.07684	1.08335	1.06129	1.10284	1.03893	0.97649	0.98803	0.99941	0.98807	0.9739	0.9818	0.96139	0.95119	0.97301	0.94255	0.98791
MBC_1377_1_ULP	MBC_1377	ULP_WGS	0.1504	LYL1.hg38.10000	GC_corrected	0.9851	0.95807	0.96724	0.96789	0.97066	0.99425	1.01701	1.03689	1.0422	1.05873	1.02301	0.99589	0.95482	0.90252	0.90427	0.89524	0.88474	0.94888	0.99027	0.97145	0.99048	1.01992	0.97929	0.95904	0.97197	0.95804	0.94997	0.96591	0.97958	0.93879	0.95137	0.99138	0.99044	1.02628	1.02112	1.03374	0.99599	0.97111	0.99811	0.99326	0.98898	1.02971	1.04391	1.0317
MBC_1167_2_ULP	MBC_1167	ULP_WGS	0.6827	LYL1.hg38.10000	GC_corrected	1.04894	1.01737	1.01868	0.97994	1.01824	0.98864	0.96302	0.94556	1.00149	0.98745	1.0046	1.00235	1.01041	1.0027	1.01073	0.99375	0.96273	1.00683	1.03035	1.02195	1.07309	1.06103	1.06672	1.04612	0.95352	0.94036	0.90303	0.95632	0.96639	0.97228	1.00748	1.00465	1.00631	0.99977	0.95701	0.97703	0.98025	1.00624	1.00266	0.97681	0.9721	1.03152	1.03473	1.0654
MBC_1377_3_ULP	MBC_1377	ULP_WGS	0.2613	LYL1.hg38.10000	GC_corrected	1.00305	1.00715	0.99891	0.9611	0.98396	1.01525	1.03523	1.02664	1.03935	1.0742	1.06878	1.00178	0.97356	0.97179	0.96995	0.93682	0.915	0.9028	0.91805	0.96882	0.98732	0.98094	1.00943	1.01596	1.00359	0.92665	0.86795	0.84207	0.86063	0.90032	0.91518	0.91616	0.9407	1.01073	1.02978	1.03372	1.03592	1.02057	1.01599	0.99766	0.97657	0.93991	0.9187	0.92169
MBC_1308_3_ULP	MBC_1308	ULP_WGS	0.1773	LYL1.hg38.10000	GC_corrected	0.92826	0.89906	0.87205	0.89989	0.88891	0.90211	0.91554	0.9206	0.9524	0.97354	0.9941	1.01774	1.00094	1.01182	0.98867	0.96774	0.9423	0.94141	0.98268	1.01527	1.00589	1.05304	1.0412	1.0234	0.99558	0.98088	0.96869	0.96618	0.95261	0.98561	0.99303	1.04206	1.06443	1.04495	1.04844	1.00951	0.96738	0.8976	0.85892	0.87968	0.90909	0.92162	0.99121	0.98452
MBC_1270_ULP	MBC_1270	ULP_WGS	0.4861	LYL1.hg38.10000	GC_corrected	0.90282	0.88486	0.92487	0.96972	0.98124	1.01272	1.01023	0.99242	0.98563	0.98029	0.96597	0.93257	0.93556	0.95365	0.95329	0.99526	0.97793	0.96081	0.98257	0.99267	0.99769	0.97878	0.98449	1.00918	1.00441	0.99754	0.95711	0.92033	0.93296	0.93375	0.94707	0.97103	0.98686	1.01336	1.01063	1.01493	0.97593	0.96443	0.93241	0.8924	0.91845	0.95608	0.9744	0.99969
MBC_1413_3_ULP	MBC_1413	ULP_WGS	0.1229	LYL1.hg38.10000	GC_corrected	0.93042	0.90195	0.86639	0.86181	0.8908	0.92031	0.93499	0.94055	0.98459	0.97355	0.94765	0.93516	0.91547	0.90688	0.9018	0.91164	0.92888	0.98417	1.02091	1.03066	1.0297	1.04938	1.01799	1.02645	1.01765	1.02738	1.05265	1.04403	1.0155	1.01689	1.00124	1.00618	0.96026	0.94988	0.91717	0.90775	0.93513	0.91128	0.90857	0.90813	0.89717	0.92559	0.93707	0.92601
MBC_307.ctDNA_T2_ULP	MBC_307	ULP_WGS	0.5305	LYL1.hg38.10000	GC_corrected	0.97872	1.00978	1.02429	1.07615	1.10494	1.1015	1.07984	1.07047	1.029	0.98124	0.97872	0.99465	0.98418	1.00746	1.02212	1.03053	1.03383	1.02911	1.01274	1.00787	1.00536	0.98946	0.95678	0.93936	0.92718	0.93731	0.96392	0.94969	0.96573	0.97974	0.99775	1.03282	1.05038	1.05554	1.06264	1.04109	1.01633	0.97417	0.95693	0.91826	0.93125	0.94585	0.96025	0.98166
MBC_1115_3_ULP	MBC_1115	ULP_WGS	0.1494	LYL1.hg38.10000	GC_corrected	1.04919	0.96404	0.89885	0.86034	0.86694	0.93988	1.01935	1.06219	1.08992	1.12467	1.082	1.06682	1.01687	0.93877	0.91431	0.90878	0.87147	0.85062	0.87447	0.92568	0.92241	0.94759	0.95911	0.94389	0.96424	0.94145	0.89356	0.89346	0.89888	0.91044	0.87434	0.87434	0.87571	0.87941	0.85591	0.83729	0.8081	0.82492	0.84758	0.85643	0.84332	0.89028	0.93432	0.99476
MBC_1098_2_ULP	MBC_1098	ULP_WGS	0.5718	LYL1.hg38.10000	GC_corrected	0.92337	0.95472	0.96472	0.96797	0.99678	1.02959	1.02015	1.02902	1.03739	1.03819	1.02065	1.03234	1.00271	0.99439	0.98745	0.98568	0.98379	0.99624	1.01211	1.00133	0.98659	1.00515	1.00424	1.00555	0.98795	0.97531	0.94925	0.90606	0.8876	0.8648	0.89153	0.93732	0.98578	0.98993	0.99892	0.98265	0.95525	0.90506	0.89499	0.89214	0.91262	0.93638	0.97381	0.97897
MBC_295_4_ULP	MBC_295	ULP_WGS	0.2001	LYL1.hg38.10000	GC_corrected	0.94531	0.95163	0.93046	0.88559	0.87941	0.87561	0.88425	0.90524	0.91422	0.95981	0.98211	0.99718	1.01739	1.03522	1.02397	1.02338	1.03918	1.02309	0.97731	1.00898	1.00365	1.02402	1.01688	1.00792	0.97046	0.98296	0.95653	0.91004	0.90109	0.94735	0.92807	1.01118	1.01989	1.03116	1.04737	1.04911	1.01259	0.99778	0.97045	0.94965	0.93598	0.96561	0.9546	0.98029
MBC_1167_4_ULP	MBC_1167	ULP_WGS	0.751	LYL1.hg38.10000	GC_corrected	0.96175	1.01065	1.05019	1.10462	1.144	1.15688	1.1314	1.0308	0.98528	1.00428	0.97046	0.99608	1.00795	1.05092	1.0255	1.05168	1.03617	0.99381	0.97636	0.9859	0.92941	0.95244	0.95486	0.97181	0.94795	1.01421	1.01382	0.9996	0.99126	1.04219	1.05347	1.04134	1.01668	0.99923	0.9771	0.98286	0.96388	0.96065	0.98204	1.02613	1.05235	0.99136	0.98385	0.98656
MBC_1149_4_ULP	MBC_1149	ULP_WGS	0.3385	LYL1.hg38.10000	GC_corrected	0.99245	0.99569	0.91864	0.90271	0.89699	0.91251	0.93124	0.95583	0.97421	0.99605	0.96031	0.93551	0.86018	0.84924	0.78019	0.86126	0.90741	0.99285	1.01263	1.01921	1.02145	1.00069	0.95087	0.88872	0.87877	0.87973	0.86045	0.84454	0.86022	0.91917	0.97483	1.01389	1.06419	1.07732	1.09107	1.02777	0.99389	0.96897	0.99198	1.01176	0.98216	0.97094	0.97611	0.94225
MBC_1421_2_ULP	MBC_1421	ULP_WGS	0.1822	LYL1.hg38.10000	GC_corrected	1.00218	1.00365	0.97689	0.97061	0.96091	0.92638	0.95682	0.99801	1.02496	1.02364	1.00914	0.98398	0.93314	0.93145	0.88597	0.8843	0.92377	0.93729	0.94647	0.97326	0.96483	0.9663	0.93221	0.93296	0.88813	0.90027	0.87409	0.89179	0.91786	0.98388	1.00167	1.03376	0.98715	0.98298	0.93718	0.93489	0.89891	0.91128	0.90542	0.95426	0.99548	1.00582	0.96629	0.99006
MBC_1106_ULP	MBC_1106	ULP_WGS	0.1319	LYL1.hg38.10000	GC_corrected	0.95196	0.92059	0.87819	0.9162	0.91605	0.95227	0.95277	0.94496	0.94126	0.94698	0.97724	0.94697	0.92345	0.94645	0.92273	0.91321	0.91781	0.91962	0.94379	0.96739	0.99432	0.98333	1.01541	0.98525	0.94992	0.89215	0.87891	0.85457	0.85464	0.85982	0.88312	0.93148	0.97605	0.95863	0.92386	0.88772	0.89233	0.89403	0.88621	0.89526	0.90071	0.95212	0.93108	0.92329
MBC_1125_1_ULP	MBC_1125	ULP_WGS	0.2626	LYL1.hg38.10000	GC_corrected	1.01346	1.04402	1.01339	0.96248	0.93354	0.91623	0.87011	0.87752	0.91427	0.97809	0.99524	0.99918	0.97395	0.94266	0.95631	0.96368	0.95423	0.98105	0.98943	1.00012	0.95712	0.91809	0.91991	0.92104	0.93518	0.96223	0.99381	1.02607	1.01977	1.01474	1.0162	1.01908	1.06071	1.07009	1.04448	1.05326	1.0387	1.00559	0.95674	0.98885	0.99067	0.97074	1.00878	1.04706
MBC_1419_1_ULP	MBC_1419	ULP_WGS	0.1703	LYL1.hg38.10000	GC_corrected	1.01521	0.95721	0.9151	0.90967	0.9204	0.93775	0.94914	0.96811	0.96989	0.99958	1.01646	1.03243	1.02696	1.0618	1.09595	1.09036	1.06978	1.05587	1.01921	0.98172	1.026	1.00397	1.00734	1.03981	1.00654	1.0363	1.01011	0.99867	0.97797	0.96552	1.00648	1.00647	1.00772	0.97489	0.95805	0.97415	0.91881	0.83985	0.83775	0.87626	0.93138	0.98642	1.00266	1.00927
MBC_1109_2_ULP	MBC_1109	ULP_WGS	0.2921	LYL1.hg38.10000	GC_corrected	0.96322	0.92721	0.89169	0.89005	0.89588	0.95085	0.99474	1.00575	1.01488	1.06385	1.05997	1.01955	0.98769	0.99229	0.99317	0.98583	0.97335	0.95004	0.97452	0.99783	0.99064	0.94792	0.97448	0.96052	0.92138	0.91306	0.93741	0.94547	0.95412	0.97542	1.01014	1.01022	1.0445	1.03763	1.02589	1.01068	1.0136	0.95987	0.9279	0.90964	0.90321	0.92408	0.95296	0.96958
MBC_1126_2_ULP	MBC_1126	ULP_WGS	0.2785	LYL1.hg38.10000	GC_corrected	1.00691	0.98424	0.92344	0.94063	0.93975	0.98518	0.97285	0.9132	0.87937	0.83894	0.83527	0.86011	0.88371	0.95392	0.99472	1.02286	0.99056	0.94301	0.93136	0.92758	0.96301	0.97972	0.98873	0.97354	0.97199	0.93484	0.89891	0.89621	0.90247	0.91948	1.00413	1.04288	1.05092	1.06975	1.08622	1.08283	1.07117	1.05487	0.97195	0.93774	1.00368	0.99111	0.97694	0.96862
MBC_1119_3_ULP	MBC_1119	ULP_WGS	0.4976	LYL1.hg38.10000	GC_corrected	1.07399	1.00684	1.01158	0.98501	0.99811	1.05709	1.03517	1.01747	1.03576	1.05828	1.08021	1.05546	1.06509	1.04747	1.07938	1.03765	0.97721	0.97539	1.0064	1.0146	1.02207	0.9877	0.96188	0.93681	0.92069	0.87679	0.86738	0.88474	0.92746	0.91154	0.9343	0.91772	0.91792	0.90487	0.91042	0.90741	0.92216	0.9274	0.92213	0.92261	0.91497	0.89155	0.93316	0.94352
MBC_1322_1_ULP	MBC_1322	ULP_WGS	0.139	LYL1.hg38.10000	GC_corrected	0.97768	0.97075	0.99855	1.03761	0.99776	0.98448	0.9678	0.98313	0.97776	0.96957	0.95337	0.94361	0.93171	0.90573	0.87496	0.87375	0.91095	0.94109	0.96175	1.02065	1.05815	1.0826	1.05818	1.02622	1.01122	0.9439	0.91533	0.84852	0.84492	0.88644	0.94136	0.97774	0.98776	1.00428	0.99861	0.98437	0.98099	0.93198	0.87169	0.86241	0.88831	0.92099	0.96525	0.98508
MBC_1167_5_ULP	MBC_1167	ULP_WGS	0.6084	LYL1.hg38.10000	GC_corrected	1.02706	1.02445	1.04216	0.99487	0.967	0.93114	0.9457	0.96366	0.95241	0.9733	0.99567	1.05479	1.07722	1.05874	1.03554	1.03126	1.01331	0.99606	0.95313	0.99051	1.01284	1.01591	1.00131	1.02251	1.0088	1.00308	0.97282	0.9548	0.95007	0.96993	0.99626	1.01137	1.04181	1.07047	1.04889	1.05548	1.01063	0.98099	0.94322	0.92585	0.94108	0.96746	0.98973	1.00684
MBC_1308_5_ULP	MBC_1308	ULP_WGS	0.3213	LYL1.hg38.10000	GC_corrected	0.92585	0.9566	0.96178	0.99408	0.96794	0.97587	0.99826	1.01369	1.01341	0.99702	0.97448	0.94375	0.89814	0.91845	0.86519	0.88613	0.90794	0.91901	0.97078	1.0007	1.02196	0.99755	0.97768	0.98539	0.93176	0.91633	0.89786	0.90708	0.97411	0.98981	0.99086	0.96509	0.9558	0.95162	0.93351	0.9386	0.92438	0.94617	0.96459	0.93661	0.91278	0.90015	0.90631	0.93155
MBC_1116_3_ULP	MBC_1116	ULP_WGS	0.3978	LYL1.hg38.10000	GC_corrected	0.98215	0.96162	0.94151	0.95295	1.00767	1.01986	1.01899	1.02896	1.02192	1.02966	1.03587	0.99979	1.00291	1.01636	1.01294	0.98795	0.97508	0.9744	0.9999	1.00389	0.99964	0.99513	1.00765	1.00348	0.99901	0.99681	0.98754	0.9881	0.96133	0.92178	0.89207	0.91758	0.91751	0.96063	0.98556	0.98638	0.97275	0.98812	0.94648	0.94537	0.96507	0.98357	1.00956	1.06972
MBC_335_3_ULP	MBC_335	ULP_WGS	0.4707	LYL1.hg38.10000	GC_corrected	1.02031	1.0577	1.03077	1.0119	1.03957	1.02369	1.02214	1.03711	1.03097	1.05212	1.06156	1.02478	0.99201	0.95679	0.94175	0.92951	0.93793	0.96257	0.96653	0.9693	0.95728	0.97787	1.01576	1.00895	1.01205	1.02858	1.01586	1.03678	1.04623	1.0386	1.03191	1.04378	1.06226	1.0153	1.01348	0.96864	0.93464	0.93933	0.94701	0.96048	0.94879	0.99909	1.05509	1.08592
MBC_1378_1_ULP	MBC_1378	ULP_WGS	0.4192	LYL1.hg38.10000	GC_corrected	0.97252	0.95774	0.96254	1.02066	1.02727	1.03355	1.04143	1.0436	1.00838	1.00189	1.00108	0.98562	0.94114	0.95536	0.9643	0.97559	0.97592	0.98658	0.99781	1.01129	1.00965	0.96595	0.93807	0.93292	0.93976	0.94005	0.93862	0.93563	0.94389	0.96229	0.97061	0.94541	0.97764	0.98788	1.03841	1.03885	1.03363	1.01498	0.97855	0.95046	0.9165	0.8939	0.92756	0.93072
MBC_1308_4_ULP	MBC_1308	ULP_WGS	0.3323	LYL1.hg38.10000	GC_corrected	1.01204	0.98673	0.98285	0.97067	0.96565	0.98379	0.95574	0.96135	0.99992	1.00812	1.0043	0.98789	0.93633	0.9183	0.88827	0.87049	0.89075	0.92277	0.98474	0.98374	1.00703	0.96075	0.93534	0.92039	0.90088	0.8915	0.91635	0.92776	0.9108	0.88642	0.88603	0.86907	0.88743	0.88787	0.90188	0.90533	0.93415	0.90466	0.88362	0.90796	0.96374	0.99785	1.01219	1.02865
MBC_1368_1_ULP	MBC_1368	ULP_WGS	0.153	LYL1.hg38.10000	GC_corrected	1.01004	0.97989	0.92851	0.94627	0.93626	0.956	0.9672	0.98494	1.01054	1.01581	1.00809	1.00295	1.00413	1.02405	0.99119	0.96432	0.95478	0.94392	0.93236	0.90483	0.89803	0.92002	0.92789	0.93353	0.91308	0.88527	0.8734	0.88805	0.90169	0.91541	0.93775	0.95144	0.96772	0.99393	0.97352	0.94037	0.91349	0.91885	0.89528	0.89564	0.91013	0.9216	0.93505	0.95172
MBC_1055_1_ULP	MBC_1055	ULP_WGS	0.2105	LYL1.hg38.10000	GC_corrected	0.9668	0.98324	0.97556	0.99046	1.00282	0.98567	0.99144	1.01602	1.00098	0.99306	0.99947	0.99278	0.98556	1.00123	0.97474	0.94792	0.92761	0.92526	0.94787	0.99906	1.04506	1.06309	1.05888	1.04895	0.99551	0.95328	0.93368	0.91564	0.91583	0.9519	0.98883	1.00701	0.9962	1.00203	0.98362	0.97476	0.95664	0.94372	0.92274	0.91689	0.95029	0.97854	0.99983	1.01484
MBC_1399_3_ULP	MBC_1399	ULP_WGS	0.1308	LYL1.hg38.10000	GC_corrected	0.96555	0.98623	0.97705	0.98068	0.99197	0.99863	0.99337	0.95677	0.9471	0.96119	0.94368	0.97305	0.96932	0.9961	0.98647	0.98744	0.95869	0.94435	0.95473	0.94768	0.91466	0.95549	0.95829	0.96685	0.92511	0.92343	0.90353	0.93596	0.95739	0.95545	0.95957	1.00093	0.99996	1.0128	0.98919	0.96251	0.93748	0.91779	0.87799	0.87265	0.87491	0.90695	0.92227	0.98659
MBC_1292_ULP	MBC_1292	ULP_WGS	0.276	LYL1.hg38.10000	GC_corrected	0.95977	0.96012	0.95358	0.97003	0.94775	0.92886	0.93883	0.96156	0.96494	0.96948	1.00833	1.01715	1.01993	1.02332	1.00118	0.98685	1.00565	0.97252	0.95618	0.98484	0.98032	0.95319	0.94794	0.94884	0.9533	0.98941	0.97095	0.93526	0.92408	0.91226	0.87674	0.88508	0.92428	0.94023	0.97947	1.00964	0.97754	0.97424	0.95167	0.92103	0.91084	0.93881	0.92871	0.9416
MBC_1407_1_ULP	MBC_1407	ULP_WGS	0.1026	LYL1.hg38.10000	GC_corrected	1.03868	1.00233	0.97531	0.9411	0.91587	0.88558	0.88436	0.91734	0.98007	1.0453	1.05843	1.0222	0.98623	0.93707	0.92492	0.8805	0.89536	0.95345	1.00002	1.02943	1.05965	1.05574	1.02166	1.04827	1.0534	0.99927	1.02774	1.02391	0.98284	0.97284	0.95444	0.9072	0.87612	0.93895	0.93111	0.94604	0.96564	0.96928	0.95566	0.92488	0.93004	0.91352	0.92856	0.96273
MBC_1406_3_ULP	MBC_1406	ULP_WGS	0.362	LYL1.hg38.10000	GC_corrected	0.93682	0.89799	0.89221	0.90096	0.91476	0.94094	0.94963	0.93867	0.96572	0.96011	0.97179	0.96418	0.96411	0.92802	0.90159	0.90232	0.90595	0.89263	0.93507	0.96141	0.97006	0.95286	0.95037	0.96075	0.93523	0.93852	0.92785	0.93814	0.93596	0.95038	0.92337	0.90598	0.91123	0.96712	0.96422	1.00178	1.02736	1.06247	1.04314	1.01248	0.98234	0.93482	0.90284	0.92585
MBC_1321_ULP	MBC_1321	ULP_WGS	0.6333	LYL1.hg38.10000	GC_corrected	0.91512	0.95298	0.95688	0.95137	0.94865	0.97435	0.95506	0.93663	0.91646	0.92497	0.89592	0.91587	0.92115	0.91682	0.90034	0.91532	0.94007	0.95641	0.98971	0.99572	0.97117	0.93568	0.96939	0.95921	0.96297	0.96861	0.98121	0.97354	0.97372	0.96635	0.9709	0.95635	1.00798	1.01197	1.00258	0.99452	1.0115	1.01436	1.00506	1.02743	1.01844	0.99605	1.01054	1.00235
MBC_1324_ULP	MBC_1324	ULP_WGS	0.4364	LYL1.hg38.10000	GC_corrected	1.02047	0.98461	0.94707	0.9019	0.91058	0.94132	0.94701	0.99095	1.01855	1.03139	0.99269	0.98875	0.99181	0.97781	0.93164	0.90683	0.88209	0.93068	0.96379	0.98377	0.98179	1.04509	1.0543	1.04234	1.01743	1.02535	0.98619	1.01688	1.00288	0.98703	0.98638	0.99365	1.00505	1.04443	1.05979	1.08289	1.04453	1.04041	1.03103	1.0004	0.99877	0.95785	0.97854	0.99548
MBC_1313_ULP	MBC_1313	ULP_WGS	0.4311	LYL1.hg38.10000	GC_corrected	1.00245	0.97441	0.98918	0.96687	0.90699	0.85891	0.84746	0.87571	0.91188	0.93567	0.96719	0.95528	0.99984	1.01242	0.99962	1.01313	1.04751	1.06851	1.08217	1.10846	1.08623	1.04767	1.02981	0.99483	0.94524	0.93334	0.88934	0.8929	0.8791	0.9245	0.92343	0.93691	0.94293	0.94996	0.96293	0.96711	0.96822	0.99473	0.97726	0.99561	0.99011	0.96214	0.95398	0.95961
MBC_287_2_ULP	MBC_287	ULP_WGS	0.4675	LYL1.hg38.10000	GC_corrected	0.99401	0.95991	0.93834	0.96478	1.01437	1.01369	1.03914	1.06592	1.09265	1.07553	1.08548	1.04219	1.02281	1.01603	1.02124	0.95031	0.91363	0.90622	0.9004	0.88995	0.89476	0.94648	0.99247	1.00109	1.05194	1.05957	1.03497	1.03623	1.01298	0.97137	0.93262	0.93897	0.87214	0.83105	0.8575	0.90043	0.91533	0.97845	0.98224	1.01583	1.01448	0.9643	0.93734	0.94527
MBC_217_1_ULP	MBC_217	ULP_WGS	0.115	LYL1.hg38.10000	GC_corrected	0.94103	0.912	0.91818	0.92278	0.92454	0.93421	0.95499	0.98957	0.98748	0.98498	0.98692	0.96043	0.95956	0.94815	0.93209	0.94998	0.9669	1.0189	1.03681	1.04608	1.02308	1.01318	1.00397	0.98615	0.97129	0.95831	0.97134	0.97531	0.97192	0.95233	0.95727	0.96374	0.98809	0.99444	0.97806	0.95914	0.93882	0.90062	0.87323	0.89035	0.90289	0.93885	0.99196	1.03532
MBC_1415_2_ULP	MBC_1415	ULP_WGS	0.1513	LYL1.hg38.10000	GC_corrected	0.89926	0.86291	0.8954	0.89009	0.93479	0.9552	0.98989	1.04659	1.07506	1.02907	1.02516	0.99899	1.00848	0.96692	0.93422	0.91895	0.93956	0.93391	0.96444	0.97247	0.99389	1.02206	1.03542	1.02514	0.96736	0.93518	0.90925	0.88236	0.93137	0.97569	1.03466	1.09665	1.1481	1.162	1.1246	1.07469	1.02808	0.98468	0.9533	0.92331	0.88382	0.85925	0.87963	0.87406
MBC_1082_3_ULP	MBC_1082	ULP_WGS	0.1926	LYL1.hg38.10000	GC_corrected	0.94524	0.94866	0.92439	0.90774	0.92423	0.95229	0.95088	0.94838	0.94989	0.95402	0.96984	0.98654	0.97152	0.9421	0.9333	0.94528	0.93543	0.9287	0.9449	0.9538	0.96332	0.99127	0.98969	0.97789	0.98599	0.95211	0.93435	0.93426	0.94674	0.95296	0.9404	0.94531	0.95965	0.96306	0.96862	0.92502	0.94409	0.96752	0.94299	0.92567	0.92477	0.94447	0.97066	0.96151
MBC_1127_3_ULP	MBC_1127	ULP_WGS	0.3016	LYL1.hg38.10000	GC_corrected	0.99962	1.04057	1.04705	1.04539	1.04619	1.04317	1.05179	1.05744	1.03645	1.0184	1.00343	0.99043	0.94441	0.92406	0.93806	0.95029	0.96416	0.96173	0.9875	0.97168	0.97673	0.98115	0.97468	1.00027	1.02649	1.00461	0.97066	0.95781	0.94208	0.95342	0.95818	0.96727	0.94505	0.95586	0.96135	0.91632	0.92303	0.88843	0.84335	0.91387	0.92089	0.94207	0.90742	0.97101
MBC_1172_2_ULP	MBC_1172	ULP_WGS	0.2889	LYL1.hg38.10000	GC_corrected	0.9793	0.94852	0.94457	0.92046	0.93527	0.90245	0.91859	0.93916	0.95089	0.92458	0.99441	1.05095	1.05527	1.03149	1.00314	0.93507	0.91439	0.89122	0.8433	0.87528	0.95244	0.97802	0.98924	1.02989	1.05664	1.01574	0.97113	0.92667	0.8945	0.96198	0.96673	0.99335	1.00752	1.07245	1.11614	1.07057	1.03159	1.00591	0.96496	0.97098	0.95016	0.94921	0.92677	0.89742
MBC_1119_1_ULP	MBC_1119	ULP_WGS	0.3863	LYL1.hg38.10000	GC_corrected	0.97107	0.901	0.91953	0.90136	0.89062	0.89101	0.87561	0.92571	0.95371	0.97697	0.98267	0.97054	1.00298	1.0163	0.96081	0.93114	0.89229	0.88079	0.84472	0.83623	0.86253	0.90385	0.92373	0.94809	0.89592	0.92342	0.92969	0.94707	0.94473	0.98457	1.00214	1.04204	1.03062	0.9844	0.93441	0.96638	0.97926	0.97725	0.96311	0.9388	0.95084	0.96461	0.9575	0.94777
MBC_1214_1_ULP	MBC_1214	ULP_WGS	0.2002	LYL1.hg38.10000	GC_corrected	1.0171	0.97021	0.93342	0.94456	0.91745	0.93847	0.98968	1.04328	1.0532	1.03894	1.03469	0.9693	0.9095	0.89257	0.87508	0.86894	0.90107	0.93725	0.997	1.07102	1.11468	1.0966	1.08773	1.06658	1.03318	0.98729	0.95207	0.93643	0.9481	0.98637	1.01457	1.02091	1.03922	1.04373	1.01838	0.97705	0.92959	0.88577	0.87731	0.87775	0.89746	0.92345	0.99343	1.03306
MBC_1274_ULP	MBC_1274	ULP_WGS	0.1159	LYL1.hg38.10000	GC_corrected	0.97897	0.98951	0.96722	0.96618	0.98646	0.94086	0.93203	0.96894	0.99693	1.00324	0.98382	0.93355	0.88842	0.85347	0.78756	0.80919	0.87686	0.92791	1.01556	1.06539	1.07769	1.09458	1.07563	1.05887	1.01875	1.03443	0.98862	0.91233	0.89615	0.8992	0.90392	0.92735	0.91268	0.91016	0.91729	0.90415	0.88572	0.87286	0.84959	0.87956	0.93096	0.9579	0.97325	0.96613
MBC_1314_2_ULP	MBC_1314	ULP_WGS	0.2788	LYL1.hg38.10000	GC_corrected	1.0315	0.98994	0.96737	0.94913	0.93123	0.94437	0.96712	0.95448	0.95943	0.92224	0.93484	0.93291	0.92534	0.91908	0.92709	0.92953	0.94942	0.93451	0.9548	0.94516	0.96552	0.96367	0.93208	0.91497	0.8919	0.85792	0.85043	0.88087	0.93718	0.93958	0.96595	0.9863	1.02368	1.00533	1.01902	0.99196	1.00355	1.02409	1.00698	0.99954	0.98886	0.97202	0.97215	0.92925
MBC_1087_3_ULP	MBC_1087	ULP_WGS	0.3012	LYL1.hg38.10000	GC_corrected	0.95676	0.98129	0.91955	0.92347	0.96122	0.98064	1.0566	1.08078	1.06521	1.07368	1.05412	1.04334	0.98652	1.00581	1.01634	0.9973	0.9995	0.95927	0.98032	0.98044	0.994	0.97895	0.981	0.9737	0.97243	0.96979	0.92622	0.91959	0.95325	0.95176	1.00622	1.03554	1.05757	1.11229	1.17133	1.17007	1.08643	1.03619	1.00207	0.93957	0.89251	0.86845	0.87068	0.94719
MBC_325.ctDNA_T2_ULP	MBC_325	ULP_WGS	0.1103	LYL1.hg38.10000	GC_corrected	0.97583	0.95707	0.94715	0.95508	0.95719	0.97143	0.98321	0.98646	0.97527	0.97154	0.94264	0.92092	0.92	0.93155	0.961	0.95776	0.98144	1.00416	1.02969	1.05436	1.05033	1.05819	1.04501	1.00561	0.96695	0.92058	0.90567	0.89208	0.90664	0.95749	1.00746	1.05234	1.06612	1.04743	1.02611	0.98581	0.95216	0.91663	0.87563	0.87902	0.91006	0.9215	0.94457	0.95183
MBC_1221_3_ULP	MBC_1221	ULP_WGS	0.1866	LYL1.hg38.10000	GC_corrected	1.01151	1.00513	0.98644	0.9919	0.99084	1.01107	1.01912	1.04958	1.07308	1.04633	1.05359	1.03727	0.99752	0.9484	0.90217	0.88036	0.89557	0.94261	0.98828	1.01649	1.06644	1.1057	1.0934	1.07288	1.03191	0.95538	0.93534	0.90917	0.87921	0.9187	0.97027	1.01018	1.04492	1.08461	1.07716	1.02972	0.96968	0.92073	0.86767	0.87157	0.85282	0.87202	0.92175	0.98501
MBC_1146_ULP	MBC_1146	ULP_WGS	0.1552	LYL1.hg38.10000	GC_corrected	0.93932	0.94453	0.9271	0.91046	0.96512	0.98061	0.99622	0.9821	0.97981	0.95487	0.94363	0.94518	0.92035	0.89571	0.95469	0.94067	0.91431	0.93921	0.97549	0.967	1.01059	1.02048	1.01943	0.989	1.00245	0.95676	0.9097	0.9425	0.96617	0.98243	0.98504	1.04304	1.09143	1.10825	1.1457	1.12343	1.09407	1.07815	1.02312	0.97999	0.95324	1.01293	1.01429	1.04478
MBC_1095_ULP	MBC_1095	ULP_WGS	0.3949	LYL1.hg38.10000	GC_corrected	0.97508	0.9601	0.93313	0.93068	0.97089	0.96991	1.01396	1.0426	1.08811	1.08845	1.1002	1.04321	0.98177	0.94904	0.92075	0.91679	0.93413	0.92919	0.9583	0.97255	1.0303	1.02456	1.0164	0.99826	1.01844	1.01313	0.97741	0.9478	0.94452	0.9547	0.97274	0.96902	0.98296	0.99119	1.00049	0.97758	0.93501	0.91716	0.91544	0.90491	0.91204	0.92336	0.95472	0.99126
MBC_1192_2_ULP	MBC_1192	ULP_WGS	0.1091	LYL1.hg38.10000	GC_corrected	0.96645	0.95384	0.97535	0.97193	1.01241	1.03063	1.06066	1.06959	1.06061	1.02441	0.97595	0.94604	0.94531	0.92868	0.93821	0.92701	0.94996	0.96967	0.95418	0.95175	0.95654	0.99661	1.01293	0.99822	1.01831	1.00329	1.00782	0.99567	0.94878	0.9338	0.96465	1.01456	0.98299	1.01872	1.02301	1.02991	0.9955	0.95668	0.91554	0.92771	0.9685	0.95675	0.95338	0.9957
MBC_307.ctDNA_ULP	MBC_307	ULP_WGS	0.5861	LYL1.hg38.10000	GC_corrected	0.99692	1.01026	1.02836	1.00998	1.02261	1.00982	1.01191	1.0082	1.06938	1.07153	1.07667	1.04098	0.98173	0.94419	0.95294	0.95675	0.93123	0.96637	0.99243	1.00425	1.01693	0.98967	0.94883	0.96948	0.98807	0.99654	0.95827	0.99196	0.93789	0.96383	0.97827	1.0178	1.0205	1.06448	1.04619	1.05335	1.05184	1.05655	1.00483	0.9868	0.93564	0.973	0.96111	0.97428
MBC_1411_2_ULP	MBC_1411	ULP_WGS	0.1572	LYL1.hg38.10000	GC_corrected	0.96516	0.91753	0.94262	0.94109	0.94864	0.98072	1.05043	1.09748	1.13859	1.11129	1.07252	1.05269	1.04432	0.99627	0.95033	0.97177	0.97387	0.99871	0.98741	0.97351	0.98939	1.0144	1.03951	1.02808	1.0019	0.98503	0.94805	0.95768	0.9571	0.93569	0.95699	0.9749	0.99519	0.98399	0.96694	0.92291	0.91385	0.89397	0.86716	0.82647	0.82682	0.81741	0.8682	0.90948
MBC_1281_2_ULP	MBC_1281	ULP_WGS	0.3966	LYL1.hg38.10000	GC_corrected	0.97232	0.93141	0.93147	0.96345	0.99526	1.00058	1.00421	0.97682	0.96842	0.98765	0.97162	0.97327	0.92195	0.91687	0.86677	0.8848	0.88038	0.89855	0.96144	1.01288	1.02539	1.03411	1.01187	1.00888	1.00621	0.98685	0.95815	0.92397	0.94605	0.97012	0.99663	1.02074	1.02561	1.05333	1.05888	1.01648	0.98882	0.94862	0.95042	0.92768	0.95187	0.99377	0.9911	1.00865
MBC_295_5_ULP	MBC_295	ULP_WGS	0.1602	LYL1.hg38.10000	GC_corrected	0.96107	0.91502	0.92763	0.91433	0.90859	0.90928	0.92288	0.96838	1.00789	1.00345	0.97866	0.96925	0.93223	0.88149	0.90246	0.91225	0.9645	1.0208	1.05503	1.07192	1.05803	1.051	0.97543	0.93979	0.93908	0.90499	0.90957	0.91365	0.94204	0.95796	0.96026	0.96412	0.96165	0.96377	0.97152	0.9509	0.95007	0.9297	0.91234	0.86322	0.88247	0.91761	0.93529	0.94965
MBC_1159_ULP	MBC_1159	ULP_WGS	0.1999	LYL1.hg38.10000	GC_corrected	0.98732	0.98354	0.97817	0.96803	1.00337	1.03175	1.02607	1.03605	1.02551	1.02195	1.00714	0.97692	0.97552	0.99247	1.00158	1.01975	1.01227	1.05277	1.06763	1.0715	1.0759	1.03537	1.01492	0.99864	0.95907	0.97928	0.97544	0.99307	1.00763	1.03595	1.04151	1.01521	1.0035	0.97064	0.94858	0.95796	0.94691	0.95699	1.00534	1.03686	1.04249	1.03737	1.03896	1.01668
MBC_1099_4_ULP	MBC_1099	ULP_WGS	0.1669	LYL1.hg38.10000	GC_corrected	0.95513	0.96175	0.94569	0.97815	1.02128	1.03259	0.97947	1.01445	1.01834	1.03213	1.03718	0.97143	0.91808	0.91671	0.90071	0.87916	0.89467	0.9513	1.00503	1.06236	1.07789	1.06534	1.02255	0.95739	0.91188	0.90004	0.91176	0.92015	0.98386	1.00095	1.0348	1.075	1.06097	1.03438	1.03803	1.04193	0.97836	0.94327	0.94024	0.88342	0.89363	0.92784	0.93156	0.95647
MBC_1295_2_ULP	MBC_1295	ULP_WGS	0.1459	LYL1.hg38.10000	GC_corrected	0.99843	0.97918	0.94804	0.9364	0.94455	0.95268	0.96785	1.00463	1.0112	1.02116	1.03447	1.0016	0.95598	0.93905	0.93849	0.93682	0.92529	0.95481	0.98276	1.01718	1.03422	1.02222	1.0177	1.00344	0.96162	0.92204	0.90807	0.90919	0.93549	0.95561	0.95294	0.97521	0.98354	0.97913	0.94017	0.92235	0.91448	0.89493	0.88681	0.86717	0.86221	0.89042	0.90471	0.96148
MBC_1042_2_ULP	MBC_1042	ULP_WGS	0.7889	LYL1.hg38.10000	GC_corrected	0.99195	0.98251	0.99102	0.98427	0.98618	1.00138	1.01244	1.02068	1.02875	1.01391	0.9873	0.96876	0.95069	0.93419	0.94158	0.94297	0.93612	0.93687	0.95924	0.98845	1.03341	1.05367	1.07761	1.08022	1.08266	1.04568	1.0215	1.02953	1.03131	1.01608	1.03014	1.00045	0.98267	0.97295	0.9787	0.97138	0.97304	0.99894	0.97297	0.97075	0.95679	0.94238	0.92479	0.95071
MBC_1297_ULP	MBC_1297	ULP_WGS	0.3161	LYL1.hg38.10000	GC_corrected	0.94435	0.97138	0.9731	0.97234	0.96407	0.9976	0.96715	0.97291	1.00428	0.98601	1.00639	1.01547	0.99279	0.97738	0.98588	0.99213	0.96277	0.91812	0.94214	0.94689	0.97528	0.96027	0.9579	0.96045	0.96361	0.99112	0.98502	0.96644	1.00319	1.03179	1.04771	1.0378	1.02936	1.00649	0.96633	0.96164	0.94061	0.89506	0.87685	0.90129	0.90393	0.94345	0.95954	0.98377
MBC_1041_4_ULP	MBC_1041	ULP_WGS	0.4467	LYL1.hg38.10000	GC_corrected	0.99096	0.99233	0.97933	0.9894	0.99469	0.97281	0.97348	0.98114	0.95411	0.97328	0.99734	1.01601	1.02486	1.01582	1.01912	1.03358	1.03838	1.04442	1.00099	0.99579	1.03837	1.05903	1.03104	1.01483	1.0123	1.00573	0.9776	0.94345	0.91538	0.93071	0.96696	0.98636	0.98111	0.99182	1.0107	1.00133	0.98551	0.97184	0.97465	0.96463	0.97437	0.98215	0.98079	0.98828
MBC_1406_1_ULP	MBC_1406	ULP_WGS	0.3239	LYL1.hg38.10000	GC_corrected	0.97582	0.97799	0.95752	0.97756	0.97393	0.98189	0.97904	0.95167	0.95646	0.96677	0.98125	0.96118	0.91985	0.95111	0.96584	0.99014	1.0255	1.0502	1.07208	1.08344	1.08567	1.05475	0.97796	0.9447	0.93292	0.92325	0.94917	0.96824	0.96237	0.95918	0.96428	0.96616	0.93105	0.90805	0.92309	0.92178	0.93192	0.92872	0.95277	0.95129	0.99016	1.03436	1.05519	1.06367
MBC_1091_2_ULP	MBC_1091	ULP_WGS	0.2645	LYL1.hg38.10000	GC_corrected	0.94821	0.93185	0.93401	0.97954	1.02305	1.01077	1.02829	1.05312	1.06239	1.05713	1.05423	1.026	1.02025	0.99885	1.0012	0.95686	0.93985	0.94732	0.93411	0.91295	0.90553	0.89333	0.92578	0.96084	1.00109	0.98921	0.98738	0.99751	0.98856	0.96808	0.97602	0.97832	0.99225	1.01839	0.9984	0.974	0.96335	0.96879	0.97604	0.93436	0.92013	0.91901	0.94578	0.97587
MBC_1216_2_ULP	MBC_1216	ULP_WGS	0.4233	LYL1.hg38.10000	GC_corrected	0.98701	1.01502	1.00649	0.99491	0.977	1.00108	1.03088	1.03001	1.00659	0.99701	1.01455	1.04767	1.03928	1.07948	1.06512	1.04597	1.06612	1.02253	1.01972	0.98985	0.99803	0.99279	0.97999	0.9623	0.94091	0.91228	0.91252	0.90089	0.95358	0.9344	1.00592	1.03153	1.04736	1.04534	1.05401	1.02134	0.97182	0.92779	0.92203	0.8903	0.91349	0.91208	0.91931	0.91176
MBC_1403_1_ULP	MBC_1403	ULP_WGS	0.1858	LYL1.hg38.10000	GC_corrected	0.93612	0.96284	0.95959	0.97057	0.94622	0.93519	0.965	0.97384	0.95928	0.96836	0.97829	0.97851	0.94397	0.91999	0.90214	0.91875	0.93655	0.97589	1.00257	1.01123	1.01487	0.98801	0.95731	0.95849	0.927	0.9175	0.9194	0.93976	0.95549	0.97363	0.99851	0.99294	0.96454	0.98584	0.94006	0.92654	0.93161	0.93729	0.91624	0.91768	0.91483	0.89959	0.90665	0.93939
MBC_1415_3_ULP	MBC_1415	ULP_WGS	0.1074	LYL1.hg38.10000	GC_corrected	1.0463	1.06336	0.99106	0.9916	1.03715	1.03098	1.0555	1.03378	1.01845	1.02626	0.9983	0.98616	0.91407	0.95039	0.95443	0.93474	0.94206	0.9594	0.97751	1.00105	1.01744	1.02447	1.01853	1.02448	0.96867	0.94711	0.91442	0.91918	0.9049	0.91841	0.94389	0.95799	0.99479	1.04835	1.00837	0.9897	0.99435	1.00379	1.02618	1.05098	1.0579	1.07486	1.08063	1.1371
MBC_321.ctDNA_ULP	MBC_321	ULP_WGS	0.3659	LYL1.hg38.10000	GC_corrected	0.95382	0.93193	0.90514	0.90523	0.8699	0.91816	0.99144	1.01354	1.01297	1.02656	0.99929	0.99171	0.9549	0.93621	0.89116	0.89884	0.92657	0.95808	0.96884	0.98421	1.00176	1.02939	1.02138	1.01585	0.99927	0.99047	0.98255	0.98258	0.9457	0.92829	0.95195	0.93367	0.91227	0.91627	0.94071	0.97682	0.96499	0.97293	0.95324	0.94545	0.9248	0.89966	0.9239	0.93704
MBC_1406_5_ULP	MBC_1406	ULP_WGS	0.4644	LYL1.hg38.10000	GC_corrected	0.95026	0.97345	0.96003	0.95105	0.98142	1.01946	1.04865	1.03765	1.02317	1.00453	1.02476	1.0394	1.02816	1.06721	1.08464	1.09072	1.07934	1.01124	1.02962	1.00578	1.00615	0.99041	0.98063	1.0386	1.04357	1.0261	1.02455	0.94932	0.94533	0.89527	0.87748	0.90454	0.93001	1.01556	1.05136	1.0967	1.11673	1.06965	1.00974	0.9504	0.95323	0.93837	0.93476	0.97022
MBC_191_2_ULP	MBC_191	ULP_WGS	0.4985	LYL1.hg38.10000	GC_corrected	1.00097	0.99435	1.00826	1.03341	1.07095	1.04798	1.03468	1.03598	1.00579	0.98215	0.94758	0.92984	0.9538	0.96784	0.98033	0.97303	0.99516	1.02236	0.99668	1.02104	1.00182	0.98789	1.01206	0.99261	0.99249	1.03199	1.05189	1.04555	1.00155	1.06211	1.04091	1.02436	1.03144	1.01146	1.02882	1.00514	0.98709	0.93072	0.89514	0.90214	0.89263	0.91435	0.94772	1.01587
MBC_333.ctDNA_ULP	MBC_333	ULP_WGS	0.1337	LYL1.hg38.10000	GC_corrected	0.93351	0.89358	0.89656	0.88653	0.88984	0.89413	0.88647	0.89897	0.93321	0.93285	0.94981	0.95478	0.96868	0.96082	0.95566	0.93538	0.94402	0.93706	0.96905	1.00082	1.00731	1.00772	0.97892	0.96187	0.9172	0.88715	0.87433	0.84436	0.86321	0.90201	0.90129	0.9167	0.93767	0.95486	0.97124	0.97141	0.98529	0.98614	0.97495	0.95094	0.90758	0.89817	0.90319	0.92619
MBC_1111_2_ULP	MBC_1111	ULP_WGS	0.1966	LYL1.hg38.10000	GC_corrected	0.99762	0.96582	0.97097	0.97425	0.9684	0.97453	1.03186	1.08839	1.10606	1.0792	1.06586	1.05079	1.02278	0.99779	0.97884	0.94965	0.93863	0.93887	0.97937	0.97878	1.05214	1.08307	1.09325	1.12302	1.08871	1.00423	0.95323	0.91942	0.92856	0.91785	0.95183	0.96698	0.98168	1.0371	0.99349	0.945	0.95365	0.94689	0.9271	0.92631	0.96802	0.97719	1.03387	1.09413
MBC_1139_2_ULP	MBC_1139	ULP_WGS	0.2317	LYL1.hg38.10000	GC_corrected	1.04204	1.00932	0.96472	0.94041	0.94227	0.91978	0.90771	0.91503	0.9168	0.93097	0.95387	0.96603	0.96388	0.9928	1.02427	1.04351	1.07065	1.05509	1.02792	1.00275	0.99044	0.95596	0.95257	0.96681	0.95588	0.99779	1.00548	1.02576	1.01438	0.98	0.97465	0.95943	0.9895	0.94968	0.94752	0.96878	0.96782	0.9892	0.94655	0.96621	0.97646	0.97359	1.0053	0.97933
MBC_1221_4_ULP	MBC_1221	ULP_WGS	0.1401	LYL1.hg38.10000	GC_corrected	0.90256	0.92861	0.93825	0.95647	0.99523	1.03559	1.04965	1.05274	1.06397	1.09689	1.06229	1.02089	0.95091	0.89649	0.87626	0.84266	0.87689	0.94446	1.0058	1.07693	1.06812	1.08502	1.03752	1.00529	0.99549	0.95739	0.96911	1.00577	1.01716	1.03943	1.03917	1.05491	0.99021	0.95302	0.93169	0.88765	0.86887	0.88194	0.93527	0.96848	0.98024	0.97858	0.96529	0.9621
MBC_1370_1_ULP	MBC_1370	ULP_WGS	0.1127	LYL1.hg38.10000	GC_corrected	0.94385	0.98231	0.99329	1.0033	0.98133	0.99568	0.9922	1.0107	1.00246	1.01176	1.0145	1.01353	0.98571	0.96149	0.91823	0.93873	0.95927	0.99289	1.02963	1.06219	1.05498	1.06649	1.05291	1.04284	0.97313	0.95159	0.93891	0.96085	0.95917	0.95572	0.98679	1.03751	1.04161	1.06905	1.04511	1.05632	1.05493	1.05746	1.01284	0.99751	0.95815	0.93964	0.91452	0.9599
MBC_1385_2_ULP	MBC_1385	ULP_WGS	0.4004	LYL1.hg38.10000	GC_corrected	0.90871	0.91688	0.91776	0.93968	0.97563	1.01735	1.04091	1.01278	1.02793	1.01741	0.98151	0.96369	0.93743	0.91433	0.92079	0.93099	0.9222	0.92844	0.94136	0.92665	0.91593	0.92843	0.90737	0.91261	0.94459	0.95603	0.96192	1.00256	1.01507	0.99285	0.9661	0.93313	0.90006	0.91153	0.91716	0.93325	0.94443	1.01151	1.03195	1.00507	0.96166	0.93035	0.94371	0.97602
MBC_1405_5_ULP	MBC_1405	ULP_WGS	0.1409	LYL1.hg38.10000	GC_corrected	0.88544	0.86794	0.85773	0.88266	0.9414	0.97568	0.99304	0.98597	0.99756	0.99442	0.98403	0.96767	0.93622	0.91929	0.89545	0.85684	0.87371	0.87072	0.85744	0.81626	0.8537	0.87785	0.91882	0.94411	0.95626	0.97109	1.01801	1.009	0.97509	0.94196	0.99082	0.99717	1.03452	1.05191	1.04674	1.0241	0.99713	0.9446	0.92232	0.90556	0.94803	0.96774	0.99587	1.0291
MBC_1115_1_ULP	MBC_1115	ULP_WGS	0.4664	LYL1.hg38.10000	GC_corrected	1.00894	0.98735	0.98413	1.02252	1.00994	0.98337	0.96261	0.99016	0.96136	0.96074	1.00005	0.99445	1.00148	1.03283	0.99366	0.97087	0.93703	0.92393	0.89268	0.86317	0.88694	0.88887	0.92676	0.98394	0.97808	0.97042	0.95385	0.96713	0.97805	0.93044	0.9124	0.91996	0.91334	0.93349	0.9368	0.94471	0.95693	0.9601	0.97764	0.94897	0.95551	0.95683	0.94202	0.9652
MBC_1410_2_ULP	MBC_1410	ULP_WGS	0.2022	LYL1.hg38.10000	GC_corrected	0.90093	0.89303	0.94698	0.98247	0.9838	0.97218	0.993	0.9625	0.9715	0.96194	0.9506	0.9531	0.94215	0.93074	0.88612	0.84552	0.88825	0.91362	0.93275	0.98828	1.00715	1.02692	1.04469	1.04827	1.02086	0.99186	1.01357	0.99046	0.974	0.9685	0.96989	1.00447	1.00459	0.98053	0.97605	0.98684	0.99084	0.97023	0.97621	0.96896	0.95181	0.95439	0.90376	0.93479
MBC_1099_5_ULP	MBC_1099	ULP_WGS	0.2301	LYL1.hg38.10000	GC_corrected	0.85852	0.83666	0.84465	0.90684	0.95758	0.98003	1.01641	1.00871	0.97473	0.95136	0.90911	0.90622	0.92392	0.95178	0.98024	0.94535	0.99898	0.98512	0.94568	0.95549	0.97822	0.99571	0.98795	0.96346	0.9368	0.91148	0.90731	0.8561	0.84642	0.85325	0.91764	0.95163	0.9871	1.01199	1.00443	0.98293	0.94169	0.85767	0.84831	0.83218	0.87765	0.88904	0.94545	0.99385
MBC_1416_3_ULP	MBC_1416	ULP_WGS	0.1505	LYL1.hg38.10000	GC_corrected	0.97605	0.97807	0.94955	0.93215	0.91688	0.93436	0.94256	0.92298	0.92159	0.95728	1.00627	1.0225	1.00799	1.01637	1.03161	1.02577	1.00573	1.01574	0.98461	1.01006	1.02351	1.03797	0.98433	0.9712	0.94418	0.9149	0.92047	0.91568	0.89991	0.91242	0.94459	0.99518	0.98775	0.98097	0.99357	0.98556	0.96555	0.92731	0.86106	0.82532	0.85013	0.89937	0.9004	0.9227
MBC_1092_1_ULP	MBC_1092	ULP_WGS	0.4762	LYL1.hg38.10000	GC_corrected	1.0581	1.04435	1.00609	0.99668	0.9819	0.97558	0.99544	1.06548	1.09006	1.11583	1.16045	1.10035	1.04498	0.99864	0.91487	0.88212	0.88391	0.9152	0.95414	0.99616	1.04013	1.03382	1.03185	1.00874	0.96343	0.94895	0.93963	0.91652	0.92529	0.91062	0.89632	0.92805	0.96412	0.97685	0.9559	0.98158	1.00022	1.01341	0.9967	0.96332	0.92245	0.94863	0.99861	1.01528
MBC_191_3_ULP	MBC_191	ULP_WGS	0.5173	LYL1.hg38.10000	GC_corrected	0.97146	0.95512	0.92203	0.96254	1.01214	1.03612	1.05616	1.04868	1.02938	1.0518	1.02013	0.97962	0.93804	0.94955	0.95958	0.9759	0.9934	1.02113	1.00576	1.03827	1.02231	1.00824	0.97521	0.97776	0.93869	0.92249	0.9303	0.94407	0.92731	0.96576	1.00303	1.03484	1.04445	1.07437	1.05906	1.04809	1.03305	1.00531	0.95983	0.94093	0.91343	0.90986	0.92705	0.97168
MBC_1255_ULP	MBC_1255	ULP_WGS	0.2419	LYL1.hg38.10000	GC_corrected	1.01657	1.01527	1.0278	1.02521	1.02389	1.01652	0.97884	0.955	0.94776	0.93914	0.9213	0.91234	0.91426	0.94021	0.97234	0.96987	0.93931	0.97758	1.03321	1.00366	0.97438	0.97686	0.9561	0.98761	0.96688	0.92026	0.88144	0.91806	0.95175	0.9389	0.97488	1.01836	1.03254	1.06385	1.02563	0.98544	0.94019	0.90219	0.88991	0.8678	0.87945	0.88844	0.90811	0.9582
MBC_1128_1_ULP	MBC_1128	ULP_WGS	0.423	LYL1.hg38.10000	GC_corrected	0.99096	0.98005	0.95199	0.94006	0.91736	0.93177	0.95019	0.96747	0.95798	0.99281	0.99662	0.9886	0.94983	0.9059	0.91025	0.93141	0.94124	0.98826	1.01013	1.09664	1.11122	1.1114	1.0683	1.03057	0.98729	0.94004	0.91782	0.91501	0.91879	0.91531	0.93075	0.95568	0.97129	0.99819	0.96773	0.97785	0.97811	0.96979	0.95814	0.93522	0.95894	1.0079	1.05871	1.03599
MBC_1088_2_ULP	MBC_1088	ULP_WGS	0.3833	LYL1.hg38.10000	GC_corrected	0.9383	0.87638	0.86149	0.90844	0.97535	0.97726	0.99382	1.02887	1.04328	1.0379	1.02608	0.99558	0.94244	0.93849	0.91176	0.87438	0.9069	0.91262	0.92037	0.93342	1.0066	1.02831	1.00462	0.98922	0.95007	0.96157	0.99479	1.00783	1.04294	1.07484	1.13375	1.0924	1.04599	0.9774	0.95803	0.92881	0.9341	0.95412	0.95242	0.95187	0.95958	0.94648	0.94414	0.93092
MBC_1405_6_ULP	MBC_1405	ULP_WGS	0.1664	LYL1.hg38.10000	GC_corrected	0.96948	1.02315	1.01045	0.98043	0.96351	0.95198	0.93794	0.95586	0.97393	1.02573	1.02059	1.01674	0.97594	0.97717	0.97303	0.98294	0.99297	1.00228	1.0025	1.03629	1.0285	1.04524	1.03959	1.05071	1.02524	1.00155	0.95848	0.92068	0.94088	0.9821	1.01258	1.03677	1.02062	1.00836	1.01699	0.99332	0.96441	0.95053	0.95961	0.93974	0.92406	0.91404	0.92799	0.94018
MBC_1300_ULP	MBC_1300	ULP_WGS	0.2002	LYL1.hg38.10000	GC_corrected	1.05821	1.02757	1.01802	0.99648	0.94486	0.96203	0.938	0.98141	0.96811	0.92863	0.93968	0.95173	0.9679	0.99062	0.96486	0.97605	1.00016	1.00462	1.00739	0.99949	1.02542	1.02241	1.0096	0.96944	0.90671	0.88845	0.85334	0.82659	0.88283	0.9372	0.99249	1.05109	1.08281	1.10935	1.0747	1.07222	1.00025	0.96304	0.94433	0.95764	0.92647	0.95739	0.96917	1.00895
MBC_1261_ULP	MBC_1261	ULP_WGS	0.2742	LYL1.hg38.10000	GC_corrected	0.95718	0.95711	0.89739	0.88819	0.89794	0.94649	0.98688	1.02005	1.06496	1.06706	1.00545	0.9798	0.90851	0.87705	0.8619	0.88935	0.96035	1.0311	1.10608	1.13948	1.14005	1.12338	1.07312	1.02149	0.96316	0.94302	0.94247	0.93033	0.92627	0.95794	1.01463	1.03608	1.03216	1.02197	1.00568	0.9845	0.94313	0.91355	0.91149	0.93108	0.98878	1.04943	1.06759	1.10203
MBC_1182_5_ULP	MBC_1182	ULP_WGS	0.5082	LYL1.hg38.10000	GC_corrected	1.02775	0.99377	0.9338	0.91269	0.92114	0.91911	0.90146	0.94282	0.99236	1.02969	1.08972	1.07153	1.04134	1.05543	1.07544	1.02492	0.99347	0.98679	1.00448	1.03677	1.03429	1.01329	1.01694	0.98435	0.95335	0.91244	0.93705	0.92493	0.9517	0.96203	0.93731	0.96374	0.98623	0.9668	0.9451	0.94785	0.92236	0.92981	0.95277	0.97907	0.98459	1.02314	1.01923	1.01068
MBC_1272_ULP	MBC_1272	ULP_WGS	0.2666	LYL1.hg38.10000	GC_corrected	0.91069	0.8883	0.89487	0.91516	0.96106	0.97595	1.02857	1.07368	1.04812	1.0592	1.03149	1.01799	0.97737	0.92848	0.90345	0.87597	0.86978	0.86401	0.89069	0.94342	1.01313	1.04722	1.06634	1.02231	0.99086	0.97066	0.92781	0.91974	0.94682	0.95941	1.03098	1.03923	1.08068	1.06015	1.0134	1.01178	0.99329	0.99272	0.9576	0.93544	0.95379	0.94183	0.99111	0.98809
MBC_1221_2_ULP	MBC_1221	ULP_WGS	0.3687	LYL1.hg38.10000	GC_corrected	0.97406	0.96703	0.99336	1.0205	1.00773	1.02608	1.01345	1.02316	1.05167	1.05182	1.04519	1.03024	1.03058	0.99372	0.94923	0.93611	0.96466	0.97563	0.97451	0.97709	0.95314	0.95814	0.96723	0.94954	0.93975	0.95423	0.97322	0.94444	0.93646	0.96652	0.9766	1.00441	0.99416	1.00603	0.99114	0.99443	0.94788	0.93481	0.93778	0.96946	0.96918	0.99139	1.00258	1.01126
MBC_1329_ULP	MBC_1329	ULP_WGS	0.3421	LYL1.hg38.10000	GC_corrected	1.03507	1.08125	1.06975	1.06481	1.03226	1.03274	0.97183	0.94054	0.96874	0.96715	0.95518	0.98858	0.97139	0.94492	0.93149	0.94247	0.95231	0.96906	0.97555	0.97902	1.02191	1.02943	1.02238	0.98597	0.95487	0.92749	0.92497	0.89774	0.94489	0.96085	0.99033	1.01378	1.06859	1.03879	1.02165	1.03947	1.03159	0.98368	1.00082	0.95506	0.92009	0.93083	0.89522	0.83155
MBC_1052_ULP	MBC_1052	ULP_WGS	0.4215	LYL1.hg38.10000	GC_corrected	0.91116	0.90492	0.90548	0.91982	0.89638	0.92558	0.97094	0.96365	0.97387	0.96483	0.95863	0.97406	0.96159	0.93136	0.90388	0.91092	0.90811	0.88498	0.87193	0.88956	0.92427	0.94189	0.95442	0.95694	0.95604	0.97736	0.93469	0.91183	0.92877	0.94573	0.94504	0.93395	0.95701	0.95095	0.95032	0.92615	0.88282	0.92869	0.93983	0.9265	0.93622	0.92437	0.97223	0.96878
MBC_349.ctDNA_ULP	MBC_349	ULP_WGS	0.4532	LYL1.hg38.10000	GC_corrected	0.97265	0.96969	0.96719	0.93239	0.94379	0.97973	0.98945	0.99678	0.98842	0.9731	0.99456	1.01529	1.01635	1.01398	1.02755	1.07032	1.06029	1.02827	1.00882	1.00656	1.0154	1.00358	0.96629	0.92834	0.91275	0.94215	0.94559	0.94766	1.00716	1.02755	1.05562	1.06345	1.04346	1.01358	1.00746	0.97411	0.94343	0.91078	0.89004	0.869	0.87393	0.89393	0.92085	0.95645
MBC_1413_1_ULP	MBC_1413	ULP_WGS	0.1734	LYL1.hg38.10000	GC_corrected	1.00774	0.98291	0.95727	0.97995	0.9714	0.9878	0.99449	1.00859	1.02027	1.03054	0.99659	0.9991	1.00837	1.02648	0.98798	0.98904	0.98552	0.98508	0.96088	0.98629	0.97463	0.99717	1.01495	1.01586	0.9607	0.94242	0.9036	0.88171	0.87477	0.90851	0.91504	0.9497	0.98543	0.99727	0.94693	0.91187	0.88121	0.84576	0.85975	0.85688	0.8497	0.88748	0.91202	0.97453
MBC_1306_7_ULP	MBC_1306	ULP_WGS	0.313	LYL1.hg38.10000	GC_corrected	1.07712	1.04825	1.00549	0.96383	0.95111	0.95398	0.95734	0.96459	0.98718	1.01406	1.01246	1.00448	0.98132	0.99317	0.98242	0.95807	0.96859	0.9793	0.97957	0.98687	0.95379	0.95738	0.96121	0.96907	0.93044	0.89723	0.89539	0.87383	0.87725	0.87243	0.89089	0.93384	0.97902	1.0245	1.03135	1.00025	1.01276	1.01284	1.01273	1.00957	1.03461	1.06527	1.08976	1.14442
MBC_1087_2_ULP	MBC_1087	ULP_WGS	0.1734	LYL1.hg38.10000	GC_corrected	0.97707	0.94042	0.9351	0.96168	0.98712	1.01715	1.03769	0.99984	1.00296	1.00262	0.99428	0.9624	0.95999	0.96477	0.94309	0.95117	0.95427	0.97383	0.97182	0.99913	1.00154	1.00136	1.0305	1.02752	0.96627	0.95699	0.96096	0.96076	0.95922	0.9763	1.02373	1.0684	1.09822	1.08978	1.04224	1.00221	0.97585	0.91784	0.87661	0.86918	0.90151	0.92315	0.93758	0.97008
MBC_1115_4_ULP	MBC_1115	ULP_WGS	0.2652	LYL1.hg38.10000	GC_corrected	0.95724	0.93521	0.90711	0.87718	0.89078	0.91678	0.95972	0.96761	0.98795	1.00057	0.98328	0.96467	0.95146	0.92028	0.90406	0.88949	0.95586	0.95296	0.99271	1.00877	0.99919	0.99044	0.97273	0.93985	0.90009	0.88568	0.90966	0.91023	0.92713	0.97066	0.98312	0.96917	1.01617	1.04645	1.01803	0.99197	0.93569	0.93446	0.93403	0.96075	0.96994	0.96226	0.99731	0.98881
MBC_288.ctDNA_ULP	MBC_288	ULP_WGS	0.4757	LYL1.hg38.10000	GC_corrected	0.93653	0.93646	0.95054	0.96075	0.98831	1.00796	1.01355	1.02259	1.03174	1.00608	0.99038	0.97941	0.97263	0.95728	0.97864	0.9537	0.95083	0.96823	0.98691	0.98756	1.00166	1.01199	0.98295	0.95217	0.92681	0.90953	0.91468	0.93105	0.9305	0.94046	0.99025	1.01397	0.99823	1.00724	0.99907	0.97416	0.95977	0.93363	0.9025	0.89695	0.91212	0.94372	0.96853	0.99417
MBC_1406_6_ULP	MBC_1406	ULP_WGS	0.3462	LYL1.hg38.10000	GC_corrected	0.95418	0.96606	1.00559	0.99647	1.04046	1.03023	1.02843	1.04604	1.01498	1.00113	1.0155	1.0231	1.01637	0.97312	0.9683	0.91905	0.924	0.92072	0.89959	0.91046	0.92493	0.94645	0.95927	0.96926	1.00471	1.02017	1.04665	1.05135	1.06531	1.04964	1.02956	1.03106	1.01999	1.01298	1.0095	1.0036	0.98344	0.97764	0.95166	0.93106	0.92611	0.93539	0.95431	0.977
MBC_1306_6_ULP	MBC_1306	ULP_WGS	0.306	LYL1.hg38.10000	GC_corrected	1.10328	1.03286	0.99681	0.92051	0.93474	0.92132	0.94848	0.97934	1.02734	1.0561	1.05838	1.0478	1.00994	0.97944	0.93828	0.90347	0.89936	0.92312	0.96374	0.99181	1.04402	1.09417	1.06519	1.02665	1.01419	1.01164	1.04242	1.04342	1.05012	1.03569	1.05381	1.07951	1.00216	0.94484	0.9425	0.92934	0.90544	0.86243	0.90462	0.8829	0.89511	0.91398	0.89705	0.94285
MBC_1413_2_ULP	MBC_1413	ULP_WGS	0.3146	LYL1.hg38.10000	GC_corrected	1.08151	1.05552	1.00362	0.95641	0.95587	0.99278	0.9661	0.95179	0.97697	1.00569	1.01105	0.98768	0.96427	0.94692	0.9355	0.93849	0.91156	0.94891	0.97007	1.02203	1.02337	1.00465	0.98636	0.93372	0.89128	0.84956	0.82531	0.84791	0.88915	0.93594	0.96451	0.97094	0.97567	0.96305	0.97823	0.9924	0.98365	1.00371	1.03449	1.02566	1.00915	1.00227	0.98684	1.01268
MBC_1413_4_ULP	MBC_1413	ULP_WGS	0.1936	LYL1.hg38.10000	GC_corrected	0.93597	0.93096	0.91934	0.91456	0.92265	0.94798	0.9811	0.99318	1.02218	1.05058	1.0391	1.00284	0.96029	0.93502	0.86817	0.88098	0.88983	0.90721	0.94123	0.97996	0.99699	1.01648	1.0253	0.99513	0.92418	0.91658	0.89604	0.86431	0.85661	0.87963	0.93909	1.00555	1.05145	1.07031	1.08099	1.06923	1.02774	0.95156	0.90485	0.87314	0.86656	0.86328	0.88772	0.92997
MBC_284_2_ULP	MBC_284	ULP_WGS	0.1237	LYL1.hg38.10000	GC_corrected	0.94571	0.91722	0.91989	0.93896	0.98427	0.97111	1.00639	1.07275	1.11878	1.08692	1.06534	1.03254	0.98474	0.92785	0.87377	0.85492	0.85514	0.95136	0.99025	0.97306	1.01239	1.02889	0.99458	0.97899	0.94273	0.96215	0.93206	0.91759	0.91971	0.93195	0.96939	1.00919	1.01114	1.01904	0.99424	0.95372	0.9149	0.88875	0.88987	0.91091	0.92972	0.97433	1.00494	1.02711
MBC_1406_7_ULP	MBC_1406	ULP_WGS	0.4244	LYL1.hg38.10000	GC_corrected	0.96742	0.99585	1.01815	1.03356	1.05074	1.04428	1.0528	1.07501	1.08635	1.07046	1.10017	1.07673	1.04596	1.00451	0.9555	0.92575	0.92369	0.9394	0.95268	0.96268	1.01829	1.02177	1.02939	1.01634	0.98701	0.94934	0.96265	0.95972	0.96977	0.99511	1.02653	1.02508	1.05592	1.07664	1.02943	0.98981	1.00436	0.98441	0.97344	0.96413	0.97132	0.98777	1.02878	1.06292
MBC_1364_3_ULP	MBC_1364	ULP_WGS	0.2327	LYL1.hg38.10000	GC_corrected	0.9297	0.93852	0.94074	0.90149	0.93791	0.96774	0.98133	0.97449	1.0045	1.00393	0.96977	0.94124	0.96843	0.93133	0.93304	0.93118	0.94271	0.94126	0.96309	0.95344	0.95195	0.96163	0.93925	0.86932	0.83132	0.79731	0.78994	0.86336	0.95317	1.02971	1.14109	1.17548	1.13376	1.08395	1.00501	0.95594	0.90078	0.93446	0.91112	0.91283	0.94305	0.95047	1.00783	1.05519
MBC_315_2_ULP	MBC_315	ULP_WGS	0.5359	LYL1.hg38.10000	GC_corrected	0.91554	0.93182	0.94457	0.95604	0.98151	0.98712	0.96548	1.03227	1.04547	1.04195	1.02131	0.99016	0.99613	0.9655	0.9245	0.89129	0.90515	0.91615	0.92215	0.94903	1.00564	1.05005	1.09132	1.07458	1.03261	0.98529	0.95337	0.92742	0.94397	0.99235	1.05406	1.06249	1.05705	1.02164	1.00364	0.96084	0.99347	0.98342	0.96947	0.9948	0.97623	0.92982	0.92708	0.89225
MBC_1042_1_ULP	MBC_1042	ULP_WGS	0.1347	LYL1.hg38.10000	GC_corrected	0.94305	0.92006	0.94187	0.92867	0.9323	0.94691	0.9482	0.95178	0.93087	0.92501	0.90723	0.93099	0.92323	0.92389	0.92812	0.95575	0.98406	0.96808	0.95802	1.00688	1.02209	1.03893	1.01178	1.01258	0.99253	0.95544	0.95889	0.95099	0.97565	1.03274	1.08421	1.10204	1.08721	1.07899	0.98928	0.8998	0.84969	0.84384	0.81599	0.86445	0.91635	0.94929	0.99175	1.02279
MBC_1119_2_ULP	MBC_1119	ULP_WGS	0.3479	LYL1.hg38.10000	GC_corrected	0.99856	0.95651	0.91914	0.92134	0.96197	0.98414	0.99229	0.97916	0.97089	0.98614	0.97745	0.9597	0.92896	0.94773	0.97773	0.97506	0.99445	1.00085	1.02929	1.05179	1.06142	1.04884	1.01478	1.01026	1.0049	0.9778	0.96046	0.95557	0.98579	1.01154	0.99434	0.99945	1.02899	1.05908	1.02825	1.00215	0.96864	0.92964	0.91049	0.88988	0.86376	0.90054	0.94677	0.96852
MBC_331.ctDNA_ULP	MBC_331	ULP_WGS	0.4135	LYL1.hg38.10000	GC_corrected	0.96651	0.97047	0.9759	0.97034	1.02469	1.03033	1.00333	0.99297	0.98668	0.9948	1.02581	0.99742	0.9511	0.93896	0.96473	0.98101	0.9794	0.99134	0.99744	0.99427	0.99767	0.95731	0.93021	0.90413	0.91095	0.93672	0.94572	0.94872	0.93834	0.94501	0.95833	0.97625	0.97067	0.97666	1.01019	0.98173	0.96327	0.93474	0.91743	0.92013	0.94998	0.99778	1.01411	1.03038
MBC_1410_1_ULP	MBC_1410	ULP_WGS	0.622	LYL1.hg38.10000	GC_corrected	0.97269	0.96005	0.94109	0.92992	0.90661	0.92334	0.95662	1.02553	1.06033	1.05392	1.07975	1.04353	0.95671	0.89382	0.84535	0.85673	0.8668	0.91398	0.9352	0.95368	0.98781	0.9945	0.94969	0.94428	0.95262	0.96519	0.94882	0.95455	0.97233	0.9671	1.00272	1.04431	1.02339	1.05951	1.04735	1.04734	1.01781	0.99716	0.95716	0.91526	0.90068	0.90322	0.89255	0.94048
MBC_339.ctDNA_ULP	MBC_339	ULP_WGS	0.4323	LYL1.hg38.10000	GC_corrected	0.93763	0.90326	0.93328	0.95075	0.98114	0.99541	1.03926	1.08245	1.09359	1.0485	1.04258	1.05845	1.06511	1.10553	1.10953	1.12432	1.11011	1.06997	1.041	0.9989	0.94823	0.92538	0.90528	0.90229	0.86165	0.85203	0.85202	0.85834	0.90644	0.94837	0.96888	0.96526	0.96595	0.93661	0.8921	0.90703	0.93684	0.90926	0.93176	0.9413	0.98704	0.99905	1.03699	1.0531
MBC_1314_3_ULP	MBC_1314	ULP_WGS	0.2645	LYL1.hg38.10000	GC_corrected	1.02434	1.01022	1.00254	0.95226	0.94524	0.94474	0.93211	0.92515	0.95392	0.96967	0.99231	1.01119	1.01347	1.03392	1.05508	1.08931	1.10937	1.08506	1.09617	1.04508	0.99412	0.95711	0.92289	0.92838	0.91916	0.93584	0.94387	0.94687	0.96939	0.96906	1.0077	1.01041	1.0017	0.9904	0.96017	0.94702	0.93629	0.95361	0.95034	0.94974	0.9834	0.97882	0.98973	0.98212
MBC_1116_4_ULP	MBC_1116	ULP_WGS	0.6561	LYL1.hg38.10000	GC_corrected	1.02008	1.0006	0.97272	0.92177	0.89584	0.9021	0.94537	0.97336	1.05275	1.07566	1.07803	1.00989	0.97837	0.94015	0.91502	0.9308	0.91965	0.95327	0.97351	0.98094	0.97463	0.96826	1.00676	1.03721	1.05993	1.04416	1.02414	0.9873	0.98289	0.97976	0.94111	0.95759	0.97392	0.9881	0.98316	0.98765	0.97602	0.95203	0.98111	0.98483	0.96115	0.95444	0.95109	0.93377
MBC_1405_1_ULP	MBC_1405	ULP_WGS	0.324	LYL1.hg38.10000	GC_corrected	0.95372	0.94468	0.88589	0.89134	0.90022	0.89952	0.9078	0.92506	0.99259	1.03187	1.0092	0.98831	0.93341	0.96322	0.96904	0.95152	0.95115	0.9548	1.00359	1.00079	0.98371	0.97725	0.94789	0.95046	0.95788	0.96183	0.98293	0.96368	0.97256	0.95789	0.95156	0.96688	0.92993	0.92221	0.91057	0.89983	0.90833	0.87157	0.87588	0.8681	0.91582	0.93609	0.93943	0.96495
MBC_1306_3_ULP	MBC_1306	ULP_WGS	0.2397	LYL1.hg38.10000	GC_corrected	0.95687	0.95861	0.95554	0.93147	0.94945	0.92411	0.92256	0.93454	0.92544	0.92156	0.92701	0.95399	0.93664	0.94127	0.96025	0.94684	0.9583	0.9502	0.98144	1.01085	1.04656	1.0419	1.03874	1.029	1.01475	1.00723	0.98785	0.96602	0.98488	0.98695	0.99368	0.97551	1.01612	0.99109	0.99781	0.98923	0.95164	0.90761	0.87484	0.86489	0.85621	0.89001	0.97201	1.02695
MBC_349_4_ULP	MBC_349	ULP_WGS	0.3499	LYL1.hg38.10000	GC_corrected	0.97374	0.94855	0.95245	0.96755	0.99018	0.97179	0.97603	0.9888	0.97019	0.98641	0.9846	0.96276	0.96071	0.95917	1.02211	1.0028	0.99727	1.01317	0.98795	1.01472	1.01709	0.99328	0.97502	0.97378	1.0344	0.98945	0.9569	0.95309	0.95201	1.00506	0.99165	0.99889	1.02366	1.04207	1.08287	1.03709	1.00969	0.97438	0.9833	0.96362	0.96183	0.98209	0.99856	0.99772
MBC_217_4_ULP	MBC_217	ULP_WGS	0.2065	LYL1.hg38.10000	GC_corrected	0.97932	0.98761	1.00412	0.9972	1.00529	0.98786	0.97565	1.00368	1.02577	1.04079	1.08061	1.07338	1.05479	1.04812	1.02411	0.97606	0.92209	0.95451	0.97512	0.97279	0.99669	1.00672	0.97504	1.002	0.97386	0.92983	0.93589	0.9612	0.95373	0.95811	0.97794	0.9689	0.95396	0.97073	0.9671	0.9507	0.97135	0.941	0.92523	0.9242	0.93326	0.94769	0.99214	1.00327
MBC_1133_2_ULP	MBC_1133	ULP_WGS	0.1846	LYL1.hg38.10000	GC_corrected	0.96225	0.93656	0.94212	0.93506	0.98483	0.98912	0.99078	1.0449	1.04446	1.04237	1.01876	0.95737	0.89339	0.87775	0.89141	0.89623	0.92093	0.98541	0.98674	0.99282	1.0031	0.96653	0.93176	0.92981	0.90171	0.89511	0.87313	0.8956	0.87523	0.87317	0.9038	0.90607	0.88562	0.87684	0.85662	0.86791	0.85328	0.89289	0.88764	0.88696	0.90677	0.8716	0.88224	0.91734
MBC_1167_1_ULP	MBC_1167	ULP_WGS	0.3699	LYL1.hg38.10000	GC_corrected	0.96592	0.9547	0.90259	0.91015	0.91319	0.98463	1.02668	1.0289	1.06634	1.04912	0.98426	0.94708	0.90689	0.85414	0.83844	0.89933	0.99867	1.05028	1.06405	1.03818	1.04712	1.05981	1.05199	0.98804	0.9392	0.92421	0.9551	0.8947	0.83333	0.8421	0.90989	0.94296	0.97061	1.00222	1.01546	0.99761	0.96819	0.97871	0.94842	0.90238	0.92592	0.9359	0.99275	1.03131
MBC_315_4_ULP	MBC_315	ULP_WGS	0.1821	LYL1.hg38.10000	GC_corrected	0.93895	0.9627	0.90646	0.92259	0.93129	0.97157	1.00454	1.01647	0.99938	0.97711	0.96995	1.00464	0.98439	0.94954	0.99025	1.04354	1.06173	1.03079	1.04473	1.02578	1.01862	1.03381	0.99969	0.93812	0.96988	0.94651	0.95151	0.93871	0.95186	0.93903	0.97313	0.99988	0.99166	0.98637	0.98171	0.96189	0.94403	0.90043	0.8546	0.81278	0.82586	0.84576	0.89369	0.95902
MBC_1403_3_ULP	MBC_1403	ULP_WGS	0.1269	LYL1.hg38.10000	GC_corrected	0.98465	0.97344	0.95977	0.94418	0.94697	0.95313	0.99109	1.023	1.02527	1.04669	1.03119	1.04976	0.99304	0.97028	0.95262	0.89376	0.87718	0.86339	0.8843	0.94405	0.98477	1.07657	1.11835	1.13554	1.10051	1.0378	0.973	0.92047	0.87812	0.85317	0.89832	0.92803	0.94359	0.93558	0.93706	0.92237	0.92141	0.91747	0.9052	0.86796	0.89775	0.86285	0.91337	0.96167
MBC_217_3_ULP	MBC_217	ULP_WGS	0.2558	LYL1.hg38.10000	GC_corrected	1.01316	0.98444	0.93787	0.93197	0.93183	0.96091	0.96883	0.97666	0.99557	1.01199	1.0247	0.97526	0.94814	0.95497	0.95264	0.95018	0.96581	0.99645	1.025	1.02983	1.0376	0.98951	1.01148	0.97555	0.96293	0.91336	0.92651	0.93531	0.92804	0.92807	0.94177	0.94307	0.98236	0.96443	0.96457	0.96784	0.95173	0.94126	0.88939	0.87905	0.87082	0.87201	0.89389	0.91253
MBC_318.ctDNA_T2_ULP	MBC_318	ULP_WGS	0.7312	LYL1.hg38.10000	GC_corrected	0.90264	0.88163	0.89656	0.88146	0.89074	0.9337	0.91501	0.95836	0.97671	0.97445	1.00331	0.99141	0.99932	0.9648	0.92752	0.93686	0.92327	0.93682	0.94719	1.01408	1.04422	1.09609	1.12336	1.14785	1.12493	1.06485	1.04562	0.97977	0.97613	0.99716	0.98682	1.02944	1.07615	1.12286	1.13153	1.11008	1.11168	1.05735	1.03024	1.00357	0.96766	0.98012	1.0042	0.99926
MBC_1303_6_ULP	MBC_1303	ULP_WGS	0.3964	LYL1.hg38.10000	GC_corrected	1.08361	1.07522	1.04701	1.05746	1.04989	1.02691	1.01722	1.01797	1.00167	1.01896	1.05117	1.02625	0.97637	0.97207	0.97056	0.91728	0.92723	0.94926	0.94292	0.99768	1.0597	1.08765	1.08719	1.09372	1.03517	0.96401	0.94284	0.94321	0.91239	0.98426	1.0212	1.06493	1.06778	1.06471	1.01408	0.98454	0.94356	0.92498	0.88664	0.93176	0.91925	0.97122	0.99806	1.03494
MBC_1403_4_ULP	MBC_1403	ULP_WGS	0.1138	LYL1.hg38.10000	GC_corrected	0.97829	0.9722	0.97303	0.92757	0.97683	0.97531	1.0087	1.01393	1.02713	1.00058	0.9855	0.98299	0.97701	0.95859	0.9721	0.93275	0.93099	0.93656	0.97061	0.98281	1.00787	1.05603	1.05093	1.03739	1.00092	0.94979	0.90638	0.8721	0.88881	0.87	0.91398	0.97957	1.00988	1.04557	1.03819	1.01092	0.97035	0.91886	0.90097	0.84689	0.85229	0.87625	0.91076	0.97526
MBC_1158_ULP	MBC_1158	ULP_WGS	0.5622	LYL1.hg38.10000	GC_corrected	0.98467	0.94915	0.95549	0.94221	0.98443	0.95231	0.97149	0.99826	1.01435	0.99325	0.96336	0.94597	0.94152	0.92615	0.94379	0.92269	0.93714	0.9801	0.9738	0.96859	0.97327	1.00404	1.00135	0.99902	1.01941	0.98976	1.0033	0.98743	0.95636	0.97915	0.97925	0.98841	0.96298	0.97374	1.00346	1.01735	1.0562	1.02625	1.02232	1.00948	0.96516	0.96613	0.97103	0.97002
MBC_288_4_ULP	MBC_288	ULP_WGS	0.821	LYL1.hg38.10000	GC_corrected	0.94973	0.98688	1.00723	1.04403	1.05073	1.08329	1.05728	1.03167	0.96595	0.93386	0.95215	0.96826	0.98306	0.99318	1.00511	1.02523	1.014	0.99052	0.962	0.95534	0.95589	0.925	0.9134	0.89771	0.88532	0.87555	0.90215	0.93186	0.99194	0.99359	1.00901	0.98143	0.98232	0.99208	0.9676	0.95675	0.96542	0.99986	1.01263	0.98821	0.95712	0.93433	0.93611	0.9579
MBC_1322_3_ULP	MBC_1322	ULP_WGS	0.3791	LYL1.hg38.10000	GC_corrected	0.97006	0.9969	0.99601	0.9602	0.935	0.94347	0.97368	0.98619	0.97179	1.02801	1.04464	1.07307	1.05739	1.01727	0.96085	0.94735	0.90946	0.87548	0.87448	0.91584	0.95137	1.00199	1.0122	1.01388	0.9943	0.98525	0.95895	0.96983	0.96991	0.99253	1.0069	1.00956	0.99325	1.01677	1.01002	0.99964	0.99014	0.98726	0.97201	0.97891	0.94232	0.91727	0.94087	0.9705
MBC_1412_1_ULP	MBC_1412	ULP_WGS	0.1416	LYL1.hg38.10000	GC_corrected	1.06259	1.01736	1.00156	1.00986	0.99235	0.94166	0.96272	0.96867	1.00765	1.01951	1.03648	1.0358	1.01303	0.98477	0.9979	0.98137	1.0052	0.99163	0.97537	0.97123	1.05069	1.05381	1.03328	1.031	1.05471	1.00378	0.98307	0.91527	0.87886	0.87732	0.91218	0.90116	0.88207	0.88686	0.88838	0.86182	0.84389	0.80212	0.82844	0.87943	0.90653	0.93784	0.94349	0.94948
MBC_1416_1_ULP	MBC_1416	ULP_WGS	0.1486	LYL1.hg38.10000	GC_corrected	0.93594	0.91739	0.90885	0.92907	0.94751	0.98632	0.99883	1.00994	1.02038	1.01723	1.03316	1.03876	0.99185	0.98265	0.92972	0.89302	0.89888	0.90413	0.93923	0.9877	1.02292	1.04019	1.03254	1.04759	1.00324	0.97957	0.94621	0.92378	0.94055	0.93191	0.93732	0.95121	0.96421	0.96852	0.96712	0.95423	0.92884	0.96224	0.99453	0.99818	1.01817	1.0189	1.02501	1.05855
MBC_1092_3_ULP	MBC_1092	ULP_WGS	0.1015	LYL1.hg38.10000	GC_corrected	0.98956	1.05493	1.03088	0.99118	0.97897	0.9661	1.01481	0.99234	0.99187	1.03907	1.03926	1.03741	0.98416	0.95536	0.95127	0.94307	0.9661	0.95454	0.98781	1.03182	1.01269	1.02374	1.01854	1.01805	0.98224	0.91446	0.88812	0.85813	0.85245	0.89131	0.93713	0.95981	0.99062	1.00249	0.96852	0.87743	0.8418	0.79663	0.75388	0.80056	0.84602	0.88338	0.93064	0.98226
MBC_1117_2_ULP	MBC_1117	ULP_WGS	0.1416	LYL1.hg38.10000	GC_corrected	1.00421	1.01395	1.0034	0.98324	0.93637	0.92766	0.96503	0.92879	0.94451	0.96561	0.9584	0.92334	0.91501	0.91979	0.89347	0.93425	0.98024	0.98816	1.01124	1.02697	1.04575	1.01257	0.98257	0.94794	0.90972	0.91476	0.91021	0.87156	0.87072	0.94105	1.02724	1.07792	1.10854	1.14563	1.14484	1.1038	1.05992	0.97009	0.93352	0.92178	0.89281	0.89961	0.91584	0.97122
MBC_333_1_ULP	MBC_333	ULP_WGS	0.1249	LYL1.hg38.10000	GC_corrected	0.95158	0.93869	0.93076	0.92731	0.96817	0.98843	0.99112	1.00368	1.00043	1.0213	1.01278	1.00262	0.96914	0.93168	0.90308	0.88531	0.89136	0.91771	0.95306	1.01581	1.05166	1.06308	1.03242	0.99363	0.92761	0.88744	0.85074	0.81627	0.81391	0.83746	0.89346	0.92392	0.95995	0.98242	0.98863	1.01043	1.01808	0.97991	0.95788	0.94768	0.95363	0.97159	0.98458	0.99027
MBC_1216_1_ULP	MBC_1216	ULP_WGS	0.433	LYL1.hg38.10000	GC_corrected	0.92861	0.94549	0.9595	0.9967	1.00852	1.03206	1.04311	1.04496	1.05211	1.03485	1.00205	0.99253	0.97052	0.94877	0.94987	0.94299	0.95731	0.96757	0.97865	0.9939	0.9998	1.00609	0.98387	0.93766	0.91796	0.86649	0.8775	0.9148	0.93647	0.9717	1.02064	1.05486	1.0819	1.07176	1.04032	1.00124	1.00352	0.98991	0.95736	0.9181	0.91372	0.91649	0.96685	0.97929
MBC_288_2_ULP	MBC_288	ULP_WGS	0.2245	LYL1.hg38.10000	GC_corrected	0.98606	1.01213	1.04608	1.05318	1.00561	0.97679	0.98507	0.98236	0.99944	1.02992	1.04521	1.02765	0.99358	0.96157	0.89817	0.89643	0.88557	0.89393	0.9561	0.99022	0.99985	1.02176	1.03202	0.9995	0.97569	0.94461	0.90726	0.87302	0.87223	0.87354	0.89852	0.93113	0.93021	0.90152	0.89432	0.84078	0.82437	0.77218	0.80212	0.84287	0.87533	0.91185	0.93396	0.95769
MBC_1117_1_ULP	MBC_1117	ULP_WGS	0.5145	LYL1.hg38.10000	GC_corrected	0.9978	0.97861	0.99436	1.00741	1.01278	1.01239	1.0387	1.05811	1.04872	1.02261	0.99992	0.99406	0.94171	0.94186	0.93733	0.92211	0.9861	1.01002	1.016	1.03955	1.0269	1.00601	0.97984	0.98864	0.97792	0.95679	1.00378	0.97064	1.00034	1.03318	1.00409	1.00266	1.00674	1.00705	0.98735	0.9779	0.97216	0.93263	0.96643	0.95309	0.94966	0.96931	0.98852	0.99644
MBC_1208_ULP	MBC_1208	ULP_WGS	0.1302	LYL1.hg38.10000	GC_corrected	0.90977	0.90208	0.92056	0.9669	1.02275	1.03619	1.05234	1.07251	1.05911	1.03531	0.98471	0.93324	0.9143	0.92616	0.9616	0.95101	0.95924	1.00845	1.02793	1.02989	1.00936	1.01899	1.02811	1.0457	1.0381	0.9832	0.9599	0.92166	0.91092	0.9122	0.91949	0.97077	0.96877	1.04077	1.0581	1.0439	1.02949	0.95849	0.93854	0.89635	0.89657	0.89761	0.87798	0.96426
MBC_349.ctDNA_T2_ULP	MBC_349	ULP_WGS	0.4539	LYL1.hg38.10000	GC_corrected	0.95697	0.95871	0.97149	0.97571	0.98341	0.98919	1.01501	1.05188	1.00252	1.02134	1.01174	1.038	1.02655	0.99592	0.97605	0.96606	0.98554	0.96846	0.96005	0.97405	0.994	0.98651	0.96388	0.9387	0.9341	0.89127	0.90848	0.90107	0.87929	0.86076	0.89612	0.89603	0.95947	0.99084	1.01085	1.0054	1.04562	1.01381	0.95251	0.88644	0.86399	0.8606	0.91417	0.95331
MBC_1411_1_ULP	MBC_1411	ULP_WGS	0.4133	LYL1.hg38.10000	GC_corrected	0.96923	0.93732	0.94429	0.95333	0.94712	0.94769	0.95032	0.93537	0.93614	0.9553	0.97491	1.02134	1.00244	0.98759	0.97623	0.9795	0.98484	0.93882	0.96212	1.00169	1.02121	1.04227	1.03691	1.02933	1.04144	1.02122	1.01474	1.02234	1.04944	1.06536	1.09653	1.09177	1.07122	1.05861	1.01925	0.97957	0.95699	0.96933	0.91823	0.90391	0.94275	0.95903	0.9821	0.98415
MBC_1233_1_ULP	MBC_1233	ULP_WGS	0.1909	LYL1.hg38.10000	GC_corrected	0.98148	0.91482	0.87698	0.90956	0.93586	0.94492	0.94557	0.95602	0.97929	0.98076	0.98505	0.95359	0.93281	0.96996	0.96162	0.92154	0.90927	0.93021	0.94887	0.94914	0.94028	0.90955	0.91915	0.90055	0.90187	0.88158	0.86457	0.88509	0.90758	0.86135	0.84703	0.8397	0.85996	0.86138	0.86773	0.84438	0.8624	0.90026	0.90825	0.88576	0.9035	0.91209	0.93604	0.95974
MBC_1308_1_ULP	MBC_1308	ULP_WGS	0.2956	LYL1.hg38.10000	GC_corrected	0.97375	0.93478	0.92195	0.93416	0.92872	0.95841	0.94079	0.93811	0.95553	0.9981	1.03379	1.03717	1.04241	1.04793	1.01166	0.98691	0.96763	0.94348	0.91865	0.91905	0.96146	0.98858	1.00351	1.02463	0.99634	0.95754	0.92455	0.86946	0.83594	0.83202	0.84074	0.8746	0.90816	0.94225	0.97051	0.97008	0.98804	0.96103	0.92611	0.88644	0.86734	0.93453	0.95528	1.00193
MBC_1041_1_ULP	MBC_1041	ULP_WGS	0.489	LYL1.hg38.10000	GC_corrected	0.97073	0.96704	1.00443	1.02023	0.99231	0.99593	0.95971	0.95559	0.94511	0.92711	0.92517	0.92355	0.91444	0.96006	0.9693	0.97963	1.00596	1.0288	1.06628	1.05986	1.03839	1.02618	0.99991	1.00309	0.95018	0.90972	0.89044	0.86724	0.84262	0.84398	0.87464	0.94553	0.97187	0.95646	0.9455	0.92748	0.87486	0.8546	0.82951	0.85688	0.85832	0.9109	0.91738	0.94207
MBC_191.ctDNA_T2_ULP	MBC_191	ULP_WGS	0.4469	LYL1.hg38.10000	GC_corrected	0.98898	0.96339	0.95888	0.96428	0.99212	0.99837	0.99509	0.98384	0.98787	0.99285	0.99231	1.00734	1.03445	1.05126	1.03535	0.99432	0.96489	0.9372	0.93635	0.94232	0.95689	0.98719	1.00761	1.01533	0.99436	0.9726	0.94693	0.91294	0.88768	0.89457	0.94377	1.00024	1.04389	1.08949	1.10738	1.09026	1.0658	1.01198	0.98339	0.97676	0.97689	0.96793	0.98248	1.00448
MBC_1306_2_ULP	MBC_1306	ULP_WGS	0.1369	LYL1.hg38.10000	GC_corrected	0.85633	0.90734	0.97505	0.98231	0.98256	0.97843	0.93839	0.93004	0.9464	1.02067	1.03827	1.03434	1.04218	0.99717	1.00543	0.98022	0.94908	0.92482	0.93862	0.99371	1.01488	1.00243	1.02165	0.98608	1.00419	0.97467	0.92596	0.91451	0.94327	0.95378	0.96327	0.98097	1.00267	1.0024	1.02588	0.96346	0.93003	0.92289	0.93902	0.93079	0.89653	0.92439	0.92461	0.93582
MBC_1109_1_ULP	MBC_1109	ULP_WGS	0.3165	LYL1.hg38.10000	GC_corrected	1.01452	0.99077	0.94662	0.94569	0.9722	0.99835	1.02148	1.054	1.06113	1.05612	1.0096	1.02242	1.05721	1.03149	1.00484	1.00482	1.01902	1.02716	1.02175	1.00932	0.99246	1.02446	1.0602	1.01925	1.03264	1.0324	1.0468	1.03601	1.02266	0.99856	0.99732	1.01654	1.02867	1.01775	1.02128	1.00424	0.98237	0.9188	0.90524	0.88614	0.87482	0.89085	0.91491	0.93071
MBC_1405_4_ULP	MBC_1405	ULP_WGS	0.2956	LYL1.hg38.10000	GC_corrected	0.95406	0.94409	0.95009	0.98383	0.98397	1.01685	1.02234	1.00622	1.01021	1.00696	0.97646	0.95656	0.932	0.9388	0.94513	0.93857	0.94606	0.92306	0.96239	1.00069	1.0251	1.04655	1.03493	1.00699	0.9878	0.95075	0.91682	0.89928	0.91578	0.96218	0.99252	1.00972	1.04234	1.02237	1.03764	1.0503	1.01563	0.98591	0.94115	0.94387	0.93913	0.92566	0.9389	0.96838
MBC_1043_1_ULP	MBC_1043	ULP_WGS	0.3669	LYL1.hg38.10000	GC_corrected	0.89437	0.91199	0.91343	0.91342	0.94978	0.9559	0.97235	0.98304	0.96167	0.98802	0.95317	0.96481	0.95305	0.96708	0.99976	0.97009	0.98211	0.93834	0.93628	0.98345	0.97554	1.01091	0.95891	0.93337	0.92158	0.87594	0.8922	0.87274	0.92427	0.99495	1.0187	1.04491	1.04011	0.9881	0.97087	0.94332	0.91866	0.86057	0.86096	0.85419	0.85244	0.90631	0.98358	0.99409
MBC_1268_ULP	MBC_1268	ULP_WGS	0.246	LYL1.hg38.10000	GC_corrected	1.01453	1.00577	0.99935	0.97345	0.98942	0.98282	0.99977	1.01297	1.04304	1.04744	1.04608	1.01214	1.00941	0.9914	1.01071	1.00055	0.99903	1.02192	1.03637	1.08568	1.13494	1.12546	1.13313	1.08438	1.03418	0.98602	0.92102	0.88626	0.86187	0.91102	0.95046	0.97564	1.00899	1.01656	1.01913	1.01675	0.98981	0.97362	0.96097	0.9406	0.94544	0.95732	0.9624	1.00344
MBC_1116_1_ULP	MBC_1116	ULP_WGS	0.1542	LYL1.hg38.10000	GC_corrected	1.01861	1.00544	0.99158	1.01087	1.00925	0.99533	0.98677	0.99091	1.01531	1.00342	1.03919	1.03037	1.01697	1.00536	1.008	0.9623	0.94718	0.94196	0.97362	0.97364	1.01628	1.05362	1.05914	1.06461	1.05457	0.99727	0.96912	0.93946	0.89846	0.8738	0.91658	0.95735	0.99254	1.00652	1.0045	0.97838	0.96008	0.89611	0.86665	0.90127	0.92043	0.96772	1.0375	1.07922
MBC_1168_ULP	MBC_1168	ULP_WGS	0.4793	LYL1.hg38.10000	GC_corrected	0.92352	0.9316	0.94604	0.92198	0.92002	0.85834	0.90383	0.92356	0.95824	0.9217	0.95236	1.03419	1.01586	0.99782	1.00441	0.96775	0.99748	0.9815	0.9276	0.88068	0.94482	0.96314	0.93832	0.95373	1.01244	1.00751	0.99577	0.98465	0.92444	0.92845	0.96109	0.98079	1.00012	1.01093	1.05153	1.03255	0.96696	0.93407	0.86466	0.8507	0.83381	0.87431	0.89421	0.92493
MBC_1055_2_ULP	MBC_1055	ULP_WGS	0.288	LYL1.hg38.10000	GC_corrected	0.98835	0.99696	0.97381	0.99568	0.98128	1.02936	1.0919	1.12801	1.09877	1.12513	1.10602	1.07535	1.05936	0.97526	0.92273	0.95017	0.97345	0.92905	0.91931	0.96292	0.96807	0.99839	0.9926	0.94389	0.96508	1.01173	1.03757	1.0711	1.11938	1.09618	1.05673	1.01893	0.97109	0.9141	0.88267	0.88326	0.88836	0.89535	0.89644	0.85419	0.8411	0.85812	0.92352	0.96432
MBC_1284_ULP	MBC_1284	ULP_WGS	0.49	LYL1.hg38.10000	GC_corrected	1.0192	1.00197	0.95996	0.95961	0.93118	0.93208	0.92257	0.9674	0.99287	0.98542	0.984	0.98893	0.98356	0.97462	0.94732	0.95014	0.92256	0.91891	0.94681	0.95953	1.00576	1.01342	1.0223	0.99348	0.9694	0.92798	0.88461	0.86759	0.91317	0.96192	1.02493	1.04827	1.03378	1.01003	0.96051	0.92602	0.89978	0.90585	0.96471	0.98562	1.00717	1.013	0.99163	1.00625
MBC_1322_4_ULP	MBC_1322	ULP_WGS	0.2437	LYL1.hg38.10000	GC_corrected	0.96959	0.9303	0.88848	0.86695	0.86198	0.90322	0.9	0.95235	0.9782	1.03105	1.01163	0.99449	0.99805	1.00049	0.96246	0.93578	0.92606	0.98138	1.0007	1.04155	1.06266	1.09499	1.10338	1.06995	0.99444	0.93026	0.91378	0.9073	0.89085	0.91739	0.95198	0.99188	1.0221	1.03409	1.03404	1.01179	0.9784	0.92955	0.86782	0.8391	0.83965	0.85527	0.88579	0.91093
MBC_1128_3_ULP	MBC_1128	ULP_WGS	0.1435	LYL1.hg38.10000	GC_corrected	0.95723	0.93815	0.94852	0.9254	0.91992	0.92509	0.92744	0.93136	0.91873	0.91119	0.90265	0.88211	0.87277	0.88256	0.90308	0.92053	0.93181	0.9494	0.96322	0.99886	1.02075	0.99905	0.99181	0.95735	0.92691	0.8759	0.8572	0.87169	0.87622	0.89279	0.92274	0.94641	0.93883	0.93619	0.92553	0.91926	0.92756	0.92495	0.89425	0.90352	0.9234	0.95783	0.97672	1.00006
MBC_1339_ULP	MBC_1339	ULP_WGS	0.6397	LYL1.hg38.10000	GC_corrected	0.95099	0.98902	0.98634	0.98506	0.95847	0.9583	0.98366	0.99912	1.00995	1.00623	1.00437	1.00301	0.96808	0.92901	0.91212	0.93974	0.99879	1.03078	1.04933	1.0925	1.05864	1.05218	1.01697	1.0039	0.94545	0.96318	0.94754	0.93789	0.93029	1.00398	0.96852	1.02979	1.01621	1.01678	0.98987	1.04286	1.03213	1.0278	1.01223	1.04853	1.02878	1.0315	1.03731	1.00611
MBC_288_3_ULP	MBC_288	ULP_WGS	0.8527	LYL1.hg38.10000	GC_corrected	0.96595	0.94296	0.95095	0.96255	0.95305	0.96156	0.96112	0.99739	1.0094	1.01875	1.01429	0.98618	0.9661	0.96056	0.95772	0.95497	0.96358	0.98259	1.01338	1.02567	1.04848	1.04541	1.02137	1.01854	1.01144	1.00517	1.02485	1.02941	1.04233	1.0306	1.03041	0.9864	0.96725	0.98132	0.96064	0.95093	0.97283	0.9701	0.96754	0.95846	0.9835	1.01248	1.04937	1.07377
MBC_1323_ULP	MBC_1323	ULP_WGS	0.1143	LYL1.hg38.10000	GC_corrected	0.99302	1.03458	1.03668	1.04879	1.04492	1.03613	1.00979	1.00168	0.96233	0.96099	0.95577	0.9497	0.95724	0.94397	0.90812	0.88762	0.88894	0.88406	0.92265	0.96019	0.99803	1.00821	1.06182	1.02425	0.96681	0.94196	0.90404	0.86231	0.87089	0.89722	0.93235	0.97279	0.99909	0.99118	0.96266	0.9253	0.88709	0.87214	0.85767	0.86659	0.87526	0.88475	0.91686	0.97215
MBC_1416_2_ULP	MBC_1416	ULP_WGS	0.2043	LYL1.hg38.10000	GC_corrected	1.02498	1.0062	0.97265	0.9504	0.94321	0.94828	0.95031	0.98692	0.98634	0.98897	1.00061	0.9929	0.95805	0.93787	0.92357	0.90224	0.90348	0.91303	0.89026	0.88662	0.91854	0.95353	0.94811	0.94032	0.93601	0.92106	0.92826	0.93167	0.94589	0.95881	0.99603	1.00735	1.0204	1.00059	0.97884	0.96493	0.96757	0.96618	0.97888	0.97803	0.97724	0.96697	0.97767	0.99708
MBC_1128_2_ULP	MBC_1128	ULP_WGS	0.5164	LYL1.hg38.10000	GC_corrected	0.95731	0.97063	0.9738	0.94015	1.00114	1.00824	1.02206	0.99653	1.00502	1.0056	1.02455	1.02628	1.01379	1.00738	1.03225	1.02253	0.99462	0.96662	1.00094	1.00571	1.02969	1.03383	1.03636	1.02361	1.00473	0.97081	0.92219	0.9101	0.93064	0.94475	0.95749	0.95282	0.96996	0.99475	1.00969	0.97937	0.96178	0.95402	0.9307	0.91177	0.88183	0.92251	0.95736	0.98126
MBC_335.ctDNA_ULP	MBC_335	ULP_WGS	0.4842	LYL1.hg38.10000	GC_corrected	0.98509	0.98588	0.95206	0.95583	0.98573	0.99133	0.98556	1.03401	1.03472	1.04082	1.03626	1.00201	0.95066	0.90713	0.88377	0.89843	0.88514	0.90084	0.89312	0.92447	0.95179	0.97507	0.95873	0.95018	0.96956	0.97343	0.95811	0.9809	0.96074	0.97508	1.02185	1.06907	1.08523	1.07249	1.05691	1.02825	1.00571	0.99395	0.94529	0.9581	0.98692	0.97775	0.97781	0.96193
MBC_1096_5_ULP	MBC_1096	ULP_WGS	0.2689	LYL1.hg38.10000	GC_corrected	1.07544	1.03985	1.00985	0.95278	0.92042	0.91531	0.86226	0.87455	0.88203	0.93496	0.92492	0.93071	0.92714	0.90067	0.93386	0.96583	0.92347	0.89291	0.87489	0.90364	0.93172	0.94838	0.9799	1.03227	1.11274	1.12284	1.07154	1.04857	1.01094	0.99611	0.97889	0.94887	0.93943	0.94172	0.96061	0.99698	1.00363	1.01311	1.01095	1.00043	1.01606	0.97522	0.99283	0.97766
MBC_1182_2_ULP	MBC_1182	ULP_WGS	0.4138	LYL1.hg38.10000	GC_corrected	1.02949	1.044	1.0288	1.06683	1.06708	1.06566	1.03943	1.00603	1.01916	0.96975	0.9257	0.89398	0.85734	0.90053	0.89379	0.91522	0.92178	0.96116	0.97382	0.97065	0.96685	0.97548	0.98613	1.01195	0.97773	0.97164	0.98037	1.01328	0.98338	0.99926	0.96601	1.00429	1.01813	1.0076	0.98148	0.9657	0.96477	0.95707	0.92143	0.93179	0.92996	0.96858	1.00787	1.04443
MBC_1406_2_ULP	MBC_1406	ULP_WGS	0.4224	LYL1.hg38.10000	GC_corrected	0.98831	0.95436	0.94707	0.98022	0.96416	0.95669	0.93907	0.94884	0.94237	0.93802	0.91431	0.91766	0.94386	0.98948	1.00153	0.99709	0.96462	0.97615	0.94862	0.94003	0.90612	0.91477	0.95509	0.9744	1.00893	1.01683	1.02343	1.02752	0.99593	0.97321	0.9584	0.96819	0.97494	0.96438	0.93294	0.92926	0.94539	0.94953	0.95362	0.95749	0.95755	0.95528	0.95496	0.95804
MBC_1390_2_ULP	MBC_1390	ULP_WGS	0.2021	LYL1.hg38.10000	GC_corrected	1.08577	1.07266	1.01484	0.95935	0.88186	0.86311	0.87343	0.90482	0.90535	0.94234	0.97656	0.97482	0.96803	0.95374	0.90176	0.89024	0.9205	0.94149	0.95153	1.00673	0.97357	0.95774	0.94517	0.93136	0.9055	0.94265	0.98454	0.99234	1.01441	1.00329	0.97187	0.9633	0.97974	0.9749	0.98497	0.9979	1.00132	0.99267	0.98133	0.96548	0.94833	0.9498	0.95284	0.95879
MBC_288.ctDNA_T2_ULP	MBC_288	ULP_WGS	0.768	LYL1.hg38.10000	GC_corrected	0.88613	0.87865	0.87476	0.91388	0.92798	1.02836	1.05113	1.0679	1.02186	0.99698	0.99189	0.96367	0.95047	0.97118	0.94757	0.99817	0.98103	0.96367	0.96185	0.95115	0.97658	0.95483	0.91437	0.90106	0.88998	0.89505	0.87569	0.88352	0.90382	0.9392	0.95197	0.963	0.98904	1.03663	1.01519	1.02796	1.02282	1.01298	1.00094	0.95934	0.88312	0.92687	0.93944	0.94605
MBC_1291_2_ULP	MBC_1291	ULP_WGS	0.4763	LYL1.hg38.10000	GC_corrected	0.9837	0.99557	0.9548	0.97425	0.98876	0.9638	0.97572	0.97583	1.02413	1.04014	1.06401	1.06687	1.03346	1.06287	1.05215	1.02576	1.00202	0.99014	0.98067	0.94645	0.95815	0.94568	0.91378	0.92261	0.92997	0.941	0.93014	0.95627	0.97225	0.9744	0.99406	0.99604	1.02907	1.04716	1.0289	1.02772	1.00566	0.9833	0.95946	0.89717	0.87304	0.88184	0.9427	0.96689
MBC_299.ctDNA_ULP	MBC_299	ULP_WGS	0.1365	LYL1.hg38.10000	GC_corrected	0.97558	0.96508	0.98248	0.92288	0.92497	0.93453	0.928	0.94166	0.98197	0.98061	0.98209	1.00152	0.99474	0.94077	0.97401	0.98663	0.98866	1.03889	1.04543	1.03943	1.0471	1.06696	1.05319	1.05551	1.03542	1.01754	1.00038	0.97787	0.96815	0.95285	0.94691	0.9759	0.97261	0.97661	0.94126	0.96032	0.93139	0.94484	0.96051	0.93762	0.92969	0.93972	0.93699	0.94484
MBC_1306_4_ULP	MBC_1306	ULP_WGS	0.1217	LYL1.hg38.10000	GC_corrected	1.00499	0.99962	0.99168	0.97047	0.95453	0.97123	0.98686	0.97407	0.98879	1.02907	1.03232	0.99464	0.93934	0.89967	0.88982	0.90407	0.92089	0.94787	0.95316	0.97898	0.98003	0.97264	0.97726	0.95026	0.91858	0.91473	0.91009	0.89188	0.84563	0.87045	0.89873	0.90943	0.94506	0.94323	0.93478	0.97169	0.95031	0.92129	0.87348	0.907	0.89186	0.91481	0.93023	0.94301
MBC_1120_ULP	MBC_1120	ULP_WGS	0.4116	LYL1.hg38.10000	GC_corrected	1.07483	1.01205	1.00239	0.98818	0.9768	0.97389	0.99307	1.04266	1.10242	1.1353	1.13996	1.10565	1.04046	0.96381	0.89899	0.86738	0.88229	0.91882	0.96221	1.00591	1.0268	1.02099	0.99194	0.98408	0.95537	0.92198	0.92104	0.86311	0.86231	0.90594	0.94367	0.98321	1.00992	1.00107	1.00901	0.98755	0.96619	0.90794	0.9143	0.92713	0.93597	0.92565	0.93171	0.93135
MBC_1122_11_ULP	MBC_1122	ULP_WGS	0.3705	LYL1.hg38.10000	GC_corrected	0.92776	0.90833	0.88736	0.86575	0.88258	0.9245	0.97263	0.98914	1.04558	1.0411	1.06672	1.04223	1.00588	0.97024	0.92905	0.92319	0.93832	0.94162	0.96806	0.97822	0.99096	0.9999	0.99236	0.97622	0.97096	0.96386	0.96127	0.92497	0.9382	0.9541	0.96341	0.99644	1.02521	1.04119	1.04936	1.02105	0.9786	0.95437	0.9566	0.93848	0.95745	0.96852	0.95496	0.95541
MBC_318.ctDNA_ULP	MBC_318	ULP_WGS	0.6558	LYL1.hg38.10000	GC_corrected	0.93744	0.95562	0.91151	0.94792	0.94006	0.91376	0.87822	0.88994	0.90836	0.90876	0.93995	1.00957	1.01817	1.04997	1.05764	1.0396	1.05797	1.00803	1.00602	0.99108	1.00966	1.0286	0.99681	0.99502	0.97107	0.98613	0.98444	0.94655	0.98765	0.9911	1.02178	1.02369	0.98227	0.95905	0.90787	0.89838	0.91249	0.95824	1.00006	0.96394	0.98503	0.99885	0.95897	0.95896
MBC_1408_ULP	MBC_1408	ULP_WGS	0.2757	LYL1.hg38.10000	GC_corrected	0.92934	0.91863	0.93352	0.9026	0.98005	0.97009	0.99981	0.99804	1.01396	1.01748	0.96934	0.95093	0.91637	0.90335	0.96404	0.94758	0.97418	0.98955	1.01528	0.9841	0.97718	0.96185	0.92647	0.91628	0.9328	0.90541	0.89451	0.89934	0.91159	0.88867	0.93246	0.95579	0.97291	1.01626	1.03527	1.01469	1.02573	1.00181	0.98855	0.96949	0.95315	0.95266	0.95208	0.9833
MBC_1111_1_ULP	MBC_1111	ULP_WGS	0.2359	LYL1.hg38.10000	GC_corrected	0.9431	0.91833	0.90435	0.89222	0.89577	0.93724	0.94109	0.96596	0.99432	1.00733	0.99272	1.02096	1.00772	1.00187	0.9828	0.97921	0.97008	0.98203	0.9837	0.97796	0.98788	1.01556	1.03249	1.03232	1.04099	1.01777	1.02454	1.00384	0.95331	0.95397	0.96575	0.95484	0.94369	0.94402	0.9794	0.94548	0.9251	0.92155	0.91393	0.96708	0.98474	0.98903	1.0028	1.00437
MBC_349_5_ULP	MBC_349	ULP_WGS	0.7825	LYL1.hg38.10000	GC_corrected	0.99063	0.98003	0.99354	0.96226	0.97353	0.95958	0.96638	0.9523	0.97344	0.99526	0.96128	0.99848	1.03115	1.01547	1.02746	1.03484	1.04613	1.03087	1.03368	1.0063	0.95969	0.97058	1.00489	1.01947	1.01925	1.0379	1.01732	0.98963	0.97075	0.92714	0.88121	0.9031	0.93317	0.93572	0.94281	0.98362	0.96386	0.97901	0.99177	0.98037	0.96853	1.03064	1.06019	1.07174
MBC_335_1_ULP	MBC_335	ULP_WGS	0.1466	LYL1.hg38.10000	GC_corrected	0.93398	0.935	0.9693	0.98205	0.99531	0.98893	0.97034	1.00496	1.06319	1.04259	1.0442	1.02076	1.0179	1.00754	0.9394	0.91564	0.90063	0.95791	1.0102	1.01753	1.03291	1.06446	1.0901	1.06541	1.03199	1.01972	0.99862	0.98616	0.96189	0.93962	0.92066	0.98051	0.98494	1.00139	1.01607	0.99976	0.99192	0.98208	0.92943	0.90066	0.87895	0.93557	0.94616	0.95723
MBC_1221_1_ULP	MBC_1221	ULP_WGS	0.2197	LYL1.hg38.10000	GC_corrected	0.98788	0.98465	0.95133	0.97317	1.00363	0.98934	1.00324	1.0251	1.01413	0.96752	0.94863	0.91221	0.90746	0.92712	0.92655	0.93557	0.95066	0.98569	1.00536	1.00103	1.01233	1.00346	1.01236	0.97121	0.93967	0.91252	0.90815	0.88822	0.89671	0.90059	0.94571	0.99076	0.99644	0.98532	0.97409	0.94981	0.95051	0.9163	0.91957	0.87894	0.89626	0.93229	0.9395	0.97085
[truncated: 88 more columns]

## Sheet: 2e_LYL1_TFx
sample	patient_id	sample_type	tumor_fraction	site_name	correction	central_coverage
MBC_315.ctDNA_deepWGS		deep_WGS	0.27	LYL1.hg38.10000	uncorrected	0.99855
HD46.ctDNA.WGS.FC19269448		deep_WGS	0	LYL1.hg38.10000	uncorrected	0.85621
MBC_288.ctDNA_T2_deepWGS		deep_WGS	0.77	LYL1.hg38.10000	uncorrected	1.11013
HD45.ctDNA.WGS.FC19269447		deep_WGS	0	LYL1.hg38.10000	uncorrected	0.85246
MBC_315.ctDNA_deepWGS		deep_WGS	0.27	LYL1.hg38.10000	GC_corrected	0.87561
HD46.ctDNA.WGS.FC19269448		deep_WGS	0	LYL1.hg38.10000	GC_corrected	0.78987
MBC_288.ctDNA_T2_deepWGS		deep_WGS	0.77	LYL1.hg38.10000	GC_corrected	0.97212
HD45.ctDNA.WGS.FC19269447		deep_WGS	0	LYL1.hg38.10000	GC_corrected	0.78006
MBC_291.ctDNA_ULP	MBC_291	ULP_WGS	0.3617	LYL1.hg38.10000	uncorrected	1.00145
MBC_1368_3_ULP	MBC_1368	ULP_WGS	0.1829	LYL1.hg38.10000	uncorrected	0.96808
MBC_1299_ULP	MBC_1299	ULP_WGS	0.2743	LYL1.hg38.10000	uncorrected	0.93084
MBC_1098_1_ULP	MBC_1098	ULP_WGS	0.7381	LYL1.hg38.10000	uncorrected	1.01112
MBC_1413_8_ULP	MBC_1413	ULP_WGS	0.2497	LYL1.hg38.10000	uncorrected	1.04074
MBC_1088_3_ULP	MBC_1088	ULP_WGS	0.2542	LYL1.hg38.10000	uncorrected	0.99582
MBC_287.ctDNA_ULP	MBC_287	ULP_WGS	0.24	LYL1.hg38.10000	uncorrected	0.97886
MBC_1404_1_ULP	MBC_1404	ULP_WGS	0.2463	LYL1.hg38.10000	uncorrected	0.97798
MBC_1410_3_ULP	MBC_1410	ULP_WGS	0.5309	LYL1.hg38.10000	uncorrected	0.98759
MBC_1422_3_ULP	MBC_1422	ULP_WGS	0.4356	LYL1.hg38.10000	uncorrected	1.05078
MBC_1253_ULP	MBC_1253	ULP_WGS	0.185	LYL1.hg38.10000	uncorrected	0.91871
MBC_1147_1_ULP	MBC_1147	ULP_WGS	0.5237	LYL1.hg38.10000	uncorrected	1.0656
MBC_295_1_ULP	MBC_295	ULP_WGS	0.1835	LYL1.hg38.10000	uncorrected	0.9534
MBC_1091_1_ULP	MBC_1091	ULP_WGS	0.6949	LYL1.hg38.10000	uncorrected	1.09652
MBC_1377_1_ULP	MBC_1377	ULP_WGS	0.1504	LYL1.hg38.10000	uncorrected	1.05684
MBC_1167_2_ULP	MBC_1167	ULP_WGS	0.6827	LYL1.hg38.10000	uncorrected	1.10325
MBC_1377_3_ULP	MBC_1377	ULP_WGS	0.2613	LYL1.hg38.10000	uncorrected	0.95689
MBC_1308_3_ULP	MBC_1308	ULP_WGS	0.1773	LYL1.hg38.10000	uncorrected	0.98843
MBC_1270_ULP	MBC_1270	ULP_WGS	0.4861	LYL1.hg38.10000	uncorrected	1.00298
MBC_1413_3_ULP	MBC_1413	ULP_WGS	0.1229	LYL1.hg38.10000	uncorrected	0.98435
MBC_307.ctDNA_T2_ULP	MBC_307	ULP_WGS	0.5305	LYL1.hg38.10000	uncorrected	1.07558
MBC_1115_3_ULP	MBC_1115	ULP_WGS	0.1494	LYL1.hg38.10000	uncorrected	0.85187
MBC_1098_2_ULP	MBC_1098	ULP_WGS	0.5718	LYL1.hg38.10000	uncorrected	0.94053
MBC_295_4_ULP	MBC_295	ULP_WGS	0.2001	LYL1.hg38.10000	uncorrected	0.98207
MBC_1167_4_ULP	MBC_1167	ULP_WGS	0.751	LYL1.hg38.10000	uncorrected	1.05641
MBC_1149_4_ULP	MBC_1149	ULP_WGS	0.3385	LYL1.hg38.10000	uncorrected	0.96339
MBC_1421_2_ULP	MBC_1421	ULP_WGS	0.1822	LYL1.hg38.10000	uncorrected	1.03359
MBC_1106_ULP	MBC_1106	ULP_WGS	0.1319	LYL1.hg38.10000	uncorrected	0.88944
MBC_1125_1_ULP	MBC_1125	ULP_WGS	0.2626	LYL1.hg38.10000	uncorrected	1.03569
MBC_1419_1_ULP	MBC_1419	ULP_WGS	0.1703	LYL1.hg38.10000	uncorrected	0.86259
MBC_1109_2_ULP	MBC_1109	ULP_WGS	0.2921	LYL1.hg38.10000	uncorrected	1.01194
MBC_1126_2_ULP	MBC_1126	ULP_WGS	0.2785	LYL1.hg38.10000	uncorrected	0.83147
MBC_1119_3_ULP	MBC_1119	ULP_WGS	0.4976	LYL1.hg38.10000	uncorrected	1.00092
MBC_1322_1_ULP	MBC_1322	ULP_WGS	0.139	LYL1.hg38.10000	uncorrected	0.87529
MBC_1167_5_ULP	MBC_1167	ULP_WGS	0.6084	LYL1.hg38.10000	uncorrected	0.99516
MBC_1308_5_ULP	MBC_1308	ULP_WGS	0.3213	LYL1.hg38.10000	uncorrected	0.96182
MBC_1116_3_ULP	MBC_1116	ULP_WGS	0.3978	LYL1.hg38.10000	uncorrected	1.03656
MBC_335_3_ULP	MBC_335	ULP_WGS	0.4707	LYL1.hg38.10000	uncorrected	1.16921
MBC_1378_1_ULP	MBC_1378	ULP_WGS	0.4192	LYL1.hg38.10000	uncorrected	1.03225
MBC_1308_4_ULP	MBC_1308	ULP_WGS	0.3323	LYL1.hg38.10000	uncorrected	0.96328
MBC_1368_1_ULP	MBC_1368	ULP_WGS	0.153	LYL1.hg38.10000	uncorrected	0.91399
MBC_1055_1_ULP	MBC_1055	ULP_WGS	0.2105	LYL1.hg38.10000	uncorrected	0.92496
MBC_1399_3_ULP	MBC_1399	ULP_WGS	0.1308	LYL1.hg38.10000	uncorrected	1.01379
MBC_1292_ULP	MBC_1292	ULP_WGS	0.276	LYL1.hg38.10000	uncorrected	0.87974
MBC_1407_1_ULP	MBC_1407	ULP_WGS	0.1026	LYL1.hg38.10000	uncorrected	0.86175
MBC_1406_3_ULP	MBC_1406	ULP_WGS	0.362	LYL1.hg38.10000	uncorrected	1.03173
MBC_1321_ULP	MBC_1321	ULP_WGS	0.6333	LYL1.hg38.10000	uncorrected	1.00582
MBC_1324_ULP	MBC_1324	ULP_WGS	0.4364	LYL1.hg38.10000	uncorrected	1.00868
MBC_1313_ULP	MBC_1313	ULP_WGS	0.4311	LYL1.hg38.10000	uncorrected	0.86181
MBC_287_2_ULP	MBC_287	ULP_WGS	0.4675	LYL1.hg38.10000	uncorrected	0.99707
MBC_217_1_ULP	MBC_217	ULP_WGS	0.115	LYL1.hg38.10000	uncorrected	0.99467
MBC_1415_2_ULP	MBC_1415	ULP_WGS	0.1513	LYL1.hg38.10000	uncorrected	0.9964
MBC_1082_3_ULP	MBC_1082	ULP_WGS	0.1926	LYL1.hg38.10000	uncorrected	0.94718
MBC_1127_3_ULP	MBC_1127	ULP_WGS	0.3016	LYL1.hg38.10000	uncorrected	1.04017
MBC_1172_2_ULP	MBC_1172	ULP_WGS	0.2889	LYL1.hg38.10000	uncorrected	0.8483
MBC_1119_1_ULP	MBC_1119	ULP_WGS	0.3863	LYL1.hg38.10000	uncorrected	0.96878
MBC_1214_1_ULP	MBC_1214	ULP_WGS	0.2002	LYL1.hg38.10000	uncorrected	1.05911
MBC_1274_ULP	MBC_1274	ULP_WGS	0.1159	LYL1.hg38.10000	uncorrected	0.93366
MBC_1314_2_ULP	MBC_1314	ULP_WGS	0.2788	LYL1.hg38.10000	uncorrected	1.09237
MBC_1087_3_ULP	MBC_1087	ULP_WGS	0.3012	LYL1.hg38.10000	uncorrected	1.05529
MBC_325.ctDNA_T2_ULP	MBC_325	ULP_WGS	0.1103	LYL1.hg38.10000	uncorrected	1.03462
MBC_1221_3_ULP	MBC_1221	ULP_WGS	0.1866	LYL1.hg38.10000	uncorrected	0.96111
MBC_1146_ULP	MBC_1146	ULP_WGS	0.1552	LYL1.hg38.10000	uncorrected	0.89274
MBC_1095_ULP	MBC_1095	ULP_WGS	0.3949	LYL1.hg38.10000	uncorrected	0.93764
MBC_1192_2_ULP	MBC_1192	ULP_WGS	0.1091	LYL1.hg38.10000	uncorrected	0.9768
MBC_307.ctDNA_ULP	MBC_307	ULP_WGS	0.5861	LYL1.hg38.10000	uncorrected	1.05912
MBC_1411_2_ULP	MBC_1411	ULP_WGS	0.1572	LYL1.hg38.10000	uncorrected	0.97653
MBC_1281_2_ULP	MBC_1281	ULP_WGS	0.3966	LYL1.hg38.10000	uncorrected	0.97306
MBC_295_5_ULP	MBC_295	ULP_WGS	0.1602	LYL1.hg38.10000	uncorrected	1.03108
MBC_1159_ULP	MBC_1159	ULP_WGS	0.1999	LYL1.hg38.10000	uncorrected	0.94092
MBC_1099_4_ULP	MBC_1099	ULP_WGS	0.1669	LYL1.hg38.10000	uncorrected	0.9478
MBC_1295_2_ULP	MBC_1295	ULP_WGS	0.1459	LYL1.hg38.10000	uncorrected	0.93752
MBC_1042_2_ULP	MBC_1042	ULP_WGS	0.7889	LYL1.hg38.10000	uncorrected	1.07079
MBC_1297_ULP	MBC_1297	ULP_WGS	0.3161	LYL1.hg38.10000	uncorrected	0.98296
MBC_1041_4_ULP	MBC_1041	ULP_WGS	0.4467	LYL1.hg38.10000	uncorrected	0.9399
MBC_1406_1_ULP	MBC_1406	ULP_WGS	0.3239	LYL1.hg38.10000	uncorrected	1.09404
MBC_1091_2_ULP	MBC_1091	ULP_WGS	0.2645	LYL1.hg38.10000	uncorrected	0.95939
MBC_1216_2_ULP	MBC_1216	ULP_WGS	0.4233	LYL1.hg38.10000	uncorrected	1.06711
MBC_1403_1_ULP	MBC_1403	ULP_WGS	0.1858	LYL1.hg38.10000	uncorrected	0.96923
MBC_1415_3_ULP	MBC_1415	ULP_WGS	0.1074	LYL1.hg38.10000	uncorrected	0.89844
MBC_321.ctDNA_ULP	MBC_321	ULP_WGS	0.3659	LYL1.hg38.10000	uncorrected	1.02168
MBC_1406_5_ULP	MBC_1406	ULP_WGS	0.4644	LYL1.hg38.10000	uncorrected	1.05713
MBC_191_2_ULP	MBC_191	ULP_WGS	0.4985	LYL1.hg38.10000	uncorrected	0.97619
MBC_333.ctDNA_ULP	MBC_333	ULP_WGS	0.1337	LYL1.hg38.10000	uncorrected	0.96518
MBC_1111_2_ULP	MBC_1111	ULP_WGS	0.1966	LYL1.hg38.10000	uncorrected	1.05545
MBC_1139_2_ULP	MBC_1139	ULP_WGS	0.2317	LYL1.hg38.10000	uncorrected	0.95916
MBC_1221_4_ULP	MBC_1221	ULP_WGS	0.1401	LYL1.hg38.10000	uncorrected	1.05394
MBC_1370_1_ULP	MBC_1370	ULP_WGS	0.1127	LYL1.hg38.10000	uncorrected	0.9492
MBC_1385_2_ULP	MBC_1385	ULP_WGS	0.4004	LYL1.hg38.10000	uncorrected	1.03502
MBC_1405_5_ULP	MBC_1405	ULP_WGS	0.1409	LYL1.hg38.10000	uncorrected	0.9803
MBC_1115_1_ULP	MBC_1115	ULP_WGS	0.4664	LYL1.hg38.10000	uncorrected	1.13311
MBC_1410_2_ULP	MBC_1410	ULP_WGS	0.2022	LYL1.hg38.10000	uncorrected	1.05067
MBC_1099_5_ULP	MBC_1099	ULP_WGS	0.2301	LYL1.hg38.10000	uncorrected	0.86928
MBC_1416_3_ULP	MBC_1416	ULP_WGS	0.1505	LYL1.hg38.10000	uncorrected	0.88969
MBC_1092_1_ULP	MBC_1092	ULP_WGS	0.4762	LYL1.hg38.10000	uncorrected	1.03471
MBC_191_3_ULP	MBC_191	ULP_WGS	0.5173	LYL1.hg38.10000	uncorrected	0.92691
MBC_1255_ULP	MBC_1255	ULP_WGS	0.2419	LYL1.hg38.10000	uncorrected	1.04753
MBC_1128_1_ULP	MBC_1128	ULP_WGS	0.423	LYL1.hg38.10000	uncorrected	0.9502
MBC_1088_2_ULP	MBC_1088	ULP_WGS	0.3833	LYL1.hg38.10000	uncorrected	0.97365
MBC_1405_6_ULP	MBC_1405	ULP_WGS	0.1664	LYL1.hg38.10000	uncorrected	0.95448
MBC_1300_ULP	MBC_1300	ULP_WGS	0.2002	LYL1.hg38.10000	uncorrected	0.89399
MBC_1261_ULP	MBC_1261	ULP_WGS	0.2742	LYL1.hg38.10000	uncorrected	0.91376
MBC_1182_5_ULP	MBC_1182	ULP_WGS	0.5082	LYL1.hg38.10000	uncorrected	1.14756
MBC_1272_ULP	MBC_1272	ULP_WGS	0.2666	LYL1.hg38.10000	uncorrected	0.9312
MBC_1221_2_ULP	MBC_1221	ULP_WGS	0.3687	LYL1.hg38.10000	uncorrected	0.88934
MBC_1329_ULP	MBC_1329	ULP_WGS	0.3421	LYL1.hg38.10000	uncorrected	0.87456
MBC_1052_ULP	MBC_1052	ULP_WGS	0.4215	LYL1.hg38.10000	uncorrected	0.90151
MBC_349.ctDNA_ULP	MBC_349	ULP_WGS	0.4532	LYL1.hg38.10000	uncorrected	0.90833
MBC_1413_1_ULP	MBC_1413	ULP_WGS	0.1734	LYL1.hg38.10000	uncorrected	0.89478
MBC_1306_7_ULP	MBC_1306	ULP_WGS	0.313	LYL1.hg38.10000	uncorrected	1.04344
MBC_1087_2_ULP	MBC_1087	ULP_WGS	0.1734	LYL1.hg38.10000	uncorrected	0.99633
MBC_1115_4_ULP	MBC_1115	ULP_WGS	0.2652	LYL1.hg38.10000	uncorrected	0.92873
MBC_288.ctDNA_ULP	MBC_288	ULP_WGS	0.4757	LYL1.hg38.10000	uncorrected	1.04594
MBC_1406_6_ULP	MBC_1406	ULP_WGS	0.3462	LYL1.hg38.10000	uncorrected	1.00376
MBC_1306_6_ULP	MBC_1306	ULP_WGS	0.306	LYL1.hg38.10000	uncorrected	0.97937
MBC_1413_2_ULP	MBC_1413	ULP_WGS	0.3146	LYL1.hg38.10000	uncorrected	0.97949
MBC_1413_4_ULP	MBC_1413	ULP_WGS	0.1936	LYL1.hg38.10000	uncorrected	0.93279
MBC_284_2_ULP	MBC_284	ULP_WGS	0.1237	LYL1.hg38.10000	uncorrected	0.87098
MBC_1406_7_ULP	MBC_1406	ULP_WGS	0.4244	LYL1.hg38.10000	uncorrected	1.05542
MBC_1364_3_ULP	MBC_1364	ULP_WGS	0.2327	LYL1.hg38.10000	uncorrected	0.97155
MBC_315_2_ULP	MBC_315	ULP_WGS	0.5359	LYL1.hg38.10000	uncorrected	1.02866
MBC_1042_1_ULP	MBC_1042	ULP_WGS	0.1347	LYL1.hg38.10000	uncorrected	0.89483
MBC_1119_2_ULP	MBC_1119	ULP_WGS	0.3479	LYL1.hg38.10000	uncorrected	0.9451
MBC_331.ctDNA_ULP	MBC_331	ULP_WGS	0.4135	LYL1.hg38.10000	uncorrected	1.03395
MBC_1410_1_ULP	MBC_1410	ULP_WGS	0.622	LYL1.hg38.10000	uncorrected	0.96709
MBC_339.ctDNA_ULP	MBC_339	ULP_WGS	0.4323	LYL1.hg38.10000	uncorrected	1.04837
MBC_1314_3_ULP	MBC_1314	ULP_WGS	0.2645	LYL1.hg38.10000	uncorrected	0.99814
MBC_1116_4_ULP	MBC_1116	ULP_WGS	0.6561	LYL1.hg38.10000	uncorrected	0.96993
MBC_1405_1_ULP	MBC_1405	ULP_WGS	0.324	LYL1.hg38.10000	uncorrected	1.07461
MBC_1306_3_ULP	MBC_1306	ULP_WGS	0.2397	LYL1.hg38.10000	uncorrected	1.07529
MBC_349_4_ULP	MBC_349	ULP_WGS	0.3499	LYL1.hg38.10000	uncorrected	0.99866
MBC_217_4_ULP	MBC_217	ULP_WGS	0.2065	LYL1.hg38.10000	uncorrected	1.03112
MBC_1133_2_ULP	MBC_1133	ULP_WGS	0.1846	LYL1.hg38.10000	uncorrected	0.91996
MBC_1167_1_ULP	MBC_1167	ULP_WGS	0.3699	LYL1.hg38.10000	uncorrected	1.02896
MBC_315_4_ULP	MBC_315	ULP_WGS	0.1821	LYL1.hg38.10000	uncorrected	0.91252
MBC_1403_3_ULP	MBC_1403	ULP_WGS	0.1269	LYL1.hg38.10000	uncorrected	0.99856
MBC_217_3_ULP	MBC_217	ULP_WGS	0.2558	LYL1.hg38.10000	uncorrected	1.13709
MBC_318.ctDNA_T2_ULP	MBC_318	ULP_WGS	0.7312	LYL1.hg38.10000	uncorrected	0.99719
MBC_1303_6_ULP	MBC_1303	ULP_WGS	0.3964	LYL1.hg38.10000	uncorrected	0.96795
MBC_1403_4_ULP	MBC_1403	ULP_WGS	0.1138	LYL1.hg38.10000	uncorrected	0.93976
MBC_1158_ULP	MBC_1158	ULP_WGS	0.5622	LYL1.hg38.10000	uncorrected	1.0294
MBC_288_4_ULP	MBC_288	ULP_WGS	0.821	LYL1.hg38.10000	uncorrected	1.05294
MBC_1322_3_ULP	MBC_1322	ULP_WGS	0.3791	LYL1.hg38.10000	uncorrected	0.95872
MBC_1412_1_ULP	MBC_1412	ULP_WGS	0.1416	LYL1.hg38.10000	uncorrected	0.94854
MBC_1416_1_ULP	MBC_1416	ULP_WGS	0.1486	LYL1.hg38.10000	uncorrected	0.95536
MBC_1092_3_ULP	MBC_1092	ULP_WGS	0.1015	LYL1.hg38.10000	uncorrected	1.09801
MBC_1117_2_ULP	MBC_1117	ULP_WGS	0.1416	LYL1.hg38.10000	uncorrected	0.91196
MBC_333_1_ULP	MBC_333	ULP_WGS	0.1249	LYL1.hg38.10000	uncorrected	0.94381
MBC_1216_1_ULP	MBC_1216	ULP_WGS	0.433	LYL1.hg38.10000	uncorrected	1.06949
MBC_288_2_ULP	MBC_288	ULP_WGS	0.2245	LYL1.hg38.10000	uncorrected	0.89847
MBC_1117_1_ULP	MBC_1117	ULP_WGS	0.5145	LYL1.hg38.10000	uncorrected	0.97465
MBC_1208_ULP	MBC_1208	ULP_WGS	0.1302	LYL1.hg38.10000	uncorrected	1.03254
MBC_349.ctDNA_T2_ULP	MBC_349	ULP_WGS	0.4539	LYL1.hg38.10000	uncorrected	1.0659
MBC_1411_1_ULP	MBC_1411	ULP_WGS	0.4133	LYL1.hg38.10000	uncorrected	1.07358
MBC_1233_1_ULP	MBC_1233	ULP_WGS	0.1909	LYL1.hg38.10000	uncorrected	1.03632
MBC_1308_1_ULP	MBC_1308	ULP_WGS	0.2956	LYL1.hg38.10000	uncorrected	0.99123
MBC_1041_1_ULP	MBC_1041	ULP_WGS	0.489	LYL1.hg38.10000	uncorrected	1.10869
MBC_191.ctDNA_T2_ULP	MBC_191	ULP_WGS	0.4469	LYL1.hg38.10000	uncorrected	0.98491
MBC_1306_2_ULP	MBC_1306	ULP_WGS	0.1369	LYL1.hg38.10000	uncorrected	0.95875
MBC_1109_1_ULP	MBC_1109	ULP_WGS	0.3165	LYL1.hg38.10000	uncorrected	0.96298
MBC_1405_4_ULP	MBC_1405	ULP_WGS	0.2956	LYL1.hg38.10000	uncorrected	0.96226
MBC_1043_1_ULP	MBC_1043	ULP_WGS	0.3669	LYL1.hg38.10000	uncorrected	0.94621
MBC_1268_ULP	MBC_1268	ULP_WGS	0.246	LYL1.hg38.10000	uncorrected	0.98178
MBC_1116_1_ULP	MBC_1116	ULP_WGS	0.1542	LYL1.hg38.10000	uncorrected	0.98848
MBC_1168_ULP	MBC_1168	ULP_WGS	0.4793	LYL1.hg38.10000	uncorrected	1.01852
MBC_1055_2_ULP	MBC_1055	ULP_WGS	0.288	LYL1.hg38.10000	uncorrected	1.03936
MBC_1284_ULP	MBC_1284	ULP_WGS	0.49	LYL1.hg38.10000	uncorrected	0.97435
MBC_1322_4_ULP	MBC_1322	ULP_WGS	0.2437	LYL1.hg38.10000	uncorrected	1.02095
MBC_1128_3_ULP	MBC_1128	ULP_WGS	0.1435	LYL1.hg38.10000	uncorrected	0.97667
MBC_1339_ULP	MBC_1339	ULP_WGS	0.6397	LYL1.hg38.10000	uncorrected	1.16968
MBC_288_3_ULP	MBC_288	ULP_WGS	0.8527	LYL1.hg38.10000	uncorrected	0.95874
MBC_1323_ULP	MBC_1323	ULP_WGS	0.1143	LYL1.hg38.10000	uncorrected	0.85071
MBC_1416_2_ULP	MBC_1416	ULP_WGS	0.2043	LYL1.hg38.10000	uncorrected	0.96126
MBC_1128_2_ULP	MBC_1128	ULP_WGS	0.5164	LYL1.hg38.10000	uncorrected	0.98023
MBC_335.ctDNA_ULP	MBC_335	ULP_WGS	0.4842	LYL1.hg38.10000	uncorrected	1.02026
MBC_1096_5_ULP	MBC_1096	ULP_WGS	0.2689	LYL1.hg38.10000	uncorrected	0.95857
MBC_1182_2_ULP	MBC_1182	ULP_WGS	0.4138	LYL1.hg38.10000	uncorrected	1.11486
MBC_1406_2_ULP	MBC_1406	ULP_WGS	0.4224	LYL1.hg38.10000	uncorrected	1.06925
MBC_1390_2_ULP	MBC_1390	ULP_WGS	0.2021	LYL1.hg38.10000	uncorrected	1.01272
MBC_288.ctDNA_T2_ULP	MBC_288	ULP_WGS	0.768	LYL1.hg38.10000	uncorrected	1.11395
MBC_1291_2_ULP	MBC_1291	ULP_WGS	0.4763	LYL1.hg38.10000	uncorrected	0.98364
MBC_299.ctDNA_ULP	MBC_299	ULP_WGS	0.1365	LYL1.hg38.10000	uncorrected	0.88933
MBC_1306_4_ULP	MBC_1306	ULP_WGS	0.1217	LYL1.hg38.10000	uncorrected	0.9128
MBC_1120_ULP	MBC_1120	ULP_WGS	0.4116	LYL1.hg38.10000	uncorrected	1.02219
MBC_1122_11_ULP	MBC_1122	ULP_WGS	0.3705	LYL1.hg38.10000	uncorrected	1.0884
MBC_318.ctDNA_ULP	MBC_318	ULP_WGS	0.6558	LYL1.hg38.10000	uncorrected	1.0429
MBC_1408_ULP	MBC_1408	ULP_WGS	0.2757	LYL1.hg38.10000	uncorrected	0.87586
MBC_1111_1_ULP	MBC_1111	ULP_WGS	0.2359	LYL1.hg38.10000	uncorrected	1.00946
MBC_349_5_ULP	MBC_349	ULP_WGS	0.7825	LYL1.hg38.10000	uncorrected	1.00898
MBC_335_1_ULP	MBC_335	ULP_WGS	0.1466	LYL1.hg38.10000	uncorrected	0.87763
MBC_1221_1_ULP	MBC_1221	ULP_WGS	0.2197	LYL1.hg38.10000	uncorrected	1.02878
MBC_291.ctDNA_ULP	MBC_291	ULP_WGS	0.3617	LYL1.hg38.10000	GC_corrected	0.91
MBC_1368_3_ULP	MBC_1368	ULP_WGS	0.1829	LYL1.hg38.10000	GC_corrected	0.94398
MBC_1299_ULP	MBC_1299	ULP_WGS	0.2743	LYL1.hg38.10000	GC_corrected	0.86308
MBC_1098_1_ULP	MBC_1098	ULP_WGS	0.7381	LYL1.hg38.10000	GC_corrected	0.98662
MBC_1413_8_ULP	MBC_1413	ULP_WGS	0.2497	LYL1.hg38.10000	GC_corrected	0.85506
MBC_1088_3_ULP	MBC_1088	ULP_WGS	0.2542	LYL1.hg38.10000	GC_corrected	1.00504
MBC_287.ctDNA_ULP	MBC_287	ULP_WGS	0.24	LYL1.hg38.10000	GC_corrected	0.83589
MBC_1404_1_ULP	MBC_1404	ULP_WGS	0.2463	LYL1.hg38.10000	GC_corrected	0.87655
MBC_1410_3_ULP	MBC_1410	ULP_WGS	0.5309	LYL1.hg38.10000	GC_corrected	0.95414
MBC_1422_3_ULP	MBC_1422	ULP_WGS	0.4356	LYL1.hg38.10000	GC_corrected	0.93649
MBC_1253_ULP	MBC_1253	ULP_WGS	0.185	LYL1.hg38.10000	GC_corrected	0.84835
MBC_1147_1_ULP	MBC_1147	ULP_WGS	0.5237	LYL1.hg38.10000	GC_corrected	0.96483
MBC_295_1_ULP	MBC_295	ULP_WGS	0.1835	LYL1.hg38.10000	GC_corrected	0.89779
MBC_1091_1_ULP	MBC_1091	ULP_WGS	0.6949	LYL1.hg38.10000	GC_corrected	0.99662
MBC_1377_1_ULP	MBC_1377	ULP_WGS	0.1504	LYL1.hg38.10000	GC_corrected	0.88131
MBC_1167_2_ULP	MBC_1167	ULP_WGS	0.6827	LYL1.hg38.10000	GC_corrected	0.95924
MBC_1377_3_ULP	MBC_1377	ULP_WGS	0.2613	LYL1.hg38.10000	GC_corrected	0.90251
MBC_1308_3_ULP	MBC_1308	ULP_WGS	0.1773	LYL1.hg38.10000	GC_corrected	0.85968
MBC_1270_ULP	MBC_1270	ULP_WGS	0.4861	LYL1.hg38.10000	GC_corrected	0.95966
MBC_1413_3_ULP	MBC_1413	ULP_WGS	0.1229	LYL1.hg38.10000	GC_corrected	0.81592
MBC_307.ctDNA_T2_ULP	MBC_307	ULP_WGS	0.5305	LYL1.hg38.10000	GC_corrected	1.02765
MBC_1115_3_ULP	MBC_1115	ULP_WGS	0.1494	LYL1.hg38.10000	GC_corrected	0.82524
MBC_1098_2_ULP	MBC_1098	ULP_WGS	0.5718	LYL1.hg38.10000	GC_corrected	0.90434
MBC_295_4_ULP	MBC_295	ULP_WGS	0.2001	LYL1.hg38.10000	GC_corrected	0.97005
MBC_1167_4_ULP	MBC_1167	ULP_WGS	0.751	LYL1.hg38.10000	GC_corrected	0.99106
MBC_1149_4_ULP	MBC_1149	ULP_WGS	0.3385	LYL1.hg38.10000	GC_corrected	0.92879
MBC_1421_2_ULP	MBC_1421	ULP_WGS	0.1822	LYL1.hg38.10000	GC_corrected	0.87762
MBC_1106_ULP	MBC_1106	ULP_WGS	0.1319	LYL1.hg38.10000	GC_corrected	0.81753
MBC_1125_1_ULP	MBC_1125	ULP_WGS	0.2626	LYL1.hg38.10000	GC_corrected	0.9087
MBC_1419_1_ULP	MBC_1419	ULP_WGS	0.1703	LYL1.hg38.10000	GC_corrected	0.8084
MBC_1109_2_ULP	MBC_1109	ULP_WGS	0.2921	LYL1.hg38.10000	GC_corrected	0.92225
MBC_1126_2_ULP	MBC_1126	ULP_WGS	0.2785	LYL1.hg38.10000	GC_corrected	0.81428
MBC_1119_3_ULP	MBC_1119	ULP_WGS	0.4976	LYL1.hg38.10000	GC_corrected	0.83261
MBC_1322_1_ULP	MBC_1322	ULP_WGS	0.139	LYL1.hg38.10000	GC_corrected	0.81326
MBC_1167_5_ULP	MBC_1167	ULP_WGS	0.6084	LYL1.hg38.10000	GC_corrected	0.94778
MBC_1308_5_ULP	MBC_1308	ULP_WGS	0.3213	LYL1.hg38.10000	GC_corrected	0.87644
MBC_1116_3_ULP	MBC_1116	ULP_WGS	0.3978	LYL1.hg38.10000	GC_corrected	0.89533
MBC_335_3_ULP	MBC_335	ULP_WGS	0.4707	LYL1.hg38.10000	GC_corrected	0.95749
MBC_1378_1_ULP	MBC_1378	ULP_WGS	0.4192	LYL1.hg38.10000	GC_corrected	0.97036
MBC_1308_4_ULP	MBC_1308	ULP_WGS	0.3323	LYL1.hg38.10000	GC_corrected	0.86287
MBC_1368_1_ULP	MBC_1368	ULP_WGS	0.153	LYL1.hg38.10000	GC_corrected	0.84566
MBC_1055_1_ULP	MBC_1055	ULP_WGS	0.2105	LYL1.hg38.10000	GC_corrected	0.86233
MBC_1399_3_ULP	MBC_1399	ULP_WGS	0.1308	LYL1.hg38.10000	GC_corrected	0.87171
MBC_1292_ULP	MBC_1292	ULP_WGS	0.276	LYL1.hg38.10000	GC_corrected	0.83355
MBC_1407_1_ULP	MBC_1407	ULP_WGS	0.1026	LYL1.hg38.10000	GC_corrected	0.79703
MBC_1406_3_ULP	MBC_1406	ULP_WGS	0.362	LYL1.hg38.10000	GC_corrected	0.86001
MBC_1321_ULP	MBC_1321	ULP_WGS	0.6333	LYL1.hg38.10000	GC_corrected	1.03445
MBC_1324_ULP	MBC_1324	ULP_WGS	0.4364	LYL1.hg38.10000	GC_corrected	0.9228
MBC_1313_ULP	MBC_1313	ULP_WGS	0.4311	LYL1.hg38.10000	GC_corrected	0.86335
MBC_287_2_ULP	MBC_287	ULP_WGS	0.4675	LYL1.hg38.10000	GC_corrected	0.91836
MBC_217_1_ULP	MBC_217	ULP_WGS	0.115	LYL1.hg38.10000	GC_corrected	0.83615
MBC_1415_2_ULP	MBC_1415	ULP_WGS	0.1513	LYL1.hg38.10000	GC_corrected	0.9126
MBC_1082_3_ULP	MBC_1082	ULP_WGS	0.1926	LYL1.hg38.10000	GC_corrected	0.85599
MBC_1127_3_ULP	MBC_1127	ULP_WGS	0.3016	LYL1.hg38.10000	GC_corrected	0.84839
MBC_1172_2_ULP	MBC_1172	ULP_WGS	0.2889	LYL1.hg38.10000	GC_corrected	0.75915
MBC_1119_1_ULP	MBC_1119	ULP_WGS	0.3863	LYL1.hg38.10000	GC_corrected	0.84759
MBC_1214_1_ULP	MBC_1214	ULP_WGS	0.2002	LYL1.hg38.10000	GC_corrected	0.88213
MBC_1274_ULP	MBC_1274	ULP_WGS	0.1159	LYL1.hg38.10000	GC_corrected	0.88778
MBC_1314_2_ULP	MBC_1314	ULP_WGS	0.2788	LYL1.hg38.10000	GC_corrected	0.95986
MBC_1087_3_ULP	MBC_1087	ULP_WGS	0.3012	LYL1.hg38.10000	GC_corrected	0.95465
MBC_325.ctDNA_T2_ULP	MBC_325	ULP_WGS	0.1103	LYL1.hg38.10000	GC_corrected	0.90728
MBC_1221_3_ULP	MBC_1221	ULP_WGS	0.1866	LYL1.hg38.10000	GC_corrected	0.87905
MBC_1146_ULP	MBC_1146	ULP_WGS	0.1552	LYL1.hg38.10000	GC_corrected	0.84276
MBC_1095_ULP	MBC_1095	ULP_WGS	0.3949	LYL1.hg38.10000	GC_corrected	0.90731
MBC_1192_2_ULP	MBC_1192	ULP_WGS	0.1091	LYL1.hg38.10000	GC_corrected	0.8501
MBC_307.ctDNA_ULP	MBC_307	ULP_WGS	0.5861	LYL1.hg38.10000	GC_corrected	0.97393
MBC_1411_2_ULP	MBC_1411	ULP_WGS	0.1572	LYL1.hg38.10000	GC_corrected	0.86103
MBC_1281_2_ULP	MBC_1281	ULP_WGS	0.3966	LYL1.hg38.10000	GC_corrected	0.90687
MBC_295_5_ULP	MBC_295	ULP_WGS	0.1602	LYL1.hg38.10000	GC_corrected	0.90141
MBC_1159_ULP	MBC_1159	ULP_WGS	0.1999	LYL1.hg38.10000	GC_corrected	0.93756
MBC_1099_4_ULP	MBC_1099	ULP_WGS	0.1669	LYL1.hg38.10000	GC_corrected	0.9153
MBC_1295_2_ULP	MBC_1295	ULP_WGS	0.1459	LYL1.hg38.10000	GC_corrected	0.87617
MBC_1042_2_ULP	MBC_1042	ULP_WGS	0.7889	LYL1.hg38.10000	GC_corrected	1.00613
MBC_1297_ULP	MBC_1297	ULP_WGS	0.3161	LYL1.hg38.10000	GC_corrected	0.95283
MBC_1041_4_ULP	MBC_1041	ULP_WGS	0.4467	LYL1.hg38.10000	GC_corrected	0.92163
MBC_1406_1_ULP	MBC_1406	ULP_WGS	0.3239	LYL1.hg38.10000	GC_corrected	0.931
MBC_1091_2_ULP	MBC_1091	ULP_WGS	0.2645	LYL1.hg38.10000	GC_corrected	0.92544
MBC_1216_2_ULP	MBC_1216	ULP_WGS	0.4233	LYL1.hg38.10000	GC_corrected	0.94888
MBC_1403_1_ULP	MBC_1403	ULP_WGS	0.1858	LYL1.hg38.10000	GC_corrected	0.86589
MBC_1415_3_ULP	MBC_1415	ULP_WGS	0.1074	LYL1.hg38.10000	GC_corrected	0.85281
MBC_321.ctDNA_ULP	MBC_321	ULP_WGS	0.3659	LYL1.hg38.10000	GC_corrected	0.9431
MBC_1406_5_ULP	MBC_1406	ULP_WGS	0.4644	LYL1.hg38.10000	GC_corrected	0.91088
MBC_191_2_ULP	MBC_191	ULP_WGS	0.4985	LYL1.hg38.10000	GC_corrected	0.91799
MBC_333.ctDNA_ULP	MBC_333	ULP_WGS	0.1337	LYL1.hg38.10000	GC_corrected	0.8492
MBC_1111_2_ULP	MBC_1111	ULP_WGS	0.1966	LYL1.hg38.10000	GC_corrected	0.86078
MBC_1139_2_ULP	MBC_1139	ULP_WGS	0.2317	LYL1.hg38.10000	GC_corrected	0.88514
MBC_1221_4_ULP	MBC_1221	ULP_WGS	0.1401	LYL1.hg38.10000	GC_corrected	0.96672
MBC_1370_1_ULP	MBC_1370	ULP_WGS	0.1127	LYL1.hg38.10000	GC_corrected	0.77295
MBC_1385_2_ULP	MBC_1385	ULP_WGS	0.4004	LYL1.hg38.10000	GC_corrected	0.97497
MBC_1405_5_ULP	MBC_1405	ULP_WGS	0.1409	LYL1.hg38.10000	GC_corrected	0.87118
MBC_1115_1_ULP	MBC_1115	ULP_WGS	0.4664	LYL1.hg38.10000	GC_corrected	0.94843
MBC_1410_2_ULP	MBC_1410	ULP_WGS	0.2022	LYL1.hg38.10000	GC_corrected	0.91392
MBC_1099_5_ULP	MBC_1099	ULP_WGS	0.2301	LYL1.hg38.10000	GC_corrected	0.79141
MBC_1416_3_ULP	MBC_1416	ULP_WGS	0.1505	LYL1.hg38.10000	GC_corrected	0.8692
MBC_1092_1_ULP	MBC_1092	ULP_WGS	0.4762	LYL1.hg38.10000	GC_corrected	0.94845
MBC_191_3_ULP	MBC_191	ULP_WGS	0.5173	LYL1.hg38.10000	GC_corrected	0.95538
MBC_1255_ULP	MBC_1255	ULP_WGS	0.2419	LYL1.hg38.10000	GC_corrected	0.94565
MBC_1128_1_ULP	MBC_1128	ULP_WGS	0.423	LYL1.hg38.10000	GC_corrected	0.88851
MBC_1088_2_ULP	MBC_1088	ULP_WGS	0.3833	LYL1.hg38.10000	GC_corrected	0.88786
MBC_1405_6_ULP	MBC_1405	ULP_WGS	0.1664	LYL1.hg38.10000	GC_corrected	0.82603
MBC_1300_ULP	MBC_1300	ULP_WGS	0.2002	LYL1.hg38.10000	GC_corrected	0.82502
MBC_1261_ULP	MBC_1261	ULP_WGS	0.2742	LYL1.hg38.10000	GC_corrected	0.87849
MBC_1182_5_ULP	MBC_1182	ULP_WGS	0.5082	LYL1.hg38.10000	GC_corrected	1.0416
MBC_1272_ULP	MBC_1272	ULP_WGS	0.2666	LYL1.hg38.10000	GC_corrected	0.85558
MBC_1221_2_ULP	MBC_1221	ULP_WGS	0.3687	LYL1.hg38.10000	GC_corrected	0.87328
MBC_1329_ULP	MBC_1329	ULP_WGS	0.3421	LYL1.hg38.10000	GC_corrected	0.89092
MBC_1052_ULP	MBC_1052	ULP_WGS	0.4215	LYL1.hg38.10000	GC_corrected	0.88212
MBC_349.ctDNA_ULP	MBC_349	ULP_WGS	0.4532	LYL1.hg38.10000	GC_corrected	0.8769
MBC_1413_1_ULP	MBC_1413	ULP_WGS	0.1734	LYL1.hg38.10000	GC_corrected	0.80749
MBC_1306_7_ULP	MBC_1306	ULP_WGS	0.313	LYL1.hg38.10000	GC_corrected	0.93681
MBC_1087_2_ULP	MBC_1087	ULP_WGS	0.1734	LYL1.hg38.10000	GC_corrected	0.93943
MBC_1115_4_ULP	MBC_1115	ULP_WGS	0.2652	LYL1.hg38.10000	GC_corrected	0.85598
MBC_288.ctDNA_ULP	MBC_288	ULP_WGS	0.4757	LYL1.hg38.10000	GC_corrected	0.99093
MBC_1406_6_ULP	MBC_1406	ULP_WGS	0.3462	LYL1.hg38.10000	GC_corrected	0.85523
MBC_1306_6_ULP	MBC_1306	ULP_WGS	0.306	LYL1.hg38.10000	GC_corrected	0.84922
MBC_1413_2_ULP	MBC_1413	ULP_WGS	0.3146	LYL1.hg38.10000	GC_corrected	0.85184
MBC_1413_4_ULP	MBC_1413	ULP_WGS	0.1936	LYL1.hg38.10000	GC_corrected	0.83498
MBC_284_2_ULP	MBC_284	ULP_WGS	0.1237	LYL1.hg38.10000	GC_corrected	0.82528
MBC_1406_7_ULP	MBC_1406	ULP_WGS	0.4244	LYL1.hg38.10000	GC_corrected	0.90796
MBC_1364_3_ULP	MBC_1364	ULP_WGS	0.2327	LYL1.hg38.10000	GC_corrected	0.76109
MBC_315_2_ULP	MBC_315	ULP_WGS	0.5359	LYL1.hg38.10000	GC_corrected	0.93234
MBC_1042_1_ULP	MBC_1042	ULP_WGS	0.1347	LYL1.hg38.10000	GC_corrected	0.80496
MBC_1119_2_ULP	MBC_1119	ULP_WGS	0.3479	LYL1.hg38.10000	GC_corrected	0.87693
MBC_331.ctDNA_ULP	MBC_331	ULP_WGS	0.4135	LYL1.hg38.10000	GC_corrected	0.91084
MBC_1410_1_ULP	MBC_1410	ULP_WGS	0.622	LYL1.hg38.10000	GC_corrected	0.91113
MBC_339.ctDNA_ULP	MBC_339	ULP_WGS	0.4323	LYL1.hg38.10000	GC_corrected	1.01661
MBC_1314_3_ULP	MBC_1314	ULP_WGS	0.2645	LYL1.hg38.10000	GC_corrected	0.86898
MBC_1116_4_ULP	MBC_1116	ULP_WGS	0.6561	LYL1.hg38.10000	GC_corrected	1.06974
MBC_1405_1_ULP	MBC_1405	ULP_WGS	0.324	LYL1.hg38.10000	GC_corrected	0.90101
MBC_1306_3_ULP	MBC_1306	ULP_WGS	0.2397	LYL1.hg38.10000	GC_corrected	0.92093
MBC_349_4_ULP	MBC_349	ULP_WGS	0.3499	LYL1.hg38.10000	GC_corrected	0.92721
MBC_217_4_ULP	MBC_217	ULP_WGS	0.2065	LYL1.hg38.10000	GC_corrected	0.92265
MBC_1133_2_ULP	MBC_1133	ULP_WGS	0.1846	LYL1.hg38.10000	GC_corrected	0.86137
MBC_1167_1_ULP	MBC_1167	ULP_WGS	0.3699	LYL1.hg38.10000	GC_corrected	0.93647
MBC_315_4_ULP	MBC_315	ULP_WGS	0.1821	LYL1.hg38.10000	GC_corrected	0.89702
MBC_1403_3_ULP	MBC_1403	ULP_WGS	0.1269	LYL1.hg38.10000	GC_corrected	0.86131
MBC_217_3_ULP	MBC_217	ULP_WGS	0.2558	LYL1.hg38.10000	GC_corrected	0.94482
MBC_318.ctDNA_T2_ULP	MBC_318	ULP_WGS	0.7312	LYL1.hg38.10000	GC_corrected	1.0282
MBC_1303_6_ULP	MBC_1303	ULP_WGS	0.3964	LYL1.hg38.10000	GC_corrected	0.89046
MBC_1403_4_ULP	MBC_1403	ULP_WGS	0.1138	LYL1.hg38.10000	GC_corrected	0.83035
MBC_1158_ULP	MBC_1158	ULP_WGS	0.5622	LYL1.hg38.10000	GC_corrected	0.93584
MBC_288_4_ULP	MBC_288	ULP_WGS	0.821	LYL1.hg38.10000	GC_corrected	0.96547
MBC_1322_3_ULP	MBC_1322	ULP_WGS	0.3791	LYL1.hg38.10000	GC_corrected	0.87256
MBC_1412_1_ULP	MBC_1412	ULP_WGS	0.1416	LYL1.hg38.10000	GC_corrected	0.87683
MBC_1416_1_ULP	MBC_1416	ULP_WGS	0.1486	LYL1.hg38.10000	GC_corrected	0.90682
MBC_1092_3_ULP	MBC_1092	ULP_WGS	0.1015	LYL1.hg38.10000	GC_corrected	0.83885
MBC_1117_2_ULP	MBC_1117	ULP_WGS	0.1416	LYL1.hg38.10000	GC_corrected	0.88708
MBC_333_1_ULP	MBC_333	ULP_WGS	0.1249	LYL1.hg38.10000	GC_corrected	0.8457
MBC_1216_1_ULP	MBC_1216	ULP_WGS	0.433	LYL1.hg38.10000	GC_corrected	0.93163
MBC_288_2_ULP	MBC_288	ULP_WGS	0.2245	LYL1.hg38.10000	GC_corrected	0.85277
MBC_1117_1_ULP	MBC_1117	ULP_WGS	0.5145	LYL1.hg38.10000	GC_corrected	0.967
MBC_1208_ULP	MBC_1208	ULP_WGS	0.1302	LYL1.hg38.10000	GC_corrected	0.86203
MBC_349.ctDNA_T2_ULP	MBC_349	ULP_WGS	0.4539	LYL1.hg38.10000	GC_corrected	0.88104
MBC_1411_1_ULP	MBC_1411	ULP_WGS	0.4133	LYL1.hg38.10000	GC_corrected	0.9411
MBC_1233_1_ULP	MBC_1233	ULP_WGS	0.1909	LYL1.hg38.10000	GC_corrected	0.87683
MBC_1308_1_ULP	MBC_1308	ULP_WGS	0.2956	LYL1.hg38.10000	GC_corrected	0.83641
MBC_1041_1_ULP	MBC_1041	ULP_WGS	0.489	LYL1.hg38.10000	GC_corrected	0.89913
MBC_191.ctDNA_T2_ULP	MBC_191	ULP_WGS	0.4469	LYL1.hg38.10000	GC_corrected	0.97894
MBC_1306_2_ULP	MBC_1306	ULP_WGS	0.1369	LYL1.hg38.10000	GC_corrected	0.81509
MBC_1109_1_ULP	MBC_1109	ULP_WGS	0.3165	LYL1.hg38.10000	GC_corrected	0.86326
MBC_1405_4_ULP	MBC_1405	ULP_WGS	0.2956	LYL1.hg38.10000	GC_corrected	0.87645
MBC_1043_1_ULP	MBC_1043	ULP_WGS	0.3669	LYL1.hg38.10000	GC_corrected	0.79762
MBC_1268_ULP	MBC_1268	ULP_WGS	0.246	LYL1.hg38.10000	GC_corrected	0.87914
MBC_1116_1_ULP	MBC_1116	ULP_WGS	0.1542	LYL1.hg38.10000	GC_corrected	0.88036
MBC_1168_ULP	MBC_1168	ULP_WGS	0.4793	LYL1.hg38.10000	GC_corrected	0.92966
MBC_1055_2_ULP	MBC_1055	ULP_WGS	0.288	LYL1.hg38.10000	GC_corrected	0.87008
MBC_1284_ULP	MBC_1284	ULP_WGS	0.49	LYL1.hg38.10000	GC_corrected	0.91153
MBC_1322_4_ULP	MBC_1322	ULP_WGS	0.2437	LYL1.hg38.10000	GC_corrected	0.94985
MBC_1128_3_ULP	MBC_1128	ULP_WGS	0.1435	LYL1.hg38.10000	GC_corrected	0.82792
MBC_1339_ULP	MBC_1339	ULP_WGS	0.6397	LYL1.hg38.10000	GC_corrected	0.99082
MBC_288_3_ULP	MBC_288	ULP_WGS	0.8527	LYL1.hg38.10000	GC_corrected	0.98004
MBC_1323_ULP	MBC_1323	ULP_WGS	0.1143	LYL1.hg38.10000	GC_corrected	0.77882
MBC_1416_2_ULP	MBC_1416	ULP_WGS	0.2043	LYL1.hg38.10000	GC_corrected	0.93428
MBC_1128_2_ULP	MBC_1128	ULP_WGS	0.5164	LYL1.hg38.10000	GC_corrected	0.90803
MBC_335.ctDNA_ULP	MBC_335	ULP_WGS	0.4842	LYL1.hg38.10000	GC_corrected	0.98654
MBC_1096_5_ULP	MBC_1096	ULP_WGS	0.2689	LYL1.hg38.10000	GC_corrected	0.81612
MBC_1182_2_ULP	MBC_1182	ULP_WGS	0.4138	LYL1.hg38.10000	GC_corrected	0.97054
MBC_1406_2_ULP	MBC_1406	ULP_WGS	0.4224	LYL1.hg38.10000	GC_corrected	0.85973
MBC_1390_2_ULP	MBC_1390	ULP_WGS	0.2021	LYL1.hg38.10000	GC_corrected	0.94681
MBC_288.ctDNA_T2_ULP	MBC_288	ULP_WGS	0.768	LYL1.hg38.10000	GC_corrected	0.97916
MBC_1291_2_ULP	MBC_1291	ULP_WGS	0.4763	LYL1.hg38.10000	GC_corrected	0.93515
MBC_299.ctDNA_ULP	MBC_299	ULP_WGS	0.1365	LYL1.hg38.10000	GC_corrected	0.88241
MBC_1306_4_ULP	MBC_1306	ULP_WGS	0.1217	LYL1.hg38.10000	GC_corrected	0.79566
MBC_1120_ULP	MBC_1120	ULP_WGS	0.4116	LYL1.hg38.10000	GC_corrected	0.83414
MBC_1122_11_ULP	MBC_1122	ULP_WGS	0.3705	LYL1.hg38.10000	GC_corrected	0.96157
MBC_318.ctDNA_ULP	MBC_318	ULP_WGS	0.6558	LYL1.hg38.10000	GC_corrected	0.8897
MBC_1408_ULP	MBC_1408	ULP_WGS	0.2757	LYL1.hg38.10000	GC_corrected	0.83659
MBC_1111_1_ULP	MBC_1111	ULP_WGS	0.2359	LYL1.hg38.10000	GC_corrected	0.84376
MBC_349_5_ULP	MBC_349	ULP_WGS	0.7825	LYL1.hg38.10000	GC_corrected	0.89562
MBC_335_1_ULP	MBC_335	ULP_WGS	0.1466	LYL1.hg38.10000	GC_corrected	0.79401
MBC_1221_1_ULP	MBC_1221	ULP_WGS	0.2197	LYL1.hg38.10000	GC_corrected	0.83877

## Sheet: 2f_RMSE
site_name	lin-reg-RMSE_central_coverage.uncorrected	lin-reg-RMSE_central_coverage.GC_corrected
AHR.hg38.10000	0.0612237	0.0462644
AR.hg38.10000	0.0608245	0.0488725
ARID3A.hg38.10000	0.0466428	0.0457984
ARNT.hg38.10000	0.0662124	0.0459454
ARNTL.hg38.10000	0.10973	0.0411306
ASCL1.hg38.10000	0.0892002	0.0443096
ASCL2.hg38.10000	0.0476352	0.0452396
ATF1.hg38.10000	0.0560996	0.0483284
ATF2.hg38.10000	0.0622484	0.0431347
ATF3.hg38.10000	0.0577117	0.0456432
ATF4.hg38.10000	0.0542971	0.0450374
ATF7.hg38.10000	0.0549847	0.0444726
BACH1.hg38.10000	0.0573847	0.0518866
BACH2.hg38.10000	0.0476175	0.0465259
BATF.hg38.10000	0.0498831	0.0469962
BATF3.hg38.10000	0.0529789	0.0416657
BCL11A.hg38.10000	0.0575245	0.0426114
BCL11B.hg38.10000	0.0861002	0.0516618
BCL6.hg38.10000	0.0446781	0.0426962
BHLHE40.hg38.10000	0.0835054	0.0534923
BPTF.hg38.10000	0.0485808	0.0456676
CDX2.hg38.10000	0.0477303	0.0440443
CEBPA.hg38.10000	0.0474358	0.0466781
CEBPB.hg38.10000	0.0464538	0.0447963
CEBPD.hg38.10000	0.0490887	0.0440661
CEBPG.hg38.10000	0.0452226	0.0444219
CLOCK.hg38.10000	0.0942306	0.0420027
CREB1.hg38.10000	0.0655263	0.0567104
CREM.hg38.10000	0.0689381	0.0543933
CTCF.hg38.10000	0.0662461	0.056691
CTCFL.hg38.10000	0.0882141	0.0523759
CXXC1.hg38.10000	0.149907	0.0869117
DDIT3.hg38.10000	0.0443525	0.0432928
DUX4.hg38.10000	0.0560891	0.045691
E2F1.hg38.10000	0.0795067	0.0643496
E2F4.hg38.10000	0.0828732	0.055678
E2F6.hg38.10000	0.101317	0.0564033
E2F7.hg38.10000	0.0491498	0.046901
E2F8.hg38.10000	0.0544002	0.046515
E4F1.hg38.10000	0.0677507	0.0424061
EBF1.hg38.10000	0.0733126	0.0420067
EBF3.hg38.10000	0.0481768	0.0471833
EGR1.hg38.10000	0.0904344	0.0476675
EGR2.hg38.10000	0.102115	0.0452383
EGR3.hg38.10000	0.09892	0.0507409
EHF.hg38.10000	0.049133	0.0507893
ELF1.hg38.10000	0.0766057	0.057287
ELF3.hg38.10000	0.0455742	0.0473088
ELF4.hg38.10000	0.0559348	0.04513
ELK3.hg38.10000	0.117224	0.0455257
ELK4.hg38.10000	0.0652993	0.0493977
EOMES.hg38.10000	0.0584032	0.0412994
EPAS1.hg38.10000	0.0753429	0.0431158
ERF.hg38.10000	0.050437	0.0479081
ERG.hg38.10000	0.0828424	0.0582439
ESR1.hg38.10000	0.0637824	0.0450138
ESR2.hg38.10000	0.0840731	0.0425751
ESRRA.hg38.10000	0.048046	0.0494604
ETS1.hg38.10000	0.0789399	0.0547388
ETV1.hg38.10000	0.0666095	0.0525403
ETV2.hg38.10000	0.0808693	0.0395813
ETV4.hg38.10000	0.0661436	0.0480022
ETV5.hg38.10000	0.0769139	0.052725
ETV6.hg38.10000	0.0497161	0.0503798
FEZF1.hg38.10000	0.0452609	0.0419396
FLI1.hg38.10000	0.0546812	0.0475414
FOS.hg38.10000	0.0567084	0.0516652
FOSB.hg38.10000	0.0558862	0.0412391
FOSL1.hg38.10000	0.0567782	0.0504601
FOSL2.hg38.10000	0.0581871	0.0545858
FOXA1.hg38.10000	0.0707775	0.0611753
FOXA2.hg38.10000	0.0514707	0.047638
FOXA3.hg38.10000	0.0482378	0.0457722
FOXH1.hg38.10000	0.0874519	0.0423529
FOXK1.hg38.10000	0.0622967	0.0523995
FOXK2.hg38.10000	0.0569166	0.0464773
FOXM1.hg38.10000	0.0453675	0.0461311
FOXO1.hg38.10000	0.0676595	0.0446313
FOXO3.hg38.10000	0.0696638	0.0452375
FOXP1.hg38.10000	0.0534964	0.0460404
FOXP3.hg38.10000	0.0645584	0.0432566
GABPA.hg38.10000	0.0744583	0.0514151
GATA1.hg38.10000	0.0532111	0.0432658
GATA2.hg38.10000	0.0485859	0.0469517
GATA3.hg38.10000	0.0554969	0.0544464
GATA4.hg38.10000	0.0505944	0.0490478
GATA6.hg38.10000	0.0469495	0.0468127
GFI1.hg38.10000	0.107348	0.0440725
GFI1B.hg38.10000	0.0461193	0.046527
GLIS1.hg38.10000	0.0990974	0.0495822
GLIS2.hg38.10000	0.139151	0.0584117
GLIS3.hg38.10000	0.132612	0.0695271
GMEB2.hg38.10000	0.0765476	0.0595894
GRHL2.hg38.10000	0.0601662	0.0509055
HAND2.hg38.10000	0.0734969	0.0419938
HES1.hg38.10000	0.0563555	0.0539736
HES2.hg38.10000	0.0524014	0.0465398
HEY1.hg38.10000	0.104387	0.0735767
HIC1.hg38.10000	0.0917341	0.0422408
HIF1A.hg38.10000	0.0719541	0.0475574
HIF3A.hg38.10000	0.0935865	0.0444573
HLF.hg38.10000	0.0391099	0.036327
HMBOX1.hg38.10000	0.0495946	0.0469454
HMG20A.hg38.10000	0.0442934	0.0468906
HMGA1.hg38.10000	0.103746	0.10911
HNF1A.hg38.10000	0.0573756	0.0461936
HNF1B.hg38.10000	0.042641	0.0420228
HNF4A.hg38.10000	0.060131	0.044934
HNF4G.hg38.10000	0.0513636	0.049825
HOMEZ.hg38.10000	0.0645578	0.0447968
HOXA2.hg38.10000	0.0686192	0.0513332
HOXA6.hg38.10000	0.0661392	0.0533825
HOXA9.hg38.10000	0.0997712	0.050384
HOXB13.hg38.10000	0.0936197	0.0497427
HOXC5.hg38.10000	0.0585522	0.0416029
HOXC9.hg38.10000	0.0503734	0.0418417
HSF1.hg38.10000	0.0495738	0.0460017
IKZF1.hg38.10000	0.0653365	0.0496597
IKZF2.hg38.10000	0.0463315	0.045962
IKZF5.hg38.10000	0.0795417	0.0420735
IRF1.hg38.10000	0.049764	0.0528647
IRF2.hg38.10000	0.0554731	0.0478765
IRF3.hg38.10000	0.0548324	0.0433158
IRF4.hg38.10000	0.0515338	0.0461273
ISL1.hg38.10000	0.0549301	0.0495967
JUN.hg38.10000	0.0681617	0.0561549
JUNB.hg38.10000	0.0565089	0.0536313
JUND.hg38.10000	0.0622674	0.0559693
KDM2B.hg38.10000	0.160944	0.0743902
KLF1.hg38.10000	0.102365	0.0535074
KLF10.hg38.10000	0.065683	0.0532547
KLF11.hg38.10000	0.0764713	0.0510109
KLF15.hg38.10000	0.100419	0.0563553
KLF16.hg38.10000	0.0578053	0.0493414
KLF4.hg38.10000	0.0953848	0.0479547
KLF5.hg38.10000	0.0738989	0.043932
KLF6.hg38.10000	0.0705689	0.0546703
KLF9.hg38.10000	0.0855876	0.0545529
KMT2A.hg38.10000	0.162184	0.0726384
LEF1.hg38.10000	0.0523076	0.0538567
LYL1.hg38.10000	0.0616071	0.0458661
MAF.hg38.10000	0.0544367	0.0490339
MAFF.hg38.10000	0.0567094	0.0409801
MAFG.hg38.10000	0.047608	0.0425127
MAFK.hg38.10000	0.0461115	0.0422734
MAX.hg38.10000	0.0823974	0.0628313
MAZ.hg38.10000	0.110877	0.0548901
MBD2.hg38.10000	0.072607	0.0556885
MECOM.hg38.10000	0.0618752	0.0571194
MECP2.hg38.10000	0.0925733	0.0445337
MEF2A.hg38.10000	0.057803	0.0446054
MEF2B.hg38.10000	0.0500266	0.0445064
MEF2C.hg38.10000	0.0387012	0.0386583
MEIS1.hg38.10000	0.0436831	0.0428919
MEIS2.hg38.10000	0.0469338	0.0448797
MITF.hg38.10000	0.0897684	0.0394022
MIXL1.hg38.10000	0.0436152	0.0445351
MLX.hg38.10000	0.05272	0.04658
MNT.hg38.10000	0.071545	0.0482117
MSC.hg38.10000	0.0504377	0.0418484
MXI1.hg38.10000	0.0851114	0.0609823
MYB.hg38.10000	0.059978	0.0453615
MYBL2.hg38.10000	0.04903	0.0441379
MYC.hg38.10000	0.0946194	0.0687552
MYCN.hg38.10000	0.0919293	0.0619382
MYF5.hg38.10000	0.122506	0.0452221
MYNN.hg38.10000	0.0540905	0.0380616
MYOD1.hg38.10000	0.114871	0.0485398
MYOG.hg38.10000	0.0993993	0.0410014
MYRF.hg38.10000	0.0913015	0.0488448
NANOG.hg38.10000	0.0481186	0.0423464
NEUROD1.hg38.10000	0.0468217	0.0446194
NEUROG2.hg38.10000	0.110802	0.0441751
NFATC1.hg38.10000	0.100985	0.0612914
NFATC3.hg38.10000	0.0934923	0.04089
NFE2.hg38.10000	0.0560265	0.0495604
NFE2L2.hg38.10000	0.0442726	0.0455705
NFIA.hg38.10000	0.0732933	0.0437579
NFIB.hg38.10000	0.0775811	0.0485348
NFIC.hg38.10000	0.0738572	0.0450762
NFIL3.hg38.10000	0.0425598	0.0412218
NFKB1.hg38.10000	0.0458523	0.0395924
NFKB2.hg38.10000	0.0580249	0.0413852
NFYA.hg38.10000	0.10753	0.0629253
NFYC.hg38.10000	0.0664749	0.0510644
NKX2-1.hg38.10000	0.055798	0.0503629
NKX2-5.hg38.10000	0.0655838	0.0466183
NKX3-1.hg38.10000	0.0793037	0.0531642
NR1H2.hg38.10000	0.0509621	0.042557
NR1H3.hg38.10000	0.0518607	0.0504598
NR2C2.hg38.10000	0.0729236	0.046753
NR2F1.hg38.10000	0.0757553	0.0465819
NR2F2.hg38.10000	0.0537271	0.0429212
NR2F6.hg38.10000	0.0549648	0.0449798
NR3C1.hg38.10000	0.0485218	0.0494332
NR4A1.hg38.10000	0.0460738	0.0440709
NR5A2.hg38.10000	0.0743093	0.0437325
NRF1.hg38.10000	0.0895079	0.0597499
ONECUT2.hg38.10000	0.114756	0.0521474
OSR2.hg38.10000	0.0620776	0.0455961
OTX2.hg38.10000	0.0473146	0.0442507
OVOL2.hg38.10000	0.0442063	0.0463346
PATZ1.hg38.10000	0.10447	0.0548495
PAX3.hg38.10000	0.0531494	0.0456281
PAX5.hg38.10000	0.080708	0.0444153
PAX7.hg38.10000	0.048815	0.0401338
PBX1.hg38.10000	0.0660721	0.0403202
PBX2.hg38.10000	0.0416558	0.0401523
PBX3.hg38.10000	0.0463642	0.0407021
PBX4.hg38.10000	0.0519221	0.0483689
PDX1.hg38.10000	0.0539525	0.0448987
PGR.hg38.10000	0.0534403	0.0534906
PHOX2B.hg38.10000	0.105028	0.0625013
PITX3.hg38.10000	0.0531768	0.0382671
PKNOX1.hg38.10000	0.0497337	0.0428603
PLAG1.hg38.10000	0.0979913	0.051006
POU2F1.hg38.10000	0.0562603	0.0436083
POU2F2.hg38.10000	0.0575206	0.0437036
POU3F2.hg38.10000	0.1297	0.0420343
POU5F1.hg38.10000	0.0495058	0.0446972
PPARD.hg38.10000	0.123943	0.0484628
PPARG.hg38.10000	0.0473202	0.0428817
PRDM1.hg38.10000	0.0563468	0.0597793
PRDM14.hg38.10000	0.107794	0.0518238
PRDM6.hg38.10000	0.102224	0.0511601
PRDM9.hg38.10000	0.111604	0.0515086
PROX1.hg38.10000	0.0808159	0.0442052
RARA.hg38.10000	0.0844602	0.0504483
RARG.hg38.10000	0.0690123	0.0451391
RBAK.hg38.10000	0.100577	0.0417557
RBPJ.hg38.10000	0.0758811	0.0563657
REL.hg38.10000	0.0606324	0.044455
RELA.hg38.10000	0.0575351	0.0456961
RELB.hg38.10000	0.0474806	0.0453157
REST.hg38.10000	0.0764544	0.0419403
RFX1.hg38.10000	0.0568452	0.0464984
RFX5.hg38.10000	0.0499353	0.0437834
RUNX1.hg38.10000	0.0730687	0.0494748
RUNX2.hg38.10000	0.0600586	0.0390066
RUNX3.hg38.10000	0.0477885	0.042247
RXRA.hg38.10000	0.0596733	0.0469691
RXRB.hg38.10000	0.044645	0.0438757
SCRT1.hg38.10000	0.0535977	0.0395913
SCRT2.hg38.10000	0.0498846	0.0415536
SETDB1.hg38.10000	0.0796055	0.0458788
SIX2.hg38.10000	0.0476484	0.0417314
SIX5.hg38.10000	0.0572814	0.0551426
SMAD1.hg38.10000	0.059571	0.0432136
SMAD3.hg38.10000	0.0585302	0.0485155
SMAD4.hg38.10000	0.0750988	0.0480188
SMAD5.hg38.10000	0.101106	0.0594422
SNAI2.hg38.10000	0.0907381	0.0396147
SOX13.hg38.10000	0.0459866	0.0428134
SOX17.hg38.10000	0.0577221	0.0437524
SOX2.hg38.10000	0.0533933	0.045148
SOX4.hg38.10000	0.106088	0.0533111
SOX5.hg38.10000	0.0444221	0.0461147
SOX6.hg38.10000	0.0518944	0.0458395
SOX9.hg38.10000	0.0578309	0.0441364
SP1.hg38.10000	0.0780993	0.0607177
SP2.hg38.10000	0.0957354	0.0526339
SP4.hg38.10000	0.0947273	0.0557164
SP5.hg38.10000	0.101512	0.0536741
SP7.hg38.10000	0.0454978	0.0450845
SPDEF.hg38.10000	0.171239	0.0456806
SPI1.hg38.10000	0.0526438	0.0577521
SPIB.hg38.10000	0.050552	0.0447395
SREBF2.hg38.10000	0.0675824	0.0481854
SRF.hg38.10000	0.0629086	0.0483872
STAT1.hg38.10000	0.0587795	0.0485384
STAT2.hg38.10000	0.0584683	0.048895
STAT3.hg38.10000	0.0536268	0.0451359
STAT4.hg38.10000	0.0574133	0.0473312
STAT5A.hg38.10000	0.0504423	0.043466
STAT5B.hg38.10000	0.0475847	0.04591
STAT6.hg38.10000	0.0659046	0.0488013
T.hg38.10000	0.0712248	0.0433963
TAL1.hg38.10000	0.0571686	0.0460113
TBP.hg38.10000	0.077189	0.0569179
TBX2.hg38.10000	0.0499954	0.0422744
TBX21.hg38.10000	0.0521404	0.0468536
TBX5.hg38.10000	0.078268	0.0449938
TCF12.hg38.10000	0.0736569	0.0473557
TCF3.hg38.10000	0.0844198	0.0432423
TCF4.hg38.10000	0.0962702	0.0456526
TCF7.hg38.10000	0.0449206	0.0440963
TCF7L1.hg38.10000	0.0822174	0.0622831
TCF7L2.hg38.10000	0.0572011	0.0397583
TEAD1.hg38.10000	0.0429615	0.0405072
TEAD3.hg38.10000	0.0770892	0.040224
TEAD4.hg38.10000	0.0524357	0.0402098
TET3.hg38.10000	0.0440921	0.0462315
TFAP2A.hg38.10000	0.0964966	0.0485789
TFAP2C.hg38.10000	0.0986743	0.0530386
TFAP4.hg38.10000	0.0728582	0.0441505
TFDP1.hg38.10000	0.0823513	0.0543393
TFE3.hg38.10000	0.0573905	0.0494151
TFEB.hg38.10000	0.0478957	0.0431365
THAP11.hg38.10000	0.0624388	0.0471441
THRB.hg38.10000	0.0584045	0.0450037
TLX1.hg38.10000	0.0501107	0.0436274
TP53.hg38.10000	0.0728484	0.0499045
TP63.hg38.10000	0.0801113	0.0470833
TP73.hg38.10000	0.08368	0.0389695
TRPS1.hg38.10000	0.0738037	0.0503938
TWIST1.hg38.10000	0.0563127	0.042554
USF1.hg38.10000	0.0694348	0.0464657
USF2.hg38.10000	0.0698668	0.0446954
VDR.hg38.10000	0.0581415	0.0488996
VEZF1.hg38.10000	0.0716663	0.0485711
WT1.hg38.10000	0.246589	0.0523065
XBP1.hg38.10000	0.229473	0.05461
YY1.hg38.10000	0.075195	0.0544962
YY2.hg38.10000	0.0778301	0.0440713
ZBTB11.hg38.10000	0.0650043	0.08399
ZBTB14.hg38.10000	0.114644	0.0768331
ZBTB16.hg38.10000	0.0495361	0.0512134
ZBTB17.hg38.10000	0.0726373	0.0407273
ZBTB2.hg38.10000	0.0658051	0.0519255
ZBTB20.hg38.10000	0.104182	0.0535927
ZBTB26.hg38.10000	0.113726	0.064246
ZBTB33.hg38.10000	0.0755506	0.0506656
ZBTB42.hg38.10000	0.0821381	0.0468665
ZBTB48.hg38.10000	0.153497	0.0502119
ZBTB6.hg38.10000	0.0886298	0.0493136
ZBTB7A.hg38.10000	0.107933	0.0600823
ZEB1.hg38.10000	0.0768288	0.0532198
ZEB2.hg38.10000	0.0517052	0.0428004
ZFHX2.hg38.10000	0.0960157	0.0443112
ZFHX3.hg38.10000	0.0562159	0.0462903
ZFP1.hg38.10000	0.0451337	0.0448305
ZFP42.hg38.10000	0.0938262	0.0685065
ZFP64.hg38.10000	0.045093	0.0417907
ZFX.hg38.10000	0.148022	0.0854903
ZIC2.hg38.10000	0.0782221	0.0458245
ZIM3.hg38.10000	0.0636965	0.0491342
ZKSCAN1.hg38.10000	0.0446344	0.0432377
ZNF121.hg38.10000	0.0929001	0.0473404
ZNF143.hg38.10000	0.0662135	0.0523051
ZNF146.hg38.10000	0.0889711	0.0515852
ZNF18.hg38.10000	0.074932	0.0433757
ZNF184.hg38.10000	0.046065	0.04303
ZNF217.hg38.10000	0.0617871	0.0529191
ZNF22.hg38.10000	0.0611361	0.0491901
ZNF24.hg38.10000	0.0513914	0.0432851
ZNF263.hg38.10000	0.129428	0.0471436
ZNF264.hg38.10000	0.043586	0.0461018
ZNF274.hg38.10000	0.144937	0.0476908
ZNF280A.hg38.10000	0.057722	0.0491804
ZNF3.hg38.10000	0.060186	0.0492241
ZNF316.hg38.10000	0.0401664	0.0414746
ZNF317.hg38.10000	0.0563852	0.0473155
ZNF324.hg38.10000	0.0551399	0.0413644
ZNF335.hg38.10000	0.097742	0.0550634
ZNF341.hg38.10000	0.101006	0.0561469
ZNF35.hg38.10000	0.0465873	0.042954
ZNF382.hg38.10000	0.0538846	0.0580212
ZNF384.hg38.10000	0.0658473	0.08586
ZNF444.hg38.10000	0.068411	0.0449831
ZNF449.hg38.10000	0.0471106	0.0449045
ZNF467.hg38.10000	0.0956434	0.0635741
ZNF486.hg38.10000	0.0975111	0.042123
ZNF490.hg38.10000	0.0524825	0.0506528
ZNF554.hg38.10000	0.0736877	0.0420173
ZNF574.hg38.10000	0.0593711	0.0476486
ZNF580.hg38.10000	0.0813427	0.0443332
ZNF652.hg38.10000	0.0436206	0.0449628
ZNF680.hg38.10000	0.049865	0.0488487
ZNF701.hg38.10000	0.065343	0.047551
ZNF768.hg38.10000	0.0516305	0.0469513
ZNF770.hg38.10000	0.124269	0.0413937
ZNF778.hg38.10000	0.0589874	0.0457194
ZNF792.hg38.10000	0.0630988	0.0478722
ZSCAN16.hg38.10000	0.0718864	0.0534078
ZSCAN22.hg38.10000	0.0779908	0.0474029
ZSCAN4.hg38.10000	0.136473	0.122184
ZSCAN9.hg38.10000	0.0558404	0.0511585

## Sheet: 2g_MAD
site_name	central_coverage_MAD_uncorrected	central_coverage_MAD_GC_corrected
AHR.hg38.10000	0.0241582	0.0131898
AR.hg38.10000	0.0149569	0.0139488
ARID3A.hg38.10000	0.0180176	0.0148714
ARNT.hg38.10000	0.0245087	0.0145439
ARNTL.hg38.10000	0.0497896	0.0156955
ASCL1.hg38.10000	0.0396668	0.0131374
ASCL2.hg38.10000	0.0220475	0.0147731
ATF1.hg38.10000	0.0276712	0.0198845
ATF2.hg38.10000	0.0143654	0.0128555
ATF3.hg38.10000	0.0272314	0.0176421
ATF4.hg38.10000	0.0132374	0.013355
ATF7.hg38.10000	0.0137457	0.0137756
BACH1.hg38.10000	0.0266898	0.0166336
BACH2.hg38.10000	0.0199049	0.0146606
BATF.hg38.10000	0.0187991	0.0136448
BATF3.hg38.10000	0.0190055	0.0154108
BCL11A.hg38.10000	0.025501	0.0133635
BCL11B.hg38.10000	0.0380279	0.020439
BCL6.hg38.10000	0.0214638	0.0158849
BHLHE40.hg38.10000	0.0336613	0.0184623
BPTF.hg38.10000	0.0162246	0.00988582
CDX2.hg38.10000	0.0192104	0.0171205
CEBPA.hg38.10000	0.0262861	0.0224949
CEBPB.hg38.10000	0.016887	0.0147112
CEBPD.hg38.10000	0.0228877	0.0163651
CEBPG.hg38.10000	0.0144027	0.0148817
CLOCK.hg38.10000	0.0510063	0.0231767
CREB1.hg38.10000	0.0316456	0.0248457
CREM.hg38.10000	0.0298729	0.0215093
CTCF.hg38.10000	0.0270517	0.0261388
CTCFL.hg38.10000	0.035458	0.0237702
CXXC1.hg38.10000	0.0593712	0.024164
DDIT3.hg38.10000	0.0152848	0.0137513
DUX4.hg38.10000	0.0167975	0.0142678
E2F1.hg38.10000	0.0368406	0.0274096
E2F4.hg38.10000	0.0355261	0.0229614
E2F6.hg38.10000	0.041315	0.0188287
E2F7.hg38.10000	0.022686	0.0162199
E2F8.hg38.10000	0.0222688	0.0138421
E4F1.hg38.10000	0.0300335	0.0159021
EBF1.hg38.10000	0.0292987	0.014335
EBF3.hg38.10000	0.0175077	0.0153001
EGR1.hg38.10000	0.0377389	0.0182213
EGR2.hg38.10000	0.0467646	0.0255185
EGR3.hg38.10000	0.0417928	0.01804
EHF.hg38.10000	0.0218626	0.0150239
ELF1.hg38.10000	0.0313845	0.0204427
ELF3.hg38.10000	0.0172639	0.0124006
ELF4.hg38.10000	0.0228069	0.0137596
ELK3.hg38.10000	0.0396887	0.0142983
ELK4.hg38.10000	0.0286277	0.0160408
EOMES.hg38.10000	0.0300163	0.0141034
EPAS1.hg38.10000	0.0303011	0.0150438
ERF.hg38.10000	0.0137187	0.0128236
ERG.hg38.10000	0.0343181	0.0215056
ESR1.hg38.10000	0.0280391	0.014043
ESR2.hg38.10000	0.0387298	0.0148872
ESRRA.hg38.10000	0.0234698	0.0149125
ETS1.hg38.10000	0.0342953	0.0192551
ETV1.hg38.10000	0.0261215	0.0163442
ETV2.hg38.10000	0.0356375	0.0131542
ETV4.hg38.10000	0.0276681	0.0138215
ETV5.hg38.10000	0.0327442	0.0182396
ETV6.hg38.10000	0.0244231	0.0174412
FEZF1.hg38.10000	0.0190501	0.0129533
FLI1.hg38.10000	0.0260444	0.015911
FOS.hg38.10000	0.0228175	0.017323
FOSB.hg38.10000	0.0297988	0.0169654
FOSL1.hg38.10000	0.0220655	0.0148507
FOSL2.hg38.10000	0.021253	0.0156309
FOXA1.hg38.10000	0.0174064	0.0157447
FOXA2.hg38.10000	0.0229304	0.017521
FOXA3.hg38.10000	0.0235374	0.0159823
FOXH1.hg38.10000	0.0373805	0.0139538
FOXK1.hg38.10000	0.0558164	0.0452257
FOXK2.hg38.10000	0.0279338	0.0177623
FOXM1.hg38.10000	0.020465	0.0174989
FOXO1.hg38.10000	0.0258909	0.0132702
FOXO3.hg38.10000	0.0305583	0.0152714
FOXP1.hg38.10000	0.0229884	0.0169904
FOXP3.hg38.10000	0.0273994	0.0141459
GABPA.hg38.10000	0.0332842	0.0204867
GATA1.hg38.10000	0.027504	0.0211147
GATA2.hg38.10000	0.017062	0.0141017
GATA3.hg38.10000	0.0191524	0.0140464
GATA4.hg38.10000	0.0241896	0.0148154
GATA6.hg38.10000	0.0221834	0.0133892
GFI1.hg38.10000	0.0394444	0.01198
GFI1B.hg38.10000	0.0166054	0.0157467
GLIS1.hg38.10000	0.0377394	0.0131887
GLIS2.hg38.10000	0.0544159	0.0154451
GLIS3.hg38.10000	0.0510533	0.0147479
GMEB2.hg38.10000	0.0324378	0.0215567
GRHL2.hg38.10000	0.024324	0.0140706
HAND2.hg38.10000	0.0276412	0.0143337
HES1.hg38.10000	0.019153	0.0207412
HES2.hg38.10000	0.0188984	0.0161256
HEY1.hg38.10000	0.0391016	0.0220916
HIC1.hg38.10000	0.0352718	0.0130885
HIF1A.hg38.10000	0.031192	0.0201537
HIF3A.hg38.10000	0.0386088	0.0147802
HLF.hg38.10000	0.0194183	0.0150462
HMBOX1.hg38.10000	0.0280555	0.0160005
HMG20A.hg38.10000	0.0237329	0.0165401
HMGA1.hg38.10000	0.0258983	0.0341017
HNF1A.hg38.10000	0.0173288	0.01301
HNF1B.hg38.10000	0.0152718	0.0120459
HNF4A.hg38.10000	0.030544	0.0164854
HNF4G.hg38.10000	0.019928	0.0149678
HOMEZ.hg38.10000	0.0333609	0.0181583
HOXA2.hg38.10000	0.0146385	0.0123941
HOXA6.hg38.10000	0.0283333	0.0176991
HOXA9.hg38.10000	0.0256478	0.0145362
HOXB13.hg38.10000	0.0288594	0.0116747
HOXC5.hg38.10000	0.028229	0.01629
HOXC9.hg38.10000	0.0164741	0.0136566
HSF1.hg38.10000	0.0246049	0.0124725
IKZF1.hg38.10000	0.0305679	0.015301
IKZF2.hg38.10000	0.0244053	0.0158702
IKZF5.hg38.10000	0.0349243	0.0185046
IRF1.hg38.10000	0.0194346	0.0187295
IRF2.hg38.10000	0.0268554	0.0194547
IRF3.hg38.10000	0.0174799	0.0106464
IRF4.hg38.10000	0.0230515	0.0153757
ISL1.hg38.10000	0.0167315	0.0139416
JUN.hg38.10000	0.0278906	0.0167142
JUNB.hg38.10000	0.019502	0.0157445
JUND.hg38.10000	0.024843	0.0164682
KDM2B.hg38.10000	0.0749062	0.0224318
KLF1.hg38.10000	0.0408294	0.0162571
KLF10.hg38.10000	0.0302037	0.0193425
KLF11.hg38.10000	0.0345048	0.0205239
KLF15.hg38.10000	0.0432081	0.0213797
KLF16.hg38.10000	0.0261897	0.0217083
KLF4.hg38.10000	0.0387404	0.013495
KLF5.hg38.10000	0.0315222	0.0171268
KLF6.hg38.10000	0.0271358	0.0152206
KLF9.hg38.10000	0.036112	0.0185025
KMT2A.hg38.10000	0.0636718	0.0246031
LEF1.hg38.10000	0.0256689	0.0201455
LYL1.hg38.10000	0.0282012	0.0166615
MAF.hg38.10000	0.0251369	0.0198056
MAFF.hg38.10000	0.0183303	0.0178939
MAFG.hg38.10000	0.0174061	0.0166896
MAFK.hg38.10000	0.0184235	0.0191236
MAX.hg38.10000	0.0358164	0.0231225
MAZ.hg38.10000	0.0454063	0.0211949
MBD2.hg38.10000	0.0399351	0.0172903
MECOM.hg38.10000	0.028873	0.0198106
MECP2.hg38.10000	0.0435574	0.0146877
MEF2A.hg38.10000	0.0142355	0.0118635
MEF2B.hg38.10000	0.0143873	0.0122948
MEF2C.hg38.10000	0.0110356	0.0104766
MEIS1.hg38.10000	0.0184185	0.0140345
MEIS2.hg38.10000	0.0211622	0.0154533
MITF.hg38.10000	0.038595	0.0147469
MIXL1.hg38.10000	0.0235417	0.0190996
MLX.hg38.10000	0.0287719	0.0171396
MNT.hg38.10000	0.0328951	0.0194142
MSC.hg38.10000	0.0167121	0.0126327
MXI1.hg38.10000	0.03699	0.0197269
MYB.hg38.10000	0.022136	0.0146627
MYBL2.hg38.10000	0.025917	0.0166742
MYC.hg38.10000	0.0396136	0.0232944
MYCN.hg38.10000	0.039078	0.0225231
MYF5.hg38.10000	0.0496214	0.0163505
MYNN.hg38.10000	0.0240707	0.0165726
MYOD1.hg38.10000	0.0495115	0.0130797
MYOG.hg38.10000	0.0418562	0.0154183
MYRF.hg38.10000	0.0384149	0.0175069
NANOG.hg38.10000	0.0245385	0.0141667
NEUROD1.hg38.10000	0.0202338	0.0134159
NEUROG2.hg38.10000	0.0435996	0.0143457
NFATC1.hg38.10000	0.0391723	0.018261
NFATC3.hg38.10000	0.0363241	0.0111849
NFE2.hg38.10000	0.0265496	0.0216517
NFE2L2.hg38.10000	0.0161325	0.014771
NFIA.hg38.10000	0.0294904	0.014896
NFIB.hg38.10000	0.0253546	0.0109285
NFIC.hg38.10000	0.0283514	0.014235
NFIL3.hg38.10000	0.0199419	0.0155203
NFKB1.hg38.10000	0.0198651	0.0131036
NFKB2.hg38.10000	0.0244526	0.0132377
NFYA.hg38.10000	0.0470652	0.0269606
NFYC.hg38.10000	0.0344903	0.0204265
NKX2-1.hg38.10000	0.0321937	0.0172863
NKX2-5.hg38.10000	0.0331654	0.015297
NKX3-1.hg38.10000	0.0209591	0.0146112
NR1H2.hg38.10000	0.0239864	0.0149638
NR1H3.hg38.10000	0.0213187	0.0147843
NR2C2.hg38.10000	0.0422765	0.0223304
NR2F1.hg38.10000	0.0337895	0.0126768
NR2F2.hg38.10000	0.0253898	0.0126741
NR2F6.hg38.10000	0.0258065	0.0138737
NR3C1.hg38.10000	0.0222673	0.0160259
NR4A1.hg38.10000	0.0219514	0.0150695
NR5A2.hg38.10000	0.0332154	0.0128294
NRF1.hg38.10000	0.037051	0.0203434
ONECUT2.hg38.10000	0.0326731	0.0124837
OSR2.hg38.10000	0.0229608	0.0120066
OTX2.hg38.10000	0.0195955	0.0156441
OVOL2.hg38.10000	0.0134765	0.0121884
PATZ1.hg38.10000	0.0404338	0.0175361
PAX3.hg38.10000	0.0241803	0.0174627
PAX5.hg38.10000	0.0294529	0.0114426
PAX7.hg38.10000	0.022902	0.0179084
PBX1.hg38.10000	0.0257008	0.011533
PBX2.hg38.10000	0.0188132	0.0135835
PBX3.hg38.10000	0.0248802	0.0170423
PBX4.hg38.10000	0.0274662	0.0202589
PDX1.hg38.10000	0.0241759	0.0141475
PGR.hg38.10000	0.025678	0.0177528
PHOX2B.hg38.10000	0.0371417	0.0395724
PITX3.hg38.10000	0.0234013	0.0137894
PKNOX1.hg38.10000	0.0230966	0.0146058
PLAG1.hg38.10000	0.0392937	0.0142086
POU2F1.hg38.10000	0.0158455	0.0147784
POU2F2.hg38.10000	0.0250902	0.014674
POU3F2.hg38.10000	0.0566664	0.0195009
POU5F1.hg38.10000	0.020633	0.0129879
PPARD.hg38.10000	0.0687775	0.0275844
PPARG.hg38.10000	0.0250273	0.0153573
PRDM1.hg38.10000	0.0256308	0.0244278
PRDM14.hg38.10000	0.0415331	0.0115576
PRDM6.hg38.10000	0.027917	0.0159576
PRDM9.hg38.10000	0.0496965	0.0215141
PROX1.hg38.10000	0.0351064	0.0148478
RARA.hg38.10000	0.0367008	0.0164938
RARG.hg38.10000	0.0308951	0.0159837
RBAK.hg38.10000	0.0621637	0.0324825
RBPJ.hg38.10000	0.0347878	0.022263
REL.hg38.10000	0.024233	0.012798
RELA.hg38.10000	0.0262948	0.016499
RELB.hg38.10000	0.018316	0.0115818
REST.hg38.10000	0.0301659	0.0155361
RFX1.hg38.10000	0.0241955	0.0134934
RFX5.hg38.10000	0.0254624	0.0173645
RUNX1.hg38.10000	0.0300741	0.0196966
RUNX2.hg38.10000	0.0250328	0.0123025
RUNX3.hg38.10000	0.0197025	0.0130098
RXRA.hg38.10000	0.0308384	0.0186556
RXRB.hg38.10000	0.0247781	0.0155905
SCRT1.hg38.10000	0.0221649	0.0109591
SCRT2.hg38.10000	0.0215754	0.0124004
SETDB1.hg38.10000	0.0357291	0.0150764
SIX2.hg38.10000	0.0196162	0.0103245
SIX5.hg38.10000	0.0249931	0.0183642
SMAD1.hg38.10000	0.0264376	0.0173487
SMAD3.hg38.10000	0.0282972	0.0168908
SMAD4.hg38.10000	0.0339062	0.014822
SMAD5.hg38.10000	0.0335211	0.0150397
SNAI2.hg38.10000	0.0352701	0.0117469
SOX13.hg38.10000	0.0262983	0.0158979
SOX17.hg38.10000	0.0245633	0.0128765
SOX2.hg38.10000	0.0245171	0.0141452
SOX4.hg38.10000	0.0389768	0.0135467
SOX5.hg38.10000	0.0220388	0.0161774
SOX6.hg38.10000	0.0239122	0.0167576
SOX9.hg38.10000	0.0229675	0.0164542
SP1.hg38.10000	0.0396588	0.0313151
SP2.hg38.10000	0.0431349	0.0220693
SP4.hg38.10000	0.044189	0.0211317
SP5.hg38.10000	0.0431634	0.0187184
SP7.hg38.10000	0.0156278	0.0124515
SPDEF.hg38.10000	0.0666869	0.0148996
SPI1.hg38.10000	0.0377055	0.0337021
SPIB.hg38.10000	0.0301239	0.0229091
SREBF2.hg38.10000	0.0277116	0.0164306
SRF.hg38.10000	0.0269295	0.0225463
STAT1.hg38.10000	0.0261104	0.0193504
STAT2.hg38.10000	0.0227441	0.013056
STAT3.hg38.10000	0.022744	0.0150376
STAT4.hg38.10000	0.0244369	0.0126065
STAT5A.hg38.10000	0.0220916	0.0156789
STAT5B.hg38.10000	0.0169206	0.0130988
STAT6.hg38.10000	0.0301045	0.0170251
T.hg38.10000	0.0291195	0.0121707
TAL1.hg38.10000	0.0296681	0.0230088
TBP.hg38.10000	0.0317768	0.0186177
TBX2.hg38.10000	0.020182	0.0141766
TBX21.hg38.10000	0.0231679	0.0157867
TBX5.hg38.10000	0.0344626	0.0159534
TCF12.hg38.10000	0.0330756	0.0193259
TCF3.hg38.10000	0.0358279	0.0154052
TCF4.hg38.10000	0.041671	0.0139774
TCF7.hg38.10000	0.0196325	0.0136565
TCF7L1.hg38.10000	0.034451	0.0181142
TCF7L2.hg38.10000	0.0232789	0.0119984
TEAD1.hg38.10000	0.018452	0.0128875
TEAD3.hg38.10000	0.0340095	0.0153767
TEAD4.hg38.10000	0.0247901	0.0148633
TET3.hg38.10000	0.0190546	0.0141954
TFAP2A.hg38.10000	0.0410999	0.0150349
TFAP2C.hg38.10000	0.0397648	0.0151356
TFAP4.hg38.10000	0.0320114	0.0182969
TFDP1.hg38.10000	0.0366285	0.0208186
TFE3.hg38.10000	0.0270176	0.0163318
TFEB.hg38.10000	0.0203603	0.0133375
THAP11.hg38.10000	0.027982	0.0177579
THRB.hg38.10000	0.0277995	0.0144967
TLX1.hg38.10000	0.0152091	0.0131239
TP53.hg38.10000	0.0257739	0.0136208
TP63.hg38.10000	0.0310647	0.0130039
TP73.hg38.10000	0.0300671	0.0115841
TRPS1.hg38.10000	0.0299436	0.0148155
TWIST1.hg38.10000	0.0205819	0.0134885
USF1.hg38.10000	0.033107	0.0161379
USF2.hg38.10000	0.0332668	0.0168657
VDR.hg38.10000	0.0262477	0.0159744
VEZF1.hg38.10000	0.0249026	0.0160732
WT1.hg38.10000	0.0688388	0.0214552
XBP1.hg38.10000	0.0874536	0.0210775
YY1.hg38.10000	0.0294108	0.0180437
YY2.hg38.10000	0.0301789	0.0118793
ZBTB11.hg38.10000	0.0212327	0.0125498
ZBTB14.hg38.10000	0.0578587	0.0281476
ZBTB16.hg38.10000	0.0167742	0.0137562
ZBTB17.hg38.10000	0.0293256	0.0130272
ZBTB2.hg38.10000	0.0285197	0.0259199
ZBTB20.hg38.10000	0.0386912	0.0139498
ZBTB26.hg38.10000	0.0494383	0.0217596
ZBTB33.hg38.10000	0.0335736	0.0158041
ZBTB42.hg38.10000	0.0379414	0.0170764
ZBTB48.hg38.10000	0.0562143	0.0140057
ZBTB6.hg38.10000	0.0351859	0.0112687
ZBTB7A.hg38.10000	0.0429862	0.0199587
ZEB1.hg38.10000	0.0338774	0.0152501
ZEB2.hg38.10000	0.0286336	0.0165974
ZFHX2.hg38.10000	0.047626	0.0284736
ZFHX3.hg38.10000	0.0121158	0.00943552
ZFP1.hg38.10000	0.0229905	0.0163356
ZFP42.hg38.10000	0.0444265	0.0188775
ZFP64.hg38.10000	0.0192149	0.0148104
ZFX.hg38.10000	0.0610117	0.0233565
ZIC2.hg38.10000	0.0302366	0.0120439
ZIM3.hg38.10000	0.0126068	0.0108895
ZKSCAN1.hg38.10000	0.0199588	0.015889
ZNF121.hg38.10000	0.0230274	0.0167582
ZNF143.hg38.10000	0.0297733	0.0204209
ZNF146.hg38.10000	0.0425276	0.0359984
ZNF18.hg38.10000	0.0291558	0.0133788
ZNF184.hg38.10000	0.0307929	0.0278718
ZNF217.hg38.10000	0.0237664	0.0128791
ZNF22.hg38.10000	0.0197205	0.02362
ZNF24.hg38.10000	0.0168512	0.0158283
ZNF263.hg38.10000	0.0553853	0.0163496
ZNF264.hg38.10000	0.015455	0.00998456
ZNF274.hg38.10000	0.0628159	0.0188871
ZNF280A.hg38.10000	0.012675	0.0143424
ZNF3.hg38.10000	0.0257669	0.0125222
ZNF316.hg38.10000	0.0108881	0.0121729
ZNF317.hg38.10000	0.0167273	0.0138898
ZNF324.hg38.10000	0.0251406	0.015019
ZNF335.hg38.10000	0.0338858	0.0143018
ZNF341.hg38.10000	0.0390135	0.0164155
ZNF35.hg38.10000	0.0140906	0.0140039
ZNF382.hg38.10000	0.0171097	0.0159164
ZNF384.hg38.10000	0.0386211	0.0429577
ZNF444.hg38.10000	0.0311559	0.0217642
ZNF449.hg38.10000	0.0154863	0.0107601
ZNF467.hg38.10000	0.0411815	0.0207537
ZNF486.hg38.10000	0.0406431	0.0214201
ZNF490.hg38.10000	0.0152833	0.0134801
ZNF554.hg38.10000	0.0328721	0.0168023
ZNF574.hg38.10000	0.0267401	0.0199989
ZNF580.hg38.10000	0.0349608	0.0192752
ZNF652.hg38.10000	0.0201124	0.0148909
ZNF680.hg38.10000	0.0233962	0.0135771
ZNF701.hg38.10000	0.0280548	0.0130964
ZNF768.hg38.10000	0.0175968	0.0161611
ZNF770.hg38.10000	0.0371504	0.0148425
ZNF778.hg38.10000	0.0258357	0.0155094
ZNF792.hg38.10000	0.0302683	0.0175865
ZSCAN16.hg38.10000	0.0253629	0.0311898
ZSCAN22.hg38.10000	0.0380069	0.0174368
ZSCAN4.hg38.10000	0.104394	0.0919093
ZSCAN9.hg38.10000	0.0272088	0.0178765

## Sheet: 3a_DELFI
sample	sample_type	Stage	median_probability_cancer_1-2x_WGS	median_probability_cancer_ULP_WGS
Bile_Duct_Cancer_CGPLPA114	Bile_Duct_Cancer	II	0.43994	0.24745
Bile_Duct_Cancer_CGPLPA115	Bile_Duct_Cancer	IV	0.98416	0.99404
Bile_Duct_Cancer_CGPLPA117	Bile_Duct_Cancer	II	0.48294	0.31354
Bile_Duct_Cancer_CGPLPA118	Bile_Duct_Cancer	I	0.92899	0.973065
Bile_Duct_Cancer_CGPLPA122	Bile_Duct_Cancer	II	0.99971	0.99999
Bile_Duct_Cancer_CGPLPA124	Bile_Duct_Cancer	II	0.95844	0.98484
Bile_Duct_Cancer_CGPLPA125	Bile_Duct_Cancer	II	0.56037	0.81911
Bile_Duct_Cancer_CGPLPA126	Bile_Duct_Cancer	II	0.99981	1
Bile_Duct_Cancer_CGPLPA127	Bile_Duct_Cancer	IV	0.99978	1
Bile_Duct_Cancer_CGPLPA128	Bile_Duct_Cancer	II	0.81597	0.87629
Bile_Duct_Cancer_CGPLPA129	Bile_Duct_Cancer	II	0.97376	0.9985
Bile_Duct_Cancer_CGPLPA130	Bile_Duct_Cancer	II	0.94069	0.99283
Bile_Duct_Cancer_CGPLPA131	Bile_Duct_Cancer	II	0.44301	0.295215
Bile_Duct_Cancer_CGPLPA134	Bile_Duct_Cancer	II	0.984895	0.98809
Bile_Duct_Cancer_CGPLPA135	Bile_Duct_Cancer	I	0.73072	0.64139
Bile_Duct_Cancer_CGPLPA136	Bile_Duct_Cancer	II	0.982215	0.999865
Bile_Duct_Cancer_CGPLPA137	Bile_Duct_Cancer	II	0.74559	0.918185
Bile_Duct_Cancer_CGPLPA139	Bile_Duct_Cancer	IV	0.87451	0.94381
Bile_Duct_Cancer_CGPLPA140	Bile_Duct_Cancer	II	0.98601	0.99797
Bile_Duct_Cancer_CGPLPA141	Bile_Duct_Cancer	II	0.99998	1
Bile_Duct_Cancer_CGPLPA155	Bile_Duct_Cancer	II	0.95485	0.99607
Bile_Duct_Cancer_CGPLPA165	Bile_Duct_Cancer	I	0.73565	0.77133
Bile_Duct_Cancer_CGPLPA168	Bile_Duct_Cancer	II	0.999115	0.999775
Bile_Duct_Cancer_CGPLPA184	Bile_Duct_Cancer	II	0.99528	0.99989
Bile_Duct_Cancer_CGPLPA187	Bile_Duct_Cancer	II	0.984435	0.999905
Breast_Cancer_CGPLBR100	Breast_Cancer	III	0.87503	0.966185
Breast_Cancer_CGPLBR101	Breast_Cancer	II	0.683505	0.60996
Breast_Cancer_CGPLBR102	Breast_Cancer	II	0.80616	0.96622
Breast_Cancer_CGPLBR103	Breast_Cancer	II	0.41395	0.582335
Breast_Cancer_CGPLBR104	Breast_Cancer	II	0.98224	0.97626
Breast_Cancer_CGPLBR12	Breast_Cancer	III	0.61551	0.620645
Breast_Cancer_CGPLBR18	Breast_Cancer	III	0.90604	0.803335
Breast_Cancer_CGPLBR23	Breast_Cancer	II	0.53193	0.86402
Breast_Cancer_CGPLBR24	Breast_Cancer	II	0.99214	0.98992
Breast_Cancer_CGPLBR28	Breast_Cancer	III	0.69451	0.806825
Breast_Cancer_CGPLBR30	Breast_Cancer	II	0.99999	1
Breast_Cancer_CGPLBR31	Breast_Cancer	II	0.902125	0.999375
Breast_Cancer_CGPLBR32	Breast_Cancer	II	0.99306	0.99998
Breast_Cancer_CGPLBR33	Breast_Cancer	II	0.7673	0.47166
Breast_Cancer_CGPLBR34	Breast_Cancer	II	0.90195	0.885035
Breast_Cancer_CGPLBR35	Breast_Cancer	II	0.54188	0.29132
Breast_Cancer_CGPLBR36	Breast_Cancer	II	0.09562	0.02068
Breast_Cancer_CGPLBR37	Breast_Cancer	II	0.30198	0.275145
Breast_Cancer_CGPLBR38	Breast_Cancer	I	0.87861	0.52946
Breast_Cancer_CGPLBR40	Breast_Cancer	III	0.80956	0.95449
Breast_Cancer_CGPLBR41	Breast_Cancer	III	0.62267	0.91654
Breast_Cancer_CGPLBR45	Breast_Cancer	II	0.35355	0.58049
Breast_Cancer_CGPLBR46	Breast_Cancer	III	0.99339	0.994305
Breast_Cancer_CGPLBR47	Breast_Cancer	I	0.79499	0.98286
Breast_Cancer_CGPLBR48	Breast_Cancer	II	1	1
Breast_Cancer_CGPLBR49	Breast_Cancer	II	1	1
Breast_Cancer_CGPLBR50	Breast_Cancer	I	0.992605	0.999745
Breast_Cancer_CGPLBR51	Breast_Cancer	II	0.947535	0.99612
Breast_Cancer_CGPLBR52	Breast_Cancer	III	0.410535	0.24206
Breast_Cancer_CGPLBR55	Breast_Cancer	III	0.86575	0.96827
Breast_Cancer_CGPLBR56	Breast_Cancer	II	0.909875	0.956455
Breast_Cancer_CGPLBR57	Breast_Cancer	III	0.51148	0.43092
Breast_Cancer_CGPLBR59	Breast_Cancer	I	0.16761	0.46442
Breast_Cancer_CGPLBR60	Breast_Cancer	II	0.0983	0.0887
Breast_Cancer_CGPLBR61	Breast_Cancer	II	0.94019	0.99891
Breast_Cancer_CGPLBR63	Breast_Cancer	II	0.94863	0.99594
Breast_Cancer_CGPLBR65	Breast_Cancer	II	0.9696	0.99622
Breast_Cancer_CGPLBR68	Breast_Cancer	III	0.61967	0.83393
Breast_Cancer_CGPLBR69	Breast_Cancer	II	0.57357	0.53465
Breast_Cancer_CGPLBR70	Breast_Cancer	II	0.77519	0.95174
Breast_Cancer_CGPLBR71	Breast_Cancer	II	0.92433	0.97665
Breast_Cancer_CGPLBR72	Breast_Cancer	II	0.30183	0.04654
Breast_Cancer_CGPLBR73	Breast_Cancer	II	0.652445	0.57972
Breast_Cancer_CGPLBR76	Breast_Cancer	II	0.696705	0.95052
Breast_Cancer_CGPLBR81	Breast_Cancer	II	0.99999	1
Breast_Cancer_CGPLBR82	Breast_Cancer	I	0.985205	0.92862
Breast_Cancer_CGPLBR83	Breast_Cancer	II	0.998965	1
Breast_Cancer_CGPLBR84	Breast_Cancer	III	1	1
Breast_Cancer_CGPLBR87	Breast_Cancer	II	1	1
Breast_Cancer_CGPLBR88	Breast_Cancer	II	1	1
Breast_Cancer_CGPLBR90	Breast_Cancer	II	0.998985	0.999915
Breast_Cancer_CGPLBR91	Breast_Cancer	III	0.90017	0.76571
Breast_Cancer_CGPLBR92	Breast_Cancer	II	0.94245	0.9254
Breast_Cancer_CGPLBR93	Breast_Cancer	II	0.87031	0.99579
Colorectal_Cancer_CGCRC291	Colorectal_Cancer	IV	0.99991	0.999975
Colorectal_Cancer_CGCRC292	Colorectal_Cancer	IV	0.83172	0.42442
Colorectal_Cancer_CGCRC293	Colorectal_Cancer	IV	0.87554	0.96142
Colorectal_Cancer_CGCRC294	Colorectal_Cancer	II	0.905285	0.915405
Colorectal_Cancer_CGCRC296	Colorectal_Cancer	II	0.99781	0.99983
Colorectal_Cancer_CGCRC299	Colorectal_Cancer	I	0.98228	0.99659
Colorectal_Cancer_CGCRC300	Colorectal_Cancer	I	0.82761	0.724195
Colorectal_Cancer_CGCRC301	Colorectal_Cancer	I	0.544605	0.00534
Colorectal_Cancer_CGCRC302	Colorectal_Cancer	II	0.96199	0.96042
Colorectal_Cancer_CGCRC304	Colorectal_Cancer	II	0.902115	0.98838
Colorectal_Cancer_CGCRC305	Colorectal_Cancer	II	0.913865	0.352065
Colorectal_Cancer_CGCRC306	Colorectal_Cancer	II	0.99956	0.99998
Colorectal_Cancer_CGCRC307	Colorectal_Cancer	II	0.97254	0.916825
Colorectal_Cancer_CGCRC308	Colorectal_Cancer	III	0.919465	0.55839
Colorectal_Cancer_CGCRC311	Colorectal_Cancer	I	0.44899	0.13972
Colorectal_Cancer_CGCRC315	Colorectal_Cancer	III	0.512345	0.468075
Colorectal_Cancer_CGCRC316	Colorectal_Cancer	III	0.99748	0.99637
Colorectal_Cancer_CGCRC317	Colorectal_Cancer	III	0.99133	0.99996
Colorectal_Cancer_CGCRC318	Colorectal_Cancer	I	0.46074	0.29881
Colorectal_Cancer_CGCRC319	Colorectal_Cancer	III	0.99996	1
Colorectal_Cancer_CGCRC320	Colorectal_Cancer	I	0.5829	0.42899
Colorectal_Cancer_CGCRC321	Colorectal_Cancer	I	0.993	0.999925
Colorectal_Cancer_CGCRC333	Colorectal_Cancer	IV	1	1
Colorectal_Cancer_CGCRC336	Colorectal_Cancer	IV	1	1
Colorectal_Cancer_CGCRC338	Colorectal_Cancer	IV	0.99998	1
Colorectal_Cancer_CGCRC341	Colorectal_Cancer	IV	0.919975	0.940125
Colorectal_Cancer_CGCRC342	Colorectal_Cancer	IV	1	1
Duodenal_Cancer_CGPLPA113	Duodenal_Cancer	I	0.997525	1
Gastric_cancer_CGST102	Gastric_cancer	II	0.47599	0.29767
Gastric_cancer_CGST11	Gastric_cancer	IV	0.58513	0.841375
Gastric_cancer_CGST110	Gastric_cancer	III	0.520665	0.694105
Gastric_cancer_CGST114	Gastric_cancer	III	0.54099	0.208505
Gastric_cancer_CGST13	Gastric_cancer	II	0.97382	0.99973
Gastric_cancer_CGST131	Gastric_cancer	III	0.993075	0.955755
Gastric_cancer_CGST141	Gastric_cancer	III	0.13375	0.014
Gastric_cancer_CGST16	Gastric_cancer	III	0.99957	1
Gastric_cancer_CGST18	Gastric_cancer	II	0.297455	0.104815
Gastric_cancer_CGST21	Gastric_cancer	II	1	1
Gastric_cancer_CGST26	Gastric_cancer	IV	0.69792	0.17956
Gastric_cancer_CGST28	Gastric_cancer	X	0.77745	0.98918
Gastric_cancer_CGST30	Gastric_cancer	III	0.30742	0.16219
Gastric_cancer_CGST32	Gastric_cancer	II	0.88729	0.79264
Gastric_cancer_CGST33	Gastric_cancer	I	0.95414	0.9767
Gastric_cancer_CGST38	Gastric_cancer	0	0.99337	0.90232
Gastric_cancer_CGST39	Gastric_cancer	IV	0.99775	0.99978
Gastric_cancer_CGST41	Gastric_cancer	IV	0.93126	0.97043
Gastric_cancer_CGST45	Gastric_cancer	II	0.9994	0.99961
Gastric_cancer_CGST47	Gastric_cancer	I	0.986355	0.997565
Gastric_cancer_CGST48	Gastric_cancer	IV	0.99822	0.99687
Gastric_cancer_CGST53	Gastric_cancer	0	1	1
Gastric_cancer_CGST58	Gastric_cancer	III	0.81078	0.62261
Gastric_cancer_CGST67	Gastric_cancer	I	0.99516	0.99902
Gastric_cancer_CGST77	Gastric_cancer	IV	1	1
Gastric_cancer_CGST80	Gastric_cancer	III	0.96201	0.99772
Gastric_cancer_CGST81	Gastric_cancer	I	0.11516	0.00765
Healthy_CGPLH189	Healthy		0.465485	0.183685
Healthy_CGPLH190	Healthy		0.203555	0.135485
Healthy_CGPLH192	Healthy		0.0424	0.018165
Healthy_CGPLH193	Healthy		0.09437	0.208535
Healthy_CGPLH194	Healthy		0.05632	0.00353
Healthy_CGPLH196	Healthy		0.26802	0.05614
Healthy_CGPLH197	Healthy		0.47352	0.299915
Healthy_CGPLH198	Healthy		0.61188	0.09832
Healthy_CGPLH199	Healthy		0.70527	0.38079
Healthy_CGPLH200	Healthy		0.15176	0.00579
Healthy_CGPLH201	Healthy		0.41563	0.20898
Healthy_CGPLH202	Healthy		0.01594	0.001755
Healthy_CGPLH203	Healthy		0.44528	0.365895
Healthy_CGPLH205	Healthy		0.39447	0.91401
Healthy_CGPLH208	Healthy		0.61544	0.265085
Healthy_CGPLH209	Healthy		0.11868	0.32134
Healthy_CGPLH210	Healthy		0.12505	0.458875
Healthy_CGPLH211	Healthy		0.07605	0.00108
Healthy_CGPLH300	Healthy		0.13598	0.227875
Healthy_CGPLH307	Healthy		0.24172	0.29907
Healthy_CGPLH308	Healthy		0.11716	0.01005
Healthy_CGPLH309	Healthy		0.179	0.94206
Healthy_CGPLH310	Healthy		0.756145	0.4696
Healthy_CGPLH311	Healthy		0.40146	0.07188
Healthy_CGPLH314	Healthy		0.81398	0.63886
Healthy_CGPLH315	Healthy		0.160695	0.13471
Healthy_CGPLH316	Healthy		0.98576	0.99971
Healthy_CGPLH317	Healthy		0.33868	0.45468
Healthy_CGPLH319	Healthy		0.2671	0.87046
Healthy_CGPLH320	Healthy		0.939455	0.992435
Healthy_CGPLH322	Healthy		0.97139	0.99671
Healthy_CGPLH324	Healthy		0.025825	0
Healthy_CGPLH325	Healthy		0.263835	0.200085
Healthy_CGPLH326	Healthy		0.37034	0.29668
Healthy_CGPLH327	Healthy		0.329515	0.08834
Healthy_CGPLH328	Healthy		0.024925	0.00225
Healthy_CGPLH329	Healthy		0.08676	0.02404
Healthy_CGPLH330	Healthy		0.12811	0.037575
Healthy_CGPLH331	Healthy		0.06367	0.19893
Healthy_CGPLH333	Healthy		0.10254	0.548185
Healthy_CGPLH335	Healthy		0.14347	0.08903
Healthy_CGPLH336	Healthy		0.00798	0.000755
Healthy_CGPLH337	Healthy		0.10209	0.2205
Healthy_CGPLH338	Healthy		0.243035	0.070345
Healthy_CGPLH339	Healthy		0.16533	0.01364
Healthy_CGPLH340	Healthy		0.01761	0.00168
Healthy_CGPLH341	Healthy		0.44495	0.202905
Healthy_CGPLH342	Healthy		0.149655	0.00516
Healthy_CGPLH343	Healthy		0.02354	0.02223
Healthy_CGPLH344	Healthy		0.05042	0.019095
Healthy_CGPLH345	Healthy		0.00424	0.00991
Healthy_CGPLH346	Healthy		0.00229	2e-05
Healthy_CGPLH350	Healthy		0.001705	0.000225
Healthy_CGPLH351	Healthy		0.01047	2.5e-05
Healthy_CGPLH352	Healthy		0.00488	3e-05
Healthy_CGPLH353	Healthy		0.10329	0.084685
Healthy_CGPLH354	Healthy		0.00528	0.000105
Healthy_CGPLH355	Healthy		0.1538	0.208555
Healthy_CGPLH356	Healthy		0.05164	0.11867
Healthy_CGPLH357	Healthy		0.0184	0.01134
Healthy_CGPLH358	Healthy		0.04925	0.04639
Healthy_CGPLH360	Healthy		0.11467	0.00077
Healthy_CGPLH361	Healthy		0.454785	0.00255
Healthy_CGPLH362	Healthy		0.24058	0.02863
Healthy_CGPLH363	Healthy		0.35358	0.905105
Healthy_CGPLH364	Healthy		0.80052	0.80975
Healthy_CGPLH365	Healthy		0.12701	0.01446
Healthy_CGPLH366	Healthy		0.22037	0.204315
Healthy_CGPLH367	Healthy		0.40681	0.19169
Healthy_CGPLH368	Healthy		0.22429	0.64537
Healthy_CGPLH369	Healthy		0.271705	0.230285
Healthy_CGPLH370	Healthy		0.33811	0.319
Healthy_CGPLH371	Healthy		0.15265	0.80856
Healthy_CGPLH380	Healthy		0.003095	0.0005
Healthy_CGPLH381	Healthy		0.03842	0.00968
Healthy_CGPLH382	Healthy		0.131255	0.00615
Healthy_CGPLH383	Healthy		0.01219	0.03394
Healthy_CGPLH384	Healthy		0.08833	0.038475
Healthy_CGPLH385	Healthy		0.07981	0.01959
Healthy_CGPLH386	Healthy		0.293375	0.124665
Healthy_CGPLH387	Healthy		0.02575	0.11984
Healthy_CGPLH388	Healthy		0.016795	0.006445
Healthy_CGPLH389	Healthy		0.092525	0.00306
Healthy_CGPLH390	Healthy		0.07234	0.748235
Healthy_CGPLH391	Healthy		0.03778	0.0031
Healthy_CGPLH392	Healthy		0.10992	0.15388
Healthy_CGPLH393	Healthy		0.01901	0.02999
Healthy_CGPLH394	Healthy		0.155525	0.121455
Healthy_CGPLH395	Healthy		0.048745	0.06832
Healthy_CGPLH396	Healthy		0.27772	0.31344
Healthy_CGPLH398	Healthy		0.26821	0.55807
Healthy_CGPLH399	Healthy		0.0355	7e-05
Healthy_CGPLH400	Healthy		0.10501	0.023105
Healthy_CGPLH401	Healthy		0.11155	0.049695
Healthy_CGPLH402	Healthy		0.0011	1e-05
Healthy_CGPLH403	Healthy		0.00015	0
Healthy_CGPLH404	Healthy		0.000235	0
Healthy_CGPLH405	Healthy		0.0007	0
Healthy_CGPLH406	Healthy		0.0116	0.00852
Healthy_CGPLH407	Healthy		0.001585	2e-05
Healthy_CGPLH408	Healthy		0.01666	0.0046
Healthy_CGPLH409	Healthy		0.00449	0.00015
Healthy_CGPLH410	Healthy		0.01296	0.0031
Healthy_CGPLH411	Healthy		0.00961	0.00165
Healthy_CGPLH412	Healthy		0.03273	0.01685
Healthy_CGPLH413	Healthy		0.047075	0.001235
Healthy_CGPLH414	Healthy		0.0045	0.0004
Healthy_CGPLH415	Healthy		0.00024	0
Healthy_CGPLH416	Healthy		0.0025	9e-05
Healthy_CGPLH417	Healthy		0.00166	0
Healthy_CGPLH418	Healthy		0.00185	0.00017
Healthy_CGPLH419	Healthy		0.08929	0.001185
Healthy_CGPLH420	Healthy		0.0297	0.00157
Healthy_CGPLH422	Healthy		0.24989	0.05393
Healthy_CGPLH423	Healthy		0.01237	0.000175
Healthy_CGPLH424	Healthy		0.08847	0.312705
Healthy_CGPLH425	Healthy		0.02378	0.02432
Healthy_CGPLH426	Healthy		0.014	3e-05
Healthy_CGPLH427	Healthy		0.11912	0.01183
Healthy_CGPLH428	Healthy		0.05993	0.20584
Healthy_CGPLH429	Healthy		0.062085	0.097945
Healthy_CGPLH430	Healthy		0.02735	0.007885
Healthy_CGPLH431	Healthy		0.02822	0.015305
Healthy_CGPLH432	Healthy		0.059695	2.5e-05
Healthy_CGPLH434	Healthy		0.030705	0.00336
Healthy_CGPLH435	Healthy		0.02623	0.0002
Healthy_CGPLH436	Healthy		0.15309	0.19891
Healthy_CGPLH437	Healthy		0.01142	2e-05
Healthy_CGPLH438	Healthy		0.01857	0.000365
Healthy_CGPLH439	Healthy		0.01283	0.000295
Healthy_CGPLH440	Healthy		0.00139	4e-05
Healthy_CGPLH441	Healthy		0.05406	0.01665
Healthy_CGPLH442	Healthy		0.012025	0.01444
Healthy_CGPLH443	Healthy		0.03755	0.28809
Healthy_CGPLH444	Healthy		0.01577	0.01943
Healthy_CGPLH445	Healthy		0.01762	0.00632
Healthy_CGPLH446	Healthy		0.03885	0.00138
Healthy_CGPLH447	Healthy		0.04933	0.06342
Healthy_CGPLH448	Healthy		0.062785	0.001215
Healthy_CGPLH449	Healthy		0.022185	0.002595
Healthy_CGPLH450	Healthy		0.13795	0.00551
Healthy_CGPLH451	Healthy		0.01462	0.00198
Healthy_CGPLH452	Healthy		0.17365	0.20874
Healthy_CGPLH453	Healthy		0.44385	0.188155
Healthy_CGPLH455	Healthy		0.2462	0.62583
Healthy_CGPLH456	Healthy		0.02896	0.00186
Healthy_CGPLH457	Healthy		0.12653	0.01448
Healthy_CGPLH458	Healthy		0.08439	0.046665
Healthy_CGPLH459	Healthy		0.023715	0.001015
Healthy_CGPLH460	Healthy		0.01579	1e-05
Healthy_CGPLH463	Healthy		0.038725	0.086015
Healthy_CGPLH464	Healthy		0.10362	0.01728
Healthy_CGPLH465	Healthy		0.138175	0.10124
Healthy_CGPLH466	Healthy		0.09912	0.02943
Healthy_CGPLH467	Healthy		0.07517	0.09345
Healthy_CGPLH468	Healthy		0.21715	0.13781
Healthy_CGPLH469	Healthy		0.02799	0.09936
Healthy_CGPLH470	Healthy		0.31966	0.46386
Healthy_CGPLH471	Healthy		0.164825	0.115165
Healthy_CGPLH472	Healthy		0.712	0.4303
Healthy_CGPLH473	Healthy		0.132305	0.076865
Healthy_CGPLH474	Healthy		0.360065	0.434395
Healthy_CGPLH475	Healthy		0.08603	0.14673
Healthy_CGPLH476	Healthy		0.04051	0.00011
Healthy_CGPLH477	Healthy		0.09123	0.03103
Healthy_CGPLH478	Healthy		0.06949	0.03903
Healthy_CGPLH479	Healthy		0.07522	0.02644
Healthy_CGPLH480	Healthy		0.08953	0.41945
Healthy_CGPLH481	Healthy		0.06984	0.08411
Healthy_CGPLH482	Healthy		0.05577	0.01257
Healthy_CGPLH483	Healthy		0.18604	0.14503
Healthy_CGPLH484	Healthy		0.23311	0.44734
Healthy_CGPLH485	Healthy		0.01518	0.00032
Healthy_CGPLH486	Healthy		0.027505	0.003235
Healthy_CGPLH487	Healthy		0.02852	0.03999
Healthy_CGPLH488	Healthy		0.07914	0.03079
Healthy_CGPLH490	Healthy		0.3766	0.337855
Healthy_CGPLH491	Healthy		0.05126	0.01168
Healthy_CGPLH492	Healthy		0.01305	0.00466
Healthy_CGPLH493	Healthy		0.07552	0.17145
Healthy_CGPLH494	Healthy		0.41344	0.2032
Healthy_CGPLH495	Healthy		0.72486	0.71129
Healthy_CGPLH496	Healthy		0.13873	0.19694
Healthy_CGPLH497	Healthy		0.79566	0.33951
Healthy_CGPLH498	Healthy		0.17701	0.00141
Healthy_CGPLH499	Healthy		0.19447	0.31487
Healthy_CGPLH500	Healthy		0.127915	0.010205
Healthy_CGPLH501	Healthy		0.263605	0.624745
Healthy_CGPLH502	Healthy		0.06056	0.01898
Healthy_CGPLH503	Healthy		0.15285	0.10736
Healthy_CGPLH504	Healthy		0.29499	0.06433
Healthy_CGPLH505	Healthy		0.274025	0.296395
Healthy_CGPLH506	Healthy		0.31103	0.15867
Healthy_CGPLH507	Healthy		0.28643	0.02916
Healthy_CGPLH508	Healthy		0.35409	0.128465
Healthy_CGPLH509	Healthy		0.17125	0.41101
Healthy_CGPLH510	Healthy		0.25436	0.01081
Healthy_CGPLH511	Healthy		0.08175	0.01961
Healthy_CGPLH512	Healthy		0.08148	0.18483
Healthy_CGPLH513	Healthy		0.82729	0.55898
Healthy_CGPLH514	Healthy		0.12321	0.03232
Healthy_CGPLH515	Healthy		0.7682	0.555865
Healthy_CGPLH516	Healthy		0.28777	0.08156
Healthy_CGPLH517	Healthy		0.185455	0.276975
Healthy_CGPLH518	Healthy		0.30609	0.133095
Healthy_CGPLH519	Healthy		0.47407	0.23814
Healthy_CGPLH520	Healthy		0.727095	0.8646
Healthy_CGPLH625	Healthy		0.11825	0.05681
Healthy_CGPLH626	Healthy		0.22174	0.05853
Healthy_CGPLH639	Healthy		0.31907	0.21533
Healthy_CGPLH640	Healthy		0.19206	0.03167
Healthy_CGPLH642	Healthy		0.05207	0.032455
Healthy_CGPLH643	Healthy		0.026435	0.001215
Healthy_CGPLH644	Healthy		0.09608	0.40857
Healthy_CGPLH646	Healthy		0.03978	0.00677
Lung_Cancer_CGPLLU144	Lung_Cancer	II	0.999635	0.99999
Lung_Cancer_CGPLLU161	Lung_Cancer	II	0.99984	1
Lung_Cancer_CGPLLU162	Lung_Cancer	II	0.99996	1
Lung_Cancer_CGPLLU163	Lung_Cancer	II	1	1
Lung_Cancer_CGPLLU168	Lung_Cancer	I	0.99985	0.99966
Lung_Cancer_CGPLLU169	Lung_Cancer	I	0.98967	0.999385
Lung_Cancer_CGPLLU176	Lung_Cancer	I	0.659875	0.214825
Lung_Cancer_CGPLLU177	Lung_Cancer	II	0.93007	0.9502
Lung_Cancer_CGPLLU203	Lung_Cancer	II	0.99909	0.99697
Lung_Cancer_CGPLLU205	Lung_Cancer	II	0.9929	0.997955
Lung_Cancer_CGPLLU207	Lung_Cancer	II	0.95337	0.97376
Lung_Cancer_CGPLLU208	Lung_Cancer	II	0.999565	0.99998
Ovarian_Cancer_CGPLOV11	Ovarian_Cancer	IV	0.98083	0.994145
Ovarian_Cancer_CGPLOV12	Ovarian_Cancer	I	0.99571	0.99975
Ovarian_Cancer_CGPLOV13	Ovarian_Cancer	IV	0.989295	0.99995
Ovarian_Cancer_CGPLOV15	Ovarian_Cancer	III	0.995855	0.999405
Ovarian_Cancer_CGPLOV16	Ovarian_Cancer	III	0.9977	0.99998
Ovarian_Cancer_CGPLOV19	Ovarian_Cancer	II	1	1
Ovarian_Cancer_CGPLOV20	Ovarian_Cancer	II	0.987065	0.996665
Ovarian_Cancer_CGPLOV21	Ovarian_Cancer	IV	0.99589	0.99744
Ovarian_Cancer_CGPLOV22	Ovarian_Cancer	III	0.9881	0.98225
Ovarian_Cancer_CGPLOV23	Ovarian_Cancer	I	0.865935	0.730745
Ovarian_Cancer_CGPLOV24	Ovarian_Cancer	I	0.880555	0.95832
Ovarian_Cancer_CGPLOV25	Ovarian_Cancer	I	0.61556	0.90454
Ovarian_Cancer_CGPLOV26	Ovarian_Cancer	I	0.99882	0.99884
Ovarian_Cancer_CGPLOV28	Ovarian_Cancer	I	0.84778	0.993
Ovarian_Cancer_CGPLOV31	Ovarian_Cancer	III	0.85383	0.744585
Ovarian_Cancer_CGPLOV32	Ovarian_Cancer	I	0.989475	0.998315
Ovarian_Cancer_CGPLOV37	Ovarian_Cancer	I	0.83746	0.65717
Ovarian_Cancer_CGPLOV38	Ovarian_Cancer	I	0.99932	0.999965
Ovarian_Cancer_CGPLOV40	Ovarian_Cancer	IV	0.999125	0.999905
Ovarian_Cancer_CGPLOV41	Ovarian_Cancer	IV	0.807335	0.219255
Ovarian_Cancer_CGPLOV42	Ovarian_Cancer	I	0.97599	0.9914
Ovarian_Cancer_CGPLOV43	Ovarian_Cancer	I	0.69822	0.73588
Ovarian_Cancer_CGPLOV44	Ovarian_Cancer	I	0.99569	0.99526
Ovarian_Cancer_CGPLOV46	Ovarian_Cancer	I	0.93761	0.822995
Ovarian_Cancer_CGPLOV47	Ovarian_Cancer	I	0.917145	0.99659
Ovarian_Cancer_CGPLOV48	Ovarian_Cancer	I	0.600825	0.62557
Ovarian_Cancer_CGPLOV49	Ovarian_Cancer	III	0.98759	0.99422
Ovarian_Cancer_CGPLOV50	Ovarian_Cancer	III	0.93782	0.941015
Pancreatic_Cancer_CGPLPA112	Pancreatic_Cancer	II	0.49343	0.911
Pancreatic_Cancer_CGPLPA14	Pancreatic_Cancer	II	0.99817	0.991615
Pancreatic_Cancer_CGPLPA15	Pancreatic_Cancer	II	0.53423	0.180345
Pancreatic_Cancer_CGPLPA156	Pancreatic_Cancer	II	0.155745	0.030545
Pancreatic_Cancer_CGPLPA17	Pancreatic_Cancer	II	0.99999	1
Pancreatic_Cancer_CGPLPA23	Pancreatic_Cancer	II	1	1
Pancreatic_Cancer_CGPLPA25	Pancreatic_Cancer	II	0.27286	0.06539
Pancreatic_Cancer_CGPLPA26	Pancreatic_Cancer	II	0.63252	0.27264
Pancreatic_Cancer_CGPLPA28	Pancreatic_Cancer	II	0.92714	0.998205
Pancreatic_Cancer_CGPLPA33	Pancreatic_Cancer	II	0.9999	1
Pancreatic_Cancer_CGPLPA34	Pancreatic_Cancer	II	0.730585	0.773205
Pancreatic_Cancer_CGPLPA37	Pancreatic_Cancer	II	0.99981	0.999825
Pancreatic_Cancer_CGPLPA38	Pancreatic_Cancer	II	0.97908	0.9888
Pancreatic_Cancer_CGPLPA39	Pancreatic_Cancer	II	0.99485	0.999545
Pancreatic_Cancer_CGPLPA40	Pancreatic_Cancer	II	0.99935	0.99999
Pancreatic_Cancer_CGPLPA42	Pancreatic_Cancer	II	0.076235	0.04443
Pancreatic_Cancer_CGPLPA46	Pancreatic_Cancer	II	1	1
Pancreatic_Cancer_CGPLPA47	Pancreatic_Cancer	II	1	1
Pancreatic_Cancer_CGPLPA48	Pancreatic_Cancer	I	0.27948	0.04285
Pancreatic_Cancer_CGPLPA52	Pancreatic_Cancer	II	0.28183	0.20028
Pancreatic_Cancer_CGPLPA53	Pancreatic_Cancer	I	0.93862	0.99912
Pancreatic_Cancer_CGPLPA58	Pancreatic_Cancer	II	0.63437	0.090285
Pancreatic_Cancer_CGPLPA59	Pancreatic_Cancer	II	0.98357	0.99949
Pancreatic_Cancer_CGPLPA67	Pancreatic_Cancer	III	0.66005	0.88962
Pancreatic_Cancer_CGPLPA69	Pancreatic_Cancer	I	0.01319	0.00158
Pancreatic_Cancer_CGPLPA71	Pancreatic_Cancer	II	0.06081	0.00139
Pancreatic_Cancer_CGPLPA74	Pancreatic_Cancer	II	0.14414	0.44139
Pancreatic_Cancer_CGPLPA76	Pancreatic_Cancer	II	0.32262	0.47668
Pancreatic_Cancer_CGPLPA85	Pancreatic_Cancer	II	0.06074	0.010995
Pancreatic_Cancer_CGPLPA86	Pancreatic_Cancer	II	0.99844	0.99901
Pancreatic_Cancer_CGPLPA92	Pancreatic_Cancer	II	0.201515	0.006625
Pancreatic_Cancer_CGPLPA93	Pancreatic_Cancer	II	0.978855	0.999865
Pancreatic_Cancer_CGPLPA94	Pancreatic_Cancer	II	0.6543	0.99783
Pancreatic_Cancer_CGPLPA95	Pancreatic_Cancer	II	0.99875	0.99855

## Sheet: 3b_DELFI_boxplot
dataset	group	AUC	bootstrap_iteration
DELFI_1x	overall	0.83215	0
DELFI_1x	I	0.8453	0
DELFI_1x	II	0.83211	0
DELFI_1x	III	0.83974	0
DELFI_1x	IV	0.86538	0
DELFI_1x	overall	0.94475	1
DELFI_1x	I	0.96458	1
DELFI_1x	II	0.92162	1
DELFI_1x	III	0.95444	1
DELFI_1x	IV	0.9875	1
DELFI_1x	overall	0.85592	2
DELFI_1x	I	0.77152	2
DELFI_1x	II	0.89157	2
DELFI_1x	III	0.83137	2
DELFI_1x	IV	0.98039	2
DELFI_1x	overall	0.95025	3
DELFI_1x	I	0.97527	3
DELFI_1x	II	0.91607	3
DELFI_1x	III	0.98045	3
DELFI_1x	IV	1	3
DELFI_1x	overall	0.93989	4
DELFI_1x	I	0.97974	4
DELFI_1x	II	0.92294	4
DELFI_1x	III	0.91222	4
DELFI_1x	IV	0.96588	4
DELFI_1x	overall	0.91793	5
DELFI_1x	I	0.92566	5
DELFI_1x	II	0.90219	5
DELFI_1x	III	0.94886	5
DELFI_1x	IV	0.9375	5
DELFI_1x	overall	0.87192	6
DELFI_1x	I	0.94366	6
DELFI_1x	II	0.85154	6
DELFI_1x	III	0.84131	6
DELFI_1x	IV	0.96831	6
DELFI_1x	overall	0.95188	7
DELFI_1x	I	0.93839	7
DELFI_1x	II	0.95494	7
DELFI_1x	III	0.925	7
DELFI_1x	IV	0.98393	7
DELFI_1x	overall	0.94702	8
DELFI_1x	I	0.95617	8
DELFI_1x	II	0.9321	8
DELFI_1x	III	0.96296	8
DELFI_1x	IV	0.98765	8
DELFI_1x	overall	0.94784	9
DELFI_1x	I	0.95922	9
DELFI_1x	II	0.93754	9
DELFI_1x	III	0.94948	9
DELFI_1x	IV	0.97386	9
DELFI_1x	overall	0.90396	10
DELFI_1x	I	0.85185	10
DELFI_1x	II	0.88889	10
DELFI_1x	III	0.92387	10
DELFI_1x	IV	0.99551	10
DELFI_1x	overall	0.92452	11
DELFI_1x	I	0.87805	11
DELFI_1x	II	0.93293	11
DELFI_1x	III	0.96167	11
DELFI_1x	IV	0.98171	11
DELFI_1x	overall	0.90891	12
DELFI_1x	I	0.87244	12
DELFI_1x	II	0.9359	12
DELFI_1x	III	0.8663	12
DELFI_1x	IV	0.91738	12
DELFI_1x	overall	0.90494	13
DELFI_1x	I	0.87905	13
DELFI_1x	II	0.91662	13
DELFI_1x	III	0.89479	13
DELFI_1x	IV	0.92342	13
DELFI_1x	overall	0.93193	14
DELFI_1x	I	0.86076	14
DELFI_1x	II	0.94655	14
DELFI_1x	III	0.95443	14
DELFI_1x	IV	0.94575	14
DELFI_1x	overall	0.95675	15
DELFI_1x	I	0.95918	15
DELFI_1x	II	0.94942	15
DELFI_1x	III	0.94286	15
DELFI_1x	IV	0.99714	15
DELFI_1x	overall	0.95646	16
DELFI_1x	I	0.93806	16
DELFI_1x	II	0.96012	16
DELFI_1x	III	0.94482	16
DELFI_1x	IV	0.98649	16
DELFI_1x	overall	0.94357	17
DELFI_1x	I	0.90404	17
DELFI_1x	II	0.94156	17
DELFI_1x	III	0.96382	17
DELFI_1x	IV	0.99423	17
DELFI_1x	overall	0.93715	18
DELFI_1x	I	0.87275	18
DELFI_1x	II	0.94336	18
DELFI_1x	III	0.93806	18
DELFI_1x	IV	0.97635	18
DELFI_1x	overall	0.88798	19
DELFI_1x	I	0.81235	19
DELFI_1x	II	0.90653	19
DELFI_1x	III	0.8858	19
DELFI_1x	IV	0.94444	19
DELFI_1x	overall	0.91011	20
DELFI_1x	I	0.86187	20
DELFI_1x	II	0.91526	20
DELFI_1x	III	0.89863	20
DELFI_1x	IV	0.97717	20
DELFI_1x	overall	0.92001	21
DELFI_1x	I	0.91888	21
DELFI_1x	II	0.91999	21
DELFI_1x	III	0.89342	21
DELFI_1x	IV	0.99096	21
DELFI_1x	overall	0.95083	22
DELFI_1x	I	0.91753	22
DELFI_1x	II	0.95494	22
DELFI_1x	III	0.94246	22
DELFI_1x	IV	0.99228	22
DELFI_1x	overall	0.94814	23
DELFI_1x	I	0.98947	23
DELFI_1x	II	0.92338	23
DELFI_1x	III	0.98421	23
DELFI_1x	IV	1	23
DELFI_1x	overall	0.93276	24
DELFI_1x	I	0.90725	24
DELFI_1x	II	0.9305	24
DELFI_1x	III	0.9441	24
DELFI_1x	IV	0.98965	24
DELFI_1x	overall	0.93106	25
DELFI_1x	I	0.94341	25
DELFI_1x	II	0.92238	25
DELFI_1x	III	0.93074	25
DELFI_1x	IV	0.95382	25
DELFI_1x	overall	0.93094	26
DELFI_1x	I	0.95404	26
DELFI_1x	II	0.92106	26
DELFI_1x	III	0.89839	26
DELFI_1x	IV	0.99296	26
DELFI_1x	overall	0.93967	27
DELFI_1x	I	0.95641	27
DELFI_1x	II	0.92945	27
DELFI_1x	III	0.91228	27
DELFI_1x	IV	0.98392	27
DELFI_1x	overall	0.95551	28
DELFI_1x	I	0.98348	28
DELFI_1x	II	0.92069	28
DELFI_1x	III	0.97407	28
DELFI_1x	IV	0.9975	28
DELFI_1x	overall	0.93836	29
DELFI_1x	I	0.94376	29
DELFI_1x	II	0.92268	29
DELFI_1x	III	0.95034	29
DELFI_1x	IV	0.98973	29
DELFI_1x	overall	0.92515	30
DELFI_1x	I	0.91401	30
DELFI_1x	II	0.91864	30
DELFI_1x	III	0.91667	30
DELFI_1x	IV	0.99379	30
DELFI_1x	overall	0.94333	31
DELFI_1x	I	0.90933	31
DELFI_1x	II	0.93943	31
DELFI_1x	III	0.96476	31
DELFI_1x	IV	0.98667	31
DELFI_1x	overall	0.91844	32
DELFI_1x	I	0.86528	32
DELFI_1x	II	0.91667	32
DELFI_1x	III	0.93038	32
DELFI_1x	IV	0.98608	32
DELFI_1x	overall	0.92199	33
DELFI_1x	I	0.88875	33
DELFI_1x	II	0.91637	33
DELFI_1x	III	0.95208	33
DELFI_1x	IV	0.97969	33
DELFI_1x	overall	0.94247	34
DELFI_1x	I	0.95278	34
DELFI_1x	II	0.91821	34
DELFI_1x	III	0.96429	34
DELFI_1x	IV	0.98333	34
DELFI_1x	overall	0.8811	35
DELFI_1x	I	0.81927	35
DELFI_1x	II	0.89657	35
DELFI_1x	III	0.92405	35
DELFI_1x	IV	0.86306	35
DELFI_1x	overall	0.92534	36
DELFI_1x	I	0.87185	36
DELFI_1x	II	0.92857	36
DELFI_1x	III	0.97619	36
DELFI_1x	IV	0.97884	36
DELFI_1x	overall	0.94891	37
DELFI_1x	I	0.91571	37
DELFI_1x	II	0.95346	37
DELFI_1x	III	0.98046	37
DELFI_1x	IV	1	37
DELFI_1x	overall	0.95515	38
DELFI_1x	I	0.98107	38
DELFI_1x	II	0.93662	38
DELFI_1x	III	0.9751	38
DELFI_1x	IV	0.97992	38
DELFI_1x	overall	0.95205	39
DELFI_1x	I	0.94615	39
DELFI_1x	II	0.9436	39
DELFI_1x	III	0.975	39
DELFI_1x	IV	0.97778	39
DELFI_1x	overall	0.95276	40
DELFI_1x	I	0.9954	40
DELFI_1x	II	0.94049	40
DELFI_1x	III	0.88697	40
DELFI_1x	IV	0.99617	40
DELFI_1x	overall	0.93134	41
DELFI_1x	I	0.93304	41
DELFI_1x	II	0.92531	41
DELFI_1x	III	0.93194	41
DELFI_1x	IV	0.98438	41
DELFI_1x	overall	0.94556	42
DELFI_1x	I	0.955	42
DELFI_1x	II	0.93861	42
DELFI_1x	III	0.92606	42
DELFI_1x	IV	0.98833	42
DELFI_1x	overall	0.95128	43
DELFI_1x	I	0.97212	43
DELFI_1x	II	0.9372	43
DELFI_1x	III	0.92841	43
DELFI_1x	IV	0.99318	43
DELFI_1x	overall	0.96261	44
DELFI_1x	I	0.95089	44
DELFI_1x	II	0.96537	44
DELFI_1x	III	0.95635	44
DELFI_1x	IV	0.97321	44
DELFI_1x	overall	0.96195	45
DELFI_1x	I	0.9329	45
DELFI_1x	II	0.97403	45
DELFI_1x	III	0.94481	45
DELFI_1x	IV	0.99675	45
DELFI_1x	overall	0.95904	46
DELFI_1x	I	0.94583	46
DELFI_1x	II	0.9484	46
DELFI_1x	III	0.97857	46
DELFI_1x	IV	0.99722	46
DELFI_1x	overall	0.97016	47
DELFI_1x	I	0.98753	47
DELFI_1x	II	0.95034	47
DELFI_1x	III	0.98986	47
DELFI_1x	IV	0.9973	47
DELFI_1x	overall	0.93004	48
DELFI_1x	I	0.96444	48
DELFI_1x	II	0.92434	48
DELFI_1x	III	0.86267	48
DELFI_1x	IV	0.9697	48
DELFI_1x	overall	0.94292	49
DELFI_1x	I	0.89037	49
DELFI_1x	II	0.95965	49
DELFI_1x	III	0.91717	49
DELFI_1x	IV	0.99136	49
DELFI_1x	overall	0.90499	50
DELFI_1x	I	0.95632	50
DELFI_1x	II	0.88543	50
DELFI_1x	III	0.90097	50
DELFI_1x	IV	1	50
DELFI_1x	overall	0.94576	51
DELFI_1x	I	0.7988	51
DELFI_1x	II	0.96786	51
DELFI_1x	III	0.95495	51
DELFI_1x	IV	0.97666	51
DELFI_1x	overall	0.9734	52
DELFI_1x	I	0.98036	52
DELFI_1x	II	0.96277	52
DELFI_1x	III	0.98298	52
DELFI_1x	IV	0.99574	52
DELFI_1x	overall	0.93935	53
DELFI_1x	I	0.92193	53
DELFI_1x	II	0.93115	53
DELFI_1x	III	0.96195	53
DELFI_1x	IV	0.96977	53
DELFI_1x	overall	0.93652	54
DELFI_1x	I	0.89382	54
DELFI_1x	II	0.93277	54
DELFI_1x	III	0.9482	54
DELFI_1x	IV	0.99662	54
DELFI_1x	overall	0.8918	55
DELFI_1x	I	0.85905	55
DELFI_1x	II	0.87121	55
DELFI_1x	III	0.9784	55
DELFI_1x	IV	0.96759	55
DELFI_1x	overall	0.91931	56
DELFI_1x	I	0.95289	56
DELFI_1x	II	0.89545	56
DELFI_1x	III	0.93231	56
DELFI_1x	IV	0.99467	56
DELFI_1x	overall	0.96709	57
DELFI_1x	I	0.94937	57
DELFI_1x	II	0.96669	57
DELFI_1x	III	0.97468	57
DELFI_1x	IV	0.99789	57
DELFI_1x	overall	0.93238	58
DELFI_1x	I	0.94515	58
DELFI_1x	II	0.89801	58
DELFI_1x	III	0.95253	58
DELFI_1x	IV	0.99494	58
DELFI_1x	overall	0.94084	59
DELFI_1x	I	0.92209	59
DELFI_1x	II	0.93733	59
DELFI_1x	III	0.96341	59
DELFI_1x	IV	0.97967	59
DELFI_1x	overall	0.94349	60
DELFI_1x	I	0.91874	60
DELFI_1x	II	0.94014	60
DELFI_1x	III	0.94668	60
DELFI_1x	IV	0.97075	60
DELFI_1x	overall	0.94592	61
DELFI_1x	I	0.97835	61
DELFI_1x	II	0.91902	61
DELFI_1x	III	0.95671	61
DELFI_1x	IV	0.98864	61
DELFI_1x	overall	0.92889	62
DELFI_1x	I	0.94538	62
DELFI_1x	II	0.90186	62
DELFI_1x	III	0.97193	62
DELFI_1x	IV	0.99183	62
DELFI_1x	overall	0.92073	63
DELFI_1x	I	0.98374	63
DELFI_1x	II	0.87067	63
DELFI_1x	III	0.93554	63
DELFI_1x	IV	0.99889	63
DELFI_1x	overall	0.92515	64
DELFI_1x	I	0.90608	64
DELFI_1x	II	0.91352	64
DELFI_1x	III	0.96726	64
DELFI_1x	IV	0.98299	64
DELFI_1x	overall	0.95371	65
DELFI_1x	I	0.97436	65
DELFI_1x	II	0.93757	65
DELFI_1x	III	0.96503	65
DELFI_1x	IV	1	65
DELFI_1x	overall	0.92366	66
DELFI_1x	I	0.88605	66
DELFI_1x	II	0.93266	66
DELFI_1x	III	0.92659	66
DELFI_1x	IV	0.9381	66
DELFI_1x	overall	0.9708	67
DELFI_1x	I	0.98739	67
DELFI_1x	II	0.97407	67
DELFI_1x	III	0.92892	67
DELFI_1x	IV	1	67
DELFI_1x	overall	0.92549	68
DELFI_1x	I	0.92274	68
DELFI_1x	II	0.90583	68
DELFI_1x	III	0.97222	68
DELFI_1x	IV	0.99537	68
DELFI_1x	overall	0.93391	69
DELFI_1x	I	0.97378	69
DELFI_1x	II	0.89407	69
DELFI_1x	III	0.96456	69
DELFI_1x	IV	0.98172	69
DELFI_1x	overall	0.94262	70
DELFI_1x	I	0.9346	70
DELFI_1x	II	0.93486	70
DELFI_1x	III	0.94974	70
DELFI_1x	IV	0.97833	70
DELFI_1x	overall	0.97189	71
DELFI_1x	I	0.98282	71
DELFI_1x	II	0.95998	71
DELFI_1x	III	0.9564	71
DELFI_1x	IV	0.99655	71
DELFI_1x	overall	0.95235	72
DELFI_1x	I	0.90029	72
DELFI_1x	II	0.96937	72
DELFI_1x	III	0.93011	72
DELFI_1x	IV	0.98387	72
DELFI_1x	overall	0.96283	73
DELFI_1x	I	0.9866	73
DELFI_1x	II	0.95381	73
DELFI_1x	III	0.93768	73
DELFI_1x	IV	0.98481	73
DELFI_1x	overall	0.9457	74
DELFI_1x	I	0.95373	74
DELFI_1x	II	0.92973	74
DELFI_1x	III	0.95686	74
DELFI_1x	IV	0.97882	74
DELFI_1x	overall	0.93098	75
DELFI_1x	I	0.93659	75
DELFI_1x	II	0.91545	75
DELFI_1x	III	0.93074	75
DELFI_1x	IV	0.99423	75
DELFI_1x	overall	0.94115	76
DELFI_1x	I	0.92593	76
DELFI_1x	II	0.92821	76
DELFI_1x	III	0.9497	76
DELFI_1x	IV	0.99715	76
DELFI_1x	overall	0.93101	77
DELFI_1x	I	0.94788	77
DELFI_1x	II	0.9251	77
DELFI_1x	III	0.91014	77
DELFI_1x	IV	0.98423	77
DELFI_1x	overall	0.9538	78
DELFI_1x	I	0.91423	78
DELFI_1x	II	0.96045	78
DELFI_1x	III	0.96809	78
DELFI_1x	IV	0.98723	78
DELFI_1x	overall	0.93171	79
DELFI_1x	I	0.9034	79
DELFI_1x	II	0.94862	79
DELFI_1x	III	0.89135	79
DELFI_1x	IV	0.97187	79
DELFI_1x	overall	0.95767	80
DELFI_1x	I	0.9588	80
DELFI_1x	II	0.94595	80
DELFI_1x	III	0.96348	80
DELFI_1x	IV	0.9857	80
DELFI_1x	overall	0.9253	81
DELFI_1x	I	0.93912	81
DELFI_1x	II	0.9058	81
DELFI_1x	III	0.91561	81
DELFI_1x	IV	0.98101	81
DELFI_1x	overall	0.94143	82
DELFI_1x	I	0.96377	82
DELFI_1x	II	0.91976	82
DELFI_1x	III	0.94203	82
DELFI_1x	IV	0.99839	82
DELFI_1x	overall	0.92636	83
DELFI_1x	I	0.90375	83
DELFI_1x	II	0.91952	83
DELFI_1x	III	0.95203	83
DELFI_1x	IV	0.98605	83
DELFI_1x	overall	0.94466	84
DELFI_1x	I	0.96902	84
DELFI_1x	II	0.93763	84
DELFI_1x	III	0.91111	84
DELFI_1x	IV	0.97711	84
DELFI_1x	overall	0.95273	85
DELFI_1x	I	0.97068	85
DELFI_1x	II	0.9476	85
DELFI_1x	III	0.92901	85
DELFI_1x	IV	0.98628	85
DELFI_1x	overall	0.94971	86
DELFI_1x	I	0.92134	86
DELFI_1x	II	0.94525	86
DELFI_1x	III	0.97609	86
DELFI_1x	IV	0.98228	86
DELFI_1x	overall	0.93187	87
DELFI_1x	I	0.88942	87
DELFI_1x	II	0.94239	87
DELFI_1x	III	0.93564	87
DELFI_1x	IV	0.97174	87
DELFI_1x	overall	0.92001	88
DELFI_1x	I	0.90132	88
DELFI_1x	II	0.92197	88
DELFI_1x	III	0.93541	88
DELFI_1x	IV	0.94079	88
DELFI_1x	overall	0.94048	89
DELFI_1x	I	0.90886	89
DELFI_1x	II	0.93869	89
DELFI_1x	III	0.96564	89
DELFI_1x	IV	0.99367	89
DELFI_1x	overall	0.95274	90
DELFI_1x	I	0.90854	90
DELFI_1x	II	0.96286	90
DELFI_1x	III	0.95274	90
DELFI_1x	IV	0.97561	90
DELFI_1x	overall	0.9372	91
DELFI_1x	I	0.90441	91
DELFI_1x	II	0.93849	91
DELFI_1x	III	0.94118	91
DELFI_1x	IV	0.97529	91
DELFI_1x	overall	0.94458	92
DELFI_1x	I	0.90797	92
DELFI_1x	II	0.95158	92
DELFI_1x	III	0.93007	92
DELFI_1x	IV	0.99725	92
DELFI_1x	overall	0.95558	93
DELFI_1x	I	0.8961	93
DELFI_1x	II	0.96172	93
DELFI_1x	III	0.96537	93
DELFI_1x	IV	0.99443	93
DELFI_1x	overall	0.96812	94
DELFI_1x	I	0.9783	94
DELFI_1x	II	0.95357	94
DELFI_1x	III	0.98077	94
DELFI_1x	IV	0.99199	94
DELFI_1x	overall	0.9381	95
DELFI_1x	I	0.87519	95
DELFI_1x	II	0.95528	95
DELFI_1x	III	0.91429	95
DELFI_1x	IV	0.99714	95
DELFI_1x	overall	0.91988	96
DELFI_1x	I	0.8252	96
DELFI_1x	II	0.92617	96
DELFI_1x	III	0.91812	96
DELFI_1x	IV	0.97118	96
DELFI_1x	overall	0.95262	97
DELFI_1x	I	0.88566	97
DELFI_1x	II	0.98228	97
DELFI_1x	III	0.93605	97
DELFI_1x	IV	0.97674	97
DELFI_1x	overall	0.86283	98
DELFI_1x	I	0.93182	98
DELFI_1x	II	0.83239	98
DELFI_1x	III	0.9325	98
DELFI_1x	IV	0.86389	98
DELFI_1x	overall	0.93223	99
DELFI_1x	I	0.95947	99
DELFI_1x	II	0.91853	99
DELFI_1x	III	0.91667	99
DELFI_1x	IV	0.99828	99
DELFI_1x	overall	0.9504	100
DELFI_1x	I	0.93376	100
DELFI_1x	II	0.93828	100
DELFI_1x	III	0.9783	100
DELFI_1x	IV	0.99519	100
DELFI_1x	overall	0.93453	101
DELFI_1x	I	0.86496	101
DELFI_1x	II	0.94457	101
DELFI_1x	III	0.95971	101
DELFI_1x	IV	0.96368	101
DELFI_1x	overall	0.92587	102
DELFI_1x	I	0.87064	102
DELFI_1x	II	0.92805	102
DELFI_1x	III	0.98007	102
DELFI_1x	IV	0.97093	102
DELFI_1x	overall	0.9662	103
DELFI_1x	I	0.91221	103
DELFI_1x	II	0.98076	103
DELFI_1x	III	0.96866	103
DELFI_1x	IV	0.99824	103
DELFI_1x	overall	0.94526	104
DELFI_1x	I	0.89986	104
DELFI_1x	II	0.94501	104
DELFI_1x	III	0.97901	104
DELFI_1x	IV	0.98889	104
DELFI_1x	overall	0.94808	105
DELFI_1x	I	0.94423	105
DELFI_1x	II	0.94357	105
DELFI_1x	III	0.94227	105
DELFI_1x	IV	0.9726	105
DELFI_1x	overall	0.96204	106
DELFI_1x	I	0.96988	106
DELFI_1x	II	0.94757	106
DELFI_1x	III	0.9759	106
DELFI_1x	IV	0.99312	106
DELFI_1x	overall	0.96298	107
DELFI_1x	I	0.93131	107
DELFI_1x	II	0.96645	107
DELFI_1x	III	0.97944	107
DELFI_1x	IV	0.98052	107
DELFI_1x	overall	0.93489	108
DELFI_1x	I	0.91898	108
DELFI_1x	II	0.93421	108
DELFI_1x	III	0.93219	108
DELFI_1x	IV	0.97368	108
DELFI_1x	overall	0.93554	109
DELFI_1x	I	0.95	109
DELFI_1x	II	0.91836	109
DELFI_1x	III	0.93333	109
DELFI_1x	IV	0.9875	109
DELFI_1x	overall	0.91764	110
DELFI_1x	I	0.88647	110
DELFI_1x	II	0.92347	110
DELFI_1x	III	0.90779	110
DELFI_1x	IV	0.96122	110
DELFI_1x	overall	0.93309	111
DELFI_1x	I	0.93196	111
DELFI_1x	II	0.90999	111
DELFI_1x	III	0.95612	111
DELFI_1x	IV	0.98354	111
DELFI_1x	overall	0.92531	112
DELFI_1x	I	0.90434	112
DELFI_1x	II	0.91435	112
DELFI_1x	III	0.92308	112
DELFI_1x	IV	0.98718	112
DELFI_1x	overall	0.93027	113
DELFI_1x	I	0.88661	113
DELFI_1x	II	0.9182	113
DELFI_1x	III	0.96787	113
DELFI_1x	IV	0.98695	113
DELFI_1x	overall	0.94701	114
DELFI_1x	I	0.97756	114
DELFI_1x	II	0.92934	114
DELFI_1x	III	0.95338	114
DELFI_1x	IV	0.98077	114
DELFI_1x	overall	0.94302	115
DELFI_1x	I	0.9881	115
DELFI_1x	II	0.91473	115
DELFI_1x	III	0.95952	115
DELFI_1x	IV	0.9949	115
DELFI_1x	overall	0.93546	116
DELFI_1x	I	0.90283	116
DELFI_1x	II	0.95234	116
DELFI_1x	III	0.88264	116
DELFI_1x	IV	0.99359	116
DELFI_1x	overall	0.95215	117
DELFI_1x	I	0.91587	117
DELFI_1x	II	0.95373	117
DELFI_1x	III	0.95688	117
DELFI_1x	IV	0.98462	117
DELFI_1x	overall	0.94011	118
DELFI_1x	I	0.92181	118
DELFI_1x	II	0.94105	118
DELFI_1x	III	0.903	118
DELFI_1x	IV	0.97284	118
DELFI_1x	overall	0.96312	119
DELFI_1x	I	0.97667	119
DELFI_1x	II	0.96031	119
DELFI_1x	III	0.93583	119
DELFI_1x	IV	0.99028	119
DELFI_1x	overall	0.94184	120
DELFI_1x	I	0.94602	120
DELFI_1x	II	0.92348	120
DELFI_1x	III	0.94242	120
DELFI_1x	IV	0.99242	120
DELFI_1x	overall	0.89972	121
DELFI_1x	I	0.84959	121
DELFI_1x	II	0.91204	121
DELFI_1x	III	0.94707	121
DELFI_1x	IV	0.89733	121
DELFI_1x	overall	0.96772	122
DELFI_1x	I	0.97672	122
DELFI_1x	II	0.95353	122
DELFI_1x	III	0.97967	122
DELFI_1x	IV	0.99593	122
DELFI_1x	overall	0.95556	123
DELFI_1x	I	0.89345	123
DELFI_1x	II	0.96953	123
DELFI_1x	III	0.95533	123
DELFI_1x	IV	1	123
DELFI_1x	overall	0.94324	124
DELFI_1x	I	0.92703	124
DELFI_1x	II	0.93703	124
DELFI_1x	III	0.95322	124
DELFI_1x	IV	0.98198	124
DELFI_1x	overall	0.93733	125
DELFI_1x	I	0.9375	125
DELFI_1x	II	0.92615	125
DELFI_1x	III	0.92778	125
DELFI_1x	IV	0.99802	125
DELFI_1x	overall	0.93678	126
DELFI_1x	I	0.91176	126
DELFI_1x	II	0.93804	126
DELFI_1x	III	0.94874	126
DELFI_1x	IV	0.97647	126
DELFI_1x	overall	0.93844	127
DELFI_1x	I	0.8456	127
DELFI_1x	II	0.93386	127
DELFI_1x	III	0.96939	127
DELFI_1x	IV	0.99292	127
DELFI_1x	overall	0.86473	128
DELFI_1x	I	0.78406	128
DELFI_1x	II	0.89668	128
DELFI_1x	III	0.85904	128
DELFI_1x	IV	0.86988	128
DELFI_1x	overall	0.90976	129
DELFI_1x	I	0.86085	129
DELFI_1x	II	0.89779	129
DELFI_1x	III	0.95131	129
DELFI_1x	IV	0.96731	129
DELFI_1x	overall	0.94296	130
DELFI_1x	I	0.93948	130
DELFI_1x	II	0.92971	130
DELFI_1x	III	0.97449	130
DELFI_1x	IV	0.98016	130
DELFI_1x	overall	0.94783	131
DELFI_1x	I	0.95256	131
DELFI_1x	II	0.93616	131
DELFI_1x	III	0.95199	131
DELFI_1x	IV	0.9809	131
DELFI_1x	overall	0.94562	132
DELFI_1x	I	0.88066	132
DELFI_1x	II	0.9591	132
DELFI_1x	III	0.91799	132
DELFI_1x	IV	0.98413	132
DELFI_1x	overall	0.89959	133
DELFI_1x	I	0.81096	133
DELFI_1x	II	0.92727	133
DELFI_1x	III	0.90909	133
DELFI_1x	IV	0.95833	133
DELFI_1x	overall	0.87311	134
DELFI_1x	I	0.89873	134
DELFI_1x	II	0.84544	134
DELFI_1x	III	0.86076	134
DELFI_1x	IV	0.9789	134
DELFI_1x	overall	0.95377	135
DELFI_1x	I	0.94146	135
DELFI_1x	II	0.94281	135
DELFI_1x	III	0.95244	135
DELFI_1x	IV	1	135
DELFI_1x	overall	0.94228	136
DELFI_1x	I	0.89693	136
DELFI_1x	II	0.94268	136
DELFI_1x	III	0.95921	136
DELFI_1x	IV	1	136
DELFI_1x	overall	0.89261	137
DELFI_1x	I	0.90684	137
DELFI_1x	II	0.84917	137
DELFI_1x	III	0.93333	137
DELFI_1x	IV	0.94765	137
DELFI_1x	overall	0.92893	138
DELFI_1x	I	0.8884	138
DELFI_1x	II	0.93303	138
DELFI_1x	III	0.96015	138
DELFI_1x	IV	0.99598	138
DELFI_1x	overall	0.93017	139
DELFI_1x	I	0.93704	139
DELFI_1x	II	0.92659	139
DELFI_1x	III	0.89881	139
DELFI_1x	IV	0.99008	139
DELFI_1x	overall	0.94574	140
DELFI_1x	I	0.97561	140
DELFI_1x	II	0.93485	140
DELFI_1x	III	0.9338	140
DELFI_1x	IV	0.98049	140
DELFI_1x	overall	0.96353	141
DELFI_1x	I	0.9819	141
DELFI_1x	II	0.94743	141
DELFI_1x	III	0.95506	141
DELFI_1x	IV	0.99438	141
DELFI_1x	overall	0.95294	142
DELFI_1x	I	0.95715	142
DELFI_1x	II	0.93892	142
DELFI_1x	III	0.97531	142
DELFI_1x	IV	1	142
DELFI_1x	overall	0.93953	143
DELFI_1x	I	0.93393	143
DELFI_1x	II	0.93079	143
DELFI_1x	III	0.9425	143
DELFI_1x	IV	0.98281	143
DELFI_1x	overall	0.90843	144
DELFI_1x	I	0.90027	144
DELFI_1x	II	0.90578	144
DELFI_1x	III	0.90078	144
DELFI_1x	IV	0.97189	144
DELFI_1x	overall	0.95273	145
DELFI_1x	I	0.92387	145
DELFI_1x	II	0.95351	145
DELFI_1x	III	0.96982	145
DELFI_1x	IV	0.99295	145
DELFI_1x	overall	0.95681	146
DELFI_1x	I	0.95274	146
DELFI_1x	II	0.95649	146
DELFI_1x	III	0.95209	146
DELFI_1x	IV	0.98537	146
DELFI_1x	overall	0.94564	147
DELFI_1x	I	0.9156	147
DELFI_1x	II	0.94056	147
DELFI_1x	III	0.9765	147
DELFI_1x	IV	0.98205	147
DELFI_1x	overall	0.95516	148
DELFI_1x	I	0.97149	148
DELFI_1x	II	0.92881	148
DELFI_1x	III	0.99452	148
DELFI_1x	IV	0.99248	148
DELFI_1x	overall	0.93645	149
DELFI_1x	I	0.91409	149
DELFI_1x	II	0.91841	149
DELFI_1x	III	0.97285	149
DELFI_1x	IV	0.98268	149
DELFI_1x	overall	0.94543	150
DELFI_1x	I	0.91311	150
DELFI_1x	II	0.94893	150
DELFI_1x	III	0.92884	150
DELFI_1x	IV	0.99839	150
DELFI_1x	overall	0.96068	151
DELFI_1x	I	0.96683	151
DELFI_1x	II	0.94931	151
DELFI_1x	III	0.94681	151
DELFI_1x	IV	0.98549	151
DELFI_1x	overall	0.93937	152
DELFI_1x	I	0.93477	152
DELFI_1x	II	0.93384	152
DELFI_1x	III	0.9331	152
DELFI_1x	IV	0.98793	152
DELFI_1x	overall	0.92798	153
DELFI_1x	I	0.93571	153
DELFI_1x	II	0.91815	153
DELFI_1x	III	0.92024	153
DELFI_1x	IV	0.98214	153
DELFI_1x	overall	0.96203	154
DELFI_1x	I	0.95359	154
DELFI_1x	II	0.9455	154
DELFI_1x	III	0.99072	154
DELFI_1x	IV	0.99819	154
DELFI_1x	overall	0.94589	155
DELFI_1x	I	0.95625	155
DELFI_1x	II	0.93384	155
DELFI_1x	III	0.96136	155
DELFI_1x	IV	0.97344	155
DELFI_1x	overall	0.96584	156
DELFI_1x	I	0.94203	156
DELFI_1x	II	0.96522	156
DELFI_1x	III	0.98098	156
DELFI_1x	IV	0.98913	156
DELFI_1x	overall	0.90506	157
DELFI_1x	I	0.86076	157
DELFI_1x	II	0.91288	157
DELFI_1x	III	0.89693	157
DELFI_1x	IV	0.95359	157
DELFI_1x	overall	0.94212	158
DELFI_1x	I	0.88128	158
DELFI_1x	II	0.96062	158
DELFI_1x	III	0.8828	158
DELFI_1x	IV	0.97945	158
DELFI_1x	overall	0.93252	159
DELFI_1x	I	0.92353	159
DELFI_1x	II	0.91252	159
DELFI_1x	III	0.96029	159
DELFI_1x	IV	0.99477	159
DELFI_1x	overall	0.92227	160
DELFI_1x	I	0.92546	160
DELFI_1x	II	0.90559	160
DELFI_1x	III	0.94304	160
DELFI_1x	IV	0.99096	160
DELFI_1x	overall	0.92666	161
DELFI_1x	I	0.83038	161
DELFI_1x	II	0.92464	161
DELFI_1x	III	0.97104	161
DELFI_1x	IV	0.9878	161
DELFI_1x	overall	0.91155	162
DELFI_1x	I	0.90873	162
DELFI_1x	II	0.89372	162
DELFI_1x	III	0.95718	162
DELFI_1x	IV	0.98958	162
DELFI_1x	overall	0.9666	163
DELFI_1x	I	0.96906	163
DELFI_1x	II	0.95307	163
DELFI_1x	III	0.99277	163
DELFI_1x	IV	0.98915	163
DELFI_1x	overall	0.94725	164
DELFI_1x	I	0.97829	164
DELFI_1x	II	0.92713	164
DELFI_1x	III	0.93452	164
DELFI_1x	IV	1	164
DELFI_1x	overall	0.95169	165
DELFI_1x	I	0.92899	165
DELFI_1x	II	0.94239	165
DELFI_1x	III	0.97205	165
DELFI_1x	IV	0.99473	165
DELFI_1x	overall	0.92325	166
DELFI_1x	I	0.95448	166
DELFI_1x	II	0.91155	166
DELFI_1x	III	0.8669	166
DELFI_1x	IV	0.99405	166
DELFI_1x	overall	0.9547	167
DELFI_1x	I	0.96315	167
DELFI_1x	II	0.94116	167
DELFI_1x	III	0.98554	167
DELFI_1x	IV	0.9759	167
DELFI_1x	overall	0.95797	168
DELFI_1x	I	0.92405	168
DELFI_1x	II	0.96173	168
DELFI_1x	III	0.97595	168
DELFI_1x	IV	0.97468	168
DELFI_1x	overall	0.96497	169
DELFI_1x	I	0.97857	169
DELFI_1x	II	0.9631	169
DELFI_1x	III	0.92625	169
DELFI_1x	IV	0.99062	169
DELFI_1x	overall	0.93336	170
DELFI_1x	I	0.93723	170
DELFI_1x	II	0.9237	170
DELFI_1x	III	0.94048	170
DELFI_1x	IV	0.97279	170
DELFI_1x	overall	0.9391	171
DELFI_1x	I	0.90686	171
DELFI_1x	II	0.93487	171
DELFI_1x	III	0.98529	171
DELFI_1x	IV	0.97059	171
DELFI_1x	overall	0.94337	172
DELFI_1x	I	0.8844	172
DELFI_1x	II	0.94864	172
DELFI_1x	III	0.97166	172
DELFI_1x	IV	1	172
DELFI_1x	overall	0.93902	173
DELFI_1x	I	0.9707	173
DELFI_1x	II	0.90891	173
DELFI_1x	III	0.94467	173
DELFI_1x	IV	0.99301	173
DELFI_1x	overall	0.95792	174
DELFI_1x	I	0.97971	174
DELFI_1x	II	0.93939	174
DELFI_1x	III	0.97841	174
DELFI_1x	IV	0.99026	174
DELFI_1x	overall	0.9337	175
DELFI_1x	I	0.91519	175
DELFI_1x	II	0.92051	175
DELFI_1x	III	0.98558	175
DELFI_1x	IV	0.97721	175
DELFI_1x	overall	0.92218	176
DELFI_1x	I	0.88194	176
DELFI_1x	II	0.93249	176
DELFI_1x	III	0.90972	176
DELFI_1x	IV	0.97222	176
DELFI_1x	overall	0.92257	177
DELFI_1x	I	0.92961	177
DELFI_1x	II	0.88944	177
DELFI_1x	III	0.93735	177
DELFI_1x	IV	0.99398	177
DELFI_1x	overall	0.92891	178
DELFI_1x	I	0.91922	178
DELFI_1x	II	0.91667	178
DELFI_1x	III	0.93948	178
DELFI_1x	IV	0.9966	178
DELFI_1x	overall	0.94194	179
DELFI_1x	I	0.90185	179
DELFI_1x	II	0.92549	179
DELFI_1x	III	0.98413	179
DELFI_1x	IV	0.98272	179
DELFI_1x	overall	0.97249	180
DELFI_1x	I	0.94588	180
DELFI_1x	II	0.97578	180
DELFI_1x	III	0.96555	180
DELFI_1x	IV	0.99739	180
DELFI_1x	overall	0.91788	181
DELFI_1x	I	0.86683	181
DELFI_1x	II	0.91818	181
DELFI_1x	III	0.92424	181
DELFI_1x	IV	0.99174	181
DELFI_1x	overall	0.95199	182
DELFI_1x	I	0.85729	182
DELFI_1x	II	0.96023	182
DELFI_1x	III	0.98611	182
DELFI_1x	IV	0.9974	182
DELFI_1x	overall	0.91897	183
DELFI_1x	I	0.90427	183
DELFI_1x	II	0.91091	183
DELFI_1x	III	0.92774	183
DELFI_1x	IV	0.96635	183
DELFI_1x	overall	0.94646	184
DELFI_1x	I	0.94906	184
DELFI_1x	II	0.92516	184
DELFI_1x	III	0.95946	184
DELFI_1x	IV	1	184
DELFI_1x	overall	0.93652	185
DELFI_1x	I	0.98795	185
DELFI_1x	II	0.89686	185
DELFI_1x	III	0.95071	185
DELFI_1x	IV	0.9989	185
DELFI_1x	overall	0.9424	186
DELFI_1x	I	0.93015	186
DELFI_1x	II	0.93282	186
DELFI_1x	III	0.95425	186
DELFI_1x	IV	0.99332	186
DELFI_1x	overall	0.91895	187
DELFI_1x	I	0.9298	187
DELFI_1x	II	0.90676	187
DELFI_1x	III	0.91013	187
DELFI_1x	IV	0.96203	187
DELFI_1x	overall	0.92465	188
DELFI_1x	I	0.87523	188
DELFI_1x	II	0.91033	188
DELFI_1x	III	0.96463	188
DELFI_1x	IV	0.99695	188
DELFI_1x	overall	0.93918	189
DELFI_1x	I	0.91591	189
DELFI_1x	II	0.92762	189
DELFI_1x	III	0.98686	189
DELFI_1x	IV	0.99856	189
DELFI_1x	overall	0.94725	190
DELFI_1x	I	0.94342	190
DELFI_1x	II	0.94228	190
DELFI_1x	III	0.95679	190
DELFI_1x	IV	0.97531	190
DELFI_1x	overall	0.93896	191
DELFI_1x	I	0.90133	191
DELFI_1x	II	0.94698	191
DELFI_1x	III	0.91	191
DELFI_1x	IV	0.97697	191
DELFI_1x	overall	0.93796	192
DELFI_1x	I	0.92326	192
DELFI_1x	II	0.93995	192
DELFI_1x	III	0.90506	192
DELFI_1x	IV	0.99241	192
DELFI_1x	overall	0.9285	193
DELFI_1x	I	0.88862	193
DELFI_1x	II	0.92764	193
DELFI_1x	III	0.9662	193
DELFI_1x	IV	0.97949	193
DELFI_1x	overall	0.97211	194
DELFI_1x	I	0.98044	194
DELFI_1x	II	0.95532	194
DELFI_1x	III	0.99	194
DELFI_1x	IV	0.99515	194
DELFI_1x	overall	0.95539	195
DELFI_1x	I	0.97566	195
DELFI_1x	II	0.9389	195
DELFI_1x	III	0.95851	195
DELFI_1x	IV	0.98627	195
DELFI_1x	overall	0.93734	196
DELFI_1x	I	0.94336	196
DELFI_1x	II	0.91596	196
DELFI_1x	III	0.92669	196
DELFI_1x	IV	0.99282	196
DELFI_1x	overall	0.95164	197
DELFI_1x	I	0.94756	197
DELFI_1x	II	0.93544	197
DELFI_1x	III	0.96835	197
DELFI_1x	IV	0.99194	197
DELFI_1x	overall	0.94536	198
DELFI_1x	I	0.92148	198
DELFI_1x	II	0.94465	198
DELFI_1x	III	0.94333	198
DELFI_1x	IV	0.98286	198
DELFI_1x	overall	0.92381	199
DELFI_1x	I	0.90921	199
DELFI_1x	II	0.91875	199
DELFI_1x	III	0.94118	199
DELFI_1x	IV	0.95625	199
DELFI_1x	overall	0.94203	200
DELFI_1x	I	0.97233	200
DELFI_1x	II	0.92802	200
DELFI_1x	III	0.94664	200
DELFI_1x	IV	0.9913	200
DELFI_1x	overall	0.90788	201
DELFI_1x	I	0.86827	201
DELFI_1x	II	0.92958	201
DELFI_1x	III	0.87866	201
DELFI_1x	IV	0.94366	201
DELFI_1x	overall	0.925	202
DELFI_1x	I	0.90934	202
DELFI_1x	II	0.91439	202
DELFI_1x	III	0.95671	202
DELFI_1x	IV	0.95982	202
DELFI_1x	overall	0.90484	203
DELFI_1x	I	0.87639	203
DELFI_1x	II	0.89493	203
DELFI_1x	III	0.91193	203
DELFI_1x	IV	0.98007	203
DELFI_1x	overall	0.87363	204
DELFI_1x	I	0.72321	204
DELFI_1x	II	0.87021	204
DELFI_1x	III	0.94494	204
DELFI_1x	IV	0.98469	204
DELFI_1x	overall	0.92278	205
DELFI_1x	I	0.90916	205
DELFI_1x	II	0.92331	205
DELFI_1x	III	0.90787	205
DELFI_1x	IV	0.97481	205
DELFI_1x	overall	0.93941	206
DELFI_1x	I	0.89647	206
DELFI_1x	II	0.93382	206
DELFI_1x	III	0.95798	206
DELFI_1x	IV	0.99412	206
DELFI_1x	overall	0.96073	207
DELFI_1x	I	0.97597	207
DELFI_1x	II	0.94606	207
DELFI_1x	III	0.97048	207
DELFI_1x	IV	0.99709	207
DELFI_1x	overall	0.96098	208
DELFI_1x	I	0.97151	208
DELFI_1x	II	0.95727	208
DELFI_1x	III	0.94948	208
DELFI_1x	IV	0.98881	208
DELFI_1x	overall	0.9363	209
DELFI_1x	I	0.93298	209
DELFI_1x	II	0.93171	209
DELFI_1x	III	0.92438	209
DELFI_1x	IV	0.99118	209
DELFI_1x	overall	0.94223	210
DELFI_1x	I	0.89289	210
DELFI_1x	II	0.95326	210
DELFI_1x	III	0.9467	210
DELFI_1x	IV	0.96022	210
DELFI_1x	overall	0.95452	211
DELFI_1x	I	0.94255	211
DELFI_1x	II	0.94856	211
DELFI_1x	III	0.95696	211
DELFI_1x	IV	0.99297	211
DELFI_1x	overall	0.95174	212
DELFI_1x	I	0.94913	212
DELFI_1x	II	0.94094	212
DELFI_1x	III	0.96694	212
DELFI_1x	IV	0.99188	212
DELFI_1x	overall	0.96648	213
DELFI_1x	I	0.95438	213
DELFI_1x	II	0.96571	213
DELFI_1x	III	0.98966	213
DELFI_1x	IV	0.96512	213
DELFI_1x	overall	0.92145	214
DELFI_1x	I	0.95174	214
DELFI_1x	II	0.89205	214
DELFI_1x	III	0.88748	214
DELFI_1x	IV	0.99719	214
DELFI_1x	overall	0.92312	215
DELFI_1x	I	0.86431	215
DELFI_1x	II	0.92398	215
DELFI_1x	III	0.95395	215
DELFI_1x	IV	0.9883	215
DELFI_1x	overall	0.94059	216
DELFI_1x	I	0.89675	216
DELFI_1x	II	0.94259	216
DELFI_1x	III	0.94916	216
DELFI_1x	IV	0.97257	216
DELFI_1x	overall	0.92318	217
DELFI_1x	I	0.89043	217
DELFI_1x	II	0.90127	217
DELFI_1x	III	0.95726	217
DELFI_1x	IV	0.99116	217
DELFI_1x	overall	0.91107	218
DELFI_1x	I	0.87089	218
DELFI_1x	II	0.90996	218
DELFI_1x	III	0.95215	218
DELFI_1x	IV	0.91886	218
DELFI_1x	overall	0.96163	219
DELFI_1x	I	0.98765	219
DELFI_1x	II	0.95291	219
DELFI_1x	III	0.94885	219
DELFI_1x	IV	1	219
DELFI_1x	overall	0.9393	220
DELFI_1x	I	0.94792	220
DELFI_1x	II	0.91875	220
DELFI_1x	III	0.97743	220
DELFI_1x	IV	0.99414	220
DELFI_1x	overall	0.92308	221
DELFI_1x	I	0.94017	221
DELFI_1x	II	0.90401	221
DELFI_1x	III	0.90598	221
DELFI_1x	IV	0.97692	221
DELFI_1x	overall	0.91599	222
DELFI_1x	I	0.93687	222
DELFI_1x	II	0.90754	222
DELFI_1x	III	0.87398	222
DELFI_1x	IV	0.96951	222
DELFI_1x	overall	0.93393	223
DELFI_1x	I	0.94937	223
DELFI_1x	II	0.91916	223
DELFI_1x	III	0.93882	223
DELFI_1x	IV	0.98915	223
DELFI_1x	overall	0.93257	224
DELFI_1x	I	0.92956	224
DELFI_1x	II	0.93109	224
DELFI_1x	III	0.90844	224
DELFI_1x	IV	1	224
DELFI_1x	overall	0.95318	225
DELFI_1x	I	0.94086	225
DELFI_1x	II	0.94905	225
DELFI_1x	III	0.95986	225
DELFI_1x	IV	0.98157	225
DELFI_1x	overall	0.96032	226
DELFI_1x	I	0.984	226
DELFI_1x	II	0.93826	226
DELFI_1x	III	0.98462	226
DELFI_1x	IV	0.98974	226
DELFI_1x	overall	0.93735	227
DELFI_1x	I	0.92063	227
DELFI_1x	II	0.93273	227
DELFI_1x	III	0.95815	227
DELFI_1x	IV	0.98145	227
DELFI_1x	overall	0.94613	228
DELFI_1x	I	0.9617	228
DELFI_1x	II	0.91915	228
DELFI_1x	III	0.97485	228
DELFI_1x	IV	0.98936	228
DELFI_1x	overall	0.93428	229
DELFI_1x	I	0.91341	229
DELFI_1x	II	0.92916	229
DELFI_1x	III	0.94044	229
DELFI_1x	IV	0.99015	229
DELFI_1x	overall	0.89634	230
DELFI_1x	I	0.88438	230
DELFI_1x	II	0.8955	230
DELFI_1x	III	0.86787	230
DELFI_1x	IV	0.98198	230
DELFI_1x	overall	0.86652	231
DELFI_1x	I	0.87073	231
DELFI_1x	II	0.84817	231
DELFI_1x	III	0.84861	231
DELFI_1x	IV	0.95679	231
DELFI_1x	overall	0.94152	232
DELFI_1x	I	0.87936	232
DELFI_1x	II	0.95838	232
DELFI_1x	III	0.93355	232
DELFI_1x	IV	0.99273	232
DELFI_1x	overall	0.90095	233
DELFI_1x	I	0.89827	233
DELFI_1x	II	0.89312	233
DELFI_1x	III	0.94947	233
DELFI_1x	IV	0.91915	233
DELFI_1x	overall	0.95221	234
DELFI_1x	I	0.91058	234
DELFI_1x	II	0.96319	234
DELFI_1x	III	0.94688	234
DELFI_1x	IV	0.975	234
DELFI_1x	overall	0.93078	235
DELFI_1x	I	0.94529	235
DELFI_1x	II	0.91643	235
DELFI_1x	III	0.89804	235
DELFI_1x	IV	0.99559	235
DELFI_1x	overall	0.95377	236
DELFI_1x	I	0.95829	236
DELFI_1x	II	0.93722	236
DELFI_1x	III	0.97183	236
DELFI_1x	IV	0.99718	236
DELFI_1x	overall	0.93635	237
DELFI_1x	I	0.95716	237
DELFI_1x	II	0.91839	237
DELFI_1x	III	0.93326	237
DELFI_1x	IV	0.99096	237
DELFI_1x	overall	0.94255	238
DELFI_1x	I	0.89702	238
DELFI_1x	II	0.95122	238
DELFI_1x	III	0.95799	238
DELFI_1x	IV	0.96799	238
DELFI_1x	overall	0.91468	239
DELFI_1x	I	0.8793	239
DELFI_1x	II	0.90312	239
DELFI_1x	III	0.93043	239
DELFI_1x	IV	0.98701	239
DELFI_1x	overall	0.966	240
DELFI_1x	I	0.99246	240
DELFI_1x	II	0.94899	240
DELFI_1x	III	0.97668	240
DELFI_1x	IV	0.98354	240
DELFI_1x	overall	0.94083	241
DELFI_1x	I	0.92369	241
DELFI_1x	II	0.94461	241
DELFI_1x	III	0.91424	241
DELFI_1x	IV	0.99806	241
DELFI_1x	overall	0.93789	242
DELFI_1x	I	0.93439	242
DELFI_1x	II	0.91471	242
DELFI_1x	III	0.95129	242
DELFI_1x	IV	0.99142	242
DELFI_1x	overall	0.94459	243
DELFI_1x	I	0.91667	243
DELFI_1x	II	0.94412	243
DELFI_1x	III	0.95938	243
DELFI_1x	IV	0.9875	243
DELFI_1x	overall	0.96212	244
DELFI_1x	I	0.97886	244
DELFI_1x	II	0.94577	244
DELFI_1x	III	0.97024	244
DELFI_1x	IV	0.98264	244
DELFI_1x	overall	0.94811	245
DELFI_1x	I	0.94246	245
DELFI_1x	II	0.94308	245
DELFI_1x	III	0.92857	245
DELFI_1x	IV	0.99008	245
DELFI_1x	overall	0.93476	246
DELFI_1x	I	0.9307	246
DELFI_1x	II	0.91551	246
DELFI_1x	III	0.96491	246
DELFI_1x	IV	0.99781	246
DELFI_1x	overall	0.8918	247
DELFI_1x	I	0.92784	247
DELFI_1x	II	0.88877	247
DELFI_1x	III	0.84706	247
DELFI_1x	IV	0.89198	247
DELFI_1x	overall	0.96091	248
DELFI_1x	I	0.9695	248
DELFI_1x	II	0.96153	248
DELFI_1x	III	0.89352	248
DELFI_1x	IV	0.99726	248
DELFI_1x	overall	0.93139	249
DELFI_1x	I	0.89402	249
DELFI_1x	II	0.93261	249
DELFI_1x	III	0.94379	249
DELFI_1x	IV	0.97863	249
DELFI_1x	overall	0.93401	250
DELFI_1x	I	0.86014	250
DELFI_1x	II	0.94231	250
DELFI_1x	III	0.92821	250
DELFI_1x	IV	0.98433	250
DELFI_1x	overall	0.92548	251
DELFI_1x	I	0.94144	251
DELFI_1x	II	0.89149	251
DELFI_1x	III	0.95463	251
DELFI_1x	IV	0.97898	251
DELFI_1x	overall	0.9411	252
DELFI_1x	I	0.96612	252
DELFI_1x	II	0.928	252
DELFI_1x	III	0.93155	252
DELFI_1x	IV	0.97884	252
DELFI_1x	overall	0.93013	253
DELFI_1x	I	0.86709	253
DELFI_1x	II	0.93731	253
DELFI_1x	III	0.96414	253
DELFI_1x	IV	0.97046	253
DELFI_1x	overall	0.96231	254
DELFI_1x	I	0.98065	254
DELFI_1x	II	0.94363	254
DELFI_1x	III	0.98529	254
DELFI_1x	IV	0.99183	254
DELFI_1x	overall	0.9492	255
DELFI_1x	I	0.96171	255
DELFI_1x	II	0.93096	255
DELFI_1x	III	0.97174	255
DELFI_1x	IV	0.99324	255
DELFI_1x	overall	0.96282	256
DELFI_1x	I	0.93676	256
DELFI_1x	II	0.96311	256
DELFI_1x	III	0.97917	256
DELFI_1x	IV	0.99583	256
DELFI_1x	overall	0.91445	257
DELFI_1x	I	0.91279	257
DELFI_1x	II	0.9042	257
DELFI_1x	III	0.89958	257
DELFI_1x	IV	0.99003	257
DELFI_1x	overall	0.94511	258
DELFI_1x	I	0.89558	258
DELFI_1x	II	0.95509	258
DELFI_1x	III	0.93919	258
DELFI_1x	IV	0.97804	258
DELFI_1x	overall	0.92366	259
DELFI_1x	I	0.92521	259
DELFI_1x	II	0.92758	259
DELFI_1x	III	0.89359	259
DELFI_1x	IV	0.94322	259
DELFI_1x	overall	0.92436	260
DELFI_1x	I	0.96074	260
DELFI_1x	II	0.87564	260
DELFI_1x	III	0.9641	260
DELFI_1x	IV	0.99359	260
DELFI_1x	overall	0.92891	261
DELFI_1x	I	0.85725	261
DELFI_1x	II	0.93399	261
DELFI_1x	III	0.96833	261
DELFI_1x	IV	0.98039	261
DELFI_1x	overall	0.93552	262
DELFI_1x	I	0.95802	262
DELFI_1x	II	0.92167	262
DELFI_1x	III	0.93131	262
DELFI_1x	IV	0.96914	262
DELFI_1x	overall	0.92119	263
DELFI_1x	I	0.94737	263
DELFI_1x	II	0.90193	263
DELFI_1x	III	0.90058	263
DELFI_1x	IV	0.99649	263
DELFI_1x	overall	0.955	264
DELFI_1x	I	0.93529	264
DELFI_1x	II	0.94879	264
DELFI_1x	III	0.95795	264
DELFI_1x	IV	1	264
DELFI_1x	overall	0.93695	265
DELFI_1x	I	0.90625	265
DELFI_1x	II	0.9185	265
DELFI_1x	III	0.97222	265
DELFI_1x	IV	0.99881	265
DELFI_1x	overall	0.92508	266
DELFI_1x	I	0.92619	266
DELFI_1x	II	0.9075	266
DELFI_1x	III	0.95726	266
DELFI_1x	IV	0.96349	266
DELFI_1x	overall	0.94476	267
DELFI_1x	I	0.91679	267
DELFI_1x	II	0.94865	267
DELFI_1x	III	0.95738	267
DELFI_1x	IV	0.97748	267
DELFI_1x	overall	0.9403	268
DELFI_1x	I	0.96083	268
DELFI_1x	II	0.92396	268
DELFI_1x	III	0.91458	268
DELFI_1x	IV	0.985	268
DELFI_1x	overall	0.95527	269
DELFI_1x	I	0.92375	269
DELFI_1x	II	0.95988	269
DELFI_1x	III	0.96696	269
DELFI_1x	IV	1	269
DELFI_1x	overall	0.91742	270
DELFI_1x	I	0.96978	270
DELFI_1x	II	0.87888	270
DELFI_1x	III	0.96154	270
DELFI_1x	IV	0.99008	270
DELFI_1x	overall	0.92901	271
DELFI_1x	I	0.96864	271
DELFI_1x	II	0.9032	271
DELFI_1x	III	0.93715	271
DELFI_1x	IV	0.99303	271
DELFI_1x	overall	0.92301	272
DELFI_1x	I	0.90886	272
DELFI_1x	II	0.92806	272
DELFI_1x	III	0.88734	272
DELFI_1x	IV	0.97468	272
DELFI_1x	overall	0.93507	273
DELFI_1x	I	0.97917	273
DELFI_1x	II	0.94077	273
DELFI_1x	III	0.86833	273
DELFI_1x	IV	0.995	273
DELFI_1x	overall	0.94289	274
DELFI_1x	I	0.97229	274
DELFI_1x	II	0.92958	274
DELFI_1x	III	0.86364	274
DELFI_1x	IV	0.99481	274
DELFI_1x	overall	0.94037	275
DELFI_1x	I	0.98339	275
DELFI_1x	II	0.90052	275
DELFI_1x	III	0.9701	275
DELFI_1x	IV	0.98934	275
DELFI_1x	overall	0.94839	276
DELFI_1x	I	0.95208	276
DELFI_1x	II	0.9392	276
DELFI_1x	III	0.96429	276
DELFI_1x	IV	0.98	276
DELFI_1x	overall	0.95067	277
DELFI_1x	I	0.95433	277
DELFI_1x	II	0.94544	277
DELFI_1x	III	0.94172	277
DELFI_1x	IV	0.98006	277
DELFI_1x	overall	0.92505	278
DELFI_1x	I	0.88103	278
DELFI_1x	II	0.90857	278
DELFI_1x	III	0.98872	278
DELFI_1x	IV	0.98222	278
DELFI_1x	overall	0.94823	279
DELFI_1x	I	0.93605	279
DELFI_1x	II	0.93983	279
DELFI_1x	III	0.95291	279
DELFI_1x	IV	0.99128	279
DELFI_1x	overall	0.9449	280
DELFI_1x	I	0.98142	280
DELFI_1x	II	0.91041	280
DELFI_1x	III	0.95556	280
DELFI_1x	IV	0.99037	280
DELFI_1x	overall	0.88006	281
DELFI_1x	I	0.85781	281
DELFI_1x	II	0.8689	281
DELFI_1x	III	0.85208	281
DELFI_1x	IV	0.995	281
DELFI_1x	overall	0.93489	282
DELFI_1x	I	0.92667	282
DELFI_1x	II	0.92372	282
DELFI_1x	III	0.95	282
DELFI_1x	IV	0.97	282
DELFI_1x	overall	0.95273	283
DELFI_1x	I	0.94026	283
DELFI_1x	II	0.93506	283
DELFI_1x	III	0.98874	283
DELFI_1x	IV	1	283
DELFI_1x	overall	0.93409	284
DELFI_1x	I	0.89789	284
DELFI_1x	II	0.91766	284
DELFI_1x	III	0.98005	284
DELFI_1x	IV	0.99374	284
DELFI_1x	overall	0.95919	285
DELFI_1x	I	0.94605	285
DELFI_1x	II	0.947	285
DELFI_1x	III	0.98216	285
DELFI_1x	IV	0.99517	285
DELFI_1x	overall	0.8961	286
DELFI_1x	I	0.93669	286
DELFI_1x	II	0.87777	286
DELFI_1x	III	0.89177	286
DELFI_1x	IV	0.89847	286
DELFI_1x	overall	0.90912	287
DELFI_1x	I	0.93603	287
DELFI_1x	II	0.87846	287
DELFI_1x	III	0.93393	287
DELFI_1x	IV	1	287
DELFI_1x	overall	0.92725	288
DELFI_1x	I	0.8797	288
DELFI_1x	II	0.93132	288
DELFI_1x	III	0.96188	288
DELFI_1x	IV	0.96953	288
DELFI_1x	overall	0.92931	289
DELFI_1x	I	0.89042	289
DELFI_1x	II	0.92414	289
DELFI_1x	III	0.9596	289
DELFI_1x	IV	0.98701	289
DELFI_1x	overall	0.93869	290
DELFI_1x	I	0.8247	290
DELFI_1x	II	0.9428	290
DELFI_1x	III	0.95772	290
DELFI_1x	IV	0.98606	290
DELFI_1x	overall	0.92853	291
DELFI_1x	I	0.86332	291
DELFI_1x	II	0.9284	291
DELFI_1x	III	0.96473	291
DELFI_1x	IV	0.99506	291
DELFI_1x	overall	0.95888	292
DELFI_1x	I	0.97229	292
DELFI_1x	II	0.95088	292
DELFI_1x	III	0.95633	292
DELFI_1x	IV	0.99197	292
DELFI_1x	overall	0.92547	293
DELFI_1x	I	0.93238	293
DELFI_1x	II	0.91449	293
DELFI_1x	III	0.944	293
DELFI_1x	IV	0.94667	293
DELFI_1x	overall	0.9312	294
DELFI_1x	I	0.88372	294
DELFI_1x	II	0.92574	294
DELFI_1x	III	0.95478	294
DELFI_1x	IV	0.98708	294
DELFI_1x	overall	0.96292	295
DELFI_1x	I	0.95756	295
DELFI_1x	II	0.9569	295
DELFI_1x	III	0.95549	295
DELFI_1x	IV	1	295
DELFI_1x	overall	0.95437	296
DELFI_1x	I	0.90216	296
DELFI_1x	II	0.95577	296
DELFI_1x	III	0.97757	296
DELFI_1x	IV	0.9974	296
DELFI_1x	overall	0.95967	297
DELFI_1x	I	0.9891	297
DELFI_1x	II	0.93314	297
DELFI_1x	III	0.97674	297
DELFI_1x	IV	0.9907	297
DELFI_1x	overall	0.95824	298
DELFI_1x	I	0.97835	298
DELFI_1x	II	0.94006	298
DELFI_1x	III	0.95804	298
DELFI_1x	IV	0.9941	298
DELFI_1x	overall	0.94158	299
DELFI_1x	I	0.95192	299
DELFI_1x	II	0.92446	299
DELFI_1x	III	0.97436	299
DELFI_1x	IV	0.94872	299
DELFI_1x	overall	0.92416	300
DELFI_1x	I	0.96979	300
DELFI_1x	II	0.91577	300
DELFI_1x	III	0.89808	300
DELFI_1x	IV	0.94464	300
DELFI_1x	overall	0.93891	301
DELFI_1x	I	0.92958	301
DELFI_1x	II	0.92408	301
DELFI_1x	III	0.97183	301
DELFI_1x	IV	0.97586	301
DELFI_1x	overall	0.92658	302
DELFI_1x	I	0.93354	302
DELFI_1x	II	0.90225	302
DELFI_1x	III	0.95512	302
DELFI_1x	IV	0.98011	302
DELFI_1x	overall	0.95903	303
DELFI_1x	I	0.96201	303
DELFI_1x	II	0.95095	303
DELFI_1x	III	0.96296	303
DELFI_1x	IV	0.99383	303
DELFI_1x	overall	0.9534	304
DELFI_1x	I	0.96223	304
DELFI_1x	II	0.93653	304
DELFI_1x	III	0.96275	304
DELFI_1x	IV	0.99832	304
DELFI_1x	overall	0.95421	305
DELFI_1x	I	0.96802	305
DELFI_1x	II	0.94213	305
DELFI_1x	III	0.93797	305
DELFI_1x	IV	0.99437	305
DELFI_1x	overall	0.94505	306
DELFI_1x	I	0.91315	306
DELFI_1x	II	0.93696	306
DELFI_1x	III	0.98592	306
DELFI_1x	IV	0.98905	306
DELFI_1x	overall	0.95225	307
DELFI_1x	I	0.94718	307
DELFI_1x	II	0.94718	307
DELFI_1x	III	0.92318	307
DELFI_1x	IV	0.99195	307
DELFI_1x	overall	0.926	308
DELFI_1x	I	0.92521	308
DELFI_1x	II	0.91383	308
DELFI_1x	III	0.9359	308
DELFI_1x	IV	0.96474	308
DELFI_1x	overall	0.95489	309
DELFI_1x	I	0.89075	309
DELFI_1x	II	0.96437	309
DELFI_1x	III	0.96433	309
DELFI_1x	IV	0.9971	309
DELFI_1x	overall	0.95823	310
DELFI_1x	I	0.97104	310
DELFI_1x	II	0.9518	310
DELFI_1x	III	0.96951	310
DELFI_1x	IV	0.94715	310
DELFI_1x	overall	0.9195	311
DELFI_1x	I	0.90833	311
DELFI_1x	II	0.90957	311
DELFI_1x	III	0.94051	311
DELFI_1x	IV	0.992	311
DELFI_1x	overall	0.94812	312
DELFI_1x	I	0.96981	312
DELFI_1x	II	0.93071	312
DELFI_1x	III	0.94093	312
DELFI_1x	IV	0.98861	312
DELFI_1x	overall	0.90416	313
DELFI_1x	I	0.88313	313
DELFI_1x	II	0.87839	313
DELFI_1x	III	0.93293	313
DELFI_1x	IV	0.97967	313
DELFI_1x	overall	0.88176	314
DELFI_1x	I	0.86607	314
DELFI_1x	II	0.86541	314
DELFI_1x	III	0.89519	314
DELFI_1x	IV	0.9875	314
DELFI_1x	overall	0.92635	315
DELFI_1x	I	0.93464	315
DELFI_1x	II	0.88268	315
DELFI_1x	III	0.99722	315
DELFI_1x	IV	0.99667	315
DELFI_1x	overall	0.93429	316
DELFI_1x	I	0.89265	316
DELFI_1x	II	0.93993	316
DELFI_1x	III	0.92679	316
DELFI_1x	IV	0.99722	316
DELFI_1x	overall	0.9452	317
DELFI_1x	I	0.94455	317
DELFI_1x	II	0.9509	317
DELFI_1x	III	0.89575	317
DELFI_1x	IV	0.98158	317
DELFI_1x	overall	0.93549	318
DELFI_1x	I	0.87247	318
DELFI_1x	II	0.95139	318
DELFI_1x	III	0.98785	318
DELFI_1x	IV	0.97817	318
DELFI_1x	overall	0.95156	319
DELFI_1x	I	0.93731	319
DELFI_1x	II	0.94795	319
DELFI_1x	III	0.95568	319
DELFI_1x	IV	1	319
DELFI_1x	overall	0.93844	320
DELFI_1x	I	0.90917	320
DELFI_1x	II	0.94156	320
DELFI_1x	III	0.92679	320
DELFI_1x	IV	0.98	320
DELFI_1x	overall	0.9373	321
DELFI_1x	I	0.92023	321
DELFI_1x	II	0.94484	321
DELFI_1x	III	0.9304	321
DELFI_1x	IV	0.94872	321
DELFI_1x	overall	0.94361	322
DELFI_1x	I	0.96771	322
DELFI_1x	II	0.92538	322
DELFI_1x	III	0.97016	322
DELFI_1x	IV	0.98765	322
DELFI_1x	overall	0.93109	323
DELFI_1x	I	0.87281	323
DELFI_1x	II	0.92138	323
DELFI_1x	III	0.98804	323
DELFI_1x	IV	0.99415	323
DELFI_1x	overall	0.93326	324
DELFI_1x	I	0.95933	324
DELFI_1x	II	0.92665	324
DELFI_1x	III	0.90873	324
DELFI_1x	IV	0.98413	324
DELFI_1x	overall	0.91347	325
DELFI_1x	I	0.87877	325
DELFI_1x	II	0.92295	325
DELFI_1x	III	0.91553	325
DELFI_1x	IV	0.97717	325
DELFI_1x	overall	0.88568	326
DELFI_1x	I	0.82051	326
DELFI_1x	II	0.87977	326
DELFI_1x	III	0.93642	326
DELFI_1x	IV	0.91392	326
DELFI_1x	overall	0.88126	327
DELFI_1x	I	0.83936	327
DELFI_1x	II	0.87199	327
DELFI_1x	III	0.91136	327
DELFI_1x	IV	0.91834	327
DELFI_1x	overall	0.95491	328
DELFI_1x	I	0.943	328
DELFI_1x	II	0.95523	328
DELFI_1x	III	0.9575	328
DELFI_1x	IV	0.98961	328
DELFI_1x	overall	0.91939	329
DELFI_1x	I	0.96857	329
DELFI_1x	II	0.89211	329
DELFI_1x	III	0.88571	329
DELFI_1x	IV	0.98701	329
DELFI_1x	overall	0.91367	330
DELFI_1x	I	0.89653	330
DELFI_1x	II	0.93385	330
DELFI_1x	III	0.90587	330
DELFI_1x	IV	0.91541	330
DELFI_1x	overall	0.94733	331
DELFI_1x	I	0.96611	331
DELFI_1x	II	0.94578	331
DELFI_1x	III	0.8988	331
DELFI_1x	IV	0.97418	331
DELFI_1x	overall	0.9523	332
DELFI_1x	I	0.90169	332
DELFI_1x	II	0.95403	332
DELFI_1x	III	0.97913	332
DELFI_1x	IV	0.97491	332
DELFI_1x	overall	0.94441	333
DELFI_1x	I	0.91721	333
DELFI_1x	II	0.95538	333
DELFI_1x	III	0.92121	333
DELFI_1x	IV	0.98347	333
DELFI_1x	overall	0.95775	334
DELFI_1x	I	0.93563	334
DELFI_1x	II	0.94692	334
DELFI_1x	III	0.9844	334
DELFI_1x	IV	0.99856	334
DELFI_1x	overall	0.93428	335
DELFI_1x	I	0.95988	335
DELFI_1x	II	0.91656	335
DELFI_1x	III	0.91629	335
DELFI_1x	IV	0.98767	335
DELFI_1x	overall	0.95273	336
DELFI_1x	I	0.8935	336
DELFI_1x	II	0.9669	336
DELFI_1x	III	0.94959	336
DELFI_1x	IV	0.99051	336
DELFI_1x	overall	0.94118	337
DELFI_1x	I	0.91373	337
DELFI_1x	II	0.94118	337
DELFI_1x	III	0.95647	337
DELFI_1x	IV	0.99664	337
DELFI_1x	overall	0.94644	338
DELFI_1x	I	0.94938	338
DELFI_1x	II	0.94944	338
DELFI_1x	III	0.88519	338
DELFI_1x	IV	0.99647	338
DELFI_1x	overall	0.95413	339
DELFI_1x	I	0.94448	339
DELFI_1x	II	0.93973	339
DELFI_1x	III	0.97003	339
DELFI_1x	IV	0.99004	339
DELFI_1x	overall	0.93035	340
DELFI_1x	I	0.93735	340
DELFI_1x	II	0.8912	340
DELFI_1x	III	0.96051	340
DELFI_1x	IV	0.98576	340
DELFI_1x	overall	0.96236	341
DELFI_1x	I	0.94605	341
DELFI_1x	II	0.9617	341
DELFI_1x	III	0.96429	341
DELFI_1x	IV	0.98701	341
DELFI_1x	overall	0.9558	342
DELFI_1x	I	0.91645	342
DELFI_1x	II	0.97731	342
DELFI_1x	III	0.94505	342
DELFI_1x	IV	0.98289	342
DELFI_1x	overall	0.9598	343
DELFI_1x	I	0.94211	343
DELFI_1x	II	0.96341	343
DELFI_1x	III	0.94636	343
DELFI_1x	IV	0.98684	343
DELFI_1x	overall	0.93765	344
DELFI_1x	I	0.925	344
DELFI_1x	II	0.93138	344
DELFI_1x	III	0.94659	344
DELFI_1x	IV	0.98194	344
DELFI_1x	overall	0.93555	345
DELFI_1x	I	0.93699	345
DELFI_1x	II	0.93444	345
DELFI_1x	III	0.91487	345
DELFI_1x	IV	0.99315	345
DELFI_1x	overall	0.95632	346
DELFI_1x	I	0.89145	346
DELFI_1x	II	0.95977	346
DELFI_1x	III	0.96785	346
DELFI_1x	IV	0.98915	346
DELFI_1x	overall	0.94365	347
DELFI_1x	I	0.94088	347
DELFI_1x	II	0.9382	347
DELFI_1x	III	0.93393	347
DELFI_1x	IV	0.97436	347
DELFI_1x	overall	0.94198	348
DELFI_1x	I	0.9032	348
DELFI_1x	II	0.93879	348
DELFI_1x	III	0.96673	348
DELFI_1x	IV	0.98478	348
DELFI_1x	overall	0.9273	349
DELFI_1x	I	0.87613	349
DELFI_1x	II	0.92172	349
DELFI_1x	III	0.9516	349
DELFI_1x	IV	0.98373	349
DELFI_1x	overall	0.92189	350
DELFI_1x	I	0.88212	350
DELFI_1x	II	0.92159	350
DELFI_1x	III	0.93852	350
DELFI_1x	IV	0.96329	350
DELFI_1x	overall	0.92816	351
DELFI_1x	I	0.92072	351
DELFI_1x	II	0.91479	351
DELFI_1x	III	0.9106	351
DELFI_1x	IV	0.98166	351
DELFI_1x	overall	0.87405	352
DELFI_1x	I	0.87127	352
DELFI_1x	II	0.88811	352
DELFI_1x	III	0.79762	352
DELFI_1x	IV	0.99451	352
DELFI_1x	overall	0.93848	353
DELFI_1x	I	0.95522	353
DELFI_1x	II	0.92537	353
DELFI_1x	III	0.94123	353
DELFI_1x	IV	0.98721	353
DELFI_1x	overall	0.93598	354
DELFI_1x	I	0.8875	354
DELFI_1x	II	0.93639	354
DELFI_1x	III	0.955	354
DELFI_1x	IV	0.9875	354
DELFI_1x	overall	0.93836	355
DELFI_1x	I	0.97	355
DELFI_1x	II	0.91667	355
DELFI_1x	III	0.94359	355
DELFI_1x	IV	0.99286	355
DELFI_1x	overall	0.9242	356
DELFI_1x	I	0.95556	356
DELFI_1x	II	0.893	356
DELFI_1x	III	0.95644	356
DELFI_1x	IV	0.98889	356
DELFI_1x	overall	0.9507	357
DELFI_1x	I	0.89372	357
DELFI_1x	II	0.95032	357
DELFI_1x	III	0.98077	357
DELFI_1x	IV	0.99671	357
DELFI_1x	overall	0.93254	358
DELFI_1x	I	0.837	358
DELFI_1x	II	0.95647	358
DELFI_1x	III	0.95536	358
DELFI_1x	IV	0.99008	358
DELFI_1x	overall	0.94504	359
DELFI_1x	I	0.9329	359
DELFI_1x	II	0.9255	359
DELFI_1x	III	0.98701	359
DELFI_1x	IV	1	359
DELFI_1x	overall	0.9308	360
DELFI_1x	I	0.93015	360
DELFI_1x	II	0.92775	360
DELFI_1x	III	0.92308	360
DELFI_1x	IV	0.99583	360
DELFI_1x	overall	0.93424	361
DELFI_1x	I	0.93375	361
DELFI_1x	II	0.92505	361
DELFI_1x	III	0.9472	361
DELFI_1x	IV	0.99517	361
DELFI_1x	overall	0.95451	362
DELFI_1x	I	0.96967	362
DELFI_1x	II	0.9364	362
DELFI_1x	III	0.97155	362
DELFI_1x	IV	0.98007	362
DELFI_1x	overall	0.94629	363
DELFI_1x	I	0.9359	363
DELFI_1x	II	0.94528	363
DELFI_1x	III	0.94103	363
DELFI_1x	IV	0.98718	363
DELFI_1x	overall	0.90925	364
DELFI_1x	I	0.8774	364
DELFI_1x	II	0.90102	364
DELFI_1x	III	0.90586	364
DELFI_1x	IV	0.98955	364
DELFI_1x	overall	0.94885	365
DELFI_1x	I	0.97737	365
DELFI_1x	II	0.93092	365
DELFI_1x	III	0.96231	365
DELFI_1x	IV	0.98971	365
DELFI_1x	overall	0.94809	366
DELFI_1x	I	0.97549	366
DELFI_1x	II	0.93171	366
DELFI_1x	III	0.96	366
DELFI_1x	IV	0.97882	366
DELFI_1x	overall	0.96284	367
DELFI_1x	I	0.96583	367
DELFI_1x	II	0.95536	367
DELFI_1x	III	0.95769	367
DELFI_1x	IV	0.98906	367
DELFI_1x	overall	0.93023	368
DELFI_1x	I	0.92784	368
DELFI_1x	II	0.90815	368
DELFI_1x	III	0.96889	368
DELFI_1x	IV	0.98133	368
DELFI_1x	overall	0.95893	369
DELFI_1x	I	0.93506	369
DELFI_1x	II	0.96244	369
DELFI_1x	III	0.93896	369
DELFI_1x	IV	1	369
DELFI_1x	overall	0.97277	370
DELFI_1x	I	0.97666	370
DELFI_1x	II	0.96473	370
DELFI_1x	III	0.97297	370
DELFI_1x	IV	0.99865	370
DELFI_1x	overall	0.95907	371
DELFI_1x	I	0.93803	371
DELFI_1x	II	0.95332	371
DELFI_1x	III	0.97353	371
DELFI_1x	IV	0.99265	371
DELFI_1x	overall	0.93636	372
DELFI_1x	I	0.89957	372
DELFI_1x	II	0.92503	372
DELFI_1x	III	0.97835	372
DELFI_1x	IV	0.99675	372
DELFI_1x	overall	0.94918	373
DELFI_1x	I	0.94667	373
DELFI_1x	II	0.93791	373
DELFI_1x	III	0.9629	373
DELFI_1x	IV	0.96993	373
DELFI_1x	overall	0.95453	374
DELFI_1x	I	0.94167	374
DELFI_1x	II	0.9559	374
DELFI_1x	III	0.92328	374
DELFI_1x	IV	0.9915	374
DELFI_1x	overall	0.94011	375
DELFI_1x	I	0.92038	375
DELFI_1x	II	0.93558	375
DELFI_1x	III	0.97051	375
DELFI_1x	IV	0.98291	375
DELFI_1x	overall	0.90614	376
DELFI_1x	I	0.84558	376
DELFI_1x	II	0.89279	376
DELFI_1x	III	0.93379	376
DELFI_1x	IV	0.98381	376
DELFI_1x	overall	0.95744	377
DELFI_1x	I	0.9517	377
DELFI_1x	II	0.94956	377
DELFI_1x	III	0.96607	377
DELFI_1x	IV	0.99	377
DELFI_1x	overall	0.87698	378
DELFI_1x	I	0.90038	378
DELFI_1x	II	0.84178	378
DELFI_1x	III	0.89405	378
DELFI_1x	IV	0.91905	378
DELFI_1x	overall	0.93604	379
DELFI_1x	I	0.88248	379
DELFI_1x	II	0.9359	379
DELFI_1x	III	0.9399	379
DELFI_1x	IV	0.99487	379
DELFI_1x	overall	0.94	380
DELFI_1x	I	0.92657	380
DELFI_1x	II	0.9375	380
DELFI_1x	III	0.92677	380
DELFI_1x	IV	0.9858	380
DELFI_1x	overall	0.91057	381
DELFI_1x	I	0.91463	381
DELFI_1x	II	0.89593	381
DELFI_1x	III	0.91088	381
DELFI_1x	IV	0.99756	381
DELFI_1x	overall	0.93922	382
DELFI_1x	I	0.90902	382
DELFI_1x	II	0.93673	382
DELFI_1x	III	0.95	382
DELFI_1x	IV	0.99407	382
DELFI_1x	overall	0.93611	383
DELFI_1x	I	0.90952	383
DELFI_1x	II	0.93235	383
DELFI_1x	III	0.94603	383
DELFI_1x	IV	0.98639	383
DELFI_1x	overall	0.97094	384
DELFI_1x	I	0.97774	384
DELFI_1x	II	0.95795	384
DELFI_1x	III	0.98268	384
DELFI_1x	IV	0.9961	384
DELFI_1x	overall	0.90525	385
DELFI_1x	I	0.88235	385
DELFI_1x	II	0.90224	385
DELFI_1x	III	0.91569	385
DELFI_1x	IV	0.97176	385
DELFI_1x	overall	0.93809	386
DELFI_1x	I	0.90541	386
DELFI_1x	II	0.92365	386
DELFI_1x	III	0.96959	386
DELFI_1x	IV	0.99662	386
DELFI_1x	overall	0.94075	387
DELFI_1x	I	0.90079	387
DELFI_1x	II	0.94004	387
DELFI_1x	III	0.95406	387
DELFI_1x	IV	0.97685	387
DELFI_1x	overall	0.94385	388
DELFI_1x	I	0.96294	388
DELFI_1x	II	0.9198	388
DELFI_1x	III	0.95796	388
DELFI_1x	IV	1	388
DELFI_1x	overall	0.9489	389
DELFI_1x	I	0.9284	389
DELFI_1x	II	0.96006	389
DELFI_1x	III	0.91687	389
DELFI_1x	IV	1	389
DELFI_1x	overall	0.95516	390
DELFI_1x	I	0.94515	390
DELFI_1x	II	0.94909	390
DELFI_1x	III	0.96105	390
DELFI_1x	IV	0.98987	390
DELFI_1x	overall	0.88538	391
DELFI_1x	I	0.86483	391
DELFI_1x	II	0.88057	391
DELFI_1x	III	0.90414	391
DELFI_1x	IV	0.96805	391
DELFI_1x	overall	0.93849	392
DELFI_1x	I	0.87482	392
DELFI_1x	II	0.95449	392
DELFI_1x	III	0.94177	392
DELFI_1x	IV	0.99367	392
DELFI_1x	overall	0.93438	393
DELFI_1x	I	0.96774	393
DELFI_1x	II	0.92162	393
DELFI_1x	III	0.931	393
DELFI_1x	IV	0.96595	393
DELFI_1x	overall	0.95767	394
DELFI_1x	I	0.94922	394
DELFI_1x	II	0.94826	394
DELFI_1x	III	0.99	394
DELFI_1x	IV	0.9925	394
DELFI_1x	overall	0.96445	395
DELFI_1x	I	0.96738	395
DELFI_1x	II	0.96197	395
DELFI_1x	III	0.94869	395
DELFI_1x	IV	0.99374	395
DELFI_1x	overall	0.96003	396
DELFI_1x	I	0.96027	396
DELFI_1x	II	0.95055	396
DELFI_1x	III	0.96337	396
DELFI_1x	IV	0.97802	396
DELFI_1x	overall	0.95479	397
DELFI_1x	I	0.9282	397
DELFI_1x	II	0.9523	397
DELFI_1x	III	0.96324	397
DELFI_1x	IV	0.99816	397
DELFI_1x	overall	0.94086	398
DELFI_1x	I	0.96753	398
DELFI_1x	II	0.92641	398
DELFI_1x	III	0.93034	398
DELFI_1x	IV	0.99026	398
DELFI_1x	overall	0.97485	399
DELFI_1x	I	0.98403	399
DELFI_1x	II	0.96222	399
DELFI_1x	III	0.97852	399
[truncated: 18,001 more rows]

## Sheet: 3c_LUCAS
sample	cancer_present	Stage	median_probability_cancer_1-2x_WGS	median_probability_cancer_ULP_WGS
CGPLLU272P	0		0.08292	0.13599
CGPLLU273P	0		0.218365	0.00487
CGPLLU276P	0		0.146205	0.013665
CGPLLU277P	0		0.07008	0.00052
CGPLLU278P	0		0.15843	0.45047
CGPLLU281P	1	III	0.771675	0.865495
CGPLLU282P	0		0.2609	0.75045
CGPLLU283P	1	IV	0.06034	0.00048
CGPLLU284P	1	IV	0.99977	0.99969
CGPLLU286P	0		0.36992	0.69506
CGPLLU287P	0		0.37104	0.57353
CGPLLU288P	0		0.54984	0.00073
CGPLLU289P	0		0.2444	0.122365
CGPLLU290P	1	I	0.39917	0.04788
CGPLLU291P	0		0.38853	0.14244
CGPLLU294P	1	IV	0.99912	0.99999
CGPLLU295P	0		0.389825	0.36436
CGPLLU297P	0		0.33584	0.03104
CGPLLU298P	0		0.345995	0.006845
CGPLLU300P	0		0.3734	0.55698
CGPLLU301P	1	III	0.21649	0.17552
CGPLLU302P	1	III	0.78262	0.49797
CGPLLU303P	0		0.46688	0.92248
CGPLLU304P	0		0.267415	0.438285
CGPLLU305P	0		0.12136	0.002565
CGPLLU306P	1	IV	0.99036	0.771155
CGPLLU307P	1	II	0.58465	0.8339
CGPLLU308P	0		0.18208	0.46039
CGPLLU309P	0		0.455505	0.979535
CGPLLU310P	0		0.12598	0.05787
CGPLLU311P	1	IV	0.409235	0.71979
CGPLLU313P	1	IV	0.99868	0.999785
CGPLLU314P	1	IV	0.25538	0.010675
CGPLLU315P	0		0.636875	0.777085
CGPLLU316P	1	III	0.509205	0.76945
CGPLLU317P	0		0.34225	0.95506
CGPLLU320P	1	IV	0.6272	0.66227
CGPLLU321P	1	III	0.70198	0.534415
CGPLLU322P	0		0.1685	0.37955
CGPLLU323P	1	I	0.168105	0.467265
CGPLLU325P	1	III	0.69327	0.86972
CGPLLU327P	1	III	0.95594	0.97106
CGPLLU330P	0		0.055885	0.02887
CGPLLU331P	1	I	0.3215	0.0106
CGPLLU332P	0		0.56251	0.644
CGPLLU333P	1	III	0.541215	0.326225
CGPLLU334P	0		0.79911	0.78463
CGPLLU335P	1	IV	0.99978	0.99986
CGPLLU336P	1	III	0.26275	0.71248
CGPLLU338P	0		0.21864	0.20074
CGPLLU339P	0		0.11807	0.23504
CGPLLU340P	0		0.186385	0.688555
CGPLLU341P	1	I	0.512165	0.39519
CGPLLU343P	1	III	0.99999	1
CGPLLU344P	1	III	0.63451	0.21592
CGPLLU346P	0		0.32209	0.01645
CGPLLU347P	1	IV	0.70875	0.57201
CGPLLU348P	0		0.70779	0.52927
CGPLLU349P	1	III	0.41398	0.61271
CGPLLU351P	0		0.23724	0.1594
CGPLLU352P	0		0.42156	0.854755
CGPLLU353P	0		0.20025	0.00781
CGPLLU354P	0		0.272525	0.795865
CGPLLU355P	1	IV	0.25977	0.15346
CGPLLU358P	0		0.28337	0.15563
CGPLLU359P	0		0.087145	0.00813
CGPLLU360P	0		0.841205	0.99996
CGPLLU361P	0		0.536	0.824875
CGPLLU362P	0		0.33081	0.190245
CGPLLU364P	0		0.76981	0.601505
CGPLLU366P	1	IV	0.66852	0.31432
CGPLLU367P	0		0.41217	0.02721
CGPLLU368P	0		0.53002	0.71943
CGPLLU369P	1	IV	0.3985	0.110655
CGPLLU372P	0		0.19686	0.17888
CGPLLU373P	1	III	0.3925	0.58216
CGPLLU374P	0		0.219915	0.29361
CGPLLU375P	1	IV	0.431625	0.05811
CGPLLU376P	1	I	0.474815	0.471865
CGPLLU377P	0		0.49352	0.34439
CGPLLU378P	1	IV	0.999325	0.99998
CGPLLU379P	0		0.07985	0.03741
CGPLLU380P	0		0.51138	0.02377
CGPLLU381P	0		0.31311	0.66323
CGPLLU382P	0		0.215835	0.00857
CGPLLU383P	1	IV	0.99999	1
CGPLLU384P	1	IV	0.56805	0.08126
CGPLLU385P	0		0.33286	0.67376
CGPLLU386P	0		0.27246	0.41297
CGPLLU387P	0		0.2737	0.13576
CGPLLU388P	1	IV	0.70664	0.3706
CGPLLU389P	0		0.30898	0.007395
CGPLLU390P	1	IV	0.99757	0.40809
CGPLLU391P	0		0.168985	0.02795
CGPLLU392P	1	IV	1	1
CGPLLU393P	0		0.50729	0.62164
CGPLLU395P	0		0.42734	0.01418
CGPLLU396P	0		0.335085	0.00839
CGPLLU397P	1	I	0.2582	0.01178
CGPLLU398P	1	IV	0.36382	0.339855
CGPLLU400P	1	IV	0.3474	0.4178
CGPLLU401P	0		0.33369	0.01977
CGPLLU402P	0		0.23635	0.26207
CGPLLU403P	1	III	0.72604	0.05688
CGPLLU404P	1	IV	0.99931	1
CGPLLU405P	0		0.49753	0.299505
CGPLLU406P	0		0.31319	0.300945
CGPLLU407P	0		0.21332	0.01494
CGPLLU408P	1	IV	0.11696	0.22966
CGPLLU409P	1	IV	0.32628	0.03795
CGPLLU410P	1	II	0.26807	0.00048
CGPLLU412P	1	IV	0.76779	0.79889
CGPLLU413P	0		0.768345	0.10379
CGPLLU414P	1	III	0.94493	0.992455
CGPLLU415P	1	III	0.24593	0.278585
CGPLLU416P	0		0.339615	0.0729
CGPLLU418P	1	I	0.970415	0.99921
CGPLLU419P	0		0.16139	0.98545
CGPLLU420P	0		0.349905	0.070215
CGPLLU421P	0		0.17227	0.32766
CGPLLU422P	0		0.38736	0.16514
CGPLLU423P	1	III	0.339705	0.95521
CGPLLU424P	1	III	0.47486	0.784055
CGPLLU425P	0		0.45953	0.87718
CGPLLU426P	1	III	0.806605	0.12891
CGPLLU428P	0		0.4062	0.1352
CGPLLU429P	1	IV	0.740125	0.624365
CGPLLU430P	1	IV	0.66404	0.88815
CGPLLU431P	1	IV	0.99986	0.99998
CGPLLU432P	0		0.149275	0.005595
CGPLLU435P	1	I	0.394375	0.165845
CGPLLU436P	0		0.15634	0.583255
CGPLLU437P	1	IV	0.30907	0.12713
CGPLLU439P	1	IV	0.815335	0.111085
CGPLLU440P	0		0.23927	0.001115
CGPLLU441P	1	IV	0.46866	0.07473
CGPLLU442P	0		0.35233	0.04557
CGPLLU443P	1	II	0.56704	0.00898
CGPLLU445P	0		0.21371	0.00043
CGPLLU446P	0		0.10895	0.0086
CGPLLU447P	1	IV	0.25208	0.14776
CGPLLU449P	1	II	0.682475	0.667265
CGPLLU451P	0		0.111155	0.04031
CGPLLU452P	1	IV	0.93063	0.99826
CGPLLU453P	0		0.14039	0.00289
CGPLLU454P	0		0.62068	0.5574
CGPLLU455P	0		0.43278	0.13359
CGPLLU456P	1	III	0.98372	0.99612
CGPLLU457P	1	III	0.99415	0.999745
CGPLLU458P	1	III	0.999875	1
CGPLLU459P	0		0.407255	0.097325
CGPLLU460P	0		0.27688	0.13655
CGPLLU461P	0		0.46009	0.01871
CGPLLU462P	0		0.33845	0.26565
CGPLLU463P	0		0.26506	0.2954
CGPLLU464P	1	IV	0.59245	0.13379
CGPLLU466P	0		0.24631	0.36058
CGPLLU467P	1	II	0.40833	0.327505
CGPLLU468P	1	IV	0.46049	0.24344
CGPLLU469P	1	IV	0.99996	0.998365
CGPLLU470P	0		0.37528	0.02544
CGPLLU472P	0		0.31527	0.14946
CGPLLU473P	1	IV	0.92324	0.99893
CGPLLU474P	0		0.4513	0.21518
CGPLLU476P	0		0.29689	0.45427
CGPLLU477P	1	IV	0.82831	0.55816
CGPLLU478P	1	IV	0.43589	0.17743
CGPLLU479P	0		0.361975	0.26601
CGPLLU480P	1	IV	0.50771	0.144505
CGPLLU481P	0		0.49723	0.05671
CGPLLU482P	1	IV	0.753405	0.362625
CGPLLU483P	1	IV	0.93349	0.99244
CGPLLU484P	1	IV	0.27683	0.33709
CGPLLU485P	1	IV	0.58579	0.63318
CGPLLU487P	1	IV	0.17565	0.17306
CGPLLU488P	1	III	0.46976	0.90424
CGPLLU489P	0		0.32386	0.56705
CGPLLU490P	0		0.354935	0.002085
CGPLLU491P	1	IV	0.25156	0.00119
CGPLLU492P	0		0.4959	0.538275
CGPLLU495P	0		0.37507	0.00929
CGPLLU496P	0		0.41469	0.59719
CGPLLU497P	0		0.53277	0.492
CGPLLU499P	0		0.1972	0.02612
CGPLLU500P	1	IV	0.97305	0.99811
CGPLLU501P	1	IV	0.88263	0.37069
CGPLLU502P	0		0.17266	0.84552
CGPLLU504P	1	III	0.90308	0.99759
CGPLLU505P	1	IV	1	1
CGPLLU506P	1	III	0.27146	0.03425
CGPLLU508P	0		0.212645	0.003655
CGPLLU509P	0		0.219405	0.01021
CGPLLU510P	1	I	0.32529	0.537225
CGPLLU512P	0		0.39797	0.12923
CGPLLU515P	0		0.24956	0.00077
CGPLLU516P	1	IV	0.91684	0.49064
CGPLLU518P	1	III	0.99994	1
CGPLLU519P	0		0.31455	0.26652
CGPLLU520P	0		0.129405	0.0002
CGPLLU521P	0		0.133745	0.004265
CGPLLU523P	0		0.11415	0.00382
CGPLLU525P	0		0.26907	0.09922
CGPLLU526P	1	IV	0.999975	0.99994
CGPLLU528P	0		0.20487	0.28005
CGPLLU529P	1	IV	0.64156	0.29434
CGPLLU531P	1	IV	0.99997	1
CGPLLU532P	0		0.17901	0.15386
CGPLLU533P	1	I	0.23961	0.85519
CGPLLU534P	0		0.325835	0.027775
CGPLLU537P	0		0.66725	0.33397
CGPLLU538P	1	IV	0.08177	0.00433
CGPLLU539P	0		0.48273	0.288885
CGPLLU540P	0		0.277915	0.727525
CGPLLU541P	0		0.23011	0.167435
CGPLLU542P	1	IV	0.9966	0.98992
CGPLLU543P	1	IV	0.99204	0.447015
CGPLLU544P	1	III	0.34918	0.03374
CGPLLU547P	0		0.2261	0.34155
CGPLLU548P	0		0.670155	0.3501
CGPLLU550P	1	IV	0.48465	0.012935
CGPLLU551P	0		0.198475	0.408495
CGPLLU556P	0		0.31108	0.144535
CGPLLU558P	1	II	0.91751	0.98725
CGPLLU559P	1	IV	0.76642	0.187565
CGPLLU560P	0		0.521645	0.778305
CGPLLU561P	0		0.236445	0.23456
CGPLLU565P	1	III	0.6298	0.32157
CGPLLU566P	1	IV	0.199525	0.018515
CGPLLU567P	0		0.369855	0.44931
CGPLLU568P	0		0.31926	0.1171
CGPLLU569P	1	I	0.22033	0.00126
CGPLLU571P	1	I	0.67965	0.809885
CGPLLU572P	0		0.15472	0.04392
CGPLLU573P	0		0.084015	0.176345
CGPLLU574P	0		0.10611	0.00977
CGPLLU576P	0		0.38062	0.14558
CGPLLU577P	0		0.835735	0.92957
CGPLLU578P	1	III	0.333	0.004
CGPLLU580P	0		0.39923	0.05882
CGPLLU581P	0		0.349355	0.12244
CGPLLU582P	0		0.226005	0.00636
CGPLLU583P	0		0.19809	0.38727
CGPLLU584P	1	I	0.182975	0.065235
CGPLLU585P	1	III	0.43047	0.04256
CGPLLU586P	0		0.52843	0.35704
CGPLLU587P	1	IV	0.53016	0.61693
CGPLLU588P	1	IV	0.98567	0.95595
CGPLLU589P	0		0.380435	0.004715
CGPLLU590P	0		0.68676	0.97548
CGPLLU591P	1	IV	0.925475	0.99787
CGPLLU592P	0		0.577875	0.18435
CGPLLU593P	0		0.48169	0.29869
CGPLLU594P	1	III	0.920325	0.999945
CGPLLU596P	0		0.22749	0.04103
CGPLLU597P	0		0.206145	0.018955
CGPLLU598P	0		0.265745	0.020225
CGPLLU599P	0		0.48997	0.9074
CGPLLU602P	0		0.26113	0.25845
CGPLLU603P	0		0.19834	0.04807
CGPLLU605P	0		0.16952	0.002565
CGPLLU606P	1	III	0.850855	0.99242
CGPLLU607P	1	I	0.31812	0.34181
CGPLLU608P	0		0.40972	0.2995
CGPLLU609P	0		0.66843	0.98818
CGPLLU610P	0		0.27206	0.14445
CGPLLU611P	1	IV	0.32911	0.04052
CGPLLU612P	1	IV	0.98112	0.693005
CGPLLU615P	0		0.41409	0.34541
CGPLLU616P	1	IV	0.585805	0.999575
CGPLLU621P	0		0.894065	0.995905
CGPLLU622P	1	II	0.41781	0.52261
CGPLLU623P	0		0.180635	0.89621
CGPLLU624P	0		0.12337	0.00176
CGPLLU625P	1	IV	0.41763	0.38442
CGPLLU626P	1	I	0.33449	0.28262
CGPLLU627P	1	III	0.875525	0.749785
CGPLLU628P	1	IV	0.400175	0.460815
CGPLLU629P	1	IV	0.39688	0.44833
CGPLLU630P	0		0.18665	0.359905
CGPLLU631P	0		0.34398	0.57925
CGPLLU633P	1	III	0.479	0.108475
CGPLLU634P	0		0.077705	0.08932
CGPLLU635P	0		0.99345	0.99999
CGPLLU636P	1	III	0.32329	0.119905
CGPLLU637P	1	IV	0.49237	0.051735
CGPLLU638P	1	IV	0.98479	0.99994
CGPLLU639P	1	IV	0.89137	0.999715

[truncated: 61 more sheets: 3d_LUCAS_Validation, 4a_differential_sites, 4b_differential_profiles, 4c_MBC_samples, 4d_MBC_ROC, 4e_MBC_validation_ROC, 4f_subtype_switch, 4g_ER_loss_ROC, 4h_timelines, S1a_midpoint_fragment, S1b_GC_content, S1c_GC_difference, S1d_GC_difference_vs_RMSE, S2a_GC_strategy_35-100bp, S2b_GC_strategy_35-100bp, S2c_GC_strategy_RMSE_35-100bp, S2d_GC_strategy_100-200bp, S2e_GC_strategy_100-200bp, S2f_GC_strategy_RMSE_100-200bp, S3a_tfx_correlations …]
